# Supplementary material for: Growth temperature and chromatinization in archaea
Source: Nat Microbiol. 2022 Oct 20;7(11):1932–42. doi: 10.1038/s41564-022-01245-2 (PMC7613761; doi:10.1038/s41564-022-01245-2)
Supplement: Supplementary file 3 — Contains Supplementary Tables 1 and 2 in a single file. [file 41564_2022_1245_MOESM3_ESM.xlsx]

## Sheet: Table S1 (All_NAPs_canonical)
Specie	PFAM_ID	domain_number_reg	Length	Pi	GenbankID	PFAM_accession	sequence_evalue	Taxid	Genbank_Assembly	CompleteName
Acidianus brierleyi	7kD_DNA_binding	1	61	9.61958	AWR93406.1	PF02294.18	1.8e-36	41673	GCA_003201835.1	41673_Acidianus^brierleyi@AWR93406.1$GCA_003201835.1
Acidianus brierleyi	7kD_DNA_binding	1	61	9.65728	AWR94112.1	PF02294.18	2.3e-34	41673	GCA_003201835.1	41673_Acidianus^brierleyi@AWR94112.1$GCA_003201835.1
Acidianus brierleyi	Alba	1	98	10.4879	AWR95025.1	PF01918.21	9.6e-21	41673	GCA_003201835.1	41673_Acidianus^brierleyi@AWR95025.1$GCA_003201835.1
Acidianus brierleyi	Alba	2	89	7.91649	AWR95027.1	PF01918.21	1.8e-11	41673	GCA_003201835.1	41673_Acidianus^brierleyi@AWR95027.1$GCA_003201835.1
Acidianus brierleyi	Cren7	1	59	9.87337	AWR95040.1	PF11520.8	6.6e-30	41673	GCA_003201835.1	41673_Acidianus^brierleyi@AWR95040.1$GCA_003201835.1
Acidianus brierleyi	7kD_DNA_binding	1	60	9.52283	AWR95846.1	PF02294.18	1.3e-36	41673	GCA_003201835.1	41673_Acidianus^brierleyi@AWR95846.1$GCA_003201835.1
Acidianus hospitalis W1	7kD_DNA_binding	1	60	9.65672	AEE93845.1	PF02294.18	1.5e-36	563177	GCA_000213215.1	563177_Acidianus^hospitalis^W1@AEE93845.1$GCA_000213215.1
Acidianus hospitalis W1	7kD_DNA_binding	1	61	9.52236	AEE93884.1	PF02294.18	2.6e-37	563177	GCA_000213215.1	563177_Acidianus^hospitalis^W1@AEE93884.1$GCA_000213215.1
Acidianus hospitalis W1	Alba	1	108	10.3887	AEE94295.1	PF01918.21	1.4e-20	563177	GCA_000213215.1	563177_Acidianus^hospitalis^W1@AEE94295.1$GCA_000213215.1
Acidianus hospitalis W1	Alba	1	88	6.73695	AEE94297.1	PF01918.21	1.4e-10	563177	GCA_000213215.1	563177_Acidianus^hospitalis^W1@AEE94297.1$GCA_000213215.1
Acidianus hospitalis W1	Cren7	1	59	9.99647	AEE94311.1	PF11520.8	1.2e-28	563177	GCA_000213215.1	563177_Acidianus^hospitalis^W1@AEE94311.1$GCA_000213215.1
Acidianus hospitalis W1	7kD_DNA_binding	1	62	9.61907	AEE95131.1	PF02294.18	2.5e-37	563177	GCA_000213215.1	563177_Acidianus^hospitalis^W1@AEE95131.1$GCA_000213215.1
Acidianus infernus	Cren7	1	59	9.99647	MUM63855.1	PF11520.8	1.2e-28	12915	GCA_009729545.1	12915_Acidianus^infernus@MUM63855.1$GCA_009729545.1
Acidianus infernus	Alba	1	88	6.73695	MUM63868.1	PF01918.21	1.3e-10	12915	GCA_009729545.1	12915_Acidianus^infernus@MUM63868.1$GCA_009729545.1
Acidianus infernus	Alba	1	98	10.4879	MUM63870.1	PF01918.21	1.1e-20	12915	GCA_009729545.1	12915_Acidianus^infernus@MUM63870.1$GCA_009729545.1
Acidianus infernus	7kD_DNA_binding	1	61	9.52236	MUM64283.1	PF02294.18	2.6e-37	12915	GCA_009729545.1	12915_Acidianus^infernus@MUM64283.1$GCA_009729545.1
Acidianus infernus	7kD_DNA_binding	1	60	9.65672	MUM64316.1	PF02294.18	1.5e-36	12915	GCA_009729545.1	12915_Acidianus^infernus@MUM64316.1$GCA_009729545.1
Acidianus infernus	7kD_DNA_binding	1	62	9.61907	MUM65391.1	PF02294.18	3.8e-37	12915	GCA_009729545.1	12915_Acidianus^infernus@MUM65391.1$GCA_009729545.1
Acidianus manzaensis	7kD_DNA_binding	1	62	9.58488	ARM75062.1	PF02294.18	3.8e-36	282676	GCA_002116695.1	282676_Acidianus^manzaensis@ARM75062.1$GCA_002116695.1
Acidianus manzaensis	7kD_DNA_binding	1	61	9.48815	ARM76167.1	PF02294.18	2.6e-36	282676	GCA_002116695.1	282676_Acidianus^manzaensis@ARM76167.1$GCA_002116695.1
Acidianus manzaensis	Alba	1	98	10.3417	ARM76585.1	PF01918.21	1.6e-20	282676	GCA_002116695.1	282676_Acidianus^manzaensis@ARM76585.1$GCA_002116695.1
Acidianus manzaensis	Cren7	1	59	9.87337	ARM76599.1	PF11520.8	7.7e-30	282676	GCA_002116695.1	282676_Acidianus^manzaensis@ARM76599.1$GCA_002116695.1
Acidianus manzaensis	Alba	1	88	7.91629	ARM77179.1	PF01918.21	5.7e-08	282676	GCA_002116695.1	282676_Acidianus^manzaensis@ARM77179.1$GCA_002116695.1
Acidianus sulfidivorans JP7	7kD_DNA_binding	1	62	9.58488	AWR96583.1	PF02294.18	1.1e-36	312539	GCA_003201765.1	312539_Acidianus^sulfidivorans^JP7@AWR96583.1$GCA_003201765.1
Acidianus sulfidivorans JP7	7kD_DNA_binding	1	61	9.48815	AWR97468.1	PF02294.18	7.7e-37	312539	GCA_003201765.1	312539_Acidianus^sulfidivorans^JP7@AWR97468.1$GCA_003201765.1
Acidianus sulfidivorans JP7	Alba	1	98	10.229	AWR97815.1	PF01918.21	1.6e-20	312539	GCA_003201765.1	312539_Acidianus^sulfidivorans^JP7@AWR97815.1$GCA_003201765.1
Acidianus sulfidivorans JP7	Cren7	1	59	9.87337	AWR97827.1	PF11520.8	4.7e-30	312539	GCA_003201765.1	312539_Acidianus^sulfidivorans^JP7@AWR97827.1$GCA_003201765.1
Acidianus sulfidivorans JP7	Alba	1	88	7.91667	AWR98322.1	PF01918.21	3.8e-09	312539	GCA_003201765.1	312539_Acidianus^sulfidivorans^JP7@AWR98322.1$GCA_003201765.1
Acidilobaceae archaeon UBA158	Alba	1	88	9.04081	DAXV01000032.1-9	PF01918.21	0.0033	1915614	GCA_002506595.1	1915614_Acidilobaceae^archaeon^UBA158@DAXV01000032.1-9$GCA_002506595.1
Acidilobaceae archaeon UBA158	Alba	1	100	9.75361	DAXV01000053.1-21	PF01918.21	9.7e-17	1915614	GCA_002506595.1	1915614_Acidilobaceae^archaeon^UBA158@DAXV01000053.1-21$GCA_002506595.1
Acidilobaceae archaeon UBA158	Alba	1	101	8.62389	DAXV01000065.1-12	PF01918.21	6.4e-10	1915614	GCA_002506595.1	1915614_Acidilobaceae^archaeon^UBA158@DAXV01000065.1-12$GCA_002506595.1
Acidilobaceae archaeon UBA158	Cren7	1	62	9.99729	DAXV01000067.1-7	PF11520.8	4.1e-26	1915614	GCA_002506595.1	1915614_Acidilobaceae^archaeon^UBA158@DAXV01000067.1-7$GCA_002506595.1
Acidilobaceae archaeon UBA158	Cren7	1	57	10.202	DAXV01000077.1-14	PF11520.8	3.8e-22	1915614	GCA_002506595.1	1915614_Acidilobaceae^archaeon^UBA158@DAXV01000077.1-14$GCA_002506595.1
Acidilobaceae archaeon UBA162	Cren7	1	54	10.1976	DAJS01000001.1-117	PF11520.8	3.9e-19	1915615	GCA_002496425.1	1915615_Acidilobaceae^archaeon^UBA162@DAJS01000001.1-117$GCA_002496425.1
Acidilobaceae archaeon UBA162	Alba	1	100	9.56251	DAJS01000008.1-43	PF01918.21	4.6e-17	1915615	GCA_002496425.1	1915615_Acidilobaceae^archaeon^UBA162@DAJS01000008.1-43$GCA_002496425.1
Acidilobaceae archaeon UBA162	Alba	1	89	7.85846	DAJS01000018.1-7	PF01918.21	0.00048	1915615	GCA_002496425.1	1915615_Acidilobaceae^archaeon^UBA162@DAJS01000018.1-7$GCA_002496425.1
Acidilobaceae archaeon UBA162	Alba	2	115	9.09674	DAJS01000027.1-25	PF01918.21	2.1e-10	1915615	GCA_002496425.1	1915615_Acidilobaceae^archaeon^UBA162@DAJS01000027.1-25$GCA_002496425.1
Acidilobus saccharovorans 345-15	Alba	1	99	9.75464	ADL18536.1	PF01918.21	3.9e-16	242703	GCA_000144915.1	242703_Acidilobus^saccharovorans^345-15@ADL18536.1$GCA_000144915.1
Acidilobus saccharovorans 345-15	Cren7	1	61	10.064	ADL19438.1	PF11520.8	9.7e-27	242703	GCA_000144915.1	242703_Acidilobus^saccharovorans^345-15@ADL19438.1$GCA_000144915.1
Acidilobus saccharovorans 345-15	Alba	1	88	6.21556	ADL19650.1	PF01918.21	0.0001	242703	GCA_000144915.1	242703_Acidilobus^saccharovorans^345-15@ADL19650.1$GCA_000144915.1
Acidilobus saccharovorans 345-15	Alba	1	108	9.0405	ADL19879.1	PF01918.21	8.1e-09	242703	GCA_000144915.1	242703_Acidilobus^saccharovorans^345-15@ADL19879.1$GCA_000144915.1
Acidilobus sp. 7A	Alba	1	99	9.75464	AMD30284.1	PF01918.21	1.5e-16	1577685	GCA_003431325.1	1577685_Acidilobus^sp.^7A@AMD30284.1$GCA_003431325.1
Acidilobus sp. 7A	Alba	1	103	9.30085	AMD30608.1	PF01918.21	1.6e-07	1577685	GCA_003431325.1	1577685_Acidilobus^sp.^7A@AMD30608.1$GCA_003431325.1
Acidilobus sp. 7A	Cren7	1	61	10.1402	AMD30944.1	PF11520.8	8.6e-27	1577685	GCA_003431325.1	1577685_Acidilobus^sp.^7A@AMD30944.1$GCA_003431325.1
Acidiplasma sp. MBA-1	Bac_DNA_binding	1	90	10.1037	KJE49478.1	PF00216.21	1.4e-20	1293648	GCA_000949015.1	1293648_Acidiplasma^sp.^MBA-1@KJE49478.1$GCA_000949015.1
Acidiplasma sp. MBA-1	Alba	1	90	9.04735	KJE49623.1	PF01918.21	2.3e-15	1293648	GCA_000949015.1	1293648_Acidiplasma^sp.^MBA-1@KJE49623.1$GCA_000949015.1
Aciduliprofundum boonei T469	Alba	1	90	7.98819	ADD07831.1	PF01918.21	2.2e-18	379547	GCA_000025665.1	379547_Aciduliprofundum^boonei^T469@ADD07831.1$GCA_000025665.1
Aciduliprofundum boonei T469	Bac_DNA_binding	1	89	10.9191	ADD08233.1	PF00216.21	1.1e-22	379547	GCA_000025665.1	379547_Aciduliprofundum^boonei^T469@ADD08233.1$GCA_000025665.1
Aciduliprofundum sp.	Bac_DNA_binding	1	89	10.6544	PMP73909.1	PF00216.21	3.4e-18	2060325	GCA_002878135.1	2060325_Aciduliprofundum^sp.@PMP73909.1$GCA_002878135.1
Aciduliprofundum sp.	Bac_DNA_binding	1	89	10.9803	PMP74981.1	PF00216.21	1.1e-19	2060325	GCA_002878135.1	2060325_Aciduliprofundum^sp.@PMP74981.1$GCA_002878135.1
Aciduliprofundum sp.	Alba	1	94	9.29875	PMP75050.1	PF01918.21	1.6e-19	2060325	GCA_002878135.1	2060325_Aciduliprofundum^sp.@PMP75050.1$GCA_002878135.1
Aciduliprofundum sp. JdFR-44	Alba	1	91	9.09817	MTNF01000130.1-2	PF01918.21	8.3e-20	1935017	GCA_002010375.1	1935017_Aciduliprofundum^sp.^JdFR-44@MTNF01000130.1-2$GCA_002010375.1
Aciduliprofundum sp. MAR08-339	Alba	1	90	6.31317	AGB03923.1	PF01918.21	5.4e-19	673860	GCA_000327505.1	673860_Aciduliprofundum^sp.^MAR08-339@AGB03923.1$GCA_000327505.1
Aciduliprofundum sp. MAR08-339	Bac_DNA_binding	1	89	10.8948	AGB04510.1	PF00216.21	2.7e-22	673860	GCA_000327505.1	673860_Aciduliprofundum^sp.^MAR08-339@AGB04510.1$GCA_000327505.1
Aeropyrum camini SY1 = JCM 12091	Cren7	1	64	10.0701	BAN89799.1	PF11520.8	1.1e-26	229980	GCA_000591035.1	229980_Aeropyrum^camini^SY1^=^JCM^12091@BAN89799.1$GCA_000591035.1
Aeropyrum camini SY1 = JCM 12091	Alba	1	102	8.68323	BAN90611.1	PF01918.21	5.6e-16	229980	GCA_000591035.1	229980_Aeropyrum^camini^SY1^=^JCM^12091@BAN90611.1$GCA_000591035.1
Aeropyrum camini SY1 = JCM 12091	Alba	1	94	9.30125	BAN90619.1	PF01918.21	1.6e-15	229980	GCA_000591035.1	229980_Aeropyrum^camini^SY1^=^JCM^12091@BAN90619.1$GCA_000591035.1
Aeropyrum pernix K1	Cren7	1	64	10.0701	BAA79414.1	PF11520.8	2.4e-28	56636	GCA_000011125.1	56636_Aeropyrum^pernix^K1@BAA79414.1$GCA_000011125.1
Aeropyrum pernix K1	Alba	1	102	9.09548	BAA80826.1	PF01918.21	1.4e-16	56636	GCA_000011125.1	56636_Aeropyrum^pernix^K1@BAA80826.1$GCA_000011125.1
Aeropyrum pernix K1	Alba	1	94	9.47932	BAA80837.2	PF01918.21	7.9e-16	56636	GCA_000011125.1	56636_Aeropyrum^pernix^K1@BAA80837.2$GCA_000011125.1
Aigarchaeota archaeon JGI 0000001-H6	Alba	1	95	11.2225	ASLZ01000015.1-7	PF01918.21	4.5e-08	1052841	GCA_000398585.1	1052841_Aigarchaeota^archaeon^JGI^0000001-H6@ASLZ01000015.1-7$GCA_000398585.1
Aigarchaeota archaeon JGI 0000106-J15	CBFD_NFYB_HMF	1	59	8.9761	ASPF01000009.1-25	PF00808.23	0.037	1130285	GCA_000405685.1	1130285_Aigarchaeota^archaeon^JGI^0000106-J15@ASPF01000009.1-25$GCA_000405685.1
Aigarchaeota archaeon JGI 0000106-J15	Alba	1	86	9.82511	ASPF01000013.1-27	PF01918.21	1e-09	1130285	GCA_000405685.1	1130285_Aigarchaeota^archaeon^JGI^0000106-J15@ASPF01000013.1-27$GCA_000405685.1
Aigarchaeota archaeon JGI 0000106-J15	CBFD_NFYB_HMF	1	77	9.68551	ASPF01000017.1-39	PF00808.23	1.7e-09	1130285	GCA_000405685.1	1130285_Aigarchaeota^archaeon^JGI^0000106-J15@ASPF01000017.1-39$GCA_000405685.1
Aigarchaeota archaeon NZ13-MG1	Alba	1	102	10.0565	PUA31406.1	PF01918.21	2.6e-11	1980982	GCA_003056285.1	1980982_Aigarchaeota^archaeon^NZ13_MG1@PUA31406.1$GCA_003056285.1
Aigarchaeota archaeon NZ13-MG1	Alba	1	107	9.35814	PUA32897.1	PF01918.21	1.1e-08	1980982	GCA_003056285.1	1980982_Aigarchaeota^archaeon^NZ13_MG1@PUA32897.1$GCA_003056285.1
Aigarchaeota archaeon NZ13-MG1	CBFD_NFYB_HMF	1	77	9.59339	PUA34171.1	PF00808.23	1.4e-10	1980982	GCA_003056285.1	1980982_Aigarchaeota^archaeon^NZ13_MG1@PUA34171.1$GCA_003056285.1
Aigarchaeota archaeon NZ13-MG1	Alba	1	93	9.93097	PUA34401.1	PF01918.21	1e-15	1980982	GCA_003056285.1	1980982_Aigarchaeota^archaeon^NZ13_MG1@PUA34401.1$GCA_003056285.1
anaerobic archaeon MK-D1	Alba	1	106	9.23889	QEE14284.1	PF01918.21	1.9e-10	2594042	GCA_008000775.1	2594042_anaerobic^archaeon^MK-D1@QEE14284.1$GCA_008000775.1
anaerobic archaeon MK-D1	CBFD_NFYB_HMF	1	82	10.0538	QEE14984.1	PF00808.23	4.3e-09	2594042	GCA_008000775.1	2594042_anaerobic^archaeon^MK-D1@QEE14984.1$GCA_008000775.1
anaerobic archaeon MK-D1	CBFD_NFYB_HMF	1	68	9.62905	QEE15114.1	PF00808.23	7.3e-08	2594042	GCA_008000775.1	2594042_anaerobic^archaeon^MK-D1@QEE15114.1$GCA_008000775.1
anaerobic archaeon MK-D1	CBFD_NFYB_HMF	1	72	10.3737	QEE15215.1	PF00808.23	0.0008	2594042	GCA_008000775.1	2594042_anaerobic^archaeon^MK-D1@QEE15215.1$GCA_008000775.1
anaerobic archaeon MK-D1	CBFD_NFYB_HMF	1	73	10.4416	QEE15216.1	PF00808.23	0.00019	2594042	GCA_008000775.1	2594042_anaerobic^archaeon^MK-D1@QEE15216.1$GCA_008000775.1
anaerobic archaeon MK-D1	CBFD_NFYB_HMF	2	83	10.1674	QEE15648.1	PF00808.23	1.5e-07	2594042	GCA_008000775.1	2594042_anaerobic^archaeon^MK-D1@QEE15648.1$GCA_008000775.1
anaerobic archaeon MK-D1	CBFD_NFYB_HMF	1	72	10.6745	QEE16701.1	PF00808.23	7.3e-05	2594042	GCA_008000775.1	2594042_anaerobic^archaeon^MK-D1@QEE16701.1$GCA_008000775.1
anaerobic archaeon MK-D1	CBFD_NFYB_HMF	1	72	10.4206	QEE17327.1	PF00808.23	6.5e-08	2594042	GCA_008000775.1	2594042_anaerobic^archaeon^MK-D1@QEE17327.1$GCA_008000775.1
ANME-1 cluster archaeon ex4572-4	Alba	1	98	7.96427	OYT67323.1	PF01918.21	2.9e-19	2011131	GCA_002254785.1	2011131_ANME-1^cluster^archaeon^ex4572_4@OYT67323.1$GCA_002254785.1
ANME-2 cluster archaeon	Alba	1	112	4.98365	PXF58443.1	PF01918.21	6.3e-11	2056317	GCA_003194445.1	2056317_ANME-2^cluster^archaeon@PXF58443.1$GCA_003194445.1
ANME-2 cluster archaeon	MC1	1	96	10.063	PXF58791.1	PF05854.11	4.5e-39	2056317	GCA_003194445.1	2056317_ANME-2^cluster^archaeon@PXF58791.1$GCA_003194445.1
ANME-2 cluster archaeon	CBFD_NFYB_HMF	1	75	9.09761	PXF62135.1	PF00808.23	3.6e-13	2056317	GCA_003194445.1	2056317_ANME-2^cluster^archaeon@PXF62135.1$GCA_003194445.1
ANME-2 cluster archaeon HR1	CBFD_NFYB_HMF	1	72	6.72837	PPA79526.1	PF00808.23	9.9e-10	1968520	GCA_002926195.1	1968520_ANME-2^cluster^archaeon^HR1@PPA79526.1$GCA_002926195.1
ANME-2 cluster archaeon HR1	MC1	1	96	10.4789	PPA80301.1	PF05854.11	3e-37	1968520	GCA_002926195.1	1968520_ANME-2^cluster^archaeon^HR1@PPA80301.1$GCA_002926195.1
ANME-2 cluster archaeon HR1	Alba	1	89	5.37773	PPA80514.1	PF01918.21	6.4e-18	1968520	GCA_002926195.1	1968520_ANME-2^cluster^archaeon^HR1@PPA80514.1$GCA_002926195.1
Archaeoglobales archaeon	CBFD_NFYB_HMF	1	67	9.51908	RLI83582.1	PF00808.23	3.9e-17	2250258	GCA_003662925.1	2250258_Archaeoglobales^archaeon@RLI83582.1$GCA_003662925.1
Archaeoglobales archaeon	CBFD_NFYB_HMF	1	67	6.5616	RLI83728.1	PF00808.23	7.8e-19	2250258	GCA_003662925.1	2250258_Archaeoglobales^archaeon@RLI83728.1$GCA_003662925.1
Archaeoglobi archaeon JdFR-42	CBFD_NFYB_HMF	1	80	5.44737	MTND01000001.1-2	PF00808.23	1.1e-15	1935016	GCA_002010305.1	1935016_Archaeoglobi^archaeon^JdFR-42@MTND01000001.1-2$GCA_002010305.1
Archaeoglobi archaeon JdFR-42	Alba	1	92	4.902	MTND01000004.1-15	PF01918.21	2.4e-19	1935016	GCA_002010305.1	1935016_Archaeoglobi^archaeon^JdFR-42@MTND01000004.1-15$GCA_002010305.1
Archaeoglobi archaeon JdFR-42	Alba	1	90	5.77025	MTND01000022.1-155	PF01918.21	5.6e-19	1935016	GCA_002010305.1	1935016_Archaeoglobi^archaeon^JdFR-42@MTND01000022.1-155$GCA_002010305.1
Archaeoglobi archaeon JdFR-42	CBFD_NFYB_HMF	1	69	8.05814	MTND01000026.1-156	PF00808.23	4.6e-19	1935016	GCA_002010305.1	1935016_Archaeoglobi^archaeon^JdFR-42@MTND01000026.1-156$GCA_002010305.1
Archaeoglobi archaeon JdFR-42	Alba	1	91	6.24464	MTND01000040.1-49	PF01918.21	1.5e-17	1935016	GCA_002010305.1	1935016_Archaeoglobi^archaeon^JdFR-42@MTND01000040.1-49$GCA_002010305.1
Archaeoglobus fulgidus DSM 4304	Alba	1	89	6.58544	AAB89299.1	PF01918.21	3.9e-22	2234	GCA_000008665.1	2234_Archaeoglobus^fulgidus^DSM^4304@AAB89299.1$GCA_000008665.1
Archaeoglobus fulgidus DSM 4304	CBFD_NFYB_HMF	1	67	6.5616	AAB89751.1	PF00808.23	8.6e-19	2234	GCA_000008665.1	2234_Archaeoglobus^fulgidus^DSM^4304@AAB89751.1$GCA_000008665.1
Archaeoglobus fulgidus DSM 4304	Alba	1	89	8.03565	AAB90173.1	PF01918.21	3.3e-19	2234	GCA_000008665.1	2234_Archaeoglobus^fulgidus^DSM^4304@AAB90173.1$GCA_000008665.1
Archaeoglobus fulgidus DSM 4304	CBFD_NFYB_HMF	1	72	9.39512	AAB90902.1	PF00808.23	1.3e-18	2234	GCA_000008665.1	2234_Archaeoglobus^fulgidus^DSM^4304@AAB90902.1$GCA_000008665.1
Archaeoglobus profundus DSM 5631	CBFD_NFYB_HMF	1	69	9.04787	ADB57261.1	PF00808.23	1.4e-16	84156	GCA_000025285.1	84156_Archaeoglobus^profundus^DSM^5631@ADB57261.1$GCA_000025285.1
Archaeoglobus profundus DSM 5631	CBFD_NFYB_HMF	1	70	9.76906	ADB57316.1	PF00808.23	1.5e-16	84156	GCA_000025285.1	84156_Archaeoglobus^profundus^DSM^5631@ADB57316.1$GCA_000025285.1
Archaeoglobus profundus DSM 5631	Alba	1	92	5.57002	ADB57460.1	PF01918.21	2.5e-19	84156	GCA_000025285.1	84156_Archaeoglobus^profundus^DSM^5631@ADB57460.1$GCA_000025285.1
Archaeoglobus profundus DSM 5631	Alba	1	90	7.98764	ADB57468.1	PF01918.21	2.5e-19	84156	GCA_000025285.1	84156_Archaeoglobus^profundus^DSM^5631@ADB57468.1$GCA_000025285.1
Archaeoglobus sp.	CBFD_NFYB_HMF	1	67	6.57899	RUM32907.1	PF00808.23	3.7e-21	1872626	GCA_003978865.1	1872626_Archaeoglobus^sp.@RUM32907.1$GCA_003978865.1
Archaeoglobus sp.	Alba	1	91	5.4539	RUM33874.1	PF01918.21	2.6e-20	1872626	GCA_003978865.1	1872626_Archaeoglobus^sp.@RUM33874.1$GCA_003978865.1
Archaeoglobus sp.	CBFD_NFYB_HMF	1	68	9.45307	RUM34953.1	PF00808.23	9.7e-19	1872626	GCA_003978865.1	1872626_Archaeoglobus^sp.@RUM34953.1$GCA_003978865.1
Archaeoglobus sp. JdFR-24	CBFD_NFYB_HMF	1	68	5.8062	MTML01000022.1-30	PF00808.23	1.3e-20	1934981	GCA_002011215.1	1934981_Archaeoglobus^sp.^JdFR-24@MTML01000022.1-30$GCA_002011215.1
Archaeoglobus sp. JdFR-24	Alba	1	91	6.56662	MTML01000025.1-41	PF01918.21	1.4e-18	1934981	GCA_002011215.1	1934981_Archaeoglobus^sp.^JdFR-24@MTML01000025.1-41$GCA_002011215.1
Archaeoglobus sp. JdFR-24	CBFD_NFYB_HMF	1	133	8.51583	MTML01000035.1-6	PF00808.23	0.0044	1934981	GCA_002011215.1	1934981_Archaeoglobus^sp.^JdFR-24@MTML01000035.1-6$GCA_002011215.1
Archaeoglobus sp. JdFR-24	CBFD_NFYB_HMF	1	68	9.39646	MTML01000068.1-41	PF00808.23	7.1e-18	1934981	GCA_002011215.1	1934981_Archaeoglobus^sp.^JdFR-24@MTML01000068.1-41$GCA_002011215.1
Archaeoglobus sp. JdFR-24	Alba	1	90	8.01047	MTML01000091.1-10	PF01918.21	7.6e-19	1934981	GCA_002011215.1	1934981_Archaeoglobus^sp.^JdFR-24@MTML01000091.1-10$GCA_002011215.1
Archaeoglobus sp. JdFR-24	CBFD_NFYB_HMF	1	68	9.04841	MTML01000143.1-19	PF00808.23	3.1e-19	1934981	GCA_002011215.1	1934981_Archaeoglobus^sp.^JdFR-24@MTML01000143.1-19$GCA_002011215.1
Archaeoglobus sp. JdFR-31	Alba	1	91	6.30945	MTMS01000005.1-6	PF01918.21	1.7e-18	1934988	GCA_002010155.1	1934988_Archaeoglobus^sp.^JdFR-31@MTMS01000005.1-6$GCA_002010155.1
Archaeoglobus sp. JdFR-31	Alba	1	90	6.24918	MTMS01000011.1-41	PF01918.21	8.7e-19	1934988	GCA_002010155.1	1934988_Archaeoglobus^sp.^JdFR-31@MTMS01000011.1-41$GCA_002010155.1
Archaeoglobus sp. JdFR-31	CBFD_NFYB_HMF	1	68	9.45385	MTMS01000011.1-64	PF00808.23	2.3e-17	1934988	GCA_002010155.1	1934988_Archaeoglobus^sp.^JdFR-31@MTMS01000011.1-64$GCA_002010155.1
Archaeoglobus sp. JdFR-31	Alba	1	91	6.56662	MTMS01000030.1-16	PF01918.21	3.4e-18	1934988	GCA_002010155.1	1934988_Archaeoglobus^sp.^JdFR-31@MTMS01000030.1-16$GCA_002010155.1
Archaeoglobus sp. JdFR-31	CBFD_NFYB_HMF	1	68	5.79108	MTMS01000030.1-47	PF00808.23	7e-19	1934988	GCA_002010155.1	1934988_Archaeoglobus^sp.^JdFR-31@MTMS01000030.1-47$GCA_002010155.1
Archaeoglobus sp. JdFR-31	CBFD_NFYB_HMF	1	68	9.09819	MTMS01000038.1-27	PF00808.23	1.3e-19	1934988	GCA_002010155.1	1934988_Archaeoglobus^sp.^JdFR-31@MTMS01000038.1-27$GCA_002010155.1
Archaeoglobus sp. JdFR-33	CBFD_NFYB_HMF	1	68	6.5616	MTMU01000011.1-4	PF00808.23	8.2e-19	1934990	GCA_002010205.1	1934990_Archaeoglobus^sp.^JdFR-33@MTMU01000011.1-4$GCA_002010205.1
Archaeoglobus sp. JdFR-37	Alba	1	90	5.80616	MTMY01000007.1-91	PF01918.21	1.2e-19	1934994	GCA_002010215.1	1934994_Archaeoglobus^sp.^JdFR-37@MTMY01000007.1-91$GCA_002010215.1
Archaeoglobus sp. JdFR-37	CBFD_NFYB_HMF	1	68	9.09878	MTMY01000015.1-10	PF00808.23	5.9e-18	1934994	GCA_002010215.1	1934994_Archaeoglobus^sp.^JdFR-37@MTMY01000015.1-10$GCA_002010215.1
Archaeoglobus sp. JdFR-37	CBFD_NFYB_HMF	1	68	6.58189	MTMY01000040.1-4	PF00808.23	2.8e-17	1934994	GCA_002010215.1	1934994_Archaeoglobus^sp.^JdFR-37@MTMY01000040.1-4$GCA_002010215.1
Archaeoglobus sp. JdFR-41	Alba	1	90	9.50785	MTNC01000010.1-28	PF01918.21	6.1e-20	1934998	GCA_002010285.1	1934998_Archaeoglobus^sp.^JdFR-41@MTNC01000010.1-28$GCA_002010285.1
Archaeoglobus sp. JdFR-41	Alba	1	91	6.29024	MTNC01000060.1-20	PF01918.21	2e-19	1934998	GCA_002010285.1	1934998_Archaeoglobus^sp.^JdFR-41@MTNC01000060.1-20$GCA_002010285.1
Archaeoglobus sp. JdFR-41	CBFD_NFYB_HMF	1	68	9.692	MTNC01000065.1-3	PF00808.23	2.7e-18	1934998	GCA_002010285.1	1934998_Archaeoglobus^sp.^JdFR-41@MTNC01000065.1-3$GCA_002010285.1
Archaeoglobus sp. UBA234	CBFD_NFYB_HMF	1	68	5.37169	DACH01000005.1-190	PF00808.23	1.9e-19	1915567	GCA_002494625.1	1915567_Archaeoglobus^sp.^UBA234@DACH01000005.1-190$GCA_002494625.1
Archaeoglobus sp. UBA234	CBFD_NFYB_HMF	1	68	9.45385	DACH01000005.1-260	PF00808.23	2.3e-17	1915567	GCA_002494625.1	1915567_Archaeoglobus^sp.^UBA234@DACH01000005.1-260$GCA_002494625.1
Archaeoglobus sp. UBA234	Alba	1	90	6.2633	DACH01000005.1-288	PF01918.21	6.2e-19	1915567	GCA_002494625.1	1915567_Archaeoglobus^sp.^UBA234@DACH01000005.1-288$GCA_002494625.1
Archaeoglobus sp. UBA234	CBFD_NFYB_HMF	1	68	9.04839	DACH01000010.1-2	PF00808.23	6.3e-19	1915567	GCA_002494625.1	1915567_Archaeoglobus^sp.^UBA234@DACH01000010.1-2$GCA_002494625.1
Archaeoglobus sp. UBA234	Alba	1	91	5.75862	DACH01000013.1-6	PF01918.21	3.2e-18	1915567	GCA_002494625.1	1915567_Archaeoglobus^sp.^UBA234@DACH01000013.1-6$GCA_002494625.1
Archaeoglobus sp. UBA236	CBFD_NFYB_HMF	1	68	9.7525	DACI01000017.1-9	PF00808.23	3e-17	1915568	GCA_002494665.1	1915568_Archaeoglobus^sp.^UBA236@DACI01000017.1-9$GCA_002494665.1
Archaeoglobus sp. UBA236	CBFD_NFYB_HMF	1	68	6.5616	DACI01000035.1-49	PF00808.23	8.2e-19	1915568	GCA_002494665.1	1915568_Archaeoglobus^sp.^UBA236@DACI01000035.1-49$GCA_002494665.1
Archaeoglobus sp. UBA236	Alba	1	90	6.22387	DACI01000065.1-12	PF01918.21	2.2e-19	1915568	GCA_002494665.1	1915568_Archaeoglobus^sp.^UBA236@DACI01000065.1-12$GCA_002494665.1
Archaeoglobus sp. UBA236	Alba	1	91	6.26385	DACI01000073.1-140	PF01918.21	4.1e-21	1915568	GCA_002494665.1	1915568_Archaeoglobus^sp.^UBA236@DACI01000073.1-140$GCA_002494665.1
Archaeoglobus sp. UBA236	CBFD_NFYB_HMF	1	75	9.80165	DACI01000073.1-85	PF00808.23	4.1e-12	1915568	GCA_002494665.1	1915568_Archaeoglobus^sp.^UBA236@DACI01000073.1-85$GCA_002494665.1
Archaeoglobus sulfaticallidus PM70-1	CBFD_NFYB_HMF	1	67	5.80613	AGK60296.1	PF00808.23	1.4e-19	1316941	GCA_000385565.1	1316941_Archaeoglobus^sulfaticallidus^PM70-1@AGK60296.1$GCA_000385565.1
Archaeoglobus sulfaticallidus PM70-1	CBFD_NFYB_HMF	1	67	9.62905	AGK60753.1	PF00808.23	3.4e-17	1316941	GCA_000385565.1	1316941_Archaeoglobus^sulfaticallidus^PM70-1@AGK60753.1$GCA_000385565.1
Archaeoglobus sulfaticallidus PM70-1	CBFD_NFYB_HMF	1	67	8.05818	AGK60764.1	PF00808.23	2.4e-19	1316941	GCA_000385565.1	1316941_Archaeoglobus^sulfaticallidus^PM70-1@AGK60764.1$GCA_000385565.1
Archaeoglobus sulfaticallidus PM70-1	Alba	1	89	6.56625	AGK60791.1	PF01918.21	3.1e-19	1316941	GCA_000385565.1	1316941_Archaeoglobus^sulfaticallidus^PM70-1@AGK60791.1$GCA_000385565.1
Archaeoglobus sulfaticallidus PM70-1	Alba	1	89	6.27206	AGK60909.1	PF01918.21	9.3e-19	1316941	GCA_000385565.1	1316941_Archaeoglobus^sulfaticallidus^PM70-1@AGK60909.1$GCA_000385565.1
Archaeoglobus veneficus SNP6	CBFD_NFYB_HMF	1	67	9.09878	AEA47234.1	PF00808.23	6.8e-18	58290	GCA_000194625.1	58290_Archaeoglobus^veneficus^SNP6@AEA47234.1$GCA_000194625.1
Archaeoglobus veneficus SNP6	CBFD_NFYB_HMF	1	67	8.12261	AEA47315.1	PF00808.23	4.9e-20	58290	GCA_000194625.1	58290_Archaeoglobus^veneficus^SNP6@AEA47315.1$GCA_000194625.1
Archaeoglobus veneficus SNP6	CBFD_NFYB_HMF	1	67	8.12261	AEA47379.1	PF00808.23	3.6e-16	58290	GCA_000194625.1	58290_Archaeoglobus^veneficus^SNP6@AEA47379.1$GCA_000194625.1
Archaeoglobus veneficus SNP6	Alba	1	90	7.98809	AEA47721.1	PF01918.21	1.5e-18	58290	GCA_000194625.1	58290_Archaeoglobus^veneficus^SNP6@AEA47721.1$GCA_000194625.1
Archaeoglobus veneficus SNP6	Alba	1	92	5.37169	AEA47749.1	PF01918.21	4.5e-20	58290	GCA_000194625.1	58290_Archaeoglobus^veneficus^SNP6@AEA47749.1$GCA_000194625.1
archaeon	CBFD_NFYB_HMF	1	69	9.77042	MAG72932.1	PF00808.23	3.5e-12	1906665	GCA_002686315.1	1906665_archaeon@MAG72932.1$GCA_002686315.1
archaeon 13-1-20CM-52-20	Alba	1	95	9.89277	OLD77918.1	PF01918.21	1.2e-09	1805012	GCA_001919675.1	1805012_archaeon^13_1_20CM_52_20@OLD77918.1$GCA_001919675.1
archaeon 13-1-20CM-52-20	Alba	1	94	8.93013	OLD78287.1	PF01918.21	7.4e-11	1805012	GCA_001919675.1	1805012_archaeon^13_1_20CM_52_20@OLD78287.1$GCA_001919675.1
archaeon 13-1-20CM-52-20	Alba	1	107	4.7297	OLD78480.1	PF01918.21	3.3e-13	1805012	GCA_001919675.1	1805012_archaeon^13_1_20CM_52_20@OLD78480.1$GCA_001919675.1
archaeon 13-1-40CM-4-53-4	CBFD_NFYB_HMF	1	73	9.21888	OLC60746.1	PF00808.23	2.5e-12	1805017	GCA_001918315.1	1805017_archaeon^13_1_40CM_4_53_4@OLC60746.1$GCA_001918315.1
archaeon 13-1-40CM-4-53-4	Alba	1	77	9.69177	OLC60991.1	PF01918.21	2.8e-07	1805017	GCA_001918315.1	1805017_archaeon^13_1_40CM_4_53_4@OLC60991.1$GCA_001918315.1
archaeon 13-1-40CM-4-53-4	Alba	1	106	4.81803	OLC62865.1	PF01918.21	5.8e-14	1805017	GCA_001918315.1	1805017_archaeon^13_1_40CM_4_53_4@OLC62865.1$GCA_001918315.1
archaeon 13-2-20CM-2-52-21	Alba	1	78	8.18157	OLB70637.1	PF01918.21	3.4e-08	1805019	GCA_001915075.1	1805019_archaeon^13_2_20CM_2_52_21@OLB70637.1$GCA_001915075.1
archaeon 13-2-20CM-2-52-21	CBFD_NFYB_HMF	1	73	9.21888	OLB70924.1	PF00808.23	2.5e-12	1805019	GCA_001915075.1	1805019_archaeon^13_2_20CM_2_52_21@OLB70924.1$GCA_001915075.1
archaeon 13-2-20CM-2-52-21	Alba	1	85	9.42435	OLB72537.1	PF01918.21	5.8e-12	1805019	GCA_001915075.1	1805019_archaeon^13_2_20CM_2_52_21@OLB72537.1$GCA_001915075.1
archaeon BMS3Abin16	CBFD_NFYB_HMF	1	67	5.7465	GBE18640.1	PF00808.23	2.7e-10	2005740	GCA_002923215.1	2005740_archaeon^BMS3Abin16@GBE18640.1$GCA_002923215.1
archaeon BMS3Abin16	Alba	1	90	9.742	GBE19039.1	PF01918.21	3.2e-16	2005740	GCA_002923215.1	2005740_archaeon^BMS3Abin16@GBE19039.1$GCA_002923215.1
archaeon BMS3Abin17	CBFD_NFYB_HMF	1	61	9.15489	GBE19943.1	PF00808.23	0.00036	2005741	GCA_002897655.1	2005741_archaeon^BMS3Abin17@GBE19943.1$GCA_002897655.1
archaeon BMS3Bbin15	Alba	1	89	8.03538	GBE54693.1	PF01918.21	2.4e-17	2005738	GCA_002897955.1	2005738_archaeon^BMS3Bbin15@GBE54693.1$GCA_002897955.1
archaeon BMS3Bbin15	CBFD_NFYB_HMF	1	68	7.88182	GBE55348.1	PF00808.23	1.3e-11	2005738	GCA_002897955.1	2005738_archaeon^BMS3Bbin15@GBE55348.1$GCA_002897955.1
archaeon BMS3Bbin15	CBFD_NFYB_HMF	2	91	9.51642	GBE55500.1	PF00808.23	2.4e-12	2005738	GCA_002897955.1	2005738_archaeon^BMS3Bbin15@GBE55500.1$GCA_002897955.1
archaeon BMS3Bbin15	Alba	1	90	7.98636	GBE55647.1	PF01918.21	8.1e-18	2005738	GCA_002897955.1	2005738_archaeon^BMS3Bbin15@GBE55647.1$GCA_002897955.1
archaeon CG-4-10-14-0-2-um-filter-Archaea-38-6	CBFD_NFYB_HMF	1	69	9.56326	PJA22893.1	PF00808.23	2.5e-06	1975557	GCA_002793475.1	1975557_archaeon^CG_4_10_14_0_2_um_filter_Archaea_38_6@PJA22893.1$GCA_002793475.1
archaeon CG10-big-fil-rev-8-21-14-0-10-43-11	CBFD_NFYB_HMF	1	70	9.57093	PIO00105.1	PF00808.23	4.4e-12	1975556	GCA_002763265.1	1975556_archaeon^CG10_big_fil_rev_8_21_14_0_10_43_11@PIO00105.1$GCA_002763265.1
archaeon CG10-big-fil-rev-8-21-14-0-10-43-11	Alba	1	100	9.92757	PIO00314.1	PF01918.21	2.3e-15	1975556	GCA_002763265.1	1975556_archaeon^CG10_big_fil_rev_8_21_14_0_10_43_11@PIO00314.1$GCA_002763265.1
archaeon CG10-big-fil-rev-8-21-14-0-10-43-11	CBFD_NFYB_HMF	1	74	9.77181	PIO00554.1	PF00808.23	1e-13	1975556	GCA_002763265.1	1975556_archaeon^CG10_big_fil_rev_8_21_14_0_10_43_11@PIO00554.1$GCA_002763265.1
archaeon D22	Alba	2	95	5.13706	OVE74691.1	PF01918.21	3.3e-10	1932700	GCA_002176885.1	1932700_archaeon^D22@OVE74691.1$GCA_002176885.1
archaeon GW2011-AR1	CBFD_NFYB_HMF	1	62	8.06698	KHO45105.1	PF00808.23	0.0014	1579364	GCA_000806055.1	1579364_archaeon^GW2011_AR1@KHO45105.1$GCA_000806055.1
archaeon GW2011-AR10	Alba	1	91	9.26028	AJF59659.1	PF01918.21	3.6e-16	1579370	GCA_000830275.1	1579370_archaeon^GW2011_AR10@AJF59659.1$GCA_000830275.1
archaeon GW2011-AR10	CBFD_NFYB_HMF	1	70	9.51813	AJF59894.1	PF00808.23	1.5e-13	1579370	GCA_000830275.1	1579370_archaeon^GW2011_AR10@AJF59894.1$GCA_000830275.1
archaeon GW2011-AR11	CBFD_NFYB_HMF	1	70	9.91799	KHO49568.1	PF00808.23	8.4e-10	1579371	GCA_000806135.1	1579371_archaeon^GW2011_AR11@KHO49568.1$GCA_000806135.1
archaeon GW2011-AR11	CBFD_NFYB_HMF	1	59	9.41593	KHO50482.1	PF00808.23	4.3e-11	1579371	GCA_000806135.1	1579371_archaeon^GW2011_AR11@KHO50482.1$GCA_000806135.1
archaeon GW2011-AR11	Alba	1	127	9.71856	KHO53148.1	PF01918.21	8.9e-13	1579371	GCA_000806135.1	1579371_archaeon^GW2011_AR11@KHO53148.1$GCA_000806135.1
archaeon GW2011-AR13	CBFD_NFYB_HMF	1	61	9.77039	KHO53464.1	PF00808.23	0.00065	1579372	GCA_000805965.1	1579372_archaeon^GW2011_AR13@KHO53464.1$GCA_000805965.1
archaeon GW2011-AR15	Alba	2	81	9.47552	AJF62077.1	PF01918.21	1.2e-07	1579373	GCA_000830295.1	1579373_archaeon^GW2011_AR15@AJF62077.1$GCA_000830295.1
archaeon GW2011-AR16	CBFD_NFYB_HMF	1	70	9.34635	KHO51162.1	PF00808.23	8e-15	1579374	GCA_000805925.1	1579374_archaeon^GW2011_AR16@KHO51162.1$GCA_000805925.1
archaeon GW2011-AR17	Alba	1	99	9.4744	KHO51748.1	PF01918.21	2.5e-12	1579375	GCA_000805995.1	1579375_archaeon^GW2011_AR17@KHO51748.1$GCA_000805995.1
archaeon GW2011-AR17	CBFD_NFYB_HMF	1	70	9.81713	KHO52372.1	PF00808.23	3.8e-14	1579375	GCA_000805995.1	1579375_archaeon^GW2011_AR17@KHO52372.1$GCA_000805995.1
archaeon GW2011-AR18	CBFD_NFYB_HMF	1	70	9.52097	KHO53560.1	PF00808.23	2.5e-14	1579376	GCA_000806155.1	1579376_archaeon^GW2011_AR18@KHO53560.1$GCA_000806155.1
archaeon GW2011-AR20	Alba	2	71	9.45298	AJF62331.1	PF01918.21	1.9e-05	1579378	GCA_000830315.1	1579378_archaeon^GW2011_AR20@AJF62331.1$GCA_000830315.1
archaeon GW2011-AR20	CBFD_NFYB_HMF	1	68	10.1583	AJF62532.1	PF00808.23	4.1e-13	1579378	GCA_000830315.1	1579378_archaeon^GW2011_AR20@AJF62532.1$GCA_000830315.1
archaeon GW2011-AR21	CBFD_NFYB_HMF	1	69	6.72279	KHO54529.1	PF00808.23	3.4e-14	1579379	GCA_000806035.1	1579379_archaeon^GW2011_AR21@KHO54529.1$GCA_000806035.1
archaeon GW2011-AR3	CBFD_NFYB_HMF	1	59	9.04943	KHO46143.1	PF00808.23	2.4e-09	1579365	GCA_000806075.1	1579365_archaeon^GW2011_AR3@KHO46143.1$GCA_000806075.1
archaeon GW2011-AR3	Alba	1	93	9.57088	KHO46630.1	PF01918.21	3.6e-12	1579365	GCA_000806075.1	1579365_archaeon^GW2011_AR3@KHO46630.1$GCA_000806075.1
archaeon GW2011-AR3	CBFD_NFYB_HMF	1	74	10.4261	KHO46631.1	PF00808.23	7.3e-08	1579365	GCA_000806075.1	1579365_archaeon^GW2011_AR3@KHO46631.1$GCA_000806075.1
archaeon GW2011-AR4	Alba	2	93	9.57093	KHO46703.1	PF01918.21	6.2e-12	1579366	GCA_000806095.1	1579366_archaeon^GW2011_AR4@KHO46703.1$GCA_000806095.1
archaeon GW2011-AR4	CBFD_NFYB_HMF	1	58	9.04943	KHO47241.1	PF00808.23	1e-10	1579366	GCA_000806095.1	1579366_archaeon^GW2011_AR4@KHO47241.1$GCA_000806095.1
archaeon GW2011-AR5	CBFD_NFYB_HMF	1	70	10.5266	KHO47529.1	PF00808.23	1.7e-06	1579367	GCA_000806115.1	1579367_archaeon^GW2011_AR5@KHO47529.1$GCA_000806115.1
archaeon GW2011-AR5	CBFD_NFYB_HMF	1	66	9.04752	KHO48101.1	PF00808.23	4.8e-08	1579367	GCA_000806115.1	1579367_archaeon^GW2011_AR5@KHO48101.1$GCA_000806115.1
archaeon GW2011-AR6	Alba	1	105	9.48655	KHO49950.1	PF01918.21	6.1e-12	1579368	GCA_000805915.1	1579368_archaeon^GW2011_AR6@KHO49950.1$GCA_000805915.1
archaeon HR01	Alba	1	117	10.1998	GBC68730.1	PF01918.21	3.8e-17	2035437	GCA_002898355.1	2035437_archaeon^HR01@GBC68730.1$GCA_002898355.1
archaeon HR01	CBFD_NFYB_HMF	1	79	9.85729	GBC68992.1	PF00808.23	1.3e-09	2035437	GCA_002898355.1	2035437_archaeon^HR01@GBC68992.1$GCA_002898355.1
archaeon HR01	Alba	1	98	10.2863	GBC69188.1	PF01918.21	6.5e-06	2035437	GCA_002898355.1	2035437_archaeon^HR01@GBC69188.1$GCA_002898355.1
archaeon HR01	Alba	2	96	10.3298	GBC69478.1	PF01918.21	1.8e-12	2035437	GCA_002898355.1	2035437_archaeon^HR01@GBC69478.1$GCA_002898355.1
archaeon HR02	CBFD_NFYB_HMF	1	73	9.59464	GBC70264.1	PF00808.23	4.1e-12	2035438	GCA_002898395.1	2035438_archaeon^HR02@GBC70264.1$GCA_002898395.1
archaeon HR02	Alba	1	87	10.2743	GBC70579.1	PF01918.21	1.1e-09	2035438	GCA_002898395.1	2035438_archaeon^HR02@GBC70579.1$GCA_002898395.1
archaeon HR02	Alba	2	90	9.77651	GBC71223.1	PF01918.21	4.4e-14	2035438	GCA_002898395.1	2035438_archaeon^HR02@GBC71223.1$GCA_002898395.1
archaeon HR02	Alba	1	109	11.5538	GBC71939.1	PF01918.21	0.0027	2035438	GCA_002898395.1	2035438_archaeon^HR02@GBC71939.1$GCA_002898395.1
archaeon HR04	CBFD_NFYB_HMF	1	76	6.73044	GBC72737.1	PF00808.23	1.8e-12	2035440	GCA_002898655.1	2035440_archaeon^HR04@GBC72737.1$GCA_002898655.1
archaeon HR06	Alba	1	91	9.81302	GBC74764.1	PF01918.21	2.4e-16	2035442	GCA_002898815.1	2035442_archaeon^HR06@GBC74764.1$GCA_002898815.1
archaeon HR06	Alba	1	109	9.82094	GBC74956.1	PF01918.21	2.2e-11	2035442	GCA_002898815.1	2035442_archaeon^HR06@GBC74956.1$GCA_002898815.1
archaeon HR06	CBFD_NFYB_HMF	1	74	9.39522	GBC75011.1	PF00808.23	1.9e-13	2035442	GCA_002898815.1	2035442_archaeon^HR06@GBC75011.1$GCA_002898815.1
archaeon MnTg01	Alba	1	77	9.77039	GBF23940.1	PF01918.21	1.7e-05	2080451	GCA_008974855.1	2080451_archaeon^MnTg01@GBF23940.1$GCA_008974855.1
archaeon MnTg01	Alba	1	77	9.69008	GBF23941.1	PF01918.21	2.8e-07	2080451	GCA_008974855.1	2080451_archaeon^MnTg01@GBF23941.1$GCA_008974855.1
archaeon MnTg01	CBFD_NFYB_HMF	1	73	9.69309	GBF24135.1	PF00808.23	1.6e-08	2080451	GCA_008974855.1	2080451_archaeon^MnTg01@GBF24135.1$GCA_008974855.1
archaeon MnTg01	Alba	2	108	5.40451	GBF24452.1	PF01918.21	0.00021	2080451	GCA_008974855.1	2080451_archaeon^MnTg01@GBF24452.1$GCA_008974855.1
archaeon RBG-16-50-20	Alba	1	78	10.261	OFX17885.1	PF01918.21	1.2e-09	1797286	GCA_001768965.1	1797286_archaeon^RBG_16_50_20@OFX17885.1$GCA_001768965.1
archaeon SCG-AAA382B04	Alba	1	94	4.10106	PTD93621.1	PF01918.21	3.5e-18	2137776	GCA_003034855.1	2137776_archaeon^SCG-AAA382B04@PTD93621.1$GCA_003034855.1
archaeon SCG-AAA382B04	CBFD_NFYB_HMF	1	68	4.95588	PTD93906.1	PF00808.23	1.5e-17	2137776	GCA_003034855.1	2137776_archaeon^SCG-AAA382B04@PTD93906.1$GCA_003034855.1
archaeon SCG-AAA382B04	Alba	1	94	4.20787	PTD94691.1	PF01918.21	1.8e-17	2137776	GCA_003034855.1	2137776_archaeon^SCG-AAA382B04@PTD94691.1$GCA_003034855.1
archaeon UBA168	Alba	1	114	9.30007	DAYW01000006.1-1	PF01918.21	8.2e-19	1915609	GCA_002507085.1	1915609_archaeon^UBA168@DAYW01000006.1-1$GCA_002507085.1
archaeon UBA431	CBFD_NFYB_HMF	1	78	9.45142	DAVJ01000065.1-11	PF00808.23	7.9e-08	1917428	GCA_002505525.1	1917428_archaeon^UBA431@DAVJ01000065.1-11$GCA_002505525.1
archaeon UBA431	CBFD_NFYB_HMF	1	68	9.69306	DAVJ01000065.1-12	PF00808.23	7.9e-13	1917428	GCA_002505525.1	1917428_archaeon^UBA431@DAVJ01000065.1-12$GCA_002505525.1
archaeon UBA460	Alba	2	96	7.74874	DAVS01000146.1-28	PF01918.21	1e-14	1917434	GCA_002505645.1	1917434_archaeon^UBA460@DAVS01000146.1-28$GCA_002505645.1
archaeon UBA460	Alba	1	126	9.44773	DAVS01000154.1-9	PF01918.21	4.8e-11	1917434	GCA_002505645.1	1917434_archaeon^UBA460@DAVS01000154.1-9$GCA_002505645.1
archaeon UBA490	CBFD_NFYB_HMF	1	67	9.76777	DACC01000004.1-27	PF00808.23	6.8e-14	1917431	GCA_002494525.1	1917431_archaeon^UBA490@DACC01000004.1-27$GCA_002494525.1
archaeon UBA490	MC1	1	97	10.6771	DACC01000004.1-33	PF05854.11	4.4e-21	1917431	GCA_002494525.1	1917431_archaeon^UBA490@DACC01000004.1-33$GCA_002494525.1
archaeon UBA543	MC1	1	103	11.906	DAPM01000011.1-42	PF05854.11	1.3e-19	1917432	GCA_002502135.1	1917432_archaeon^UBA543@DAPM01000011.1-42$GCA_002502135.1
archaeon UBA55	CBFD_NFYB_HMF	1	67	9.59339	DAFN01000016.1-21	PF00808.23	2.1e-12	1917433	GCA_002495465.1	1917433_archaeon^UBA55@DAFN01000016.1-21$GCA_002495465.1
archaeon UBA55	MC1	1	97	10.8161	DAFN01000016.1-27	PF05854.11	1.5e-20	1917433	GCA_002495465.1	1917433_archaeon^UBA55@DAFN01000016.1-27$GCA_002495465.1
archaeon UBA583	CBFD_NFYB_HMF	1	119	6.30657	DAXK01000007.1-45	PF00808.23	0.01	1917429	GCA_002506365.1	1917429_archaeon^UBA583@DAXK01000007.1-45$GCA_002506365.1
archaeon UBA583	CBFD_NFYB_HMF	1	67	9.0038	DAXK01000025.1-49	PF00808.23	7.3e-12	1917429	GCA_002506365.1	1917429_archaeon^UBA583@DAXK01000025.1-49$GCA_002506365.1
archaeon UBA583	CBFD_NFYB_HMF	1	77	9.7544	DAXK01000025.1-50	PF00808.23	1.1e-08	1917429	GCA_002506365.1	1917429_archaeon^UBA583@DAXK01000025.1-50$GCA_002506365.1
Caldisphaera lagunensis DSM 15908	Cren7	1	56	10.202	AFZ69800.1	PF11520.8	2.4e-22	200415	GCA_000317795.1	200415_Caldisphaera^lagunensis^DSM^15908@AFZ69800.1$GCA_000317795.1
Caldisphaera lagunensis DSM 15908	Cren7	1	61	9.99729	AFZ70267.1	PF11520.8	3.8e-26	200415	GCA_000317795.1	200415_Caldisphaera^lagunensis^DSM^15908@AFZ70267.1$GCA_000317795.1
Caldisphaera lagunensis DSM 15908	Alba	1	87	9.04051	AFZ70566.1	PF01918.21	0.0098	200415	GCA_000317795.1	200415_Caldisphaera^lagunensis^DSM^15908@AFZ70566.1$GCA_000317795.1
Caldisphaera lagunensis DSM 15908	Alba	1	100	8.62391	AFZ70720.1	PF01918.21	2.5e-10	200415	GCA_000317795.1	200415_Caldisphaera^lagunensis^DSM^15908@AFZ70720.1$GCA_000317795.1
Caldisphaera lagunensis DSM 15908	Alba	1	99	9.75361	AFZ70822.1	PF01918.21	9.4e-17	200415	GCA_000317795.1	200415_Caldisphaera^lagunensis^DSM^15908@AFZ70822.1$GCA_000317795.1
Caldisphaera sp.	Alba	1	99	9.75361	PMP59862.1	PF01918.21	2.1e-16	2060322	GCA_002877795.1	2060322_Caldisphaera^sp.@PMP59862.1$GCA_002877795.1
Caldisphaera sp.	Cren7	1	56	10.202	PMP60236.1	PF11520.8	2.4e-22	2060322	GCA_002877795.1	2060322_Caldisphaera^sp.@PMP60236.1$GCA_002877795.1
Caldivirga maquilingensis IC-167	Cren7	1	77	9.69723	ABW01588.1	PF11520.8	8.1e-16	76887	GCA_000018305.1	76887_Caldivirga^maquilingensis^IC-167@ABW01588.1$GCA_000018305.1
Caldivirga maquilingensis IC-167	Alba	2	94	10.4811	ABW02053.1	PF01918.21	7.4e-12	76887	GCA_000018305.1	76887_Caldivirga^maquilingensis^IC-167@ABW02053.1$GCA_000018305.1
Caldivirga maquilingensis IC-167	CBFD_NFYB_HMF	1	74	7.89553	ABW02527.1	PF00808.23	3.4e-12	76887	GCA_000018305.1	76887_Caldivirga^maquilingensis^IC-167@ABW02527.1$GCA_000018305.1
Caldivirga sp. MG-3	Alba	1	94	10.4811	KUO83180.1	PF01918.21	3.4e-12	1714256	GCA_001516725.1	1714256_Caldivirga^sp.^MG_3@KUO83180.1$GCA_001516725.1
Caldivirga sp. MG-3	Cren7	1	61	9.74618	KUO83334.1	PF11520.8	7e-16	1714256	GCA_001516725.1	1714256_Caldivirga^sp.^MG_3@KUO83334.1$GCA_001516725.1
Caldivirga sp. MG-3	CBFD_NFYB_HMF	1	74	7.88182	KUO85840.1	PF00808.23	1.1e-11	1714256	GCA_001516725.1	1714256_Caldivirga^sp.^MG_3@KUO85840.1$GCA_001516725.1
Caldivirga sp. UBA161	Alba	2	95	10.4811	DAXS01000051.1-9	PF01918.21	7.7e-12	1915569	GCA_002506515.1	1915569_Caldivirga^sp.^UBA161@DAXS01000051.1-9$GCA_002506515.1
Caldivirga sp. UBA161	CBFD_NFYB_HMF	1	75	7.89553	DAXS01000068.1-99	PF00808.23	3.6e-12	1915569	GCA_002506515.1	1915569_Caldivirga^sp.^UBA161@DAXS01000068.1-99$GCA_002506515.1
Caldivirga sp. UBA161	Cren7	1	78	9.65483	DAXS01000082.1-4	PF11520.8	7.3e-16	1915569	GCA_002506515.1	1915569_Caldivirga^sp.^UBA161@DAXS01000082.1-4$GCA_002506515.1
candidate division MSBL1 archaeon	CBFD_NFYB_HMF	1	71	9.89275	PWGK01000002.1-67	PF00808.23	2.1e-09	2099668	GCA_003555245.1	2099668_candidate^division^MSBL1^archaeon@PWGK01000002.1-67$GCA_003555245.1
candidate division MSBL1 archaeon	Alba	1	50	4.46042	PWGK01000002.1-82	PF01918.21	2e-09	2099668	GCA_003555245.1	2099668_candidate^division^MSBL1^archaeon@PWGK01000002.1-82$GCA_003555245.1
candidate division MSBL1 archaeon	CBFD_NFYB_HMF	1	69	4.91464	PWGK01000007.1-12	PF00808.23	1e-15	2099668	GCA_003555245.1	2099668_candidate^division^MSBL1^archaeon@PWGK01000007.1-12$GCA_003555245.1
candidate division MSBL1 archaeon	Alba	1	91	4.08998	PWGK01000012.1-14	PF01918.21	2.3e-15	2099668	GCA_003555245.1	2099668_candidate^division^MSBL1^archaeon@PWGK01000012.1-14$GCA_003555245.1
candidate division MSBL1 archaeon	Alba	1	91	4.40527	PWGK01000022.1-14	PF01918.21	1.1e-19	2099668	GCA_003555245.1	2099668_candidate^division^MSBL1^archaeon@PWGK01000022.1-14$GCA_003555245.1
candidate division MSBL1 archaeon	CBFD_NFYB_HMF	1	59	4.97771	PWGK01000034.1-1	PF00808.23	8e-13	2099668	GCA_003555245.1	2099668_candidate^division^MSBL1^archaeon@PWGK01000034.1-1$GCA_003555245.1
candidate division MSBL1 archaeon	CBFD_NFYB_HMF	1	48	4.81501	PWGK01000036.1-24	PF00808.23	4.6e-08	2099668	GCA_003555245.1	2099668_candidate^division^MSBL1^archaeon@PWGK01000036.1-24$GCA_003555245.1
candidate division MSBL1 archaeon SCGC-AAA259A05	Alba	1	92	4.55105	KXA88897.1	PF01918.21	1.1e-17	1698259	GCA_001548885.1	1698259_candidate^division^MSBL1^archaeon^SCGC-AAA259A05@KXA88897.1$GCA_001548885.1
candidate division MSBL1 archaeon SCGC-AAA259A05	CBFD_NFYB_HMF	1	70	9.5172	KXA91229.1	PF00808.23	4.7e-11	1698259	GCA_001548885.1	1698259_candidate^division^MSBL1^archaeon^SCGC-AAA259A05@KXA91229.1$GCA_001548885.1
candidate division MSBL1 archaeon SCGC-AAA259B11	CBFD_NFYB_HMF	1	65	9.98111	KXA88511.1	PF00808.23	1.1e-05	1698260	GCA_001549035.1	1698260_candidate^division^MSBL1^archaeon^SCGC-AAA259B11@KXA88511.1$GCA_001549035.1
candidate division MSBL1 archaeon SCGC-AAA259B11	Alba	1	90	4.3796	KXA88989.1	PF01918.21	2.4e-19	1698260	GCA_001549035.1	1698260_candidate^division^MSBL1^archaeon^SCGC-AAA259B11@KXA88989.1$GCA_001549035.1
candidate division MSBL1 archaeon SCGC-AAA259B11	CBFD_NFYB_HMF	1	66	5.11243	KXA88990.1	PF00808.23	2.1e-16	1698260	GCA_001549035.1	1698260_candidate^division^MSBL1^archaeon^SCGC-AAA259B11@KXA88990.1$GCA_001549035.1
candidate division MSBL1 archaeon SCGC-AAA259B11	CBFD_NFYB_HMF	1	103	9.56874	KXA89359.1	PF00808.23	4.3e-11	1698260	GCA_001549035.1	1698260_candidate^division^MSBL1^archaeon^SCGC-AAA259B11@KXA89359.1$GCA_001549035.1
candidate division MSBL1 archaeon SCGC-AAA259B11	CBFD_NFYB_HMF	1	70	8.85104	KXA90238.1	PF00808.23	2.4e-10	1698260	GCA_001549035.1	1698260_candidate^division^MSBL1^archaeon^SCGC-AAA259B11@KXA90238.1$GCA_001549035.1
candidate division MSBL1 archaeon SCGC-AAA259B11	CBFD_NFYB_HMF	1	67	9.86081	KXA90661.1	PF00808.23	3.8e-11	1698260	GCA_001549035.1	1698260_candidate^division^MSBL1^archaeon^SCGC-AAA259B11@KXA90661.1$GCA_001549035.1
candidate division MSBL1 archaeon SCGC-AAA259B11	CBFD_NFYB_HMF	1	69	6.5953	KXA90683.1	PF00808.23	4.7e-14	1698260	GCA_001549035.1	1698260_candidate^division^MSBL1^archaeon^SCGC-AAA259B11@KXA90683.1$GCA_001549035.1
candidate division MSBL1 archaeon SCGC-AAA259D14	CBFD_NFYB_HMF	1	63	9.45297	KXA88638.1	PF00808.23	1.2e-10	1698261	GCA_001548915.1	1698261_candidate^division^MSBL1^archaeon^SCGC-AAA259D14@KXA88638.1$GCA_001548915.1
candidate division MSBL1 archaeon SCGC-AAA259D14	CBFD_NFYB_HMF	1	69	5.8764	KXA88718.1	PF00808.23	2.1e-14	1698261	GCA_001548915.1	1698261_candidate^division^MSBL1^archaeon^SCGC-AAA259D14@KXA88718.1$GCA_001548915.1
candidate division MSBL1 archaeon SCGC-AAA259D14	Alba	1	93	4.34169	KXA89032.1	PF01918.21	6.3e-16	1698261	GCA_001548915.1	1698261_candidate^division^MSBL1^archaeon^SCGC-AAA259D14@KXA89032.1$GCA_001548915.1
candidate division MSBL1 archaeon SCGC-AAA259D14	CBFD_NFYB_HMF	1	69	5.04838	KXA89487.1	PF00808.23	3.2e-16	1698261	GCA_001548915.1	1698261_candidate^division^MSBL1^archaeon^SCGC-AAA259D14@KXA89487.1$GCA_001548915.1
candidate division MSBL1 archaeon SCGC-AAA259D14	Alba	1	81	8.76045	KXA90264.1	PF01918.21	0.00092	1698261	GCA_001548915.1	1698261_candidate^division^MSBL1^archaeon^SCGC-AAA259D14@KXA90264.1$GCA_001548915.1
candidate division MSBL1 archaeon SCGC-AAA259D18	CBFD_NFYB_HMF	1	68	5.47019	KXA91906.1	PF00808.23	6.3e-15	1698262	GCA_001549075.1	1698262_candidate^division^MSBL1^archaeon^SCGC-AAA259D18@KXA91906.1$GCA_001549075.1
candidate division MSBL1 archaeon SCGC-AAA259E17	CBFD_NFYB_HMF	1	70	9.89275	KXA92295.1	PF00808.23	8.2e-11	1698263	GCA_001548935.1	1698263_candidate^division^MSBL1^archaeon^SCGC-AAA259E17@KXA92295.1$GCA_001548935.1
candidate division MSBL1 archaeon SCGC-AAA259E17	Alba	1	92	4.31073	KXA92354.1	PF01918.21	6.6e-16	1698263	GCA_001548935.1	1698263_candidate^division^MSBL1^archaeon^SCGC-AAA259E17@KXA92354.1$GCA_001548935.1
candidate division MSBL1 archaeon SCGC-AAA259E17	CBFD_NFYB_HMF	1	64	6.18664	KXA92862.1	PF00808.23	1e-11	1698263	GCA_001548935.1	1698263_candidate^division^MSBL1^archaeon^SCGC-AAA259E17@KXA92862.1$GCA_001548935.1
candidate division MSBL1 archaeon SCGC-AAA259E17	CBFD_NFYB_HMF	1	66	5.31394	KXA93084.1	PF00808.23	1.5e-15	1698263	GCA_001548935.1	1698263_candidate^division^MSBL1^archaeon^SCGC-AAA259E17@KXA93084.1$GCA_001548935.1
candidate division MSBL1 archaeon SCGC-AAA259E19	Alba	1	97	4.36752	KXA91826.1	PF01918.21	2.2e-17	1698264	GCA_001549095.1	1698264_candidate^division^MSBL1^archaeon^SCGC-AAA259E19@KXA91826.1$GCA_001549095.1
candidate division MSBL1 archaeon SCGC-AAA259E19	Alba	1	92	4.24828	KXA91845.1	PF01918.21	1.5e-17	1698264	GCA_001549095.1	1698264_candidate^division^MSBL1^archaeon^SCGC-AAA259E19@KXA91845.1$GCA_001549095.1
candidate division MSBL1 archaeon SCGC-AAA259E19	CBFD_NFYB_HMF	1	66	4.63184	KXA92314.1	PF00808.23	1.2e-15	1698264	GCA_001549095.1	1698264_candidate^division^MSBL1^archaeon^SCGC-AAA259E19@KXA92314.1$GCA_001549095.1
candidate division MSBL1 archaeon SCGC-AAA259E19	Alba	1	78	4.15889	KXA92646.1	PF01918.21	4.3e-08	1698264	GCA_001549095.1	1698264_candidate^division^MSBL1^archaeon^SCGC-AAA259E19@KXA92646.1$GCA_001549095.1
candidate division MSBL1 archaeon SCGC-AAA259E19	Alba	1	93	4.31804	KXA94233.1	PF01918.21	5.6e-18	1698264	GCA_001549095.1	1698264_candidate^division^MSBL1^archaeon^SCGC-AAA259E19@KXA94233.1$GCA_001549095.1
candidate division MSBL1 archaeon SCGC-AAA259E19	CBFD_NFYB_HMF	1	70	9.89275	KXA94486.1	PF00808.23	8.2e-11	1698264	GCA_001549095.1	1698264_candidate^division^MSBL1^archaeon^SCGC-AAA259E19@KXA94486.1$GCA_001549095.1
candidate division MSBL1 archaeon SCGC-AAA259E19	CBFD_NFYB_HMF	1	66	5.31394	KXA95773.1	PF00808.23	1.5e-15	1698264	GCA_001549095.1	1698264_candidate^division^MSBL1^archaeon^SCGC-AAA259E19@KXA95773.1$GCA_001549095.1
candidate division MSBL1 archaeon SCGC-AAA259E22	CBFD_NFYB_HMF	1	69	6.58694	KXA93191.1	PF00808.23	1.1e-14	1698265	GCA_001548955.1	1698265_candidate^division^MSBL1^archaeon^SCGC-AAA259E22@KXA93191.1$GCA_001548955.1
candidate division MSBL1 archaeon SCGC-AAA259E22	CBFD_NFYB_HMF	1	68	6.58657	KXA93486.1	PF00808.23	8.4e-13	1698265	GCA_001548955.1	1698265_candidate^division^MSBL1^archaeon^SCGC-AAA259E22@KXA93486.1$GCA_001548955.1
candidate division MSBL1 archaeon SCGC-AAA259E22	Alba	1	91	4.54474	KXA93515.1	PF01918.21	1.4e-16	1698265	GCA_001548955.1	1698265_candidate^division^MSBL1^archaeon^SCGC-AAA259E22@KXA93515.1$GCA_001548955.1
candidate division MSBL1 archaeon SCGC-AAA259E22	CBFD_NFYB_HMF	1	63	9.45297	KXA93729.1	PF00808.23	1.2e-10	1698265	GCA_001548955.1	1698265_candidate^division^MSBL1^archaeon^SCGC-AAA259E22@KXA93729.1$GCA_001548955.1
candidate division MSBL1 archaeon SCGC-AAA259E22	Alba	1	83	7.98549	KXA93911.1	PF01918.21	1.5e-06	1698265	GCA_001548955.1	1698265_candidate^division^MSBL1^archaeon^SCGC-AAA259E22@KXA93911.1$GCA_001548955.1
candidate division MSBL1 archaeon SCGC-AAA259I07	CBFD_NFYB_HMF	1	69	6.5953	KXA95527.1	PF00808.23	4.7e-14	1698266	GCA_001548965.1	1698266_candidate^division^MSBL1^archaeon^SCGC-AAA259I07@KXA95527.1$GCA_001548965.1
candidate division MSBL1 archaeon SCGC-AAA259I09	CBFD_NFYB_HMF	1	69	6.58731	KXA95610.1	PF00808.23	1.8e-13	1698267	GCA_001548995.1	1698267_candidate^division^MSBL1^archaeon^SCGC-AAA259I09@KXA95610.1$GCA_001548995.1
candidate division MSBL1 archaeon SCGC-AAA259I09	Alba	1	90	4.31804	KXA95637.1	PF01918.21	4.3e-17	1698267	GCA_001548995.1	1698267_candidate^division^MSBL1^archaeon^SCGC-AAA259I09@KXA95637.1$GCA_001548995.1
candidate division MSBL1 archaeon SCGC-AAA259I09	Alba	1	90	4.35469	KXA96674.1	PF01918.21	1.2e-17	1698267	GCA_001548995.1	1698267_candidate^division^MSBL1^archaeon^SCGC-AAA259I09@KXA96674.1$GCA_001548995.1
candidate division MSBL1 archaeon SCGC-AAA259I09	CBFD_NFYB_HMF	1	68	5.86279	KXA97352.1	PF00808.23	4.5e-16	1698267	GCA_001548995.1	1698267_candidate^division^MSBL1^archaeon^SCGC-AAA259I09@KXA97352.1$GCA_001548995.1
candidate division MSBL1 archaeon SCGC-AAA259I09	Alba	1	93	4.34169	KXA97625.1	PF01918.21	6.3e-16	1698267	GCA_001548995.1	1698267_candidate^division^MSBL1^archaeon^SCGC-AAA259I09@KXA97625.1$GCA_001548995.1
candidate division MSBL1 archaeon SCGC-AAA259I09	Alba	1	91	4.48405	KXA97860.1	PF01918.21	1e-16	1698267	GCA_001548995.1	1698267_candidate^division^MSBL1^archaeon^SCGC-AAA259I09@KXA97860.1$GCA_001548995.1
candidate division MSBL1 archaeon SCGC-AAA259I09	Alba	1	90	4.3796	KXA98273.1	PF01918.21	2.4e-19	1698267	GCA_001548995.1	1698267_candidate^division^MSBL1^archaeon^SCGC-AAA259I09@KXA98273.1$GCA_001548995.1
candidate division MSBL1 archaeon SCGC-AAA259I09	CBFD_NFYB_HMF	1	66	5.11243	KXA98274.1	PF00808.23	2.1e-16	1698267	GCA_001548995.1	1698267_candidate^division^MSBL1^archaeon^SCGC-AAA259I09@KXA98274.1$GCA_001548995.1
candidate division MSBL1 archaeon SCGC-AAA259I14	Alba	1	91	4.78244	KXA95944.1	PF01918.21	3.9e-18	1698268	GCA_001549015.1	1698268_candidate^division^MSBL1^archaeon^SCGC-AAA259I14@KXA95944.1$GCA_001549015.1
candidate division MSBL1 archaeon SCGC-AAA259I14	CBFD_NFYB_HMF	1	67	5.15592	KXA97095.1	PF00808.23	8.1e-14	1698268	GCA_001549015.1	1698268_candidate^division^MSBL1^archaeon^SCGC-AAA259I14@KXA97095.1$GCA_001549015.1
candidate division MSBL1 archaeon SCGC-AAA259I14	CBFD_NFYB_HMF	1	68	8.16273	KXA97300.1	PF00808.23	7.2e-12	1698268	GCA_001549015.1	1698268_candidate^division^MSBL1^archaeon^SCGC-AAA259I14@KXA97300.1$GCA_001549015.1
candidate division MSBL1 archaeon SCGC-AAA259J03	Alba	1	90	4.3796	KXA96098.1	PF01918.21	2.4e-19	1698269	GCA_001549045.1	1698269_candidate^division^MSBL1^archaeon^SCGC-AAA259J03@KXA96098.1$GCA_001549045.1
candidate division MSBL1 archaeon SCGC-AAA259J03	CBFD_NFYB_HMF	1	66	5.11243	KXA96099.1	PF00808.23	2.1e-16	1698269	GCA_001549045.1	1698269_candidate^division^MSBL1^archaeon^SCGC-AAA259J03@KXA96099.1$GCA_001549045.1
candidate division MSBL1 archaeon SCGC-AAA259J03	Alba	1	90	4.25041	KXA96488.1	PF01918.21	2.2e-17	1698269	GCA_001549045.1	1698269_candidate^division^MSBL1^archaeon^SCGC-AAA259J03@KXA96488.1$GCA_001549045.1
candidate division MSBL1 archaeon SCGC-AAA259J03	Alba	1	106	4.81997	KXA96768.1	PF01918.21	1.8e-18	1698269	GCA_001549045.1	1698269_candidate^division^MSBL1^archaeon^SCGC-AAA259J03@KXA96768.1$GCA_001549045.1
candidate division MSBL1 archaeon SCGC-AAA259J03	CBFD_NFYB_HMF	1	68	6.58657	KXA97366.1	PF00808.23	8.4e-13	1698269	GCA_001549045.1	1698269_candidate^division^MSBL1^archaeon^SCGC-AAA259J03@KXA97366.1$GCA_001549045.1
candidate division MSBL1 archaeon SCGC-AAA259J03	Alba	1	91	4.18992	KXA97960.1	PF01918.21	1.8e-16	1698269	GCA_001549045.1	1698269_candidate^division^MSBL1^archaeon^SCGC-AAA259J03@KXA97960.1$GCA_001549045.1
candidate division MSBL1 archaeon SCGC-AAA259J03	CBFD_NFYB_HMF	1	62	4.99589	KXA98750.1	PF00808.23	8e-07	1698269	GCA_001549045.1	1698269_candidate^division^MSBL1^archaeon^SCGC-AAA259J03@KXA98750.1$GCA_001549045.1
candidate division MSBL1 archaeon SCGC-AAA259J03	CBFD_NFYB_HMF	1	70	8.85104	KXA98951.1	PF00808.23	2.4e-10	1698269	GCA_001549045.1	1698269_candidate^division^MSBL1^archaeon^SCGC-AAA259J03@KXA98951.1$GCA_001549045.1
candidate division MSBL1 archaeon SCGC-AAA259M10	CBFD_NFYB_HMF	1	69	5.04838	KXA98255.1	PF00808.23	3.2e-16	1698270	GCA_001549115.1	1698270_candidate^division^MSBL1^archaeon^SCGC-AAA259M10@KXA98255.1$GCA_001549115.1
candidate division MSBL1 archaeon SCGC-AAA259M10	CBFD_NFYB_HMF	1	69	5.8764	KXA98816.1	PF00808.23	1.1e-14	1698270	GCA_001549115.1	1698270_candidate^division^MSBL1^archaeon^SCGC-AAA259M10@KXA98816.1$GCA_001549115.1
candidate division MSBL1 archaeon SCGC-AAA259M10	Alba	1	109	4.5377	KXA98882.1	PF01918.21	6e-17	1698270	GCA_001549115.1	1698270_candidate^division^MSBL1^archaeon^SCGC-AAA259M10@KXA98882.1$GCA_001549115.1
candidate division MSBL1 archaeon SCGC-AAA259M10	CBFD_NFYB_HMF	1	69	6.58694	KXA99299.1	PF00808.23	2.6e-14	1698270	GCA_001549115.1	1698270_candidate^division^MSBL1^archaeon^SCGC-AAA259M10@KXA99299.1$GCA_001549115.1
candidate division MSBL1 archaeon SCGC-AAA259M10	CBFD_NFYB_HMF	1	68	5.82841	KXA99969.1	PF00808.23	1.9e-13	1698270	GCA_001549115.1	1698270_candidate^division^MSBL1^archaeon^SCGC-AAA259M10@KXA99969.1$GCA_001549115.1
candidate division MSBL1 archaeon SCGC-AAA259M10	Alba	1	88	5.61106	KXB00198.1	PF01918.21	0.0017	1698270	GCA_001549115.1	1698270_candidate^division^MSBL1^archaeon^SCGC-AAA259M10@KXB00198.1$GCA_001549115.1
candidate division MSBL1 archaeon SCGC-AAA259M10	Alba	1	82	5.43779	KXB00228.1	PF01918.21	0.0024	1698270	GCA_001549115.1	1698270_candidate^division^MSBL1^archaeon^SCGC-AAA259M10@KXB00228.1$GCA_001549115.1
candidate division MSBL1 archaeon SCGC-AAA259M10	CBFD_NFYB_HMF	1	66	5.11243	KXB00835.1	PF00808.23	2.1e-16	1698270	GCA_001549115.1	1698270_candidate^division^MSBL1^archaeon^SCGC-AAA259M10@KXB00835.1$GCA_001549115.1
candidate division MSBL1 archaeon SCGC-AAA259M10	Alba	1	90	4.37959	KXB00836.1	PF01918.21	2.4e-19	1698270	GCA_001549115.1	1698270_candidate^division^MSBL1^archaeon^SCGC-AAA259M10@KXB00836.1$GCA_001549115.1
candidate division MSBL1 archaeon SCGC-AAA259O05	Alba	1	92	4.7832	KXA98485.1	PF01918.21	8.6e-15	1698271	GCA_001549135.1	1698271_candidate^division^MSBL1^archaeon^SCGC-AAA259O05@KXA98485.1$GCA_001549135.1
candidate division MSBL1 archaeon SCGC-AAA259O05	CBFD_NFYB_HMF	1	70	9.89275	KXA98499.1	PF00808.23	8.2e-11	1698271	GCA_001549135.1	1698271_candidate^division^MSBL1^archaeon^SCGC-AAA259O05@KXA98499.1$GCA_001549135.1
candidate division MSBL1 archaeon SCGC-AAA259O05	CBFD_NFYB_HMF	1	64	6.18664	KXA99006.1	PF00808.23	1e-11	1698271	GCA_001549135.1	1698271_candidate^division^MSBL1^archaeon^SCGC-AAA259O05@KXA99006.1$GCA_001549135.1
candidate division MSBL1 archaeon SCGC-AAA259O05	Alba	1	93	4.06182	KXA99316.1	PF01918.21	1.6e-15	1698271	GCA_001549135.1	1698271_candidate^division^MSBL1^archaeon^SCGC-AAA259O05@KXA99316.1$GCA_001549135.1
candidate division MSBL1 archaeon SCGC-AAA259O05	Alba	1	91	4.18992	KXA99850.1	PF01918.21	8.2e-17	1698271	GCA_001549135.1	1698271_candidate^division^MSBL1^archaeon^SCGC-AAA259O05@KXA99850.1$GCA_001549135.1
candidate division MSBL1 archaeon SCGC-AAA259O05	Alba	1	92	4.13952	KXA99881.1	PF01918.21	8e-16	1698271	GCA_001549135.1	1698271_candidate^division^MSBL1^archaeon^SCGC-AAA259O05@KXA99881.1$GCA_001549135.1
candidate division MSBL1 archaeon SCGC-AAA259O05	Alba	1	93	4.54926	KXB00571.1	PF01918.21	1.8e-18	1698271	GCA_001549135.1	1698271_candidate^division^MSBL1^archaeon^SCGC-AAA259O05@KXB00571.1$GCA_001549135.1
candidate division MSBL1 archaeon SCGC-AAA259O05	CBFD_NFYB_HMF	1	68	5.86451	KXB01188.1	PF00808.23	7.1e-16	1698271	GCA_001549135.1	1698271_candidate^division^MSBL1^archaeon^SCGC-AAA259O05@KXB01188.1$GCA_001549135.1
candidate division MSBL1 archaeon SCGC-AAA259O05	CBFD_NFYB_HMF	1	66	5.31394	KXB01781.1	PF00808.23	1.5e-15	1698271	GCA_001549135.1	1698271_candidate^division^MSBL1^archaeon^SCGC-AAA259O05@KXB01781.1$GCA_001549135.1
candidate division MSBL1 archaeon SCGC-AAA261F17	CBFD_NFYB_HMF	1	71	8.35969	KXB02097.1	PF00808.23	9.1e-14	1698274	GCA_001549195.1	1698274_candidate^division^MSBL1^archaeon^SCGC-AAA261F17@KXB02097.1$GCA_001549195.1
candidate division MSBL1 archaeon SCGC-AAA261F17	CBFD_NFYB_HMF	1	75	10.1949	KXB02534.1	PF00808.23	9.9e-10	1698274	GCA_001549195.1	1698274_candidate^division^MSBL1^archaeon^SCGC-AAA261F17@KXB02534.1$GCA_001549195.1
candidate division MSBL1 archaeon SCGC-AAA261F19	Alba	1	97	9.04696	KXB02724.1	PF01918.21	9.6e-17	1698275	GCA_001549215.1	1698275_candidate^division^MSBL1^archaeon^SCGC-AAA261F19@KXB02724.1$GCA_001549215.1
candidate division MSBL1 archaeon SCGC-AAA382A03	Alba	1	91	4.2885	KXB05345.1	PF01918.21	3e-18	1698278	GCA_001549255.1	1698278_candidate^division^MSBL1^archaeon^SCGC-AAA382A03@KXB05345.1$GCA_001549255.1
candidate division MSBL1 archaeon SCGC-AAA382A13	CBFD_NFYB_HMF	1	69	5.45493	KXB04524.1	PF00808.23	1.8e-15	1698279	GCA_001549435.1	1698279_candidate^division^MSBL1^archaeon^SCGC-AAA382A13@KXB04524.1$GCA_001549435.1
candidate division MSBL1 archaeon SCGC-AAA382A13	CBFD_NFYB_HMF	1	67	4.92217	KXB05014.1	PF00808.23	3.9e-15	1698279	GCA_001549435.1	1698279_candidate^division^MSBL1^archaeon^SCGC-AAA382A13@KXB05014.1$GCA_001549435.1
candidate division MSBL1 archaeon SCGC-AAA382A13	Alba	1	90	4.34277	KXB05143.1	PF01918.21	1.3e-18	1698279	GCA_001549435.1	1698279_candidate^division^MSBL1^archaeon^SCGC-AAA382A13@KXB05143.1$GCA_001549435.1
candidate division MSBL1 archaeon SCGC-AAA382A20	Alba	1	93	4.33119	KXB05320.1	PF01918.21	8.2e-16	1698280	GCA_001549275.1	1698280_candidate^division^MSBL1^archaeon^SCGC-AAA382A20@KXB05320.1$GCA_001549275.1
candidate division MSBL1 archaeon SCGC-AAA382A20	CBFD_NFYB_HMF	1	62	9.89275	KXB06633.1	PF00808.23	7.4e-09	1698280	GCA_001549275.1	1698280_candidate^division^MSBL1^archaeon^SCGC-AAA382A20@KXB06633.1$GCA_001549275.1
candidate division MSBL1 archaeon SCGC-AAA382A20	CBFD_NFYB_HMF	1	68	4.99516	KXB06722.1	PF00808.23	1.3e-15	1698280	GCA_001549275.1	1698280_candidate^division^MSBL1^archaeon^SCGC-AAA382A20@KXB06722.1$GCA_001549275.1
candidate division MSBL1 archaeon SCGC-AAA382A20	CBFD_NFYB_HMF	1	53	8.06437	KXB07019.1	PF00808.23	0.018	1698280	GCA_001549275.1	1698280_candidate^division^MSBL1^archaeon^SCGC-AAA382A20@KXB07019.1$GCA_001549275.1
candidate division MSBL1 archaeon SCGC-AAA382C18	CBFD_NFYB_HMF	1	67	9.21939	KXB06236.1	PF00808.23	5.9e-13	1698281	GCA_001549445.1	1698281_candidate^division^MSBL1^archaeon^SCGC-AAA382C18@KXB06236.1$GCA_001549445.1
candidate division MSBL1 archaeon SCGC-AAA382F02	CBFD_NFYB_HMF	1	70	9.79265	KXB05872.1	PF00808.23	3.3e-11	1698282	GCA_001549285.1	1698282_candidate^division^MSBL1^archaeon^SCGC-AAA382F02@KXB05872.1$GCA_001549285.1
candidate division MSBL1 archaeon SCGC-AAA382F02	CBFD_NFYB_HMF	1	64	8.88812	KXB06501.1	PF00808.23	1.3e-09	1698282	GCA_001549285.1	1698282_candidate^division^MSBL1^archaeon^SCGC-AAA382F02@KXB06501.1$GCA_001549285.1
candidate division MSBL1 archaeon SCGC-AAA382K21	Alba	1	95	4.30484	KXB06979.1	PF01918.21	8.4e-17	1698283	GCA_001549315.1	1698283_candidate^division^MSBL1^archaeon^SCGC-AAA382K21@KXB06979.1$GCA_001549315.1
candidate division MSBL1 archaeon SCGC-AAA382M17	Alba	1	91	4.31804	KXB08639.1	PF01918.21	1.7e-17	1698284	GCA_001549475.1	1698284_candidate^division^MSBL1^archaeon^SCGC-AAA382M17@KXB08639.1$GCA_001549475.1
candidate division MSBL1 archaeon SCGC-AAA382M17	Alba	1	95	4.36494	KXB08993.1	PF01918.21	7.7e-17	1698284	GCA_001549475.1	1698284_candidate^division^MSBL1^archaeon^SCGC-AAA382M17@KXB08993.1$GCA_001549475.1
candidate division MSBL1 archaeon SCGC-AAA382N08	Alba	1	90	4.21223	KXB08402.1	PF01918.21	1.4e-16	1698285	GCA_001549325.1	1698285_candidate^division^MSBL1^archaeon^SCGC-AAA382N08@KXB08402.1$GCA_001549325.1
candidate division MSBL1 archaeon SCGC-AAA382N08	CBFD_NFYB_HMF	1	66	5.11243	KXB08655.1	PF00808.23	3.8e-12	1698285	GCA_001549325.1	1698285_candidate^division^MSBL1^archaeon^SCGC-AAA382N08@KXB08655.1$GCA_001549325.1
candidate division MSBL1 archaeon SCGC-AAA385D11	Alba	1	97	9.3445	KXB08323.1	PF01918.21	9.4e-17	1698286	GCA_001549495.1	1698286_candidate^division^MSBL1^archaeon^SCGC-AAA385D11@KXB08323.1$GCA_001549495.1
candidate division MSBL1 archaeon SCGC-AAA385M11	Bac_DNA_binding	1	66	8.06484	KXB09021.1	PF00216.21	0.00011	1698288	GCA_001549355.1	1698288_candidate^division^MSBL1^archaeon^SCGC-AAA385M11@KXB09021.1$GCA_001549355.1
candidate division MSBL1 archaeon SCGC-AAA833F18	CBFD_NFYB_HMF	1	75	9.66975	KXB09243.1	PF00808.23	1.2e-08	1698257	GCA_001549395.1	1698257_candidate^division^MSBL1^archaeon^SCGC-AAA833F18@KXB09243.1$GCA_001549395.1
candidate division MSBL1 archaeon SCGC-AAA833F18	Alba	1	95	4.53993	KXB09270.1	PF01918.21	2.2e-18	1698257	GCA_001549395.1	1698257_candidate^division^MSBL1^archaeon^SCGC-AAA833F18@KXB09270.1$GCA_001549395.1
candidate division MSBL1 archaeon SCGC-AAA833F18	CBFD_NFYB_HMF	1	71	8.35969	KXB09519.1	PF00808.23	9e-14	1698257	GCA_001549395.1	1698257_candidate^division^MSBL1^archaeon^SCGC-AAA833F18@KXB09519.1$GCA_001549395.1
candidate division MSBL1 archaeon SCGC-AAA833F18	CBFD_NFYB_HMF	1	64	9.73862	KXB09675.1	PF00808.23	1.3e-10	1698257	GCA_001549395.1	1698257_candidate^division^MSBL1^archaeon^SCGC-AAA833F18@KXB09675.1$GCA_001549395.1
Candidatus Acidianus copahuensis	7kD_DNA_binding	1	61	9.61957	EZQ01742.1	PF02294.18	1.4e-35	1160895	GCA_000632495.1	1160895_Candidatus^Acidianus^copahuensis@EZQ01742.1$GCA_000632495.1
Candidatus Acidianus copahuensis	7kD_DNA_binding	1	61	9.61957	EZQ02250.1	PF02294.18	1.4e-35	1160895	GCA_000632495.1	1160895_Candidatus^Acidianus^copahuensis@EZQ02250.1$GCA_000632495.1
Candidatus Acidianus copahuensis	Cren7	1	59	9.87337	EZQ06773.1	PF11520.8	1.2e-28	1160895	GCA_000632495.1	1160895_Candidatus^Acidianus^copahuensis@EZQ06773.1$GCA_000632495.1
Candidatus Acidianus copahuensis	Alba	1	89	7.96711	EZQ06785.1	PF01918.21	5.8e-07	1160895	GCA_000632495.1	1160895_Candidatus^Acidianus^copahuensis@EZQ06785.1$GCA_000632495.1
Candidatus Acidianus copahuensis	Alba	1	97	10.229	EZQ06787.1	PF01918.21	2.2e-20	1160895	GCA_000632495.1	1160895_Candidatus^Acidianus^copahuensis@EZQ06787.1$GCA_000632495.1
Candidatus Aenigmarchaeota archaeon	CBFD_NFYB_HMF	1	70	5.77542	PUKU01000029.1-5	PF00808.23	2.1e-14	2093792	GCA_003550625.1	2093792_Candidatus^Aenigmarchaeota^archaeon@PUKU01000029.1-5$GCA_003550625.1
Candidatus Aenigmarchaeota archaeon	CBFD_NFYB_HMF	1	67	5.03967	PUKU01000068.1-6	PF00808.23	1.6e-09	2093792	GCA_003550625.1	2093792_Candidatus^Aenigmarchaeota^archaeon@PUKU01000068.1-6$GCA_003550625.1
Candidatus Aenigmarchaeota archaeon CG15-BIG-FIL-POST-REV-8-21-14-020-37-27	CBFD_NFYB_HMF	1	67	7.94583	PIW40986.1	PF00808.23	1.7e-06	1974383	GCA_002781865.1	1974383_Candidatus^Aenigmarchaeota^archaeon^CG15_BIG_FIL_POST_REV_8_21_14_020_37_27@PIW40986.1$GCA_002781865.1
Candidatus Aenigmarchaeota archaeon CG15-BIG-FIL-POST-REV-8-21-14-020-37-27	CBFD_NFYB_HMF	1	73	10.3377	PIW41408.1	PF00808.23	1.5e-09	1974383	GCA_002781865.1	1974383_Candidatus^Aenigmarchaeota^archaeon^CG15_BIG_FIL_POST_REV_8_21_14_020_37_27@PIW41408.1$GCA_002781865.1
Candidatus Aenigmarchaeota archaeon CG15-BIG-FIL-POST-REV-8-21-14-020-37-27	Alba	1	89	9.04798	PIW41562.1	PF01918.21	3.9e-15	1974383	GCA_002781865.1	1974383_Candidatus^Aenigmarchaeota^archaeon^CG15_BIG_FIL_POST_REV_8_21_14_020_37_27@PIW41562.1$GCA_002781865.1
Candidatus Aenigmarchaeota archaeon ex4484-14	CBFD_NFYB_HMF	1	69	10.0529	OYT55959.1	PF00808.23	6.2e-08	2012502	GCA_002255055.1	2012502_Candidatus^Aenigmarchaeota^archaeon^ex4484_14@OYT55959.1$GCA_002255055.1
Candidatus Aenigmarchaeota archaeon ex4484-14	Alba	2	98	7.88201	OYT56278.1	PF01918.21	1.3e-16	2012502	GCA_002255055.1	2012502_Candidatus^Aenigmarchaeota^archaeon^ex4484_14@OYT56278.1$GCA_002255055.1
Candidatus Aenigmarchaeota archaeon ex4484-14	CBFD_NFYB_HMF	1	73	10.0683	OYT58058.1	PF00808.23	4.1e-10	2012502	GCA_002255055.1	2012502_Candidatus^Aenigmarchaeota^archaeon^ex4484_14@OYT58058.1$GCA_002255055.1
Candidatus Aenigmarchaeota archaeon ex4484-14	CBFD_NFYB_HMF	1	69	9.7718	OYT58286.1	PF00808.23	1.3e-08	2012502	GCA_002255055.1	2012502_Candidatus^Aenigmarchaeota^archaeon^ex4484_14@OYT58286.1$GCA_002255055.1
Candidatus Aenigmarchaeota archaeon ex4484-224	CBFD_NFYB_HMF	1	70	9.00338	OYT42036.1	PF00808.23	1.7e-11	2012503	GCA_002254545.1	2012503_Candidatus^Aenigmarchaeota^archaeon^ex4484_224@OYT42036.1$GCA_002254545.1
Candidatus Aenigmarchaeota archaeon ex4484-224	Alba	2	93	9.59884	OYT42727.1	PF01918.21	7.7e-19	2012503	GCA_002254545.1	2012503_Candidatus^Aenigmarchaeota^archaeon^ex4484_224@OYT42727.1$GCA_002254545.1
Candidatus Aenigmarchaeota archaeon ex4484-52	CBFD_NFYB_HMF	1	73	7.81168	OYT34844.1	PF00808.23	2.8e-12	2012504	GCA_002254415.1	2012504_Candidatus^Aenigmarchaeota^archaeon^ex4484_52@OYT34844.1$GCA_002254415.1
Candidatus Aenigmarchaeota archaeon ex4484-52	CBFD_NFYB_HMF	1	58	5.14678	OYT35061.1	PF00808.23	0.00087	2012504	GCA_002254415.1	2012504_Candidatus^Aenigmarchaeota^archaeon^ex4484_52@OYT35061.1$GCA_002254415.1
Candidatus Aenigmarchaeota archaeon ex4484-56	CBFD_NFYB_HMF	1	78	10.0003	OYT42996.1	PF00808.23	1.9e-08	2012505	GCA_002254685.1	2012505_Candidatus^Aenigmarchaeota^archaeon^ex4484_56@OYT42996.1$GCA_002254685.1
Candidatus Aenigmarchaeota archaeon ex4484-56	CBFD_NFYB_HMF	1	75	9.84235	OYT43056.1	PF00808.23	1.6e-10	2012505	GCA_002254685.1	2012505_Candidatus^Aenigmarchaeota^archaeon^ex4484_56@OYT43056.1$GCA_002254685.1
Candidatus Aenigmarchaeota archaeon JGI 0000106-F11	CBFD_NFYB_HMF	1	75	10.565	ASMO01000001.1-51	PF00808.23	2.9e-09	1130284	GCA_000404305.1	1130284_Candidatus^Aenigmarchaeota^archaeon^JGI^0000106-F11@ASMO01000001.1-51$GCA_000404305.1
Candidatus Aenigmarchaeota archaeon JGI 0000106-F11	CBFD_NFYB_HMF	1	68	9.29901	ASMO01000011.1-3	PF00808.23	5.2e-09	1130284	GCA_000404305.1	1130284_Candidatus^Aenigmarchaeota^archaeon^JGI^0000106-F11@ASMO01000011.1-3$GCA_000404305.1
Candidatus Aenigmarchaeum subterraneum SCGC AAA011-O16	Alba	1	97	7.88155	ASMQ01000007.1-33	PF01918.21	6.4e-16	1462428	GCA_000405245.1	1462428_Candidatus^Aenigmarchaeum^subterraneum^SCGC^AAA011-O16@ASMQ01000007.1-33$GCA_000405245.1
Candidatus Aenigmarchaeum subterraneum SCGC AAA011-O16	CBFD_NFYB_HMF	1	79	9.75154	ASMQ01000010.1-14	PF00808.23	1.7e-08	1462428	GCA_000405245.1	1462428_Candidatus^Aenigmarchaeum^subterraneum^SCGC^AAA011-O16@ASMQ01000010.1-14$GCA_000405245.1
Candidatus Altiarchaeales archaeon	MC1	1	100	11.7734	RLI85153.1	PF05854.11	4.3e-18	2250256	GCA_003663045.1	2250256_Candidatus^Altiarchaeales^archaeon@RLI85153.1$GCA_003663045.1
Candidatus Altiarchaeales archaeon	Alba	1	91	6.2533	RLI86958.1	PF01918.21	3.3e-15	2250256	GCA_003663045.1	2250256_Candidatus^Altiarchaeales^archaeon@RLI86958.1$GCA_003663045.1
Candidatus Altiarchaeales archaeon	CBFD_NFYB_HMF	1	69	9.51908	RLI88494.1	PF00808.23	1.9e-15	2250256	GCA_003663045.1	2250256_Candidatus^Altiarchaeales^archaeon@RLI88494.1$GCA_003663045.1
Candidatus Altiarchaeales archaeon A3	Alba	1	103	9.34404	OQX19081.1	PF01918.21	9.7e-12	1933927	GCA_002083985.1	1933927_Candidatus^Altiarchaeales^archaeon^A3@OQX19081.1$GCA_002083985.1
Candidatus Altiarchaeales archaeon ex4484-2	Alba	1	96	5.44105	OYT53102.1	PF01918.21	6e-15	2012506	GCA_002254565.1	2012506_Candidatus^Altiarchaeales^archaeon^ex4484_2@OYT53102.1$GCA_002254565.1
Candidatus Altiarchaeales archaeon ex4484-2	MC1	1	95	10.6098	OYT53174.1	PF05854.11	2.7e-18	2012506	GCA_002254565.1	2012506_Candidatus^Altiarchaeales^archaeon^ex4484_2@OYT53174.1$GCA_002254565.1
Candidatus Altiarchaeales archaeon ex4484-2	CBFD_NFYB_HMF	1	72	6.73216	OYT54869.1	PF00808.23	1.2e-11	2012506	GCA_002254565.1	2012506_Candidatus^Altiarchaeales^archaeon^ex4484_2@OYT54869.1$GCA_002254565.1
Candidatus Altiarchaeales archaeon ex4484-43	Alba	1	93	6.24437	OYT40413.1	PF01918.21	3.4e-17	2012507	GCA_002254945.1	2012507_Candidatus^Altiarchaeales^archaeon^ex4484_43@OYT40413.1$GCA_002254945.1
Candidatus Altiarchaeales archaeon ex4484-43	MC1	1	95	10.4149	OYT40446.1	PF05854.11	6.5e-20	2012507	GCA_002254945.1	2012507_Candidatus^Altiarchaeales^archaeon^ex4484_43@OYT40446.1$GCA_002254945.1
Candidatus Altiarchaeales archaeon ex4484-43	MC1	1	95	10.4462	OYT41735.1	PF05854.11	2.6e-20	2012507	GCA_002254945.1	2012507_Candidatus^Altiarchaeales^archaeon^ex4484_43@OYT41735.1$GCA_002254945.1
Candidatus Altiarchaeales archaeon ex4484-43	Alba	1	92	5.44748	OYT42061.1	PF01918.21	2.6e-17	2012507	GCA_002254945.1	2012507_Candidatus^Altiarchaeales^archaeon^ex4484_43@OYT42061.1$GCA_002254945.1
Candidatus Altiarchaeales archaeon ex4484-43	CBFD_NFYB_HMF	1	77	9.9938	OYT42165.1	PF00808.23	7e-13	2012507	GCA_002254945.1	2012507_Candidatus^Altiarchaeales^archaeon^ex4484_43@OYT42165.1$GCA_002254945.1
Candidatus Altiarchaeales archaeon ex4484-43	CBFD_NFYB_HMF	1	67	9.38844	OYT42498.1	PF00808.23	6.4e-16	2012507	GCA_002254945.1	2012507_Candidatus^Altiarchaeales^archaeon^ex4484_43@OYT42498.1$GCA_002254945.1
Candidatus Altiarchaeales archaeon ex4484-96	CBFD_NFYB_HMF	1	72	8.1079	OYT27399.1	PF00808.23	2.7e-11	2012508	GCA_002254405.1	2012508_Candidatus^Altiarchaeales^archaeon^ex4484_96@OYT27399.1$GCA_002254405.1
Candidatus Altiarchaeales archaeon HGW-Altiarchaeales-1	Alba	1	103	9.34415	PKP61152.1	PF01918.21	9.1e-12	2013673	GCA_002841105.1	2013673_Candidatus^Altiarchaeales^archaeon^HGW-Altiarchaeales-1@PKP61152.1$GCA_002841105.1
Candidatus Altiarchaeales archaeon HGW-Altiarchaeales-2	Alba	1	103	9.34415	PKP58343.1	PF01918.21	9.1e-12	2013674	GCA_002841095.1	2013674_Candidatus^Altiarchaeales^archaeon^HGW-Altiarchaeales-2@PKP58343.1$GCA_002841095.1
Candidatus Altiarchaeales archaeon IMC4	CBFD_NFYB_HMF	1	67	9.77311	ODS42356.1	PF00808.23	1.3e-10	1878999	GCA_001742785.1	1878999_Candidatus^Altiarchaeales^archaeon^IMC4@ODS42356.1$GCA_001742785.1
Candidatus Altiarchaeales archaeon WOR-SM1-79	Alba	1	92	8.08751	ODS35703.1	PF01918.21	1.1e-16	1849365	GCA_001723835.1	1849365_Candidatus^Altiarchaeales^archaeon^WOR_SM1_79@ODS35703.1$GCA_001723835.1
Candidatus Altiarchaeales archaeon WOR-SM1-79	MC1	1	95	10.7217	ODS40016.1	PF05854.11	5e-21	1849365	GCA_001723835.1	1849365_Candidatus^Altiarchaeales^archaeon^WOR_SM1_79@ODS40016.1$GCA_001723835.1
Candidatus Altiarchaeales archaeon WOR-SM1-79	MC1	1	95	10.5264	ODS40256.1	PF05854.11	2.1e-18	1849365	GCA_001723835.1	1849365_Candidatus^Altiarchaeales^archaeon^WOR_SM1_79@ODS40256.1$GCA_001723835.1
Candidatus Altiarchaeales archaeon WOR-SM1-79	MC1	1	95	10.3195	ODS40832.1	PF05854.11	4.4e-16	1849365	GCA_001723835.1	1849365_Candidatus^Altiarchaeales^archaeon^WOR_SM1_79@ODS40832.1$GCA_001723835.1
Candidatus Altiarchaeales archaeon WOR-SM1-SCG	MC1	1	94	10.1624	ODS36843.1	PF05854.11	1.4e-21	1849261	GCA_001723845.1	1849261_Candidatus^Altiarchaeales^archaeon^WOR_SM1_SCG@ODS36843.1$GCA_001723845.1
Candidatus Altiarchaeales archaeon WOR-SM1-SCG	Alba	1	98	5.46431	ODS37002.1	PF01918.21	1.3e-14	1849261	GCA_001723845.1	1849261_Candidatus^Altiarchaeales^archaeon^WOR_SM1_SCG@ODS37002.1$GCA_001723845.1
Candidatus Altiarchaeales archaeon WOR-SM1-SCG	MC1	1	95	10.3219	ODS38922.1	PF05854.11	5.1e-19	1849261	GCA_001723845.1	1849261_Candidatus^Altiarchaeales^archaeon^WOR_SM1_SCG@ODS38922.1$GCA_001723845.1
Candidatus Altiarchaeales archaeon WOR-SM1-SCG	CBFD_NFYB_HMF	1	76	9.5702	ODS40431.1	PF00808.23	8.6e-13	1849261	GCA_001723845.1	1849261_Candidatus^Altiarchaeales^archaeon^WOR_SM1_SCG@ODS40431.1$GCA_001723845.1
Candidatus Altiarchaeum sp. CG-4-8-14-3-um-filter-33-2054	MC1	1	117	10.5605	PIX48986.1	PF05854.11	1.3e-12	2014239	GCA_002783845.1	2014239_Candidatus^Altiarchaeum^sp.^CG_4_8_14_3_um_filter_33_2054@PIX48986.1$GCA_002783845.1
Candidatus Aramenus sulfurataquae	Alba	1	98	10.6851	EWG07084.1	PF01918.21	1.8e-20	1326980	GCA_000565255.1	1326980_Candidatus^Aramenus^sulfurataquae@EWG07084.1$GCA_000565255.1
Candidatus Aramenus sulfurataquae	Alba	1	88	7.94918	EWG07086.1	PF01918.21	1.4e-10	1326980	GCA_000565255.1	1326980_Candidatus^Aramenus^sulfurataquae@EWG07086.1$GCA_000565255.1
Candidatus Aramenus sulfurataquae	Cren7	1	59	9.87337	EWG07100.1	PF11520.8	1.7e-30	1326980	GCA_000565255.1	1326980_Candidatus^Aramenus^sulfurataquae@EWG07100.1$GCA_000565255.1
Candidatus Aramenus sulfurataquae	7kD_DNA_binding	1	25	8.37912	EWG07456.1	PF02294.18	5.4e-10	1326980	GCA_000565255.1	1326980_Candidatus^Aramenus^sulfurataquae@EWG07456.1$GCA_000565255.1
Candidatus Aramenus sulfurataquae	7kD_DNA_binding	1	61	9.73576	EWG07971.1	PF02294.18	1.5e-36	1326980	GCA_000565255.1	1326980_Candidatus^Aramenus^sulfurataquae@EWG07971.1$GCA_000565255.1
Candidatus Argoarchaeum ethanivorans	Alba	1	88	5.04227	RZB28924.1	PF01918.21	1.3e-18	2608793	GCA_004193545.1	2608793_Candidatus^Argoarchaeum^ethanivorans@RZB28924.1$GCA_004193545.1
Candidatus Argoarchaeum ethanivorans	CBFD_NFYB_HMF	1	89	9.98686	RZB29343.1	PF00808.23	3.7e-12	2608793	GCA_004193545.1	2608793_Candidatus^Argoarchaeum^ethanivorans@RZB29343.1$GCA_004193545.1
Candidatus Bathyarchaeota archaeon	Alba	1	121	5.53897	MBQ03257.1	PF01918.21	7.7e-11	2026714	GCA_002726865.1	2026714_Candidatus^Bathyarchaeota^archaeon@MBQ03257.1$GCA_002726865.1
Candidatus Bathyarchaeota archaeon	Alba	1	91	6.55792	MBQ03318.1	PF01918.21	7.3e-14	2026714	GCA_002726865.1	2026714_Candidatus^Bathyarchaeota^archaeon@MBQ03318.1$GCA_002726865.1
Candidatus Bathyarchaeota archaeon	CBFD_NFYB_HMF	1	77	9.29549	MBQ03712.1	PF00808.23	4.1e-06	2026714	GCA_002726865.1	2026714_Candidatus^Bathyarchaeota^archaeon@MBQ03712.1$GCA_002726865.1
Candidatus Bathyarchaeota archaeon	CBFD_NFYB_HMF	1	72	9.9857	MBQ03745.1	PF00808.23	4.2e-10	2026714	GCA_002726865.1	2026714_Candidatus^Bathyarchaeota^archaeon@MBQ03745.1$GCA_002726865.1
Candidatus Bathyarchaeota archaeon	Alba	1	91	9.91346	MBQ04893.1	PF01918.21	2e-14	2026714	GCA_002726865.1	2026714_Candidatus^Bathyarchaeota^archaeon@MBQ04893.1$GCA_002726865.1
Candidatus Bathyarchaeota archaeon B23	CBFD_NFYB_HMF	1	105	11.181	KYH36356.1	PF00808.23	3.8e-06	1779367	GCA_001593875.1	1779367_Candidatus^Bathyarchaeota^archaeon^B23@KYH36356.1$GCA_001593875.1
Candidatus Bathyarchaeota archaeon B23	Alba	1	91	6.27665	KYH36741.1	PF01918.21	1.3e-11	1779367	GCA_001593875.1	1779367_Candidatus^Bathyarchaeota^archaeon^B23@KYH36741.1$GCA_001593875.1
Candidatus Bathyarchaeota archaeon B23	Alba	1	90	7.85902	KYH36939.1	PF01918.21	4.7e-19	1779367	GCA_001593875.1	1779367_Candidatus^Bathyarchaeota^archaeon^B23@KYH36939.1$GCA_001593875.1
Candidatus Bathyarchaeota archaeon B23	Alba	1	102	6.26047	KYH39187.1	PF01918.21	2.7e-11	1779367	GCA_001593875.1	1779367_Candidatus^Bathyarchaeota^archaeon^B23@KYH39187.1$GCA_001593875.1
Candidatus Bathyarchaeota archaeon B24	Alba	1	95	9.57623	KYH36399.1	PF01918.21	2.5e-15	1779368	GCA_001593865.1	1779368_Candidatus^Bathyarchaeota^archaeon^B24@KYH36399.1$GCA_001593865.1
Candidatus Bathyarchaeota archaeon B24	CBFD_NFYB_HMF	1	63	10.3644	KYH37304.1	PF00808.23	5e-08	1779368	GCA_001593865.1	1779368_Candidatus^Bathyarchaeota^archaeon^B24@KYH37304.1$GCA_001593865.1
Candidatus Bathyarchaeota archaeon B24	Cren7	1	51	10.0558	KYH37633.1	PF11520.8	5.3e-05	1779368	GCA_001593865.1	1779368_Candidatus^Bathyarchaeota^archaeon^B24@KYH37633.1$GCA_001593865.1
Candidatus Bathyarchaeota archaeon B24-2	CBFD_NFYB_HMF	1	75	9.83959	PDM26445.1	PF00808.23	6.3e-11	2041147	GCA_002490245.1	2041147_Candidatus^Bathyarchaeota^archaeon^B24-2@PDM26445.1$GCA_002490245.1
Candidatus Bathyarchaeota archaeon B24-2	Alba	1	93	10.123	PDM26549.1	PF01918.21	6.2e-17	2041147	GCA_002490245.1	2041147_Candidatus^Bathyarchaeota^archaeon^B24-2@PDM26549.1$GCA_002490245.1
Candidatus Bathyarchaeota archaeon B24-2	Alba	1	114	7.78612	PDM27186.1	PF01918.21	9.1e-18	2041147	GCA_002490245.1	2041147_Candidatus^Bathyarchaeota^archaeon^B24-2@PDM27186.1$GCA_002490245.1
Candidatus Bathyarchaeota archaeon B25	CBFD_NFYB_HMF	1	73	9.30026	KYH36351.1	PF00808.23	4.7e-12	1779369	GCA_001593855.1	1779369_Candidatus^Bathyarchaeota^archaeon^B25@KYH36351.1$GCA_001593855.1
Candidatus Bathyarchaeota archaeon B25	Alba	1	91	9.51454	KYH36529.1	PF01918.21	4.1e-20	1779369	GCA_001593855.1	1779369_Candidatus^Bathyarchaeota^archaeon^B25@KYH36529.1$GCA_001593855.1
Candidatus Bathyarchaeota archaeon B26-1	CBFD_NFYB_HMF	1	79	10.0045	KYH39920.1	PF00808.23	1.6e-09	1779370	GCA_001593925.1	1779370_Candidatus^Bathyarchaeota^archaeon^B26-1@KYH39920.1$GCA_001593925.1
Candidatus Bathyarchaeota archaeon B26-1	Alba	1	92	9.73561	KYH40348.1	PF01918.21	6.1e-18	1779370	GCA_001593925.1	1779370_Candidatus^Bathyarchaeota^archaeon^B26-1@KYH40348.1$GCA_001593925.1
Candidatus Bathyarchaeota archaeon B26-1	Alba	1	97	9.41363	KYH42301.1	PF01918.21	6.4e-16	1779370	GCA_001593925.1	1779370_Candidatus^Bathyarchaeota^archaeon^B26-1@KYH42301.1$GCA_001593925.1
Candidatus Bathyarchaeota archaeon B26-1	CBFD_NFYB_HMF	1	69	9.57727	KYH42563.1	PF00808.23	6.8e-10	1779370	GCA_001593925.1	1779370_Candidatus^Bathyarchaeota^archaeon^B26-1@KYH42563.1$GCA_001593925.1
Candidatus Bathyarchaeota archaeon B26-2	Alba	1	97	9.41363	KYH39581.1	PF01918.21	8.5e-16	1779371	GCA_001593935.1	1779371_Candidatus^Bathyarchaeota^archaeon^B26-2@KYH39581.1$GCA_001593935.1
Candidatus Bathyarchaeota archaeon B26-2	Alba	1	94	10.462	KYH40443.1	PF01918.21	1.7e-16	1779371	GCA_001593935.1	1779371_Candidatus^Bathyarchaeota^archaeon^B26-2@KYH40443.1$GCA_001593935.1
Candidatus Bathyarchaeota archaeon B26-2	CBFD_NFYB_HMF	1	79	10.0045	KYH40538.1	PF00808.23	1.6e-09	1779371	GCA_001593935.1	1779371_Candidatus^Bathyarchaeota^archaeon^B26-2@KYH40538.1$GCA_001593935.1
Candidatus Bathyarchaeota archaeon B63	Alba	1	128	6.4184	KYH42414.1	PF01918.21	3.1e-13	1779372	GCA_001593845.1	1779372_Candidatus^Bathyarchaeota^archaeon^B63@KYH42414.1$GCA_001593845.1
Candidatus Bathyarchaeota archaeon BA1	Alba	1	112	9.04479	KPV61480.1	PF01918.21	1.5e-16	1700835	GCA_001399805.1	1700835_Candidatus^Bathyarchaeota^archaeon^BA1@KPV61480.1$GCA_001399805.1
Candidatus Bathyarchaeota archaeon BA1	Alba	1	113	9.40915	KPV61563.1	PF01918.21	3.9e-15	1700835	GCA_001399805.1	1700835_Candidatus^Bathyarchaeota^archaeon^BA1@KPV61563.1$GCA_001399805.1
Candidatus Bathyarchaeota archaeon BA1	Alba	2	98	9.15317	KPV63503.1	PF01918.21	1.7e-14	1700835	GCA_001399805.1	1700835_Candidatus^Bathyarchaeota^archaeon^BA1@KPV63503.1$GCA_001399805.1
Candidatus Bathyarchaeota archaeon BA1	Alba	1	92	9.73561	KPV64924.1	PF01918.21	2.9e-18	1700835	GCA_001399805.1	1700835_Candidatus^Bathyarchaeota^archaeon^BA1@KPV64924.1$GCA_001399805.1
Candidatus Bathyarchaeota archaeon BA1	Alba	1	188	9.64751	KPV65287.1	PF01918.21	5.6e-12	1700835	GCA_001399805.1	1700835_Candidatus^Bathyarchaeota^archaeon^BA1@KPV65287.1$GCA_001399805.1
Candidatus Bathyarchaeota archaeon BA1	Alba	1	93	8.06759	KPV65299.1	PF01918.21	3.1e-14	1700835	GCA_001399805.1	1700835_Candidatus^Bathyarchaeota^archaeon^BA1@KPV65299.1$GCA_001399805.1
Candidatus Bathyarchaeota archaeon BA2	Alba	1	114	9.90846	KPV62085.1	PF01918.21	3.3e-16	1700836	GCA_001399795.1	1700836_Candidatus^Bathyarchaeota^archaeon^BA2@KPV62085.1$GCA_001399795.1
Candidatus Bathyarchaeota archaeon BA2	Alba	1	93	10.2662	KPV62096.1	PF01918.21	8.6e-17	1700836	GCA_001399795.1	1700836_Candidatus^Bathyarchaeota^archaeon^BA2@KPV62096.1$GCA_001399795.1
Candidatus Bathyarchaeota archaeon BA2	Alba	1	92	9.35596	KPV62865.1	PF01918.21	2.4e-18	1700836	GCA_001399795.1	1700836_Candidatus^Bathyarchaeota^archaeon^BA2@KPV62865.1$GCA_001399795.1
Candidatus Bathyarchaeota archaeon BA2	CBFD_NFYB_HMF	1	73	9.66417	KPV63666.1	PF00808.23	4.1e-09	1700836	GCA_001399795.1	1700836_Candidatus^Bathyarchaeota^archaeon^BA2@KPV63666.1$GCA_001399795.1
Candidatus Bathyarchaeota archaeon CG-4-8-14-3-um-filter-42-8	CBFD_NFYB_HMF	1	73	8.81895	PIX31574.1	PF00808.23	8.1e-11	1974384	GCA_002782745.1	1974384_Candidatus^Bathyarchaeota^archaeon^CG_4_8_14_3_um_filter_42_8@PIX31574.1$GCA_002782745.1
Candidatus Bathyarchaeota archaeon CG-4-8-14-3-um-filter-42-8	Alba	1	65	9.89599	PIX32161.1	PF01918.21	2.1e-15	1974384	GCA_002782745.1	1974384_Candidatus^Bathyarchaeota^archaeon^CG_4_8_14_3_um_filter_42_8@PIX32161.1$GCA_002782745.1
Candidatus Bathyarchaeota archaeon CG07-land-8-20-14-0-80-47-9	Alba	1	79	9.39234	PIU59729.1	PF01918.21	2.1e-07	1974385	GCA_002779555.1	1974385_Candidatus^Bathyarchaeota^archaeon^CG07_land_8_20_14_0_80_47_9@PIU59729.1$GCA_002779555.1
Candidatus Bathyarchaeota archaeon CG07-land-8-20-14-0-80-47-9	CBFD_NFYB_HMF	1	73	8.78866	PIU59751.1	PF00808.23	8.3e-11	1974385	GCA_002779555.1	1974385_Candidatus^Bathyarchaeota^archaeon^CG07_land_8_20_14_0_80_47_9@PIU59751.1$GCA_002779555.1
Candidatus Bathyarchaeota archaeon CG07-land-8-20-14-0-80-47-9	Alba	1	92	10.0008	PIU60228.1	PF01918.21	8.1e-16	1974385	GCA_002779555.1	1974385_Candidatus^Bathyarchaeota^archaeon^CG07_land_8_20_14_0_80_47_9@PIU60228.1$GCA_002779555.1
Candidatus Bathyarchaeota archaeon ex4484-135	CBFD_NFYB_HMF	1	74	10.0026	OYT50963.1	PF00808.23	9.2e-09	2012509	GCA_002255025.1	2012509_Candidatus^Bathyarchaeota^archaeon^ex4484_135@OYT50963.1$GCA_002255025.1
Candidatus Bathyarchaeota archaeon ex4484-135	Cren7	1	50	9.78365	OYT51553.1	PF11520.8	0.00073	2012509	GCA_002255025.1	2012509_Candidatus^Bathyarchaeota^archaeon^ex4484_135@OYT51553.1$GCA_002255025.1
Candidatus Bathyarchaeota archaeon ex4484-205	Alba	1	91	5.09705	OYT63174.1	PF01918.21	1.1e-19	2012510	GCA_002255045.1	2012510_Candidatus^Bathyarchaeota^archaeon^ex4484_205@OYT63174.1$GCA_002255045.1
Candidatus Bathyarchaeota archaeon ex4484-205	CBFD_NFYB_HMF	1	70	9.77042	OYT64744.1	PF00808.23	2.2e-16	2012510	GCA_002255045.1	2012510_Candidatus^Bathyarchaeota^archaeon^ex4484_205@OYT64744.1$GCA_002255045.1
Candidatus Bathyarchaeota archaeon ex4484-205	CBFD_NFYB_HMF	1	69	10.0743	OYT64926.1	PF00808.23	1.8e-08	2012510	GCA_002255045.1	2012510_Candidatus^Bathyarchaeota^archaeon^ex4484_205@OYT64926.1$GCA_002255045.1
Candidatus Bathyarchaeota archaeon ex4484-205	CBFD_NFYB_HMF	1	73	8.10799	OYT66546.1	PF00808.23	1.8e-09	2012510	GCA_002255045.1	2012510_Candidatus^Bathyarchaeota^archaeon^ex4484_205@OYT66546.1$GCA_002255045.1
Candidatus Bathyarchaeota archaeon ex4484-205	Alba	1	89	9.60843	OYT66610.1	PF01918.21	1.3e-09	2012510	GCA_002255045.1	2012510_Candidatus^Bathyarchaeota^archaeon^ex4484_205@OYT66610.1$GCA_002255045.1
Candidatus Bathyarchaeota archaeon ex4484-218	Alba	1	97	9.41529	OYT54469.1	PF01918.21	6.9e-16	2012511	GCA_002254975.1	2012511_Candidatus^Bathyarchaeota^archaeon^ex4484_218@OYT54469.1$GCA_002254975.1
Candidatus Bathyarchaeota archaeon ex4484-218	Alba	1	90	9.64697	OYT55367.1	PF01918.21	2.7e-19	2012511	GCA_002254975.1	2012511_Candidatus^Bathyarchaeota^archaeon^ex4484_218@OYT55367.1$GCA_002254975.1
Candidatus Bathyarchaeota archaeon ex4484-231	Alba	1	95	9.51454	OYT49383.1	PF01918.21	7.4e-16	2012512	GCA_002254965.1	2012512_Candidatus^Bathyarchaeota^archaeon^ex4484_231@OYT49383.1$GCA_002254965.1
Candidatus Bathyarchaeota archaeon ex4484-231	Alba	1	95	9.89125	OYT49420.1	PF01918.21	3.5e-13	2012512	GCA_002254965.1	2012512_Candidatus^Bathyarchaeota^archaeon^ex4484_231@OYT49420.1$GCA_002254965.1
Candidatus Bathyarchaeota archaeon ex4484-231	Alba	1	111	9.21078	OYT49907.1	PF01918.21	4.9e-14	2012512	GCA_002254965.1	2012512_Candidatus^Bathyarchaeota^archaeon^ex4484_231@OYT49907.1$GCA_002254965.1
Candidatus Bathyarchaeota archaeon JdFR-09	Alba	1	115	9.76024	MTLW01000011.1-21	PF01918.21	1.5e-13	1935117	GCA_002011005.1	1935117_Candidatus^Bathyarchaeota^archaeon^JdFR-09@MTLW01000011.1-21$GCA_002011005.1
Candidatus Bathyarchaeota archaeon JdFR-11	Alba	1	93	9.64811	MTLY01000001.1-4	PF01918.21	9e-14	1935119	GCA_002011035.1	1935119_Candidatus^Bathyarchaeota^archaeon^JdFR-11@MTLY01000001.1-4$GCA_002011035.1
Candidatus Bathyarchaeota archaeon JdFR-11	Alba	1	101	9.20427	MTLY01000003.1-514	PF01918.21	6.6e-15	1935119	GCA_002011035.1	1935119_Candidatus^Bathyarchaeota^archaeon^JdFR-11@MTLY01000003.1-514$GCA_002011035.1
Candidatus Bathyarchaeota archaeon JdFR-11	CBFD_NFYB_HMF	1	79	9.37196	MTLY01000007.1-169	PF00808.23	1.1e-11	1935119	GCA_002011035.1	1935119_Candidatus^Bathyarchaeota^archaeon^JdFR-11@MTLY01000007.1-169$GCA_002011035.1
Candidatus Bathyarchaeota archaeon JdFR-11	Alba	1	92	9.77046	MTLY01000007.1-82	PF01918.21	2.6e-18	1935119	GCA_002011035.1	1935119_Candidatus^Bathyarchaeota^archaeon^JdFR-11@MTLY01000007.1-82$GCA_002011035.1
Candidatus Bathyarchaeota archaeon RBG-13-38-9	Alba	1	83	9.29549	OGD53031.1	PF01918.21	2e-10	1797377	GCA_001775955.1	1797377_Candidatus^Bathyarchaeota^archaeon^RBG_13_38_9@OGD53031.1$GCA_001775955.1
Candidatus Bathyarchaeota archaeon RBG-13-38-9	Alba	2	94	8.03727	OGD54219.1	PF01918.21	6.7e-17	1797377	GCA_001775955.1	1797377_Candidatus^Bathyarchaeota^archaeon^RBG_13_38_9@OGD54219.1$GCA_001775955.1
Candidatus Bathyarchaeota archaeon RBG-13-38-9	CBFD_NFYB_HMF	1	73	8.24791	OGD54221.1	PF00808.23	1.3e-07	1797377	GCA_001775955.1	1797377_Candidatus^Bathyarchaeota^archaeon^RBG_13_38_9@OGD54221.1$GCA_001775955.1
Candidatus Bathyarchaeota archaeon RBG-13-46-16b	Alba	2	95	9.15354	OGD44723.1	PF01918.21	1.2e-14	1797378	GCA_001774235.1	1797378_Candidatus^Bathyarchaeota^archaeon^RBG_13_46_16b@OGD44723.1$GCA_001774235.1
Candidatus Bathyarchaeota archaeon RBG-13-46-16b	CBFD_NFYB_HMF	1	73	8.81894	OGD45227.1	PF00808.23	5.5e-10	1797378	GCA_001774235.1	1797378_Candidatus^Bathyarchaeota^archaeon^RBG_13_46_16b@OGD45227.1$GCA_001774235.1
Candidatus Bathyarchaeota archaeon RBG-13-46-16b	Alba	2	95	9.85902	OGD45705.1	PF01918.21	7.4e-15	1797378	GCA_001774235.1	1797378_Candidatus^Bathyarchaeota^archaeon^RBG_13_46_16b@OGD45705.1$GCA_001774235.1
Candidatus Bathyarchaeota archaeon RBG-13-46-16b	Alba	1	92	10.0258	OGD46789.1	PF01918.21	3.4e-16	1797378	GCA_001774235.1	1797378_Candidatus^Bathyarchaeota^archaeon^RBG_13_46_16b@OGD46789.1$GCA_001774235.1
Candidatus Bathyarchaeota archaeon RBG-13-46-16b	Alba	1	103	10.1725	OGD49262.1	PF01918.21	2.3e-13	1797378	GCA_001774235.1	1797378_Candidatus^Bathyarchaeota^archaeon^RBG_13_46_16b@OGD49262.1$GCA_001774235.1
Candidatus Bathyarchaeota archaeon RBG-13-52-12	CBFD_NFYB_HMF	1	63	9.57171	OGD56212.1	PF00808.23	4e-10	1797379	GCA_001774245.1	1797379_Candidatus^Bathyarchaeota^archaeon^RBG_13_52_12@OGD56212.1$GCA_001774245.1
Candidatus Bathyarchaeota archaeon RBG-13-52-12	Alba	1	107	6.36283	OGD56918.1	PF01918.21	1.1e-14	1797379	GCA_001774245.1	1797379_Candidatus^Bathyarchaeota^archaeon^RBG_13_52_12@OGD56918.1$GCA_001774245.1
Candidatus Bathyarchaeota archaeon RBG-16-48-13	CBFD_NFYB_HMF	1	73	9.30003	OGD46276.1	PF00808.23	9.2e-12	1797381	GCA_001775995.1	1797381_Candidatus^Bathyarchaeota^archaeon^RBG_16_48_13@OGD46276.1$GCA_001775995.1
Candidatus Bathyarchaeota archaeon RBG-16-48-13	Alba	2	92	8.88735	OGD46647.1	PF01918.21	1.4e-15	1797381	GCA_001775995.1	1797381_Candidatus^Bathyarchaeota^archaeon^RBG_16_48_13@OGD46647.1$GCA_001775995.1
Candidatus Bathyarchaeota archaeon RBG-16-57-9	Alba	1	83	9.50543	OGD44321.1	PF01918.21	9e-12	1797382	GCA_001776015.1	1797382_Candidatus^Bathyarchaeota^archaeon^RBG_16_57_9@OGD44321.1$GCA_001776015.1
Candidatus Bathyarchaeota archaeon RBG-16-57-9	CBFD_NFYB_HMF	1	78	9.15217	OGD44994.1	PF00808.23	2.1e-08	1797382	GCA_001776015.1	1797382_Candidatus^Bathyarchaeota^archaeon^RBG_16_57_9@OGD44994.1$GCA_001776015.1
Candidatus Bathyarchaeota archaeon RBG-16-57-9	CBFD_NFYB_HMF	1	72	9.4516	OGD48024.1	PF00808.23	1.4e-09	1797382	GCA_001776015.1	1797382_Candidatus^Bathyarchaeota^archaeon^RBG_16_57_9@OGD48024.1$GCA_001776015.1
Candidatus Bathyarchaeota archaeon TCS64	Alba	1	91	8.81886	LSCO01000013.1-11	PF01918.21	5.2e-14	1781242	GCA_001577155.1	1781242_Candidatus^Bathyarchaeota^archaeon^TCS64@LSCO01000013.1-11$GCA_001577155.1
Candidatus Bathyarchaeota archaeon TCS64	Alba	1	95	9.64593	LSCO01000017.1-24	PF01918.21	4.9e-11	1781242	GCA_001577155.1	1781242_Candidatus^Bathyarchaeota^archaeon^TCS64@LSCO01000017.1-24$GCA_001577155.1
Candidatus Bathyarchaeota archaeon TCS64	CBFD_NFYB_HMF	1	79	6.35448	LSCO01000020.1-3	PF00808.23	1.1e-06	1781242	GCA_001577155.1	1781242_Candidatus^Bathyarchaeota^archaeon^TCS64@LSCO01000020.1-3$GCA_001577155.1
Candidatus Bathyarchaeota archaeon TCS64	CBFD_NFYB_HMF	1	73	10.0683	LSCO01000065.1-6	PF00808.23	1.5e-10	1781242	GCA_001577155.1	1781242_Candidatus^Bathyarchaeota^archaeon^TCS64@LSCO01000065.1-6$GCA_001577155.1
Candidatus Bathyarchaeota archaeon TCS64	Alba	1	95	5.37762	LSCO01000084.1-7	PF01918.21	6e-09	1781242	GCA_001577155.1	1781242_Candidatus^Bathyarchaeota^archaeon^TCS64@LSCO01000084.1-7$GCA_001577155.1
Candidatus Bathyarchaeota archaeon TCS64	Alba	1	94	7.83434	LSCO01000160.1-3	PF01918.21	1.2e-15	1781242	GCA_001577155.1	1781242_Candidatus^Bathyarchaeota^archaeon^TCS64@LSCO01000160.1-3$GCA_001577155.1
Candidatus Bathyarchaeota archaeon UBA185	Alba	1	123	9.41322	DAFH01000026.1-2	PF01918.21	7.9e-11	1915989	GCA_002495485.1	1915989_Candidatus^Bathyarchaeota^archaeon^UBA185@DAFH01000026.1-2$GCA_002495485.1
Candidatus Bathyarchaeota archaeon UBA185	Alba	1	133	9.50822	DAFH01000043.1-1	PF01918.21	8e-11	1915989	GCA_002495485.1	1915989_Candidatus^Bathyarchaeota^archaeon^UBA185@DAFH01000043.1-1$GCA_002495485.1
Candidatus Bathyarchaeota archaeon UBA185	CBFD_NFYB_HMF	1	74	9.21888	DAFH01000089.1-2	PF00808.23	3.3e-12	1915989	GCA_002495485.1	1915989_Candidatus^Bathyarchaeota^archaeon^UBA185@DAFH01000089.1-2$GCA_002495485.1
Candidatus Bathyarchaeota archaeon UBA185	Alba	1	108	4.77013	DAFH01000159.1-7	PF01918.21	2.3e-13	1915989	GCA_002495485.1	1915989_Candidatus^Bathyarchaeota^archaeon^UBA185@DAFH01000159.1-7$GCA_002495485.1
Candidatus Bathyarchaeota archaeon UBA233	Alba	1	105	9.24828	DAZI01000021.1-41	PF01918.21	3.3e-16	1915990	GCA_002507245.1	1915990_Candidatus^Bathyarchaeota^archaeon^UBA233@DAZI01000021.1-41$GCA_002507245.1
Candidatus Bathyarchaeota archaeon UBA233	Alba	1	93	9.57538	DAZI01000030.1-18	PF01918.21	2.6e-18	1915990	GCA_002507245.1	1915990_Candidatus^Bathyarchaeota^archaeon^UBA233@DAZI01000030.1-18$GCA_002507245.1
Candidatus Bathyarchaeota archaeon UBA233	CBFD_NFYB_HMF	1	74	9.20577	DAZI01000065.1-3	PF00808.23	3.5e-12	1915990	GCA_002507245.1	1915990_Candidatus^Bathyarchaeota^archaeon^UBA233@DAZI01000065.1-3$GCA_002507245.1
Candidatus Caldiarchaeum subterraneum	Alba	1	96	10.3298	BAJ49964.1	PF01918.21	2.9e-11	311458	GCA_000270325.1	311458_Candidatus^Caldiarchaeum^subterraneum@BAJ49964.1$GCA_000270325.1
Candidatus Caldiarchaeum subterraneum	Alba	1	94	9.80124	BAJ50938.1	PF01918.21	4.5e-16	311458	GCA_000270325.1	311458_Candidatus^Caldiarchaeum^subterraneum@BAJ50938.1$GCA_000270325.1
Candidatus Caldiarchaeum subterraneum	Alba	2	94	10.3341	BAJ50983.1	PF01918.21	2.1e-06	311458	GCA_000270325.1	311458_Candidatus^Caldiarchaeum^subterraneum@BAJ50983.1$GCA_000270325.1
Candidatus Caldiarchaeum subterraneum	CBFD_NFYB_HMF	1	79	9.097	BAJ51262.1	PF00808.23	6.9e-13	311458	GCA_000270325.1	311458_Candidatus^Caldiarchaeum^subterraneum@BAJ51262.1$GCA_000270325.1
Candidatus Diapherotrites archaeon CG08-land-8-20-14-0-20-30-16	Alba	2	92	9.52091	PIU22630.1	PF01918.21	3.6e-14	1974403	GCA_002779075.1	1974403_Candidatus^Diapherotrites^archaeon^CG08_land_8_20_14_0_20_30_16@PIU22630.1$GCA_002779075.1
Candidatus Diapherotrites archaeon CG08-land-8-20-14-0-20-34-12	CBFD_NFYB_HMF	1	70	9.29674	PIU21545.1	PF00808.23	2.4e-12	1974404	GCA_002779065.1	1974404_Candidatus^Diapherotrites^archaeon^CG08_land_8_20_14_0_20_34_12@PIU21545.1$GCA_002779065.1
Candidatus Diapherotrites archaeon CG08-land-8-20-14-0-20-34-12	Alba	1	93	6.28022	PIU21666.1	PF01918.21	1.2e-16	1974404	GCA_002779065.1	1974404_Candidatus^Diapherotrites^archaeon^CG08_land_8_20_14_0_20_34_12@PIU21666.1$GCA_002779065.1
Candidatus Diapherotrites archaeon CG10-big-fil-rev-8-21-14-0-10-31-34	Alba	1	90	9.00336	PIN98183.1	PF01918.21	1.3e-13	1974406	GCA_002763225.1	1974406_Candidatus^Diapherotrites^archaeon^CG10_big_fil_rev_8_21_14_0_10_31_34@PIN98183.1$GCA_002763225.1
Candidatus Diapherotrites archaeon CG10-big-fil-rev-8-21-14-0-10-31-34	CBFD_NFYB_HMF	1	67	9.51813	PIN98305.1	PF00808.23	2.6e-09	1974406	GCA_002763225.1	1974406_Candidatus^Diapherotrites^archaeon^CG10_big_fil_rev_8_21_14_0_10_31_34@PIN98305.1$GCA_002763225.1
Candidatus Diapherotrites archaeon CG11-big-fil-rev-8-21-14-0-20-37-9	Alba	1	77	9.30079	PIN85738.1	PF01918.21	1.4e-13	1974407	GCA_002762975.1	1974407_Candidatus^Diapherotrites^archaeon^CG11_big_fil_rev_8_21_14_0_20_37_9@PIN85738.1$GCA_002762975.1
Candidatus Forterrea multitransposorum CG-2015-17-Forterrea-25-41	Alba	1	97	8.96296	CP045477.1-150	PF01918.21	1.5e-15	2107590	GCA_009392915.1	2107590_Candidatus^Forterrea^multitransposorum^CG_2015-17_Forterrea_25_41@CP045477.1-150$GCA_009392915.1
Candidatus Forterrea multitransposorum CG-2015-17-Forterrea-25-41	Bac_DNA_binding	1	90	10.4032	CP045477.1-266	PF00216.21	1.8e-27	2107590	GCA_009392915.1	2107590_Candidatus^Forterrea^multitransposorum^CG_2015-17_Forterrea_25_41@CP045477.1-266$GCA_009392915.1
Candidatus Forterrea multitransposorum CG-2015-17-Forterrea-25-41	CBFD_NFYB_HMF	1	70	6.57419	CP045477.1-655	PF00808.23	7.5e-16	2107590	GCA_009392915.1	2107590_Candidatus^Forterrea^multitransposorum^CG_2015-17_Forterrea_25_41@CP045477.1-655$GCA_009392915.1
Candidatus Geothermarchaeota archaeon	CBFD_NFYB_HMF	1	69	9.76645	RLG59890.1	PF00808.23	1.6e-17	2250273	GCA_003661485.1	2250273_Candidatus^Geothermarchaeota^archaeon@RLG59890.1$GCA_003661485.1
Candidatus Geothermarchaeota archaeon	CBFD_NFYB_HMF	1	66	9.39645	RLG60650.1	PF00808.23	9.2e-14	2250273	GCA_003661485.1	2250273_Candidatus^Geothermarchaeota^archaeon@RLG60650.1$GCA_003661485.1
Candidatus Geothermarchaeota archaeon ex4572-27	Cren7	1	46	10.1666	PCN50246.1	PF11520.8	1.8e-09	2012530	GCA_002412205.1	2012530_Candidatus^Geothermarchaeota^archaeon^ex4572_27@PCN50246.1$GCA_002412205.1
Candidatus Geothermarchaeota archaeon ex4572-27	Alba	2	103	9.29848	PCN50885.1	PF01918.21	3.8e-08	2012530	GCA_002412205.1	2012530_Candidatus^Geothermarchaeota^archaeon^ex4572_27@PCN50885.1$GCA_002412205.1
Candidatus Geothermarchaeota archaeon ex4572-27	Alba	2	92	8.92457	PCN51258.1	PF01918.21	1.9e-19	2012530	GCA_002412205.1	2012530_Candidatus^Geothermarchaeota^archaeon^ex4572_27@PCN51258.1$GCA_002412205.1
Candidatus Geothermarchaeota archaeon JdFR-13	CBFD_NFYB_HMF	1	71	5.16036	MTMA01000001.1-366	PF00808.23	2.1e-15	1935120	GCA_002011075.1	1935120_Candidatus^Geothermarchaeota^archaeon^JdFR-13@MTMA01000001.1-366$GCA_002011075.1
Candidatus Geothermarchaeota archaeon JdFR-13	Alba	2	94	7.98855	MTMA01000004.1-310	PF01918.21	8.5e-18	1935120	GCA_002011075.1	1935120_Candidatus^Geothermarchaeota^archaeon^JdFR-13@MTMA01000004.1-310$GCA_002011075.1
Candidatus Geothermarchaeota archaeon JdFR-13	Alba	2	102	9.4414	MTMA01000004.1-545	PF01918.21	8e-05	1935120	GCA_002011075.1	1935120_Candidatus^Geothermarchaeota^archaeon^JdFR-13@MTMA01000004.1-545$GCA_002011075.1
Candidatus Geothermarchaeota archaeon JdFR-14	Alba	1	94	7.81427	MTMB01000002.1-73	PF01918.21	2.2e-17	1935121	GCA_002011085.1	1935121_Candidatus^Geothermarchaeota^archaeon^JdFR-14@MTMB01000002.1-73$GCA_002011085.1
Candidatus Geothermarchaeota archaeon JdFR-14	Alba	1	96	9.75063	MTMB01000003.1-397	PF01918.21	2e-07	1935121	GCA_002011085.1	1935121_Candidatus^Geothermarchaeota^archaeon^JdFR-14@MTMB01000003.1-397$GCA_002011085.1
Candidatus Geothermarchaeota archaeon JdFR-14	CBFD_NFYB_HMF	1	72	9.6973	MTMB01000004.1-81	PF00808.23	2.9e-10	1935121	GCA_002011085.1	1935121_Candidatus^Geothermarchaeota^archaeon^JdFR-14@MTMB01000004.1-81$GCA_002011085.1
Candidatus Halobonum tyrrellensis G22	CBFD_NFYB_HMF	1	55	4.18968	ESP86811.1	PF00808.23	0.02	1431545	GCA_000495475.1	1431545_Candidatus^Halobonum^tyrrellensis^G22@ESP86811.1$GCA_000495475.1
Candidatus Halobonum tyrrellensis G22	MC1	1	102	5.22925	ESP87972.1	PF05854.11	6.6e-44	1431545	GCA_000495475.1	1431545_Candidatus^Halobonum^tyrrellensis^G22@ESP87972.1$GCA_000495475.1
Candidatus Halobonum tyrrellensis G22	CBFD_NFYB_HMF	2	143	4.79336	ESP89303.1	PF00808.23	3.8e-20	1431545	GCA_000495475.1	1431545_Candidatus^Halobonum^tyrrellensis^G22@ESP89303.1$GCA_000495475.1
Candidatus Haloredivivus sp. G17	CBFD_NFYB_HMF	1	75	4.42899	EHK00678.1	PF00808.23	6.9e-15	1072681	GCA_000236195.2	1072681_Candidatus^Haloredivivus^sp.^G17@EHK00678.1$GCA_000236195.2
Candidatus Haloredivivus sp. G17	Alba	1	36	4.24229	EHK00892.1	PF01918.21	0.0059	1072681	GCA_000236195.2	1072681_Candidatus^Haloredivivus^sp.^G17@EHK00892.1$GCA_000236195.2
Candidatus Haloredivivus sp. G17	CBFD_NFYB_HMF	1	55	8.14173	EHK01262.1	PF00808.23	5.7e-05	1072681	GCA_000236195.2	1072681_Candidatus^Haloredivivus^sp.^G17@EHK01262.1$GCA_000236195.2
Candidatus Haloredivivus sp. G17	CBFD_NFYB_HMF	1	85	9.29499	EHK01428.1	PF00808.23	6.8e-05	1072681	GCA_000236195.2	1072681_Candidatus^Haloredivivus^sp.^G17@EHK01428.1$GCA_000236195.2
Candidatus Haloredivivus sp. G17	Alba	1	94	4.17006	EHK01559.1	PF01918.21	7.1e-18	1072681	GCA_000236195.2	1072681_Candidatus^Haloredivivus^sp.^G17@EHK01559.1$GCA_000236195.2
Candidatus Haloredivivus sp. G17	CBFD_NFYB_HMF	1	67	6.29804	EHK01576.1	PF00808.23	1.9e-05	1072681	GCA_000236195.2	1072681_Candidatus^Haloredivivus^sp.^G17@EHK01576.1$GCA_000236195.2
Candidatus Haloredivivus sp. G17	CBFD_NFYB_HMF	1	55	8.14173	EHK01841.1	PF00808.23	5.7e-05	1072681	GCA_000236195.2	1072681_Candidatus^Haloredivivus^sp.^G17@EHK01841.1$GCA_000236195.2
Candidatus Haloredivivus sp. G17	Alba	1	94	4.24609	EHK01915.1	PF01918.21	2e-16	1072681	GCA_000236195.2	1072681_Candidatus^Haloredivivus^sp.^G17@EHK01915.1$GCA_000236195.2
Candidatus Haloredivivus sp. G17	CBFD_NFYB_HMF	1	65	6.09234	EHK02133.1	PF00808.23	1.7e-13	1072681	GCA_000236195.2	1072681_Candidatus^Haloredivivus^sp.^G17@EHK02133.1$GCA_000236195.2
Candidatus Haloredivivus sp. G17	CBFD_NFYB_HMF	1	35	6.07586	EHK02148.1	PF00808.23	0.022	1072681	GCA_000236195.2	1072681_Candidatus^Haloredivivus^sp.^G17@EHK02148.1$GCA_000236195.2
Candidatus Haloredivivus sp. G17	CBFD_NFYB_HMF	1	66	8.06774	EHK02195.1	PF00808.23	2.3e-06	1072681	GCA_000236195.2	1072681_Candidatus^Haloredivivus^sp.^G17@EHK02195.1$GCA_000236195.2
Candidatus Haloredivivus sp. G17	Alba	1	69	4.38769	EHK02222.1	PF01918.21	2.4e-06	1072681	GCA_000236195.2	1072681_Candidatus^Haloredivivus^sp.^G17@EHK02222.1$GCA_000236195.2
Candidatus Haloredivivus sp. G17	Alba	1	94	4.17006	EHK02318.1	PF01918.21	7.1e-18	1072681	GCA_000236195.2	1072681_Candidatus^Haloredivivus^sp.^G17@EHK02318.1$GCA_000236195.2
Candidatus Heimdallarchaeota archaeon B3-Heim	CBFD_NFYB_HMF	1	90	10.1731	PWI46740.1	PF00808.23	8e-11	2012493	GCA_003144275.1	2012493_Candidatus^Heimdallarchaeota^archaeon^B3_Heim@PWI46740.1$GCA_003144275.1
Candidatus Heimdallarchaeota archaeon B3-Heim	CBFD_NFYB_HMF	1	67	10.1971	PWI47037.1	PF00808.23	2.9e-08	2012493	GCA_003144275.1	2012493_Candidatus^Heimdallarchaeota^archaeon^B3_Heim@PWI47037.1$GCA_003144275.1
Candidatus Heimdallarchaeota archaeon B3-Heim	CBFD_NFYB_HMF	1	67	9.9877	PWI47058.1	PF00808.23	3.1e-09	2012493	GCA_003144275.1	2012493_Candidatus^Heimdallarchaeota^archaeon^B3_Heim@PWI47058.1$GCA_003144275.1
Candidatus Heimdallarchaeota archaeon B3-Heim	Alba	1	87	9.21628	PWI47179.1	PF01918.21	1.6e-11	2012493	GCA_003144275.1	2012493_Candidatus^Heimdallarchaeota^archaeon^B3_Heim@PWI47179.1$GCA_003144275.1
Candidatus Heimdallarchaeota archaeon B3-Heim	CBFD_NFYB_HMF	2	366	5.54784	PWI47347.1	PF00808.23	1.1e-05	2012493	GCA_003144275.1	2012493_Candidatus^Heimdallarchaeota^archaeon^B3_Heim@PWI47347.1$GCA_003144275.1
Candidatus Heimdallarchaeota archaeon B3-Heim	Alba	1	92	6.56635	PWI47515.1	PF01918.21	8.8e-18	2012493	GCA_003144275.1	2012493_Candidatus^Heimdallarchaeota^archaeon^B3_Heim@PWI47515.1$GCA_003144275.1
Candidatus Heimdallarchaeota archaeon B3-Heim	CBFD_NFYB_HMF	1	67	10.1971	PWI47547.1	PF00808.23	1.7e-10	2012493	GCA_003144275.1	2012493_Candidatus^Heimdallarchaeota^archaeon^B3_Heim@PWI47547.1$GCA_003144275.1
Candidatus Heimdallarchaeota archaeon B3-Heim	CBFD_NFYB_HMF	2	142	9.96285	PWI48254.1	PF00808.23	4.1e-22	2012493	GCA_003144275.1	2012493_Candidatus^Heimdallarchaeota^archaeon^B3_Heim@PWI48254.1$GCA_003144275.1
Candidatus Heimdallarchaeota archaeon B3-Heim	CBFD_NFYB_HMF	1	67	9.98568	PWI48864.1	PF00808.23	5.3e-12	2012493	GCA_003144275.1	2012493_Candidatus^Heimdallarchaeota^archaeon^B3_Heim@PWI48864.1$GCA_003144275.1
Candidatus Heimdallarchaeota archaeon B3-Heim	CBFD_NFYB_HMF	1	67	10.0808	PWI49027.1	PF00808.23	6.9e-11	2012493	GCA_003144275.1	2012493_Candidatus^Heimdallarchaeota^archaeon^B3_Heim@PWI49027.1$GCA_003144275.1
Candidatus Heimdallarchaeota archaeon B3-Heim	CBFD_NFYB_HMF	1	72	8.06948	PWI49724.1	PF00808.23	8.6e-13	2012493	GCA_003144275.1	2012493_Candidatus^Heimdallarchaeota^archaeon^B3_Heim@PWI49724.1$GCA_003144275.1
Candidatus Heimdallarchaeota archaeon LC-3	Alba	1	90	9.30009	OLS16622.1	PF01918.21	4.5e-10	1841598	GCA_001940645.1	1841598_Candidatus^Heimdallarchaeota^archaeon^LC_3@OLS16622.1$GCA_001940645.1
Candidatus Heimdallarchaeota archaeon LC-3	CBFD_NFYB_HMF	1	68	9.98975	OLS16801.1	PF00808.23	5.6e-13	1841598	GCA_001940645.1	1841598_Candidatus^Heimdallarchaeota^archaeon^LC_3@OLS16801.1$GCA_001940645.1
Candidatus Heimdallarchaeota archaeon LC-3	CBFD_NFYB_HMF	1	71	9.64613	OLS18443.1	PF00808.23	3.2e-09	1841598	GCA_001940645.1	1841598_Candidatus^Heimdallarchaeota^archaeon^LC_3@OLS18443.1$GCA_001940645.1
Candidatus Heimdallarchaeota archaeon LC-3	CBFD_NFYB_HMF	1	71	10.1633	OLS19133.1	PF00808.23	6.2e-13	1841598	GCA_001940645.1	1841598_Candidatus^Heimdallarchaeota^archaeon^LC_3@OLS19133.1$GCA_001940645.1
Candidatus Heimdallarchaeota archaeon LC-3	CBFD_NFYB_HMF	1	76	9.59463	OLS21974.1	PF00808.23	1.7e-09	1841598	GCA_001940645.1	1841598_Candidatus^Heimdallarchaeota^archaeon^LC_3@OLS21974.1$GCA_001940645.1
Candidatus Heimdallarchaeota archaeon LC-3	CBFD_NFYB_HMF	1	91	11.2453	OLS22328.1	PF00808.23	0.00027	1841598	GCA_001940645.1	1841598_Candidatus^Heimdallarchaeota^archaeon^LC_3@OLS22328.1$GCA_001940645.1
Candidatus Heimdallarchaeota archaeon LC-3	CBFD_NFYB_HMF	1	91	11.2453	OLS22332.1	PF00808.23	0.00039	1841598	GCA_001940645.1	1841598_Candidatus^Heimdallarchaeota^archaeon^LC_3@OLS22332.1$GCA_001940645.1
Candidatus Heimdallarchaeota archaeon LC-3	Alba	1	101	6.73744	OLS24194.1	PF01918.21	1.5e-15	1841598	GCA_001940645.1	1841598_Candidatus^Heimdallarchaeota^archaeon^LC_3@OLS24194.1$GCA_001940645.1
Candidatus Heimdallarchaeota archaeon LC-3	CBFD_NFYB_HMF	1	70	10.1001	OLS24624.1	PF00808.23	6.2e-10	1841598	GCA_001940645.1	1841598_Candidatus^Heimdallarchaeota^archaeon^LC_3@OLS24624.1$GCA_001940645.1
Candidatus Heimdallarchaeota archaeon LC-3	CBFD_NFYB_HMF	1	70	10.1608	OLS24625.1	PF00808.23	3.3e-08	1841598	GCA_001940645.1	1841598_Candidatus^Heimdallarchaeota^archaeon^LC_3@OLS24625.1$GCA_001940645.1
Candidatus Heimdallarchaeota archaeon LC-3	CBFD_NFYB_HMF	1	68	9.89573	OLS24873.1	PF00808.23	2.8e-13	1841598	GCA_001940645.1	1841598_Candidatus^Heimdallarchaeota^archaeon^LC_3@OLS24873.1$GCA_001940645.1
Candidatus Heimdallarchaeota archaeon LC-3	CBFD_NFYB_HMF	1	68	10.2772	OLS26110.1	PF00808.23	4e-12	1841598	GCA_001940645.1	1841598_Candidatus^Heimdallarchaeota^archaeon^LC_3@OLS26110.1$GCA_001940645.1
Candidatus Helarchaeota ASGARD archaeon Hel-GB-A	Alba	1	102	9.99315	SUPS01000043.1-12	PF01918.21	1.2e-15	2218536	GCA_005191415.1	2218536_Candidatus^Helarchaeota^ASGARD^archaeon^Hel_GB_A@SUPS01000043.1-12$GCA_005191415.1
Candidatus Helarchaeota ASGARD archaeon Hel-GB-A	Alba	1	97	9.46053	SUPS01000050.1-5	PF01918.21	4.1e-17	2218536	GCA_005191415.1	2218536_Candidatus^Helarchaeota^ASGARD^archaeon^Hel_GB_A@SUPS01000050.1-5$GCA_005191415.1
Candidatus Helarchaeota ASGARD archaeon Hel-GB-A	CBFD_NFYB_HMF	1	71	10.0737	SUPS01000078.1-4	PF00808.23	2.9e-09	2218536	GCA_005191415.1	2218536_Candidatus^Helarchaeota^ASGARD^archaeon^Hel_GB_A@SUPS01000078.1-4$GCA_005191415.1
Candidatus Helarchaeota ASGARD archaeon Hel-GB-A	Alba	1	96	9.66239	SUPS01000102.1-4	PF01918.21	1.4e-16	2218536	GCA_005191415.1	2218536_Candidatus^Helarchaeota^ASGARD^archaeon^Hel_GB_A@SUPS01000102.1-4$GCA_005191415.1
Candidatus Helarchaeota ASGARD archaeon Hel-GB-A	CBFD_NFYB_HMF	1	72	10.2263	SUPS01000143.1-2	PF00808.23	4.8e-06	2218536	GCA_005191415.1	2218536_Candidatus^Helarchaeota^ASGARD^archaeon^Hel_GB_A@SUPS01000143.1-2$GCA_005191415.1
Candidatus Helarchaeota ASGARD archaeon Hel-GB-A	CBFD_NFYB_HMF	1	79	9.51549	SUPS01000199.1-10	PF00808.23	6.9e-14	2218536	GCA_005191415.1	2218536_Candidatus^Helarchaeota^ASGARD^archaeon^Hel_GB_A@SUPS01000199.1-10$GCA_005191415.1
Candidatus Helarchaeota ASGARD archaeon Hel-GB-A	CBFD_NFYB_HMF	1	72	10.4463	SUPS01000326.1-3	PF00808.23	9.1e-05	2218536	GCA_005191415.1	2218536_Candidatus^Helarchaeota^ASGARD^archaeon^Hel_GB_A@SUPS01000326.1-3$GCA_005191415.1
Candidatus Helarchaeota ASGARD archaeon Hel-GB-B	CBFD_NFYB_HMF	1	78	9.92759	SUPR01000005.1-52	PF00808.23	4.3e-06	2218537	GCA_005191425.1	2218537_Candidatus^Helarchaeota^ASGARD^archaeon^Hel_GB_B@SUPR01000005.1-52$GCA_005191425.1
Candidatus Helarchaeota ASGARD archaeon Hel-GB-B	CBFD_NFYB_HMF	1	73	9.79351	SUPR01000008.1-2	PF00808.23	6.9e-10	2218537	GCA_005191425.1	2218537_Candidatus^Helarchaeota^ASGARD^archaeon^Hel_GB_B@SUPR01000008.1-2$GCA_005191425.1
Candidatus Helarchaeota ASGARD archaeon Hel-GB-B	CBFD_NFYB_HMF	1	71	9.91454	SUPR01000010.1-49	PF00808.23	0.0038	2218537	GCA_005191425.1	2218537_Candidatus^Helarchaeota^ASGARD^archaeon^Hel_GB_B@SUPR01000010.1-49$GCA_005191425.1
Candidatus Helarchaeota ASGARD archaeon Hel-GB-B	CBFD_NFYB_HMF	1	71	9.84072	SUPR01000015.1-8	PF00808.23	6e-05	2218537	GCA_005191425.1	2218537_Candidatus^Helarchaeota^ASGARD^archaeon^Hel_GB_B@SUPR01000015.1-8$GCA_005191425.1
Candidatus Helarchaeota ASGARD archaeon Hel-GB-B	CBFD_NFYB_HMF	1	81	8.96267	SUPR01000018.1-2	PF00808.23	3.5e-14	2218537	GCA_005191425.1	2218537_Candidatus^Helarchaeota^ASGARD^archaeon^Hel_GB_B@SUPR01000018.1-2$GCA_005191425.1
Candidatus Helarchaeota ASGARD archaeon Hel-GB-B	CBFD_NFYB_HMF	1	77	10.1323	SUPR01000027.1-30	PF00808.23	1.1e-06	2218537	GCA_005191425.1	2218537_Candidatus^Helarchaeota^ASGARD^archaeon^Hel_GB_B@SUPR01000027.1-30$GCA_005191425.1
Candidatus Helarchaeota ASGARD archaeon Hel-GB-B	Alba	1	95	9.0978	SUPR01000034.1-32	PF01918.21	2.5e-13	2218537	GCA_005191425.1	2218537_Candidatus^Helarchaeota^ASGARD^archaeon^Hel_GB_B@SUPR01000034.1-32$GCA_005191425.1
Candidatus Helarchaeota ASGARD archaeon Hel-GB-B	CBFD_NFYB_HMF	1	73	9.92982	SUPR01000079.1-11	PF00808.23	1.5e-09	2218537	GCA_005191425.1	2218537_Candidatus^Helarchaeota^ASGARD^archaeon^Hel_GB_B@SUPR01000079.1-11$GCA_005191425.1
Candidatus Helarchaeota ASGARD archaeon Hel-GB-B	Alba	1	94	9.518	SUPR01000091.1-5	PF01918.21	4.3e-14	2218537	GCA_005191425.1	2218537_Candidatus^Helarchaeota^ASGARD^archaeon^Hel_GB_B@SUPR01000091.1-5$GCA_005191425.1
Candidatus Huberiarchaeum crystalense	CBFD_NFYB_HMF	1	79	10.246	PIV13561.1	PF00808.23	0.0017	2014257	GCA_002780595.1	2014257_Candidatus^Huberiarchaeum^crystalense@PIV13561.1$GCA_002780595.1
Candidatus Huberiarchaeum crystalense	MC1	1	102	11.1912	PIV13896.1	PF05854.11	3e-16	2014257	GCA_002780595.1	2014257_Candidatus^Huberiarchaeum^crystalense@PIV13896.1$GCA_002780595.1
Candidatus Huberiarchaeum crystalense	CBFD_NFYB_HMF	2	91	10.3219	PIV13942.1	PF00808.23	3.5e-07	2014257	GCA_002780595.1	2014257_Candidatus^Huberiarchaeum^crystalense@PIV13942.1$GCA_002780595.1
Candidatus Hydrothermarchaeota archaeon	Alba	1	91	6.58612	RLG56182.1	PF01918.21	3e-18	2250275	GCA_003661405.1	2250275_Candidatus^Hydrothermarchaeota^archaeon@RLG56182.1$GCA_003661405.1
Candidatus Hydrothermarchaeota archaeon	Alba	1	89	9.09781	RLG58626.1	PF01918.21	4.2e-18	2250275	GCA_003661405.1	2250275_Candidatus^Hydrothermarchaeota^archaeon@RLG58626.1$GCA_003661405.1
Candidatus Hydrothermarchaeota archaeon	CBFD_NFYB_HMF	1	66	9.39579	RLG58736.1	PF00808.23	2e-11	2250275	GCA_003661405.1	2250275_Candidatus^Hydrothermarchaeota^archaeon@RLG58736.1$GCA_003661405.1
Candidatus Hydrothermarchaeota archaeon JdFR-16	CBFD_NFYB_HMF	1	67	7.89541	MTMD01000047.1-6	PF00808.23	1e-12	1935127	GCA_002010065.1	1935127_Candidatus^Hydrothermarchaeota^archaeon^JdFR-16@MTMD01000047.1-6$GCA_002010065.1
Candidatus Hydrothermarchaeota archaeon JdFR-16	CBFD_NFYB_HMF	1	67	9.89237	MTMD01000113.1-4	PF00808.23	4e-14	1935127	GCA_002010065.1	1935127_Candidatus^Hydrothermarchaeota^archaeon^JdFR-16@MTMD01000113.1-4$GCA_002010065.1
Candidatus Hydrothermarchaeota archaeon JdFR-17	CBFD_NFYB_HMF	1	67	7.91001	MTME01000009.1-15	PF00808.23	1e-12	1935128	GCA_002011115.1	1935128_Candidatus^Hydrothermarchaeota^archaeon^JdFR-17@MTME01000009.1-15$GCA_002011115.1
Candidatus Hydrothermarchaeota archaeon JdFR-17	CBFD_NFYB_HMF	1	67	7.91001	MTME01000046.1-2	PF00808.23	5.6e-13	1935128	GCA_002011115.1	1935128_Candidatus^Hydrothermarchaeota^archaeon^JdFR-17@MTME01000046.1-2$GCA_002011115.1
Candidatus Hydrothermarchaeota archaeon JdFR-17	Alba	1	91	9.04643	MTME01000161.1-14	PF01918.21	1.9e-18	1935128	GCA_002011115.1	1935128_Candidatus^Hydrothermarchaeota^archaeon^JdFR-17@MTME01000161.1-14$GCA_002011115.1
Candidatus Hydrothermarchaeota archaeon JdFR-17	Alba	1	91	8.01024	MTME01000175.1-3	PF01918.21	3.8e-18	1935128	GCA_002011115.1	1935128_Candidatus^Hydrothermarchaeota^archaeon^JdFR-17@MTME01000175.1-3$GCA_002011115.1
Candidatus Hydrothermarchaeota archaeon JdFR-17	CBFD_NFYB_HMF	1	67	9.89237	MTME01000193.1-5	PF00808.23	4e-14	1935128	GCA_002011115.1	1935128_Candidatus^Hydrothermarchaeota^archaeon^JdFR-17@MTME01000193.1-5$GCA_002011115.1
Candidatus Hydrothermarchaeota archaeon JdFR-17	CBFD_NFYB_HMF	1	67	9.65047	MTME01000200.1-6	PF00808.23	1.1e-12	1935128	GCA_002011115.1	1935128_Candidatus^Hydrothermarchaeota^archaeon^JdFR-17@MTME01000200.1-6$GCA_002011115.1
Candidatus Hydrothermarchaeota archaeon JdFR-18	Alba	1	90	5.41142	MTMF01000001.1-210	PF01918.21	7.7e-17	1935129	GCA_002011125.1	1935129_Candidatus^Hydrothermarchaeota^archaeon^JdFR-18@MTMF01000001.1-210$GCA_002011125.1
Candidatus Hydrothermarchaeota archaeon JdFR-18	Alba	1	90	8.06563	MTMF01000001.1-243	PF01918.21	3.6e-18	1935129	GCA_002011125.1	1935129_Candidatus^Hydrothermarchaeota^archaeon^JdFR-18@MTMF01000001.1-243$GCA_002011125.1
Candidatus Hydrothermarchaeota archaeon JdFR-18	CBFD_NFYB_HMF	1	67	9.59692	MTMF01000004.1-42	PF00808.23	2.4e-10	1935129	GCA_002011125.1	1935129_Candidatus^Hydrothermarchaeota^archaeon^JdFR-18@MTMF01000004.1-42$GCA_002011125.1
Candidatus Hydrothermarchaeota archaeon JdFR-18	CBFD_NFYB_HMF	1	67	5.39525	MTMF01000007.1-28	PF00808.23	3.6e-13	1935129	GCA_002011125.1	1935129_Candidatus^Hydrothermarchaeota^archaeon^JdFR-18@MTMF01000007.1-28$GCA_002011125.1
Candidatus Iainarchaeum andersonii SCGC AAA011-E11	Alba	1	91	9.2589	AQRS01000021.1-5	PF01918.21	8.3e-16	1462419	GCA_000402355.1	1462419_Candidatus^Iainarchaeum^andersonii^SCGC^AAA011-E11@AQRS01000021.1-5$GCA_000402355.1
Candidatus Korarchaeota archaeon	CBFD_NFYB_HMF	1	73	9.80385	PMB76902.1	PF00808.23	2e-05	2056630	GCA_002878355.1	2056630_Candidatus^Korarchaeota^archaeon@PMB76902.1$GCA_002878355.1
Candidatus Korarchaeota archaeon	Alba	1	113	9.30007	PMB78192.1	PF01918.21	8e-19	2056630	GCA_002878355.1	2056630_Candidatus^Korarchaeota^archaeon@PMB78192.1$GCA_002878355.1
Candidatus Korarchaeota archaeon	Alba	2	98	10.4811	PMB79303.1	PF01918.21	3.2e-20	2056630	GCA_002878355.1	2056630_Candidatus^Korarchaeota^archaeon@PMB79303.1$GCA_002878355.1
Candidatus Korarchaeota archaeon NZ13-K	CBFD_NFYB_HMF	1	76	9.68895	RDD52777.1	PF00808.23	4.3e-16	1868214	GCA_003344655.1	1868214_Candidatus^Korarchaeota^archaeon^NZ13-K@RDD52777.1$GCA_003344655.1
Candidatus Korarchaeota archaeon NZ13-K	CBFD_NFYB_HMF	1	74	9.68551	RDD53741.1	PF00808.23	1.8e-15	1868214	GCA_003344655.1	1868214_Candidatus^Korarchaeota^archaeon^NZ13-K@RDD53741.1$GCA_003344655.1
Candidatus Korarchaeota archaeon NZ13-K	Alba	1	92	9.62554	RDD53868.1	PF01918.21	1.5e-10	1868214	GCA_003344655.1	1868214_Candidatus^Korarchaeota^archaeon^NZ13-K@RDD53868.1$GCA_003344655.1
Candidatus Korarchaeum cryptofilum OPF8	CBFD_NFYB_HMF	1	76	9.88837	ACB06807.1	PF00808.23	6.6e-17	498846	GCA_000019605.1	498846_Candidatus^Korarchaeum^cryptofilum^OPF8@ACB06807.1$GCA_000019605.1
Candidatus Korarchaeum cryptofilum OPF8	CBFD_NFYB_HMF	1	74	9.59338	ACB07883.1	PF00808.23	8.5e-15	498846	GCA_000019605.1	498846_Candidatus^Korarchaeum^cryptofilum^OPF8@ACB07883.1$GCA_000019605.1
Candidatus Korarchaeum cryptofilum OPF8	Alba	1	93	9.62554	ACB08057.1	PF01918.21	1.8e-10	498846	GCA_000019605.1	498846_Candidatus^Korarchaeum^cryptofilum^OPF8@ACB08057.1$GCA_000019605.1
Candidatus Lokiarchaeota archaeon	CBFD_NFYB_HMF	1	73	10.2829	RLI61269.1	PF00808.23	1.4e-05	2053489	GCA_003662865.1	2053489_Candidatus^Lokiarchaeota^archaeon@RLI61269.1$GCA_003662865.1
Candidatus Lokiarchaeota archaeon	CBFD_NFYB_HMF	1	69	9.0484	RLI65460.1	PF00808.23	4.9e-10	2053489	GCA_003662865.1	2053489_Candidatus^Lokiarchaeota^archaeon@RLI65460.1$GCA_003662865.1
Candidatus Lokiarchaeota archaeon	CBFD_NFYB_HMF	1	69	6.59031	RLI65461.1	PF00808.23	1.2e-09	2053489	GCA_003662865.1	2053489_Candidatus^Lokiarchaeota^archaeon@RLI65461.1$GCA_003662865.1
Candidatus Lokiarchaeota archaeon	Alba	1	96	8.85202	RLI65537.1	PF01918.21	1.2e-10	2053489	GCA_003662865.1	2053489_Candidatus^Lokiarchaeota^archaeon@RLI65537.1$GCA_003662865.1
Candidatus Lokiarchaeota archaeon	CBFD_NFYB_HMF	1	122	10.5469	RLI65659.1	PF00808.23	2.2e-09	2053489	GCA_003662865.1	2053489_Candidatus^Lokiarchaeota^archaeon@RLI65659.1$GCA_003662865.1
Candidatus Lokiarchaeota archaeon	CBFD_NFYB_HMF	1	72	9.91454	RLI66759.1	PF00808.23	0.00075	2053489	GCA_003662865.1	2053489_Candidatus^Lokiarchaeota^archaeon@RLI66759.1$GCA_003662865.1
Candidatus Lokiarchaeota archaeon	CBFD_NFYB_HMF	1	79	10.2817	RLI66760.1	PF00808.23	6.5e-05	2053489	GCA_003662865.1	2053489_Candidatus^Lokiarchaeota^archaeon@RLI66760.1$GCA_003662865.1
Candidatus Lokiarchaeota archaeon	CBFD_NFYB_HMF	1	90	10.4883	RLI67065.1	PF00808.23	1.7e-07	2053489	GCA_003662865.1	2053489_Candidatus^Lokiarchaeota^archaeon@RLI67065.1$GCA_003662865.1
Candidatus Lokiarchaeota archaeon	CBFD_NFYB_HMF	1	72	10.3691	RLI67079.1	PF00808.23	1.1e-07	2053489	GCA_003662865.1	2053489_Candidatus^Lokiarchaeota^archaeon@RLI67079.1$GCA_003662865.1
Candidatus Lokiarchaeota archaeon CR-4	CBFD_NFYB_HMF	1	72	10.0701	OLS12771.1	PF00808.23	1e-06	1849166	GCA_001940655.1	1849166_Candidatus^Lokiarchaeota^archaeon^CR_4@OLS12771.1$GCA_001940655.1
Candidatus Lokiarchaeota archaeon CR-4	Bac_DNA_binding	1	87	9.51385	OLS13623.1	PF00216.21	6.9e-05	1849166	GCA_001940655.1	1849166_Candidatus^Lokiarchaeota^archaeon^CR_4@OLS13623.1$GCA_001940655.1
Candidatus Lokiarchaeota archaeon CR-4	CBFD_NFYB_HMF	1	75	9.45482	OLS15537.1	PF00808.23	0.0057	1849166	GCA_001940655.1	1849166_Candidatus^Lokiarchaeota^archaeon^CR_4@OLS15537.1$GCA_001940655.1
Candidatus Lokiarchaeota archaeon CR-4	CBFD_NFYB_HMF	1	56	9.15659	OLS15545.1	PF00808.23	8.9e-06	1849166	GCA_001940655.1	1849166_Candidatus^Lokiarchaeota^archaeon^CR_4@OLS15545.1$GCA_001940655.1
Candidatus Lokiarchaeota archaeon CR-4	CBFD_NFYB_HMF	1	72	9.89424	OLS15619.1	PF00808.23	3.1e-08	1849166	GCA_001940655.1	1849166_Candidatus^Lokiarchaeota^archaeon^CR_4@OLS15619.1$GCA_001940655.1
Candidatus Lokiarchaeota archaeon CR-4	CBFD_NFYB_HMF	1	80	9.75252	OLS16336.1	PF00808.23	3.4e-09	1849166	GCA_001940655.1	1849166_Candidatus^Lokiarchaeota^archaeon^CR_4@OLS16336.1$GCA_001940655.1
Candidatus Lokiarchaeota archaeon Loki-b31	CBFD_NFYB_HMF	1	70	10.0701	TKJ24702.1	PF00808.23	3.5e-07	2012490	GCA_005222975.1	2012490_Candidatus^Lokiarchaeota^archaeon^Loki_b31@TKJ24702.1$GCA_005222975.1
Candidatus Lokiarchaeota archaeon Loki-b31	Alba	1	114	9.88264	TKJ24734.1	PF01918.21	2.8e-06	2012490	GCA_005222975.1	2012490_Candidatus^Lokiarchaeota^archaeon^Loki_b31@TKJ24734.1$GCA_005222975.1
Candidatus Lokiarchaeota archaeon Loki-b31	Alba	1	99	9.2621	TKJ25465.1	PF01918.21	3e-12	2012490	GCA_005222975.1	2012490_Candidatus^Lokiarchaeota^archaeon^Loki_b31@TKJ25465.1$GCA_005222975.1
Candidatus Lokiarchaeota archaeon Loki-b31	CBFD_NFYB_HMF	1	76	10.2108	TKJ26377.1	PF00808.23	8.2e-08	2012490	GCA_005222975.1	2012490_Candidatus^Lokiarchaeota^archaeon^Loki_b31@TKJ26377.1$GCA_005222975.1
Candidatus Lokiarchaeota archaeon Loki-b31	CBFD_NFYB_HMF	1	64	10.229	TKJ27470.1	PF00808.23	1.9e-06	2012490	GCA_005222975.1	2012490_Candidatus^Lokiarchaeota^archaeon^Loki_b31@TKJ27470.1$GCA_005222975.1
Candidatus Lokiarchaeota archaeon Loki-b31	Alba	1	93	7.78977	TKJ28032.1	PF01918.21	4.9e-12	2012490	GCA_005222975.1	2012490_Candidatus^Lokiarchaeota^archaeon^Loki_b31@TKJ28032.1$GCA_005222975.1
Candidatus Lokiarchaeota archaeon Loki-b32	Alba	1	105	10.0453	TKJ18606.1	PF01918.21	4e-06	2012491	GCA_005223125.1	2012491_Candidatus^Lokiarchaeota^archaeon^Loki_b32@TKJ18606.1$GCA_005223125.1
Candidatus Lokiarchaeota archaeon Loki-b32	CBFD_NFYB_HMF	1	72	10.6039	TKJ19766.1	PF00808.23	2e-06	2012491	GCA_005223125.1	2012491_Candidatus^Lokiarchaeota^archaeon^Loki_b32@TKJ19766.1$GCA_005223125.1
Candidatus Lokiarchaeota archaeon Loki-b32	CBFD_NFYB_HMF	1	69	10.0701	TKJ20380.1	PF00808.23	6.2e-08	2012491	GCA_005223125.1	2012491_Candidatus^Lokiarchaeota^archaeon^Loki_b32@TKJ20380.1$GCA_005223125.1
Candidatus Lokiarchaeota archaeon Loki-b32	CBFD_NFYB_HMF	1	36	10.5262	TKJ20381.1	PF00808.23	0.018	2012491	GCA_005223125.1	2012491_Candidatus^Lokiarchaeota^archaeon^Loki_b32@TKJ20381.1$GCA_005223125.1
Candidatus Lokiarchaeota archaeon Loki-b32	CBFD_NFYB_HMF	1	68	9.46317	TKJ21261.1	PF00808.23	1.7e-07	2012491	GCA_005223125.1	2012491_Candidatus^Lokiarchaeota^archaeon^Loki_b32@TKJ21261.1$GCA_005223125.1
Candidatus Lokiarchaeota archaeon Loki-b32	Alba	1	77	6.56084	TKJ22155.1	PF01918.21	5.3e-10	2012491	GCA_005223125.1	2012491_Candidatus^Lokiarchaeota^archaeon^Loki_b32@TKJ22155.1$GCA_005223125.1
Candidatus Lokiarchaeota archaeon Loki-b32	CBFD_NFYB_HMF	1	92	10.0456	TKJ23008.1	PF00808.23	6.1e-09	2012491	GCA_005223125.1	2012491_Candidatus^Lokiarchaeota^archaeon^Loki_b32@TKJ23008.1$GCA_005223125.1
Candidatus Lokiarchaeota archaeon Loki-b32	Alba	1	91	6.55807	TKJ23720.1	PF01918.21	2.1e-10	2012491	GCA_005223125.1	2012491_Candidatus^Lokiarchaeota^archaeon^Loki_b32@TKJ23720.1$GCA_005223125.1
Candidatus Mancarchaeum acidiphilum	CBFD_NFYB_HMF	1	75	9.73579	ASI13372.1	PF00808.23	0.0021	1920749	GCA_002214165.1	1920749_Candidatus^Mancarchaeum^acidiphilum@ASI13372.1$GCA_002214165.1
Candidatus Mancarchaeum acidiphilum	Alba	1	110	5.21538	ASI13535.1	PF01918.21	4.2e-14	1920749	GCA_002214165.1	1920749_Candidatus^Mancarchaeum^acidiphilum@ASI13535.1$GCA_002214165.1
Candidatus Mancarchaeum acidiphilum	CBFD_NFYB_HMF	1	71	9.94014	ASI13983.1	PF00808.23	1.1e-07	1920749	GCA_002214165.1	1920749_Candidatus^Mancarchaeum^acidiphilum@ASI13983.1$GCA_002214165.1
Candidatus Marsarchaeota G1 archaeon BE-D	Alba	1	98	10.2698	PSN86435.1	PF01918.21	5e-15	1978156	GCA_003019595.1	1978156_Candidatus^Marsarchaeota^G1^archaeon^BE_D@PSN86435.1$GCA_003019595.1
Candidatus Marsarchaeota G1 archaeon BE-D	Alba	2	105	9.69601	PSN86570.1	PF01918.21	2e-17	1978156	GCA_003019595.1	1978156_Candidatus^Marsarchaeota^G1^archaeon^BE_D@PSN86570.1$GCA_003019595.1
Candidatus Marsarchaeota G2 archaeon ECH-B-3	Alba	2	99	9.69528	PSO00789.1	PF01918.21	8.3e-16	1978161	GCA_003019475.1	1978161_Candidatus^Marsarchaeota^G2^archaeon^ECH_B_3@PSO00789.1$GCA_003019475.1
Candidatus Marsarchaeota G2 archaeon ECH-B-3	Alba	1	100	9.81593	PSO00886.1	PF01918.21	3.5e-14	1978161	GCA_003019475.1	1978161_Candidatus^Marsarchaeota^G2^archaeon^ECH_B_3@PSO00886.1$GCA_003019475.1
Candidatus Methanoculleus thermohydrogenotrophicum	CBFD_NFYB_HMF	1	70	9.6941	LFRN01000027.1-47	PF00808.23	3.7e-15	1671625	GCA_001512375.1	1671625_Candidatus^Methanoculleus^thermohydrogenotrophicum@LFRN01000027.1-47$GCA_001512375.1
Candidatus Methanoculleus thermohydrogenotrophicum	Alba	1	91	8.00878	LFRN01000049.1-8	PF01918.21	7.5e-16	1671625	GCA_001512375.1	1671625_Candidatus^Methanoculleus^thermohydrogenotrophicum@LFRN01000049.1-8$GCA_001512375.1
Candidatus Methanoculleus thermohydrogenotrophicum	CBFD_NFYB_HMF	1	69	9.1559	LFRN01000178.1-20	PF00808.23	5e-14	1671625	GCA_001512375.1	1671625_Candidatus^Methanoculleus^thermohydrogenotrophicum@LFRN01000178.1-20$GCA_001512375.1
Candidatus Methanodesulfokores washburnensis	CBFD_NFYB_HMF	1	72	8.96264	RSN71457.1	PF00808.23	1.1e-15	2478471	GCA_003947435.1	2478471_Candidatus^Methanodesulfokores^washburnensis@RSN71457.1$GCA_003947435.1
Candidatus Methanodesulfokores washburnensis	Alba	1	93	9.68987	RSN72612.1	PF01918.21	1.1e-11	2478471	GCA_003947435.1	2478471_Candidatus^Methanodesulfokores^washburnensis@RSN72612.1$GCA_003947435.1
Candidatus Methanodesulfokores washburnensis	Alba	1	142	9.99951	RSN73754.1	PF01918.21	0.0017	2478471	GCA_003947435.1	2478471_Candidatus^Methanodesulfokores^washburnensis@RSN73754.1$GCA_003947435.1
Candidatus Methanodesulfokores washburnensis	CBFD_NFYB_HMF	1	76	9.64411	RSN75922.1	PF00808.23	2.2e-14	2478471	GCA_003947435.1	2478471_Candidatus^Methanodesulfokores^washburnensis@RSN75922.1$GCA_003947435.1
Candidatus Methanofastidiosa archaeon	CBFD_NFYB_HMF	1	74	6.58732	PWMA01000027.1-11	PF00808.23	5.8e-13	2099674	GCA_003558335.1	2099674_Candidatus^Methanofastidiosa^archaeon@PWMA01000027.1-11$GCA_003558335.1
Candidatus Methanofastidiosa archaeon	Alba	2	82	9.34624	PWMA01000156.1-27	PF01918.21	3e-14	2099674	GCA_003558335.1	2099674_Candidatus^Methanofastidiosa^archaeon@PWMA01000156.1-27$GCA_003558335.1
Candidatus Methanofastidiosa archaeon	Alba	1	92	6.20719	PWMA01000162.1-2	PF01918.21	2.4e-17	2099674	GCA_003558335.1	2099674_Candidatus^Methanofastidiosa^archaeon@PWMA01000162.1-2$GCA_003558335.1
Candidatus Methanofastidiosum methylthiophilus	CBFD_NFYB_HMF	2	118	5.18054	KYC48928.1	PF00808.23	0.0046	1705564	GCA_001587715.1	1705564_Candidatus^Methanofastidiosum^methylthiophilus@KYC48928.1$GCA_001587715.1
Candidatus Methanofastidiosum methylthiophilus	CBFD_NFYB_HMF	2	118	5.05672	KYC49116.1	PF00808.23	0.0023	1705564	GCA_001587575.1	1705564_Candidatus^Methanofastidiosum^methylthiophilus@KYC49116.1$GCA_001587575.1
Candidatus Methanofastidiosum methylthiophilus	Alba	1	91	9.15419	KYC49160.1	PF01918.21	4.5e-18	1705564	GCA_001587575.1	1705564_Candidatus^Methanofastidiosum^methylthiophilus@KYC49160.1$GCA_001587575.1
Candidatus Methanofastidiosum methylthiophilus	CBFD_NFYB_HMF	1	73	9.09879	KYC49354.1	PF00808.23	6.8e-19	1705564	GCA_001587575.1	1705564_Candidatus^Methanofastidiosum^methylthiophilus@KYC49354.1$GCA_001587575.1
Candidatus Methanofastidiosum methylthiophilus	Alba	1	81	9.629	KYC50362.1	PF01918.21	4e-14	1705564	GCA_001587575.1	1705564_Candidatus^Methanofastidiosum^methylthiophilus@KYC50362.1$GCA_001587575.1
Candidatus Methanofastidiosum methylthiophilus	CBFD_NFYB_HMF	1	73	6.58695	KYC50392.1	PF00808.23	6.8e-13	1705564	GCA_001587575.1	1705564_Candidatus^Methanofastidiosum^methylthiophilus@KYC50392.1$GCA_001587575.1
Candidatus Methanofastidiosum methylthiophilus	Alba	1	91	9.09781	KYC52327.1	PF01918.21	3e-18	1705564	GCA_001587675.1	1705564_Candidatus^Methanofastidiosum^methylthiophilus@KYC52327.1$GCA_001587675.1
Candidatus Methanofastidiosum methylthiophilus	CBFD_NFYB_HMF	1	73	6.58695	KYC52417.1	PF00808.23	6.8e-13	1705564	GCA_001587715.1	1705564_Candidatus^Methanofastidiosum^methylthiophilus@KYC52417.1$GCA_001587715.1
Candidatus Methanofastidiosum methylthiophilus	Alba	1	91	8.06509	KYC52741.1	PF01918.21	2.5e-17	1705564	GCA_001587715.1	1705564_Candidatus^Methanofastidiosum^methylthiophilus@KYC52741.1$GCA_001587715.1
Candidatus Methanofastidiosum methylthiophilus	CBFD_NFYB_HMF	1	73	6.58695	KYC53362.1	PF00808.23	1.5e-12	1705564	GCA_001587675.1	1705564_Candidatus^Methanofastidiosum^methylthiophilus@KYC53362.1$GCA_001587675.1
Candidatus Methanofastidiosum methylthiophilus	Alba	1	81	9.629	KYC53723.1	PF01918.21	4e-14	1705564	GCA_001587715.1	1705564_Candidatus^Methanofastidiosum^methylthiophilus@KYC53723.1$GCA_001587715.1
Candidatus Methanofastidiosum methylthiophilus	CBFD_NFYB_HMF	1	73	6.58695	KYC54194.1	PF00808.23	6.8e-13	1705564	GCA_001587595.1	1705564_Candidatus^Methanofastidiosum^methylthiophilus@KYC54194.1$GCA_001587595.1
Candidatus Methanofastidiosum methylthiophilus	CBFD_NFYB_HMF	2	118	5.04303	KYC54340.1	PF00808.23	0.026	1705564	GCA_001587595.1	1705564_Candidatus^Methanofastidiosum^methylthiophilus@KYC54340.1$GCA_001587595.1
Candidatus Methanofastidiosum methylthiophilus	Alba	1	81	9.629	KYC54840.1	PF01918.21	1.9e-14	1705564	GCA_001587595.1	1705564_Candidatus^Methanofastidiosum^methylthiophilus@KYC54840.1$GCA_001587595.1
Candidatus Methanofastidiosum methylthiophilus	Alba	1	91	9.09781	KYC55055.1	PF01918.21	1.2e-17	1705564	GCA_001587595.1	1705564_Candidatus^Methanofastidiosum^methylthiophilus@KYC55055.1$GCA_001587595.1
Candidatus Methanohalarchaeum thermophilum	CBFD_NFYB_HMF	1	68	5.13011	OKY77861.1	PF00808.23	5.2e-15	1903181	GCA_001914405.1	1903181_Candidatus^Methanohalarchaeum^thermophilum@OKY77861.1$GCA_001914405.1
Candidatus Methanohalarchaeum thermophilum	CBFD_NFYB_HMF	1	72	6.32187	OKY78017.1	PF00808.23	1.8e-14	1903181	GCA_001914405.1	1903181_Candidatus^Methanohalarchaeum^thermophilum@OKY78017.1$GCA_001914405.1
Candidatus Methanohalarchaeum thermophilum	Alba	1	93	4.23456	OKY78150.1	PF01918.21	2.5e-18	1903181	GCA_001914405.1	1903181_Candidatus^Methanohalarchaeum^thermophilum@OKY78150.1$GCA_001914405.1
Candidatus Methanohalarchaeum thermophilum	CBFD_NFYB_HMF	1	68	4.77058	OKY78445.1	PF00808.23	4e-17	1903181	GCA_001914405.1	1903181_Candidatus^Methanohalarchaeum^thermophilum@OKY78445.1$GCA_001914405.1
Candidatus Methanoliparum thermophilum	CBFD_NFYB_HMF	1	68	9.30041	RZN64201.1	PF00808.23	4.9e-18	2491083	GCA_004212075.1	2491083_Candidatus^Methanoliparum^thermophilum@RZN64201.1$GCA_004212075.1
Candidatus Methanoliparum thermophilum	CBFD_NFYB_HMF	1	68	9.21938	RZN64999.1	PF00808.23	1.3e-16	2491083	GCA_004212075.1	2491083_Candidatus^Methanoliparum^thermophilum@RZN64999.1$GCA_004212075.1
Candidatus Methanolliviera hydrocarbonicum	Alba	1	94	7.96323	RZN67707.1	PF01918.21	4.3e-16	2491085	GCA_004212085.1	2491085_Candidatus^Methanolliviera^hydrocarbonicum@RZN67707.1$GCA_004212085.1
Candidatus Methanolliviera hydrocarbonicum	CBFD_NFYB_HMF	1	68	6.57456	RZN73171.1	PF00808.23	2.5e-18	2491085	GCA_004212085.1	2491085_Candidatus^Methanolliviera^hydrocarbonicum@RZN73171.1$GCA_004212085.1
Candidatus Methanolliviera sp. GoM-asphalt	CBFD_NFYB_HMF	1	68	8.08776	VUT26500.1	PF00808.23	6.7e-18	2588692	GCA_902158745.1	2588692_Candidatus^Methanolliviera^sp.^GoM_asphalt@VUT26500.1$GCA_902158745.1
Candidatus Methanolliviera sp. GoM-oil	CBFD_NFYB_HMF	1	68	6.57456	VUT23556.1	PF00808.23	2.5e-18	2588691	GCA_902158735.1	2588691_Candidatus^Methanolliviera^sp.^GoM_oil@VUT23556.1$GCA_902158735.1
Candidatus Methanolliviera sp. GoM-oil	CBFD_NFYB_HMF	1	68	8.08776	VUT24142.1	PF00808.23	6.7e-18	2588691	GCA_902158735.1	2588691_Candidatus^Methanolliviera^sp.^GoM_oil@VUT24142.1$GCA_902158735.1
Candidatus Methanolliviera sp. GoM-oil	Alba	1	94	5.37051	VUT25852.1	PF01918.21	3.1e-16	2588691	GCA_902158735.1	2588691_Candidatus^Methanolliviera^sp.^GoM_oil@VUT25852.1$GCA_902158735.1
Candidatus Methanomethylicus mesodigestum	Alba	2	94	9.41537	MAGS01000018.1-17	PF01918.21	4.4e-17	1867258	GCA_001717005.1	1867258_Candidatus^Methanomethylicus^mesodigestum@MAGS01000018.1-17$GCA_001717005.1
Candidatus Methanomethylicus mesodigestum	Alba	1	91	9.69608	MAGS01000030.1-70	PF01918.21	4e-10	1867258	GCA_001717005.1	1867258_Candidatus^Methanomethylicus^mesodigestum@MAGS01000030.1-70$GCA_001717005.1
Candidatus Methanomethylicus mesodigestum	CBFD_NFYB_HMF	1	81	6.57752	MAGS01000041.1-17	PF00808.23	1.3e-11	1867258	GCA_001717005.1	1867258_Candidatus^Methanomethylicus^mesodigestum@MAGS01000041.1-17$GCA_001717005.1
Candidatus Methanomethylicus mesodigestum	Cren7	1	48	9.75012	MAGS01000050.1-4	PF11520.8	2.8e-08	1867258	GCA_001717005.1	1867258_Candidatus^Methanomethylicus^mesodigestum@MAGS01000050.1-4$GCA_001717005.1
Candidatus Methanomethylicus mesodigestum	Alba	1	111	9.69448	MAGS01000080.1-26	PF01918.21	8.7e-12	1867258	GCA_001717005.1	1867258_Candidatus^Methanomethylicus^mesodigestum@MAGS01000080.1-26$GCA_001717005.1
Candidatus Methanomethylicus mesodigestum	Cren7	1	48	10.0529	MAGS01000081.1-21	PF11520.8	9.7e-07	1867258	GCA_001717005.1	1867258_Candidatus^Methanomethylicus^mesodigestum@MAGS01000081.1-21$GCA_001717005.1
Candidatus Methanomethylicus oleusabulum	Alba	1	94	9.41537	MAGU01000014.1-14	PF01918.21	2e-17	1867260	GCA_001717025.1	1867260_Candidatus^Methanomethylicus^oleusabulum@MAGU01000014.1-14$GCA_001717025.1
Candidatus Methanomethylicus oleusabulum	CBFD_NFYB_HMF	1	81	8.12225	MAGU01000040.1-12	PF00808.23	7.9e-12	1867260	GCA_001717025.1	1867260_Candidatus^Methanomethylicus^oleusabulum@MAGU01000040.1-12$GCA_001717025.1
Candidatus Methanomethylicus oleusabulum	Alba	1	111	9.69448	MAGU01000054.1-15	PF01918.21	3e-12	1867260	GCA_001717025.1	1867260_Candidatus^Methanomethylicus^oleusabulum@MAGU01000054.1-15$GCA_001717025.1
Candidatus Methanomethylicus oleusabulum	Alba	1	110	9.25923	MAGU01000068.1-47	PF01918.21	5.9e-11	1867260	GCA_001717025.1	1867260_Candidatus^Methanomethylicus^oleusabulum@MAGU01000068.1-47$GCA_001717025.1
Candidatus Methanomethylicus oleusabulum	Cren7	1	48	10.0529	MAGU01000082.1-46	PF11520.8	7.5e-07	1867260	GCA_001717025.1	1867260_Candidatus^Methanomethylicus^oleusabulum@MAGU01000082.1-46$GCA_001717025.1
Candidatus Methanomethylicus oleusabulum	Cren7	1	48	9.90208	MAGU01000083.1-4	PF11520.8	2e-08	1867260	GCA_001717025.1	1867260_Candidatus^Methanomethylicus^oleusabulum@MAGU01000083.1-4$GCA_001717025.1
Candidatus Methanoperedenaceae archaeon	MC1	1	96	10.6214	PWB50669.1	PF05854.11	1.1e-36	2072416	GCA_003104905.1	2072416_Candidatus^Methanoperedenaceae^archaeon@PWB50669.1$GCA_003104905.1
Candidatus Methanoperedenaceae archaeon	Alba	1	89	9.09781	PWB52612.1	PF01918.21	1.1e-15	2072416	GCA_003104905.1	2072416_Candidatus^Methanoperedenaceae^archaeon@PWB52612.1$GCA_003104905.1
Candidatus Methanoperedenaceae archaeon	CBFD_NFYB_HMF	1	77	9.15384	PWB54550.1	PF00808.23	2.3e-15	2072416	GCA_003104905.1	2072416_Candidatus^Methanoperedenaceae^archaeon@PWB54550.1$GCA_003104905.1
Candidatus Methanoperedenaceae archaeon HGW-Methanoperedenaceae-1	Alba	1	90	8.0316	PKL53554.1	PF01918.21	6.6e-17	2013824	GCA_002839545.1	2013824_Candidatus^Methanoperedenaceae^archaeon^HGW-Methanoperedenaceae-1@PKL53554.1$GCA_002839545.1
Candidatus Methanoperedenaceae archaeon HGW-Methanoperedenaceae-1	MC1	1	96	10.6749	PKL53845.1	PF05854.11	1.5e-36	2013824	GCA_002839545.1	2013824_Candidatus^Methanoperedenaceae^archaeon^HGW-Methanoperedenaceae-1@PKL53845.1$GCA_002839545.1
Candidatus Methanoperedenaceae archaeon HGW-Methanoperedenaceae-1	CBFD_NFYB_HMF	1	75	8.27464	PKL54612.1	PF00808.23	2.2e-12	2013824	GCA_002839545.1	2013824_Candidatus^Methanoperedenaceae^archaeon^HGW-Methanoperedenaceae-1@PKL54612.1$GCA_002839545.1
Candidatus Methanoperedens nitroreducens	Alba	1	91	9.34507	KCZ71665.1	PF01918.21	3.8e-16	1392998	GCA_000685155.1	1392998_Candidatus^Methanoperedens^nitroreducens@KCZ71665.1$GCA_000685155.1
Candidatus Methanoperedens nitroreducens	MC1	1	99	10.5689	KCZ72339.1	PF05854.11	7.4e-37	1392998	GCA_000685155.1	1392998_Candidatus^Methanoperedens^nitroreducens@KCZ72339.1$GCA_000685155.1
Candidatus Methanoperedens nitroreducens	MC1	1	96	10.2516	KCZ72609.1	PF05854.11	4.9e-34	1392998	GCA_000685155.1	1392998_Candidatus^Methanoperedens^nitroreducens@KCZ72609.1$GCA_000685155.1
Candidatus Methanoperedens nitroreducens	CBFD_NFYB_HMF	1	77	9.38844	KCZ72620.1	PF00808.23	1.8e-12	1392998	GCA_000685155.1	1392998_Candidatus^Methanoperedens^nitroreducens@KCZ72620.1$GCA_000685155.1
Candidatus Methanoperedens nitroreducens	Alba	1	89	9.1535	KCZ73275.1	PF01918.21	3.3e-18	1392998	GCA_000685155.1	1392998_Candidatus^Methanoperedens^nitroreducens@KCZ73275.1$GCA_000685155.1
Candidatus Methanoperedens sp. BLZ1	MC1	1	96	10.6491	KPQ41769.1	PF05854.11	2.3e-36	1719120	GCA_001317315.1	1719120_Candidatus^Methanoperedens^sp.^BLZ1@KPQ41769.1$GCA_001317315.1
Candidatus Methanoperedens sp. BLZ1	CBFD_NFYB_HMF	1	80	9.15384	KPQ42730.1	PF00808.23	2.8e-15	1719120	GCA_001317315.1	1719120_Candidatus^Methanoperedens^sp.^BLZ1@KPQ42730.1$GCA_001317315.1
Candidatus Methanoperedens sp. BLZ1	MC1	1	113	10.3522	KPQ43808.1	PF05854.11	1.4e-35	1719120	GCA_001317315.1	1719120_Candidatus^Methanoperedens^sp.^BLZ1@KPQ43808.1$GCA_001317315.1
Candidatus Methanoperedens sp. BLZ1	Alba	1	89	9.09781	KPQ44625.1	PF01918.21	1.4e-15	1719120	GCA_001317315.1	1719120_Candidatus^Methanoperedens^sp.^BLZ1@KPQ44625.1$GCA_001317315.1
Candidatus Methanosuratus petracarbonis	Alba	1	93	9.91201	MAGV01000035.1-6	PF01918.21	1e-15	1867261	GCA_001717015.1	1867261_Candidatus^Methanosuratus^petracarbonis@MAGV01000035.1-6$GCA_001717015.1
Candidatus Methanosuratus petracarbonis	Cren7	1	60	9.83926	MAGV01000036.1-9	PF11520.8	1.3e-08	1867261	GCA_001717015.1	1867261_Candidatus^Methanosuratus^petracarbonis@MAGV01000036.1-9$GCA_001717015.1
Candidatus Methanosuratus petracarbonis	CBFD_NFYB_HMF	1	77	8.12152	MAGV01000072.1-9	PF00808.23	7.3e-12	1867261	GCA_001717015.1	1867261_Candidatus^Methanosuratus^petracarbonis@MAGV01000072.1-9$GCA_001717015.1
Candidatus Methanosuratus subterraneum	Alba	1	92	9.912	RWX72857.1	PF01918.21	1.2e-16	2593994	GCA_004028775.1	2593994_Candidatus^Methanosuratus^subterraneum@RWX72857.1$GCA_004028775.1
Candidatus Methanosuratus subterraneum	Cren7	1	47	10.0546	RWX73324.1	PF11520.8	1.9e-09	2593994	GCA_004028775.1	2593994_Candidatus^Methanosuratus^subterraneum@RWX73324.1$GCA_004028775.1
Candidatus Methanosuratus subterraneum	CBFD_NFYB_HMF	1	76	8.12152	RWX73982.1	PF00808.23	6.6e-13	2593994	GCA_004028775.1	2593994_Candidatus^Methanosuratus^subterraneum@RWX73982.1$GCA_004028775.1
Candidatus Methanosuratus subterraneum	Cren7	1	50	9.84021	RWX74278.1	PF11520.8	6.3e-09	2593994	GCA_004028775.1	2593994_Candidatus^Methanosuratus^subterraneum@RWX74278.1$GCA_004028775.1
Candidatus Methanosuratus subterraneum	Alba	1	103	9.34566	RWX74322.1	PF01918.21	3.4e-13	2593994	GCA_004028775.1	2593994_Candidatus^Methanosuratus^subterraneum@RWX74322.1$GCA_004028775.1
Candidatus Micrarchaeota archaeon	CBFD_NFYB_HMF	1	65	10.261	RLG19849.1	PF00808.23	2.5e-13	2250274	GCA_003660965.1	2250274_Candidatus^Micrarchaeota^archaeon@RLG19849.1$GCA_003660965.1
Candidatus Micrarchaeota archaeon	CBFD_NFYB_HMF	1	79	10.5426	RLG19899.1	PF00808.23	3.1e-11	2250274	GCA_003660965.1	2250274_Candidatus^Micrarchaeota^archaeon@RLG19899.1$GCA_003660965.1
Candidatus Micrarchaeota archaeon CG08-land-8-20-14-0-20-59-11	CBFD_NFYB_HMF	1	65	8.12053	PIO05951.1	PF00808.23	0.00096	1974414	GCA_002763345.1	1974414_Candidatus^Micrarchaeota^archaeon^CG08_land_8_20_14_0_20_59_11@PIO05951.1$GCA_002763345.1
Candidatus Micrarchaeota archaeon CG08-land-8-20-14-0-20-59-11	Alba	1	83	8.96127	PIO06021.1	PF01918.21	1.7e-11	1974414	GCA_002763345.1	1974414_Candidatus^Micrarchaeota^archaeon^CG08_land_8_20_14_0_20_59_11@PIO06021.1$GCA_002763345.1
Candidatus Micrarchaeota archaeon CG08-land-8-20-14-0-20-59-11	CBFD_NFYB_HMF	1	67	6.55474	PIO06233.1	PF00808.23	1e-12	1974414	GCA_002763345.1	1974414_Candidatus^Micrarchaeota^archaeon^CG08_land_8_20_14_0_20_59_11@PIO06233.1$GCA_002763345.1
Candidatus Micrarchaeota archaeon CG09-land-8-20-14-0-10-60-16	Alba	1	114	9.09561	PIO01805.1	PF01918.21	4e-13	1974416	GCA_002763255.1	1974416_Candidatus^Micrarchaeota^archaeon^CG09_land_8_20_14_0_10_60_16@PIO01805.1$GCA_002763255.1
Candidatus Micrarchaeota archaeon CG09-land-8-20-14-0-10-60-16	CBFD_NFYB_HMF	1	59	7.9249	PIO02375.1	PF00808.23	1e-05	1974416	GCA_002763255.1	1974416_Candidatus^Micrarchaeota^archaeon^CG09_land_8_20_14_0_10_60_16@PIO02375.1$GCA_002763255.1
Candidatus Micrarchaeota archaeon CG09-land-8-20-14-0-10-60-16	CBFD_NFYB_HMF	1	67	6.55955	PIO02415.1	PF00808.23	3.6e-16	1974416	GCA_002763255.1	1974416_Candidatus^Micrarchaeota^archaeon^CG09_land_8_20_14_0_10_60_16@PIO02415.1$GCA_002763255.1
Candidatus Micrarchaeota archaeon CG1-02-47-40	CBFD_NFYB_HMF	1	70	9.04788	OIO21262.1	PF00808.23	8.5e-16	1805247	GCA_001871475.1	1805247_Candidatus^Micrarchaeota^archaeon^CG1_02_47_40@OIO21262.1$GCA_001871475.1
Candidatus Micrarchaeota archaeon CG1-02-47-40	Alba	1	93	9.00333	OIO21486.1	PF01918.21	1.3e-16	1805247	GCA_001871475.1	1805247_Candidatus^Micrarchaeota^archaeon^CG1_02_47_40@OIO21486.1$GCA_001871475.1
Candidatus Micrarchaeota archaeon CG1-02-51-15	Alba	1	76	8.08731	OIO24286.1	PF01918.21	2.9e-10	1805249	GCA_001871495.1	1805249_Candidatus^Micrarchaeota^archaeon^CG1_02_51_15@OIO24286.1$GCA_001871495.1
Candidatus Micrarchaeota archaeon CG1-02-51-15	CBFD_NFYB_HMF	1	66	6.55474	OIO24690.1	PF00808.23	1.9e-16	1805249	GCA_001871495.1	1805249_Candidatus^Micrarchaeota^archaeon^CG1_02_51_15@OIO24690.1$GCA_001871495.1
Candidatus Micrarchaeota archaeon CG1-02-51-15	CBFD_NFYB_HMF	1	73	5.72768	OIO24743.1	PF00808.23	0.026	1805249	GCA_001871495.1	1805249_Candidatus^Micrarchaeota^archaeon^CG1_02_51_15@OIO24743.1$GCA_001871495.1
Candidatus Micrarchaeota archaeon CG1-02-55-22	CBFD_NFYB_HMF	1	67	5.5751	OIO24765.1	PF00808.23	6.8e-16	1805250	GCA_001871595.1	1805250_Candidatus^Micrarchaeota^archaeon^CG1_02_55_22@OIO24765.1$GCA_001871595.1
Candidatus Micrarchaeota archaeon CG1-02-55-22	Alba	1	76	9.69171	OIO27186.1	PF01918.21	2.2e-11	1805250	GCA_001871595.1	1805250_Candidatus^Micrarchaeota^archaeon^CG1_02_55_22@OIO27186.1$GCA_001871595.1
Candidatus Micrarchaeota archaeon CG10-big-fil-rev-8-21-14-0-10-45-29	CBFD_NFYB_HMF	1	70	9.59463	PIT84774.1	PF00808.23	1.4e-11	1974417	GCA_002778455.1	1974417_Candidatus^Micrarchaeota^archaeon^CG10_big_fil_rev_8_21_14_0_10_45_29@PIT84774.1$GCA_002778455.1
Candidatus Micrarchaeota archaeon CG10-big-fil-rev-8-21-14-0-10-45-29	Alba	1	181	4.90512	PIT85012.1	PF01918.21	2e-13	1974417	GCA_002778455.1	1974417_Candidatus^Micrarchaeota^archaeon^CG10_big_fil_rev_8_21_14_0_10_45_29@PIT85012.1$GCA_002778455.1
Candidatus Micrarchaeota archaeon CG10-big-fil-rev-8-21-14-0-10-54-18	Alba	1	120	7.98803	PJD01132.1	PF01918.21	1.1e-15	1974418	GCA_002785565.1	1974418_Candidatus^Micrarchaeota^archaeon^CG10_big_fil_rev_8_21_14_0_10_54_18@PJD01132.1$GCA_002785565.1
Candidatus Micrarchaeota archaeon CG10-big-fil-rev-8-21-14-0-10-54-18	CBFD_NFYB_HMF	1	70	5.01733	PJD01290.1	PF00808.23	0.0034	1974418	GCA_002785565.1	1974418_Candidatus^Micrarchaeota^archaeon^CG10_big_fil_rev_8_21_14_0_10_54_18@PJD01290.1$GCA_002785565.1
Candidatus Micrarchaeota archaeon CG10-big-fil-rev-8-21-14-0-10-59-7	Alba	1	94	9.43343	PIT85129.1	PF01918.21	2.2e-11	1974419	GCA_002778425.1	1974419_Candidatus^Micrarchaeota^archaeon^CG10_big_fil_rev_8_21_14_0_10_59_7@PIT85129.1$GCA_002778425.1
Candidatus Micrarchaeota archaeon CG10-big-fil-rev-8-21-14-0-10-59-7	CBFD_NFYB_HMF	1	67	6.55474	PIT85726.1	PF00808.23	7.3e-14	1974419	GCA_002778425.1	1974419_Candidatus^Micrarchaeota^archaeon^CG10_big_fil_rev_8_21_14_0_10_59_7@PIT85726.1$GCA_002778425.1
Candidatus Micrarchaeota archaeon CG10-big-fil-rev-8-21-14-0-10-59-7	Alba	1	94	9.25829	PIT85912.1	PF01918.21	3.8e-10	1974419	GCA_002778425.1	1974419_Candidatus^Micrarchaeota^archaeon^CG10_big_fil_rev_8_21_14_0_10_59_7@PIT85912.1$GCA_002778425.1
Candidatus Micrarchaeota archaeon RBG-16-36-9	CBFD_NFYB_HMF	1	66	8.9767	OGI12432.1	PF00808.23	3.9e-09	1801632	GCA_001786585.1	1801632_Candidatus^Micrarchaeota^archaeon^RBG_16_36_9@OGI12432.1$GCA_001786585.1
Candidatus Micrarchaeota archaeon RBG-16-36-9	CBFD_NFYB_HMF	1	67	5.82067	OGI12509.1	PF00808.23	8.9e-10	1801632	GCA_001786585.1	1801632_Candidatus^Micrarchaeota^archaeon^RBG_16_36_9@OGI12509.1$GCA_001786585.1
Candidatus Micrarchaeota archaeon RBG-16-36-9	CBFD_NFYB_HMF	1	72	10.1971	OGI12590.1	PF00808.23	6.1e-07	1801632	GCA_001786585.1	1801632_Candidatus^Micrarchaeota^archaeon^RBG_16_36_9@OGI12590.1$GCA_001786585.1
Candidatus Micrarchaeota archaeon RBG-16-49-10	Alba	1	89	9.45151	OGI15098.1	PF01918.21	4.9e-18	1801633	GCA_001784635.1	1801633_Candidatus^Micrarchaeota^archaeon^RBG_16_49_10@OGI15098.1$GCA_001784635.1
Candidatus Micrarchaeota archaeon RBG-16-49-10	CBFD_NFYB_HMF	1	73	10.5336	OGI15890.1	PF00808.23	2.7e-11	1801633	GCA_001784635.1	1801633_Candidatus^Micrarchaeota^archaeon^RBG_16_49_10@OGI15890.1$GCA_001784635.1
Candidatus Micrarchaeota archaeon RBG-16-49-10	CBFD_NFYB_HMF	1	67	8.12119	OGI15917.1	PF00808.23	2.2e-07	1801633	GCA_001784635.1	1801633_Candidatus^Micrarchaeota^archaeon^RBG_16_49_10@OGI15917.1$GCA_001784635.1
Candidatus Micrarchaeota archaeon UBA581	CBFD_NFYB_HMF	1	66	9.93095	DAQD01000003.1-61	PF00808.23	2.3e-07	1915999	GCA_002502725.1	1915999_Candidatus^Micrarchaeota^archaeon^UBA581@DAQD01000003.1-61$GCA_002502725.1
Candidatus Micrarchaeota archaeon UBA581	Alba	2	101	7.91183	DAQD01000003.1-73	PF01918.21	1e-16	1915999	GCA_002502725.1	1915999_Candidatus^Micrarchaeota^archaeon^UBA581@DAQD01000003.1-73$GCA_002502725.1
Candidatus Micrarchaeota archaeon UBA581	CBFD_NFYB_HMF	1	68	9.00422	DAQD01000005.1-178	PF00808.23	2.3e-05	1915999	GCA_002502725.1	1915999_Candidatus^Micrarchaeota^archaeon^UBA581@DAQD01000005.1-178$GCA_002502725.1
Candidatus Micrarchaeum acidiphilum ARMAN-1	Alba	2	99	9.25922	OJI06646.1	PF01918.21	2.2e-17	662757	GCA_001889985.1	662757_Candidatus^Micrarchaeum^acidiphilum^ARMAN-1@OJI06646.1$GCA_001889985.1
Candidatus Micrarchaeum acidiphilum ARMAN-1	CBFD_NFYB_HMF	1	65	9.88779	OJI06728.1	PF00808.23	4.1e-11	662757	GCA_001889985.1	662757_Candidatus^Micrarchaeum^acidiphilum^ARMAN-1@OJI06728.1$GCA_001889985.1
Candidatus Micrarchaeum acidiphilum ARMAN-1	CBFD_NFYB_HMF	1	69	5.20572	OJI08276.1	PF00808.23	0.00031	662757	GCA_001889985.1	662757_Candidatus^Micrarchaeum^acidiphilum^ARMAN-1@OJI08276.1$GCA_001889985.1
Candidatus Nanobsidianus stetteri	CBFD_NFYB_HMF	1	75	10.5537	EOD42189.1	PF00808.23	2.3e-12	1294122	GCA_000387965.1	1294122_Candidatus^Nanobsidianus^stetteri@EOD42189.1$GCA_000387965.1
Candidatus Nanobsidianus stetteri	Alba	1	95	9.79004	EOD42394.1	PF01918.21	8.5e-17	1294122	GCA_000387965.1	1294122_Candidatus^Nanobsidianus^stetteri@EOD42394.1$GCA_000387965.1
Candidatus Nanobsidianus stetteri	CBFD_NFYB_HMF	1	103	10.0454	EOD42718.1	PF00808.23	1.4e-09	1294122	GCA_000387965.1	1294122_Candidatus^Nanobsidianus^stetteri@EOD42718.1$GCA_000387965.1
Candidatus Nanoclepta minutus	Alba	2	94	9.912	RIB35361.1	PF01918.21	3.1e-18	1940235	GCA_003568775.1	1940235_Candidatus^Nanoclepta^minutus@RIB35361.1$GCA_003568775.1
Candidatus Nanoclepta minutus	CBFD_NFYB_HMF	1	75	9.89127	RIB35615.1	PF00808.23	1.2e-13	1940235	GCA_003568775.1	1940235_Candidatus^Nanoclepta^minutus@RIB35615.1$GCA_003568775.1
Candidatus Nanoclepta minutus	CBFD_NFYB_HMF	1	78	10.28	RIB35670.1	PF00808.23	5.8e-11	1940235	GCA_003568775.1	1940235_Candidatus^Nanoclepta^minutus@RIB35670.1$GCA_003568775.1
Candidatus Nanohaloarchaeota archaeon	CBFD_NFYB_HMF	1	67	6.27586	PWFV01000110.1-7	PF00808.23	1.4e-14	2099673	GCA_003554305.1	2099673_Candidatus^Nanohaloarchaeota^archaeon@PWFV01000110.1-7$GCA_003554305.1
Candidatus Nanohaloarchaeota archaeon	CBFD_NFYB_HMF	1	67	9.09712	PWFV01000188.1-4	PF00808.23	1e-14	2099673	GCA_003554305.1	2099673_Candidatus^Nanohaloarchaeota^archaeon@PWFV01000188.1-4$GCA_003554305.1
Candidatus Nanohaloarchaeota archaeon	CBFD_NFYB_HMF	1	66	5.0306	PWFV01000219.1-2	PF00808.23	9.2e-13	2099673	GCA_003554305.1	2099673_Candidatus^Nanohaloarchaeota^archaeon@PWFV01000219.1-2$GCA_003554305.1
Candidatus Nanopusillus acidilobi	CBFD_NFYB_HMF	1	75	10.5537	AMD29624.1	PF00808.23	3.8e-12	1577684	GCA_001552015.1	1577684_Candidatus^Nanopusillus^acidilobi@AMD29624.1$GCA_001552015.1
Candidatus Nanopusillus acidilobi	CBFD_NFYB_HMF	1	80	9.912	AMD29733.1	PF00808.23	8e-10	1577684	GCA_001552015.1	1577684_Candidatus^Nanopusillus^acidilobi@AMD29733.1$GCA_001552015.1
Candidatus Nanopusillus acidilobi	Alba	1	95	9.79004	AMD29865.1	PF01918.21	5.4e-16	1577684	GCA_001552015.1	1577684_Candidatus^Nanopusillus^acidilobi@AMD29865.1$GCA_001552015.1
Candidatus Nanosalina sp. J07AB43	CBFD_NFYB_HMF	1	65	4.69821	EGQ42849.1	PF00808.23	2.5e-13	889948	GCA_000220375.1	889948_Candidatus^Nanosalina^sp.^J07AB43@EGQ42849.1$GCA_000220375.1
Candidatus Nanosalina sp. J07AB43	CBFD_NFYB_HMF	1	65	4.43172	EGQ43804.1	PF00808.23	4.3e-09	889948	GCA_000220375.1	889948_Candidatus^Nanosalina^sp.^J07AB43@EGQ43804.1$GCA_000220375.1
Candidatus Nanosalina sp. J07AB43	CBFD_NFYB_HMF	1	65	4.93883	EGQ43824.1	PF00808.23	1.9e-12	889948	GCA_000220375.1	889948_Candidatus^Nanosalina^sp.^J07AB43@EGQ43824.1$GCA_000220375.1
Candidatus Nanosalinarum sp. J07AB56	CBFD_NFYB_HMF	1	67	4.92796	EGQ39772.1	PF00808.23	1.2e-14	889962	GCA_000220355.1	889962_Candidatus^Nanosalinarum^sp.^J07AB56@EGQ39772.1$GCA_000220355.1
Candidatus Nanosalinarum sp. J07AB56	CBFD_NFYB_HMF	1	68	4.54202	EGQ40276.1	PF00808.23	5.4e-08	889962	GCA_000220355.1	889962_Candidatus^Nanosalinarum^sp.^J07AB56@EGQ40276.1$GCA_000220355.1
Candidatus Nanosalinarum sp. J07AB56	CBFD_NFYB_HMF	1	65	5.3464	EGQ40905.1	PF00808.23	1.4e-10	889962	GCA_000220355.1	889962_Candidatus^Nanosalinarum^sp.^J07AB56@EGQ40905.1$GCA_000220355.1
Candidatus Nezhaarchaeota archaeon WYZ-LMO8	Cren7	1	46	10.1666	TDA34044.1	PF11520.8	7.4e-10	2546571	GCA_004347965.1	2546571_Candidatus^Nezhaarchaeota^archaeon^WYZ-LMO8@TDA34044.1$GCA_004347965.1
Candidatus Nezhaarchaeota archaeon WYZ-LMO8	Alba	1	90	9.41593	TDA34417.1	PF01918.21	4.6e-16	2546571	GCA_004347965.1	2546571_Candidatus^Nezhaarchaeota^archaeon^WYZ-LMO8@TDA34417.1$GCA_004347965.1
Candidatus Nezhaarchaeota archaeon WYZ-LMO8	CBFD_NFYB_HMF	1	78	7.9307	TDA34773.1	PF00808.23	3.7e-15	2546571	GCA_004347965.1	2546571_Candidatus^Nezhaarchaeota^archaeon^WYZ-LMO8@TDA34773.1$GCA_004347965.1
Candidatus Nezhaarchaeota archaeon WYZ-LMO8	Alba	1	96	9.75151	TDA35604.1	PF01918.21	7.9e-18	2546571	GCA_004347965.1	2546571_Candidatus^Nezhaarchaeota^archaeon^WYZ-LMO8@TDA35604.1$GCA_004347965.1
Candidatus Nitrosarchaeum limnium SFB1	CBFD_NFYB_HMF	1	71	8.03188	EGG41350.1	PF00808.23	1.7e-11	1007084	GCA_000204585.1	1007084_Candidatus^Nitrosarchaeum^limnium^SFB1@EGG41350.1$GCA_000204585.1
Candidatus Nitrosarchaeum limnium SFB1	Alba	1	94	9.69195	EGG41979.1	PF01918.21	2.6e-10	1007084	GCA_000204585.1	1007084_Candidatus^Nitrosarchaeum^limnium^SFB1@EGG41979.1$GCA_000204585.1
Candidatus Nitrosarchaeum limnium SFB1	Alba	1	100	6.72959	EGG42429.1	PF01918.21	3.2e-07	1007084	GCA_000204585.1	1007084_Candidatus^Nitrosarchaeum^limnium^SFB1@EGG42429.1$GCA_000204585.1
Candidatus Nitrosarchaeum limnium SFB1	Alba	1	166	4.48515	EGG42897.1	PF01918.21	2.8e-10	1007084	GCA_000204585.1	1007084_Candidatus^Nitrosarchaeum^limnium^SFB1@EGG42897.1$GCA_000204585.1
Candidatus Nitrosocaldus cavascurensis	CBFD_NFYB_HMF	1	76	6.72792	SPC34117.1	PF00808.23	4.1e-12	2058097	GCA_900248165.1	2058097_Candidatus^Nitrosocaldus^cavascurensis@SPC34117.1$GCA_900248165.1
Candidatus Nitrosocaldus cavascurensis	Alba	1	101	10.1583	SPC34368.1	PF01918.21	1.2e-11	2058097	GCA_900248165.1	2058097_Candidatus^Nitrosocaldus^cavascurensis@SPC34368.1$GCA_900248165.1
Candidatus Nitrosocosmicus arcticus	CBFD_NFYB_HMF	1	75	9.15587	TVP39522.1	PF00808.23	6.9e-11	2035267	GCA_007826885.1	2035267_Candidatus^Nitrosocosmicus^arcticus@TVP39522.1$GCA_007826885.1
Candidatus Nitrosocosmicus arcticus	Alba	1	102	9.9917	TVP39819.1	PF01918.21	2.2e-13	2035267	GCA_007826885.1	2035267_Candidatus^Nitrosocosmicus^arcticus@TVP39819.1$GCA_007826885.1
Candidatus Nitrosocosmicus arcticus	Alba	1	109	9.09661	TVP40852.1	PF01918.21	1.4e-09	2035267	GCA_007826885.1	2035267_Candidatus^Nitrosocosmicus^arcticus@TVP40852.1$GCA_007826885.1
Candidatus Nitrosocosmicus exaquare	CBFD_NFYB_HMF	1	77	9.15517	CP017922.1-1248	PF00808.23	4.8e-12	1826872	GCA_001870125.1	1826872_Candidatus^Nitrosocosmicus^exaquare@CP017922.1-1248$GCA_001870125.1
Candidatus Nitrosocosmicus exaquare	Alba	1	104	9.92536	CP017922.1-1992	PF01918.21	6.6e-13	1826872	GCA_001870125.1	1826872_Candidatus^Nitrosocosmicus^exaquare@CP017922.1-1992$GCA_001870125.1
Candidatus Nitrosocosmicus exaquare	Alba	1	108	9.45063	CP017922.1-3085	PF01918.21	9.2e-10	1826872	GCA_001870125.1	1826872_Candidatus^Nitrosocosmicus^exaquare@CP017922.1-3085$GCA_001870125.1
Candidatus Nitrosocosmicus franklandus	CBFD_NFYB_HMF	1	76	9.09951	VFJ13061.1	PF00808.23	9.1e-10	1798806	GCA_900696045.1	1798806_Candidatus^Nitrosocosmicus^franklandus@VFJ13061.1$GCA_900696045.1
Candidatus Nitrosocosmicus franklandus	Alba	1	107	9.09602	VFJ14232.1	PF01918.21	9.2e-10	1798806	GCA_900696045.1	1798806_Candidatus^Nitrosocosmicus^franklandus@VFJ14232.1$GCA_900696045.1
Candidatus Nitrosocosmicus franklandus	Alba	1	102	9.92536	VFJ15402.1	PF01918.21	3.6e-13	1798806	GCA_900696045.1	1798806_Candidatus^Nitrosocosmicus^franklandus@VFJ15402.1$GCA_900696045.1
Candidatus Nitrosocosmicus oleophilus	Alba	1	107	9.45151	ALI35157.1	PF01918.21	1.6e-09	1353260	GCA_000802205.2	1353260_Candidatus^Nitrosocosmicus^oleophilus@ALI35157.1$GCA_000802205.2
Candidatus Nitrosocosmicus oleophilus	Alba	1	102	9.9917	ALI36592.1	PF01918.21	2.3e-13	1353260	GCA_000802205.2	1353260_Candidatus^Nitrosocosmicus^oleophilus@ALI36592.1$GCA_000802205.2
Candidatus Nitrosocosmicus oleophilus	CBFD_NFYB_HMF	1	75	9.15587	ALI37514.1	PF00808.23	5.6e-11	1353260	GCA_000802205.2	1353260_Candidatus^Nitrosocosmicus^oleophilus@ALI37514.1$GCA_000802205.2
Candidatus Nitrosocosmicus sp.	Alba	1	103	10.0565	WHSX01000021.1-15	PF01918.21	2.3e-13	2109671	GCA_009379865.1	2109671_Candidatus^Nitrosocosmicus^sp.@WHSX01000021.1-15$GCA_009379865.1
Candidatus Nitrosocosmicus sp.	CBFD_NFYB_HMF	1	76	9.15656	WHSX01000051.1-7	PF00808.23	9.7e-11	2109671	GCA_009379865.1	2109671_Candidatus^Nitrosocosmicus^sp.@WHSX01000051.1-7$GCA_009379865.1
Candidatus Nitrosocosmicus sp.	Alba	1	108	9.45151	WHSX01000172.1-7	PF01918.21	1.4e-09	2109671	GCA_009379865.1	2109671_Candidatus^Nitrosocosmicus^sp.@WHSX01000172.1-7$GCA_009379865.1
Candidatus Nitrosocosmicus sp. SS	Alba	1	107	9.51524	KAF0867699.1	PF01918.21	9.7e-10	2563600	GCA_009861625.1	2563600_Candidatus^Nitrosocosmicus^sp.^SS@KAF0867699.1$GCA_009861625.1
Candidatus Nitrosocosmicus sp. SS	CBFD_NFYB_HMF	1	71	9.2216	KAF0868887.1	PF00808.23	1e-09	2563600	GCA_009861625.1	2563600_Candidatus^Nitrosocosmicus^sp.^SS@KAF0868887.1$GCA_009861625.1
Candidatus Nitrosocosmicus sp. SS	Alba	1	102	9.92536	KAF0870380.1	PF01918.21	1.1e-12	2563600	GCA_009861625.1	2563600_Candidatus^Nitrosocosmicus^sp.^SS@KAF0870380.1$GCA_009861625.1
Candidatus Nitrosomarinus catalina	CBFD_NFYB_HMF	1	72	8.00795	ARS63938.1	PF00808.23	3.4e-11	1898749	GCA_002156965.1	1898749_Candidatus^Nitrosomarinus^catalina@ARS63938.1$GCA_002156965.1
Candidatus Nitrosomarinus catalina	Alba	1	94	9.89721	ARS64290.1	PF01918.21	1.4e-07	1898749	GCA_002156965.1	1898749_Candidatus^Nitrosomarinus^catalina@ARS64290.1$GCA_002156965.1
Candidatus Nitrosomarinus catalina	Alba	2	96	5.38489	ARS64548.1	PF01918.21	9.7e-08	1898749	GCA_002156965.1	1898749_Candidatus^Nitrosomarinus^catalina@ARS64548.1$GCA_002156965.1
Candidatus Nitrosomarinus catalina	Alba	1	190	4.2979	ARS64661.1	PF01918.21	2e-10	1898749	GCA_002156965.1	1898749_Candidatus^Nitrosomarinus^catalina@ARS64661.1$GCA_002156965.1
Candidatus Nitrosomarinus catalina	Alba	1	95	8.03617	ARS65064.1	PF01918.21	1.9e-09	1898749	GCA_002156965.1	1898749_Candidatus^Nitrosomarinus^catalina@ARS65064.1$GCA_002156965.1
Candidatus Nitrosomarinus sp.	Alba	1	95	8.03617	RMW33580.1	PF01918.21	1.9e-09	2478979	GCA_003702465.1	2478979_Candidatus^Nitrosomarinus^sp.@RMW33580.1$GCA_003702465.1
Candidatus Nitrosomarinus sp.	Alba	1	85	9.77039	RMW35981.1	PF01918.21	2e-10	2478979	GCA_003702465.1	2478979_Candidatus^Nitrosomarinus^sp.@RMW35981.1$GCA_003702465.1
Candidatus Nitrosomarinus sp.	CBFD_NFYB_HMF	1	72	8.00795	RMW36295.1	PF00808.23	3.4e-11	2478979	GCA_003702465.1	2478979_Candidatus^Nitrosomarinus^sp.@RMW36295.1$GCA_003702465.1
Candidatus Nitrosomarinus sp.	Alba	1	94	9.91709	RMW36391.1	PF01918.21	1.2e-07	2478979	GCA_003702465.1	2478979_Candidatus^Nitrosomarinus^sp.@RMW36391.1$GCA_003702465.1
Candidatus Nitrosomarinus sp.	Alba	2	98	5.35675	RMW36532.1	PF01918.21	2.6e-08	2478979	GCA_003702465.1	2478979_Candidatus^Nitrosomarinus^sp.@RMW36532.1$GCA_003702465.1
Candidatus Nitrosopelagicus brevis	CBFD_NFYB_HMF	1	73	9.34519	AJA92158.1	PF00808.23	3.9e-09	1410606	GCA_000812185.1	1410606_Candidatus^Nitrosopelagicus^brevis@AJA92158.1$GCA_000812185.1
Candidatus Nitrosopelagicus brevis	Alba	1	99	4.46104	AJA92408.1	PF01918.21	0.00015	1410606	GCA_000812185.1	1410606_Candidatus^Nitrosopelagicus^brevis@AJA92408.1$GCA_000812185.1
Candidatus Nitrosopelagicus brevis	Alba	1	160	5.06772	AJA92689.1	PF01918.21	5.1e-06	1410606	GCA_000812185.1	1410606_Candidatus^Nitrosopelagicus^brevis@AJA92689.1$GCA_000812185.1
Candidatus Nitrosopelagicus sp.	Alba	1	85	9.7718	MBO48581.1	PF01918.21	1.4e-06	2026808	GCA_002724795.1	2026808_Candidatus^Nitrosopelagicus^sp.@MBO48581.1$GCA_002724795.1
Candidatus Nitrosopelagicus sp.	CBFD_NFYB_HMF	1	73	9.39578	MBO48666.1	PF00808.23	2.3e-09	2026808	GCA_002724795.1	2026808_Candidatus^Nitrosopelagicus^sp.@MBO48666.1$GCA_002724795.1
Candidatus Nitrosopelagicus sp.	Alba	1	157	5.01904	MBO49060.1	PF01918.21	3.5e-06	2026808	GCA_002724795.1	2026808_Candidatus^Nitrosopelagicus^sp.@MBO49060.1$GCA_002724795.1
Candidatus Nitrosopumilus salaria	Alba	1	104	5.04714	QJZB01000024.1-11	PF01918.21	6.4e-08	1170320	GCA_003248015.1	1170320_Candidatus^Nitrosopumilus^salaria@QJZB01000024.1-11$GCA_003248015.1
Candidatus Nitrosopumilus salaria BD31	Alba	1	95	9.51711	EIJ65206.1	PF01918.21	6.5e-10	1170320	GCA_000242875.3	1170320_Candidatus^Nitrosopumilus^salaria^BD31@EIJ65206.1$GCA_000242875.3
Candidatus Nitrosopumilus salaria BD31	CBFD_NFYB_HMF	1	73	9.45229	EIJ65370.1	PF00808.23	6.7e-11	1170320	GCA_000242875.3	1170320_Candidatus^Nitrosopumilus^salaria^BD31@EIJ65370.1$GCA_000242875.3
Candidatus Nitrosopumilus salaria BD31	Bac_DNA_binding	1	85	9.939	EIJ65825.1	PF00216.21	3.4e-21	1170320	GCA_000242875.3	1170320_Candidatus^Nitrosopumilus^salaria^BD31@EIJ65825.1$GCA_000242875.3
Candidatus Nitrosopumilus salaria BD31	Alba	1	219	4.49398	EIJ66076.1	PF01918.21	2e-09	1170320	GCA_000242875.3	1170320_Candidatus^Nitrosopumilus^salaria^BD31@EIJ66076.1$GCA_000242875.3
Candidatus Nitrosopumilus salaria BD31	Alba	1	102	5.04716	EIJ66377.1	PF01918.21	8.7e-10	1170320	GCA_000242875.3	1170320_Candidatus^Nitrosopumilus^salaria^BD31@EIJ66377.1$GCA_000242875.3
Candidatus Nitrosopumilus sediminis	Alba	1	151	9.65333	AFS82047.1	PF01918.21	2.7e-09	1229909	GCA_000299395.1	1229909_Candidatus^Nitrosopumilus^sediminis@AFS82047.1$GCA_000299395.1
Candidatus Nitrosopumilus sediminis	Alba	1	216	4.31075	AFS82470.1	PF01918.21	2.5e-10	1229909	GCA_000299395.1	1229909_Candidatus^Nitrosopumilus^sediminis@AFS82470.1$GCA_000299395.1
Candidatus Nitrosopumilus sediminis	Alba	1	103	5.39196	AFS82846.1	PF01918.21	9.1e-10	1229909	GCA_000299395.1	1229909_Candidatus^Nitrosopumilus^sediminis@AFS82846.1$GCA_000299395.1
Candidatus Nitrosopumilus sediminis	CBFD_NFYB_HMF	1	73	9.39578	AFS83362.1	PF00808.23	5e-10	1229909	GCA_000299395.1	1229909_Candidatus^Nitrosopumilus^sediminis@AFS83362.1$GCA_000299395.1
Candidatus Nitrosopumilus sp. DDS1	Alba	1	74	9.77857	KV575203.1-1386	PF01918.21	1.1e-05	1679446	GCA_001674955.1	1679446_Candidatus^Nitrosopumilus^sp.^DDS1@KV575203.1-1386$GCA_001674955.1
Candidatus Nitrosopumilus sp. DDS1	Alba	1	95	9.69516	KV575203.1-1441	PF01918.21	1.1e-07	1679446	GCA_001674955.1	1679446_Candidatus^Nitrosopumilus^sp.^DDS1@KV575203.1-1441$GCA_001674955.1
Candidatus Nitrosopumilus sp. DDS1	Alba	1	96	9.51711	KV575203.1-319	PF01918.21	2e-09	1679446	GCA_001674955.1	1679446_Candidatus^Nitrosopumilus^sp.^DDS1@KV575203.1-319$GCA_001674955.1
Candidatus Nitrosopumilus sp. DDS1	Alba	1	78	9.86434	KV575203.1-925	PF01918.21	3.3e-07	1679446	GCA_001674955.1	1679446_Candidatus^Nitrosopumilus^sp.^DDS1@KV575203.1-925$GCA_001674955.1
Candidatus Nitrosopumilus sp. DDS1	CBFD_NFYB_HMF	1	74	9.09759	KV575205.1-168	PF00808.23	5.1e-11	1679446	GCA_001674955.1	1679446_Candidatus^Nitrosopumilus^sp.^DDS1@KV575205.1-168$GCA_001674955.1
Candidatus Nitrosopumilus sp. NM25	Alba	1	198	4.51694	GBH33452.1	PF01918.21	4.6e-10	718286	GCA_003175215.1	718286_Candidatus^Nitrosopumilus^sp.^NM25@GBH33452.1$GCA_003175215.1
Candidatus Nitrosopumilus sp. NM25	Alba	1	95	9.51711	GBH33879.1	PF01918.21	1.6e-09	718286	GCA_003175215.1	718286_Candidatus^Nitrosopumilus^sp.^NM25@GBH33879.1$GCA_003175215.1
Candidatus Nitrosopumilus sp. NM25	CBFD_NFYB_HMF	1	73	9.09759	GBH34317.1	PF00808.23	1.5e-11	718286	GCA_003175215.1	718286_Candidatus^Nitrosopumilus^sp.^NM25@GBH34317.1$GCA_003175215.1
Candidatus Nitrosopumilus sp. NM25	Alba	1	104	6.07493	GBH34526.1	PF01918.21	3.5e-09	718286	GCA_003175215.1	718286_Candidatus^Nitrosopumilus^sp.^NM25@GBH34526.1$GCA_003175215.1
Candidatus Nitrosopumilus sp. NM25	Alba	1	80	10.1091	GBH34577.1	PF01918.21	0.00011	718286	GCA_003175215.1	718286_Candidatus^Nitrosopumilus^sp.^NM25@GBH34577.1$GCA_003175215.1
Candidatus Nitrosopumilus sp. SW	Alba	1	104	7.94895	QDI88025.1	PF01918.21	2.3e-10	2508726	GCA_006740685.1	2508726_Candidatus^Nitrosopumilus^sp.^SW@QDI88025.1$GCA_006740685.1
Candidatus Nitrosopumilus sp. SW	Alba	1	226	4.16032	QDI88332.1	PF01918.21	6.2e-10	2508726	GCA_006740685.1	2508726_Candidatus^Nitrosopumilus^sp.^SW@QDI88332.1$GCA_006740685.1
Candidatus Nitrosopumilus sp. SW	Alba	1	93	6.54833	QDI88561.1	PF01918.21	1.3e-06	2508726	GCA_006740685.1	2508726_Candidatus^Nitrosopumilus^sp.^SW@QDI88561.1$GCA_006740685.1
Candidatus Nitrosopumilus sp. SW	Alba	1	95	9.51711	QDI88686.1	PF01918.21	1.7e-09	2508726	GCA_006740685.1	2508726_Candidatus^Nitrosopumilus^sp.^SW@QDI88686.1$GCA_006740685.1
Candidatus Nitrosopumilus sp. SW	CBFD_NFYB_HMF	1	73	9.39579	QDI89253.1	PF00808.23	7.9e-11	2508726	GCA_006740685.1	2508726_Candidatus^Nitrosopumilus^sp.^SW@QDI89253.1$GCA_006740685.1
Candidatus Nitrososphaera evergladensis SR1	Alba	1	102	10.1343	AIF83711.1	PF01918.21	1.8e-12	1459637	GCA_000730285.1	1459637_Candidatus^Nitrososphaera^evergladensis^SR1@AIF83711.1$GCA_000730285.1
Candidatus Nitrososphaera evergladensis SR1	Alba	1	110	9.56873	AIF84357.1	PF01918.21	1.2e-08	1459637	GCA_000730285.1	1459637_Candidatus^Nitrososphaera^evergladensis^SR1@AIF84357.1$GCA_000730285.1
Candidatus Nitrososphaera evergladensis SR1	CBFD_NFYB_HMF	1	63	9.51719	AIF84426.1	PF00808.23	1.3e-12	1459637	GCA_000730285.1	1459637_Candidatus^Nitrososphaera^evergladensis^SR1@AIF84426.1$GCA_000730285.1
Candidatus Nitrososphaera gargensis Ga9.2	Alba	1	108	10.3337	AFU58831.1	PF01918.21	2e-12	497727	GCA_000303155.1	497727_Candidatus^Nitrososphaera^gargensis^Ga9.2@AFU58831.1$GCA_000303155.1
Candidatus Nitrososphaera gargensis Ga9.2	CBFD_NFYB_HMF	1	75	9.15383	AFU59009.1	PF00808.23	1.6e-13	497727	GCA_000303155.1	497727_Candidatus^Nitrososphaera^gargensis^Ga9.2@AFU59009.1$GCA_000303155.1
Candidatus Nitrososphaera gargensis Ga9.2	Alba	1	106	9.0024	AFU59043.1	PF01918.21	2.5e-09	497727	GCA_000303155.1	497727_Candidatus^Nitrososphaera^gargensis^Ga9.2@AFU59043.1$GCA_000303155.1
Candidatus Nitrosotalea bavarica	CBFD_NFYB_HMF	1	73	9.51814	FUYK01000001.1-149	PF00808.23	2.4e-09	1903277	GCA_900167955.1	1903277_Candidatus^Nitrosotalea^bavarica@FUYK01000001.1-149$GCA_900167955.1
Candidatus Nitrosotalea bavarica	Alba	1	93	10.1583	FUYK01000003.1-203	PF01918.21	8.5e-09	1903277	GCA_900167955.1	1903277_Candidatus^Nitrosotalea^bavarica@FUYK01000003.1-203$GCA_900167955.1
Candidatus Nitrosotalea bavarica	Alba	1	100	9.89275	FUYK01000007.1-269	PF01918.21	5.9e-11	1903277	GCA_900167955.1	1903277_Candidatus^Nitrosotalea^bavarica@FUYK01000007.1-269$GCA_900167955.1
Candidatus Nitrosotalea bavarica	Alba	1	107	5.20567	FUYK01000007.1-429	PF01918.21	0.00017	1903277	GCA_900167955.1	1903277_Candidatus^Nitrosotalea^bavarica@FUYK01000007.1-429$GCA_900167955.1
Candidatus Nitrosotalea bavarica	Alba	1	95	9.77039	FUYK01000010.1-29	PF01918.21	7.3e-10	1903277	GCA_900167955.1	1903277_Candidatus^Nitrosotalea^bavarica@FUYK01000010.1-29$GCA_900167955.1
Candidatus Nitrosotalea devanaterra	Alba	1	98	9.69305	CUR51315.1	PF01918.21	1.4e-10	1078905	GCA_900065925.1	1078905_Candidatus^Nitrosotalea^devanaterra@CUR51315.1$GCA_900065925.1
Candidatus Nitrosotalea devanaterra	Alba	1	116	5.06536	CUR51558.1	PF01918.21	2.9e-05	1078905	GCA_900065925.1	1078905_Candidatus^Nitrosotalea^devanaterra@CUR51558.1$GCA_900065925.1
Candidatus Nitrosotalea devanaterra	Alba	1	96	9.98566	CUR51956.1	PF01918.21	2.4e-08	1078905	GCA_900065925.1	1078905_Candidatus^Nitrosotalea^devanaterra@CUR51956.1$GCA_900065925.1
Candidatus Nitrosotalea devanaterra	CBFD_NFYB_HMF	1	73	9.51814	CUR52490.1	PF00808.23	1.8e-09	1078905	GCA_900065925.1	1078905_Candidatus^Nitrosotalea^devanaterra@CUR52490.1$GCA_900065925.1
Candidatus Nitrosotalea devanaterra	Alba	1	94	9.81712	CUR52611.1	PF01918.21	1.4e-11	1078905	GCA_900065925.1	1078905_Candidatus^Nitrosotalea^devanaterra@CUR52611.1$GCA_900065925.1
Candidatus Nitrosotalea okcheonensis	Alba	1	98	9.69309	SMH70327.1	PF01918.21	7e-11	1903276	GCA_900177045.1	1903276_Candidatus^Nitrosotalea^okcheonensis@SMH70327.1$GCA_900177045.1
Candidatus Nitrosotalea okcheonensis	Alba	1	95	10.1937	SMH70645.1	PF01918.21	2.9e-08	1903276	GCA_900177045.1	1903276_Candidatus^Nitrosotalea^okcheonensis@SMH70645.1$GCA_900177045.1
Candidatus Nitrosotalea okcheonensis	Alba	2	118	5.30409	SMH71031.1	PF01918.21	0.00047	1903276	GCA_900177045.1	1903276_Candidatus^Nitrosotalea^okcheonensis@SMH71031.1$GCA_900177045.1
Candidatus Nitrosotalea okcheonensis	CBFD_NFYB_HMF	1	73	9.51814	SMH71659.1	PF00808.23	9.2e-09	1903276	GCA_900177045.1	1903276_Candidatus^Nitrosotalea^okcheonensis@SMH71659.1$GCA_900177045.1
Candidatus Nitrosotalea okcheonensis	Alba	1	94	9.81715	SMH71815.1	PF01918.21	9.6e-11	1903276	GCA_900177045.1	1903276_Candidatus^Nitrosotalea^okcheonensis@SMH71815.1$GCA_900177045.1
Candidatus Nitrosotalea sinensis	Alba	1	94	9.81712	SHO44362.1	PF01918.21	9.6e-11	1499975	GCA_900143675.1	1499975_Candidatus^Nitrosotalea^sinensis@SHO44362.1$GCA_900143675.1
Candidatus Nitrosotalea sinensis	CBFD_NFYB_HMF	1	73	9.51814	SHO44976.1	PF00808.23	1.4e-09	1499975	GCA_900143675.1	1499975_Candidatus^Nitrosotalea^sinensis@SHO44976.1$GCA_900143675.1
Candidatus Nitrosotalea sinensis	Alba	1	95	9.99009	SHO46337.1	PF01918.21	2.1e-08	1499975	GCA_900143675.1	1499975_Candidatus^Nitrosotalea^sinensis@SHO46337.1$GCA_900143675.1
Candidatus Nitrosotalea sinensis	Alba	1	118	5.245	SHO47300.1	PF01918.21	0.0075	1499975	GCA_900143675.1	1499975_Candidatus^Nitrosotalea^sinensis@SHO47300.1$GCA_900143675.1
Candidatus Nitrosotalea sinensis	Alba	1	123	9.69372	SHO47905.1	PF01918.21	1.1e-11	1499975	GCA_900143675.1	1499975_Candidatus^Nitrosotalea^sinensis@SHO47905.1$GCA_900143675.1
Candidatus Nitrosotenuis aquarius	Alba	1	95	9.81712	CP024808.1-1126	PF01918.21	1.1e-09	1846278	GCA_002787055.1	1846278_Candidatus^Nitrosotenuis^aquarius@CP024808.1-1126$GCA_002787055.1
Candidatus Nitrosotenuis aquarius	CBFD_NFYB_HMF	1	73	9.45228	CP024808.1-2009	PF00808.23	1.5e-10	1846278	GCA_002787055.1	1846278_Candidatus^Nitrosotenuis^aquarius@CP024808.1-2009$GCA_002787055.1
Candidatus Nitrosotenuis aquarius	Alba	1	99	7.90234	CP024808.1-428	PF01918.21	0.0085	1846278	GCA_002787055.1	1846278_Candidatus^Nitrosotenuis^aquarius@CP024808.1-428$GCA_002787055.1
Candidatus Nitrosotenuis aquarius	Alba	1	120	5.5672	CP024808.1-772	PF01918.21	1.7e-09	1846278	GCA_002787055.1	1846278_Candidatus^Nitrosotenuis^aquarius@CP024808.1-772$GCA_002787055.1
Candidatus Nitrosotenuis chungbukensis	Alba	2	96	9.69196	AVSQ01000002.1-95	PF01918.21	7.5e-09	1353246	GCA_000685395.1	1353246_Candidatus^Nitrosotenuis^chungbukensis@AVSQ01000002.1-95$GCA_000685395.1
Candidatus Nitrosotenuis chungbukensis	Alba	1	128	5.27522	AVSQ01000015.1-182	PF01918.21	8.5e-12	1353246	GCA_000685395.1	1353246_Candidatus^Nitrosotenuis^chungbukensis@AVSQ01000015.1-182$GCA_000685395.1
Candidatus Nitrosotenuis chungbukensis	Alba	1	103	6.83108	AVSQ01000017.1-163	PF01918.21	8.4e-05	1353246	GCA_000685395.1	1353246_Candidatus^Nitrosotenuis^chungbukensis@AVSQ01000017.1-163$GCA_000685395.1
Candidatus Nitrosotenuis chungbukensis	CBFD_NFYB_HMF	1	74	9.15452	AVSQ01000023.1-41	PF00808.23	9.3e-10	1353246	GCA_000685395.1	1353246_Candidatus^Nitrosotenuis^chungbukensis@AVSQ01000023.1-41$GCA_000685395.1
Candidatus Nitrosotenuis cloacae	Alba	1	95	7.87363	AJZ75271.1	PF01918.21	0.0072	1603555	GCA_000955905.3	1603555_Candidatus^Nitrosotenuis^cloacae@AJZ75271.1$GCA_000955905.3
Candidatus Nitrosotenuis cloacae	Alba	2	95	9.81712	AJZ76304.1	PF01918.21	1.8e-09	1603555	GCA_000955905.3	1603555_Candidatus^Nitrosotenuis^cloacae@AJZ76304.1$GCA_000955905.3
Candidatus Nitrosotenuis cloacae	CBFD_NFYB_HMF	1	72	9.45228	AJZ76394.1	PF00808.23	1.4e-10	1603555	GCA_000955905.3	1603555_Candidatus^Nitrosotenuis^cloacae@AJZ76394.1$GCA_000955905.3
Candidatus Nitrosotenuis cloacae	Alba	1	77	9.59684	AJZ76593.1	PF01918.21	1.7e-07	1603555	GCA_000955905.3	1603555_Candidatus^Nitrosotenuis^cloacae@AJZ76593.1$GCA_000955905.3
Candidatus Nitrosotenuis sp.	Alba	1	128	4.85701	TBR08323.1	PF01918.21	4.5e-11	2507556	GCA_004322465.1	2507556_Candidatus^Nitrosotenuis^sp.@TBR08323.1$GCA_004322465.1
Candidatus Nitrosotenuis sp.	Alba	1	95	9.69196	TBR08807.1	PF01918.21	6.5e-09	2507556	GCA_004322465.1	2507556_Candidatus^Nitrosotenuis^sp.@TBR08807.1$GCA_004322465.1
Candidatus Nitrosotenuis sp.	Alba	1	105	6.04212	TBR09547.1	PF01918.21	0.00012	2507556	GCA_004322465.1	2507556_Candidatus^Nitrosotenuis^sp.@TBR09547.1$GCA_004322465.1
Candidatus Nitrosotenuis sp.	CBFD_NFYB_HMF	1	73	9.15452	TBR10608.1	PF00808.23	8.9e-10	2507556	GCA_004322465.1	2507556_Candidatus^Nitrosotenuis^sp.@TBR10608.1$GCA_004322465.1
Candidatus Nitrosotenuis uzonensis	Alba	1	122	7.9658	CDI05401.1	PF01918.21	1.7e-11	1407055	GCA_000723185.1	1407055_Candidatus^Nitrosotenuis^uzonensis@CDI05401.1$GCA_000723185.1
Candidatus Nitrosotenuis uzonensis	CBFD_NFYB_HMF	1	73	9.0976	CDI06137.1	PF00808.23	1.6e-10	1407055	GCA_000723185.1	1407055_Candidatus^Nitrosotenuis^uzonensis@CDI06137.1$GCA_000723185.1
Candidatus Nitrosotenuis uzonensis	Alba	1	95	9.62732	CDI06296.1	PF01918.21	6.9e-10	1407055	GCA_000723185.1	1407055_Candidatus^Nitrosotenuis^uzonensis@CDI06296.1$GCA_000723185.1
Candidatus Odinarchaeota archaeon LCB-4	Alba	1	99	9.41529	OLS17716.1	PF01918.21	2.8e-21	1841599	GCA_001940665.1	1841599_Candidatus^Odinarchaeota^archaeon^LCB_4@OLS17716.1$GCA_001940665.1
Candidatus Odinarchaeota archaeon LCB-4	CBFD_NFYB_HMF	1	77	10.1535	OLS18261.1	PF00808.23	9.5e-10	1841599	GCA_001940665.1	1841599_Candidatus^Odinarchaeota^archaeon^LCB_4@OLS18261.1$GCA_001940665.1
Candidatus Pacearchaeota archaeon	Bac_DNA_binding	2	209	7.79818	MAG24119.1	PF00216.21	7.4e-09	2026773	GCA_002686195.1	2026773_Candidatus^Pacearchaeota^archaeon@MAG24119.1$GCA_002686195.1
Candidatus Pacearchaeota archaeon	Bac_DNA_binding	1	95	10.3377	MAG24168.1	PF00216.21	6.7e-24	2026773	GCA_002686195.1	2026773_Candidatus^Pacearchaeota^archaeon@MAG24168.1$GCA_002686195.1
Candidatus Pacearchaeota archaeon	Bac_DNA_binding	1	96	9.49458	MAG25740.1	PF00216.21	7.7e-22	2026773	GCA_002686195.1	2026773_Candidatus^Pacearchaeota^archaeon@MAG25740.1$GCA_002686195.1
Candidatus Pacearchaeota archaeon	Alba	1	108	9.39643	MAG27169.1	PF01918.21	3.4e-11	2026773	GCA_002686195.1	2026773_Candidatus^Pacearchaeota^archaeon@MAG27169.1$GCA_002686195.1
Candidatus Pacearchaeota archaeon	Bac_DNA_binding	1	89	9.77563	MAG27856.1	PF00216.21	5.7e-26	2026773	GCA_002686195.1	2026773_Candidatus^Pacearchaeota^archaeon@MAG27856.1$GCA_002686195.1
Candidatus Pacearchaeota archaeon CG-4-9-14-0-2-um-filter-30-8	CBFD_NFYB_HMF	1	51	6.22938	PJC45637.1	PF00808.23	0.0058	1974429	GCA_002788575.1	1974429_Candidatus^Pacearchaeota^archaeon^CG_4_9_14_0_2_um_filter_30_8@PJC45637.1$GCA_002788575.1
Candidatus Pacearchaeota archaeon CG-4-9-14-0-8-um-filter-35-24	Alba	2	101	8.92579	PJB93959.1	PF01918.21	9.6e-16	1974431	GCA_002789435.1	1974431_Candidatus^Pacearchaeota^archaeon^CG_4_9_14_0_8_um_filter_35_24@PJB93959.1$GCA_002789435.1
Candidatus Pacearchaeota archaeon CG-4-9-14-3-um-filter-31-7	CBFD_NFYB_HMF	1	77	10.2848	PJA70749.1	PF00808.23	4.5e-08	1974433	GCA_002790895.1	1974433_Candidatus^Pacearchaeota^archaeon^CG_4_9_14_3_um_filter_31_7@PJA70749.1$GCA_002790895.1
Candidatus Pacearchaeota archaeon CG-4-9-14-3-um-filter-31-7	Alba	1	100	9.61755	PJA70964.1	PF01918.21	2.7e-11	1974433	GCA_002790895.1	1974433_Candidatus^Pacearchaeota^archaeon^CG_4_9_14_3_um_filter_31_7@PJA70964.1$GCA_002790895.1
Candidatus Pacearchaeota archaeon CG06-land-8-20-14-3-00-35-12	CBFD_NFYB_HMF	1	67	9.60063	PIU76047.1	PF00808.23	1.8e-08	1974435	GCA_002780285.1	1974435_Candidatus^Pacearchaeota^archaeon^CG06_land_8_20_14_3_00_35_12@PIU76047.1$GCA_002780285.1
Candidatus Pacearchaeota archaeon CG1-02-32-132	Alba	1	100	8.85936	OIO80885.1	PF01918.21	9.3e-14	1805295	GCA_001872795.1	1805295_Candidatus^Pacearchaeota^archaeon^CG1_02_32_132@OIO80885.1$GCA_001872795.1
Candidatus Pacearchaeota archaeon CG1-02-32-21	Alba	2	101	9.39599	OIO41013.1	PF01918.21	1.4e-10	1805296	GCA_001872185.1	1805296_Candidatus^Pacearchaeota^archaeon^CG1_02_32_21@OIO41013.1$GCA_001872185.1
Candidatus Pacearchaeota archaeon CG1-02-39-14	Alba	1	104	9.52097	OIO43931.1	PF01918.21	2.5e-12	1805298	GCA_001872315.1	1805298_Candidatus^Pacearchaeota^archaeon^CG1_02_39_14@OIO43931.1$GCA_001872315.1
Candidatus Pacearchaeota archaeon CG10-big-fil-rev-8-21-14-0-10-30-48	Alba	1	99	9.29938	PIN94762.1	PF01918.21	1.1e-10	1974437	GCA_002763155.1	1974437_Candidatus^Pacearchaeota^archaeon^CG10_big_fil_rev_8_21_14_0_10_30_48@PIN94762.1$GCA_002763155.1
Candidatus Pacearchaeota archaeon CG10-big-fil-rev-8-21-14-0-10-32-14	Alba	1	106	9.65389	PIN89757.1	PF01918.21	2.2e-14	1974441	GCA_002763085.1	1974441_Candidatus^Pacearchaeota^archaeon^CG10_big_fil_rev_8_21_14_0_10_32_14@PIN89757.1$GCA_002763085.1
Candidatus Pacearchaeota archaeon CG10-big-fil-rev-8-21-14-0-10-32-14	CBFD_NFYB_HMF	1	64	9.69406	PIN90263.1	PF00808.23	0.01	1974441	GCA_002763085.1	1974441_Candidatus^Pacearchaeota^archaeon^CG10_big_fil_rev_8_21_14_0_10_32_14@PIN90263.1$GCA_002763085.1
Candidatus Pacearchaeota archaeon CG10-big-fil-rev-8-21-14-0-10-32-42	CBFD_NFYB_HMF	1	62	8.06698	PJE81750.1	PF00808.23	0.00078	1974442	GCA_002794195.1	1974442_Candidatus^Pacearchaeota^archaeon^CG10_big_fil_rev_8_21_14_0_10_32_42@PJE81750.1$GCA_002794195.1
Candidatus Pacearchaeota archaeon CG10-big-fil-rev-8-21-14-0-10-34-12	CBFD_NFYB_HMF	1	61	9.59566	PIO08575.1	PF00808.23	0.00019	1974443	GCA_002794175.1	1974443_Candidatus^Pacearchaeota^archaeon^CG10_big_fil_rev_8_21_14_0_10_34_12@PIO08575.1$GCA_002794175.1
Candidatus Pacearchaeota archaeon CG10-big-fil-rev-8-21-14-0-10-34-12	Alba	1	97	9.55841	PIO08597.1	PF01918.21	1.9e-10	1974443	GCA_002794175.1	1974443_Candidatus^Pacearchaeota^archaeon^CG10_big_fil_rev_8_21_14_0_10_34_12@PIO08597.1$GCA_002794175.1
Candidatus Pacearchaeota archaeon CG10-big-fil-rev-8-21-14-0-10-35-13	Alba	2	106	6.62575	PIN88561.1	PF01918.21	1.7e-11	1974445	GCA_002763035.1	1974445_Candidatus^Pacearchaeota^archaeon^CG10_big_fil_rev_8_21_14_0_10_35_13@PIN88561.1$GCA_002763035.1
Candidatus Pacearchaeota archaeon CG10-big-fil-rev-8-21-14-0-10-35-13	CBFD_NFYB_HMF	1	56	9.29953	PIN90447.1	PF00808.23	0.011	1974445	GCA_002763035.1	1974445_Candidatus^Pacearchaeota^archaeon^CG10_big_fil_rev_8_21_14_0_10_35_13@PIN90447.1$GCA_002763035.1
Candidatus Pacearchaeota archaeon ex4484-26	Alba	2	101	9.42509	OYT41962.1	PF01918.21	2.1e-12	2012514	GCA_002254495.1	2012514_Candidatus^Pacearchaeota^archaeon^ex4484_26@OYT41962.1$GCA_002254495.1
Candidatus Pacearchaeota archaeon ex4484-31	Alba	2	95	9.22214	OYT37833.1	PF01918.21	1.1e-11	2012515	GCA_002254805.1	2012515_Candidatus^Pacearchaeota^archaeon^ex4484_31@OYT37833.1$GCA_002254805.1
Candidatus Pacearchaeota archaeon RBG-13-33-26	CBFD_NFYB_HMF	1	61	9.29649	OGJ16116.1	PF00808.23	0.0055	1801880	GCA_001787285.1	1801880_Candidatus^Pacearchaeota^archaeon^RBG_13_33_26@OGJ16116.1$GCA_001787285.1
Candidatus Pacearchaeota archaeon RBG-13-36-9	Alba	1	106	9.12538	OGJ16909.1	PF01918.21	1.6e-12	1801881	GCA_001786395.1	1801881_Candidatus^Pacearchaeota^archaeon^RBG_13_36_9@OGJ16909.1$GCA_001786395.1
Candidatus Pacearchaeota archaeon UBA73	CBFD_NFYB_HMF	2	118	9.58612	DAIF01000001.1-130	PF00808.23	0.0084	1916006	GCA_002496015.1	1916006_Candidatus^Pacearchaeota^archaeon^UBA73@DAIF01000001.1-130$GCA_002496015.1
Candidatus Pacearchaeota archaeon UBA73	Alba	1	104	9.59944	DAIF01000011.1-7	PF01918.21	1e-10	1916006	GCA_002496015.1	1916006_Candidatus^Pacearchaeota^archaeon^UBA73@DAIF01000011.1-7$GCA_002496015.1
Candidatus Parvarchaeota archaeon UBA449	Alba	1	90	9.57166	DARL01000029.1-9	PF01918.21	3.9e-13	1916011	GCA_002503305.1	1916011_Candidatus^Parvarchaeota^archaeon^UBA449@DARL01000029.1-9$GCA_002503305.1
Candidatus Parvarchaeota archaeon UBA515	Alba	1	90	9.00423	DAIE01000014.1-5	PF01918.21	1.2e-11	1916013	GCA_002498685.1	1916013_Candidatus^Parvarchaeota^archaeon^UBA515@DAIE01000014.1-5$GCA_002498685.1
Candidatus Poseidonia alphae	MC1	1	89	10.1913	DAVD01000019.1-44	PF05854.11	1.4e-25	1915863	GCA_002505405.1	1915863_Candidatus^Poseidonia^alphae@DAVD01000019.1-44$GCA_002505405.1
Candidatus Poseidonia alphae	Alba	1	109	5.26141	DAVD01000020.1-5	PF01918.21	1.9e-09	1915863	GCA_002505405.1	1915863_Candidatus^Poseidonia^alphae@DAVD01000020.1-5$GCA_002505405.1
Candidatus Syntrophoarchaeum butanivorans	CBFD_NFYB_HMF	1	70	6.59004	OFV66632.1	PF00808.23	2.5e-14	1839936	GCA_001766825.1	1839936_Candidatus^Syntrophoarchaeum^butanivorans@OFV66632.1$GCA_001766825.1
Candidatus Syntrophoarchaeum butanivorans	Alba	1	91	4.82163	OFV67026.1	PF01918.21	2.3e-19	1839936	GCA_001766825.1	1839936_Candidatus^Syntrophoarchaeum^butanivorans@OFV67026.1$GCA_001766825.1
Candidatus Syntrophoarchaeum caldarius	CBFD_NFYB_HMF	1	68	5.42482	OFV67413.1	PF00808.23	2.1e-14	1838285	GCA_001766815.1	1838285_Candidatus^Syntrophoarchaeum^caldarius@OFV67413.1$GCA_001766815.1
Candidatus Syntrophoarchaeum caldarius	Alba	1	91	5.04225	OFV67752.1	PF01918.21	5.1e-19	1838285	GCA_001766815.1	1838285_Candidatus^Syntrophoarchaeum^caldarius@OFV67752.1$GCA_001766815.1
Candidatus Syntrophoarchaeum sp. GoM-oil	CBFD_NFYB_HMF	1	68	6.57456	VUT27968.1	PF00808.23	4.1e-13	2588693	GCA_902158755.1	2588693_Candidatus^Syntrophoarchaeum^sp.^GoM_oil@VUT27968.1$GCA_902158755.1
Candidatus Thorarchaeota archaeon	Alba	1	87	9.09803	RDE14217.1	PF01918.21	1.8e-15	2053491	GCA_003345545.1	2053491_Candidatus^Thorarchaeota^archaeon@RDE14217.1$GCA_003345545.1
Candidatus Thorarchaeota archaeon	CBFD_NFYB_HMF	1	70	9.51821	RDE15823.1	PF00808.23	2.9e-10	2053491	GCA_003345545.1	2053491_Candidatus^Thorarchaeota^archaeon@RDE15823.1$GCA_003345545.1
Candidatus Thorarchaeota archaeon AB-25	Alba	1	112	5.82137	OLS30249.1	PF01918.21	9.5e-15	1837170	GCA_001940705.1	1837170_Candidatus^Thorarchaeota^archaeon^AB_25@OLS30249.1$GCA_001940705.1
Candidatus Thorarchaeota archaeon MP11T-1	CBFD_NFYB_HMF	1	68	9.71864	PJET01000067.1-5	PF00808.23	0.034	1969372	GCA_002825515.1	1969372_Candidatus^Thorarchaeota^archaeon^MP11T_1@PJET01000067.1-5$GCA_002825515.1
Candidatus Thorarchaeota archaeon MP11T-1	CBFD_NFYB_HMF	1	77	9.97972	PJET01000221.1-4	PF00808.23	1.8e-12	1969372	GCA_002825515.1	1969372_Candidatus^Thorarchaeota^archaeon^MP11T_1@PJET01000221.1-4$GCA_002825515.1
Candidatus Thorarchaeota archaeon SMTZ1-83	Alba	1	76	7.89462	KXH71461.1	PF01918.21	3.1e-13	1706445	GCA_001563325.1	1706445_Candidatus^Thorarchaeota^archaeon^SMTZ1-83@KXH71461.1$GCA_001563325.1
Candidatus Thorarchaeota archaeon SMTZ1-83	Bac_DNA_binding	1	90	11.8772	KXH76530.1	PF00216.21	9.9e-27	1706445	GCA_001563325.1	1706445_Candidatus^Thorarchaeota^archaeon^SMTZ1-83@KXH76530.1$GCA_001563325.1
Candidatus Thorarchaeota archaeon SMTZ1-83	Alba	1	76	8.9299	KXH76678.1	PF01918.21	1.7e-12	1706445	GCA_001563325.1	1706445_Candidatus^Thorarchaeota^archaeon^SMTZ1-83@KXH76678.1$GCA_001563325.1
Candidatus Verstraetearchaeota archaeon	Alba	1	93	9.29952	RLE48209.1	PF01918.21	6.2e-14	2250257	GCA_003649085.1	2250257_Candidatus^Verstraetearchaeota^archaeon@RLE48209.1$GCA_003649085.1
Candidatus Verstraetearchaeota archaeon	Cren7	1	47	9.84022	RLE49260.1	PF11520.8	1.7e-11	2250257	GCA_003649085.1	2250257_Candidatus^Verstraetearchaeota^archaeon@RLE49260.1$GCA_003649085.1
Candidatus Verstraetearchaeota archaeon	Alba	1	88	10.1608	RLE49469.1	PF01918.21	3.5e-15	2250257	GCA_003649085.1	2250257_Candidatus^Verstraetearchaeota^archaeon@RLE49469.1$GCA_003649085.1
Candidatus Verstraetearchaeota archaeon	CBFD_NFYB_HMF	1	72	8.2102	RLE49963.1	PF00808.23	7.8e-10	2250257	GCA_003649085.1	2250257_Candidatus^Verstraetearchaeota^archaeon@RLE49963.1$GCA_003649085.1
Candidatus Verstraetearchaeota archaeon	Cren7	1	48	9.97572	RLE50067.1	PF11520.8	9.5e-10	2250257	GCA_003649085.1	2250257_Candidatus^Verstraetearchaeota^archaeon@RLE50067.1$GCA_003649085.1
Candidatus Woesearchaeota archaeon	Alba	1	93	9.52091	MAE13802.1	PF01918.21	1.3e-13	2026803	GCA_002685855.1	2026803_Candidatus^Woesearchaeota^archaeon@MAE13802.1$GCA_002685855.1
Candidatus Woesearchaeota archaeon B3-Woes	CBFD_NFYB_HMF	1	70	10.229	TKJ17097.1	PF00808.23	6.3e-12	2012492	GCA_005222965.1	2012492_Candidatus^Woesearchaeota^archaeon^B3_Woes@TKJ17097.1$GCA_005222965.1
Candidatus Woesearchaeota archaeon B3-Woes	CBFD_NFYB_HMF	1	71	10.7141	TKJ17662.1	PF00808.23	3.5e-12	2012492	GCA_005222965.1	2012492_Candidatus^Woesearchaeota^archaeon^B3_Woes@TKJ17662.1$GCA_005222965.1
Candidatus Woesearchaeota archaeon B3-Woes	Alba	1	93	9.43442	TKJ17835.1	PF01918.21	6.4e-11	2012492	GCA_005222965.1	2012492_Candidatus^Woesearchaeota^archaeon^B3_Woes@TKJ17835.1$GCA_005222965.1
Candidatus Woesearchaeota archaeon CG-4-10-14-0-2-um-filter-33-13	CBFD_NFYB_HMF	1	70	9.34636	PIZ52202.1	PF00808.23	6.3e-11	1974449	GCA_002792115.1	1974449_Candidatus^Woesearchaeota^archaeon^CG_4_10_14_0_2_um_filter_33_13@PIZ52202.1$GCA_002792115.1
Candidatus Woesearchaeota archaeon CG-4-10-14-0-2-um-filter-57-5	Alba	2	91	9.91839	PIZ55200.1	PF01918.21	6.5e-11	1974450	GCA_002792075.1	1974450_Candidatus^Woesearchaeota^archaeon^CG_4_10_14_0_2_um_filter_57_5@PIZ55200.1$GCA_002792075.1
Candidatus Woesearchaeota archaeon CG-4-10-14-0-8-um-filter-47-5	CBFD_NFYB_HMF	1	76	9.52011	PIY60545.1	PF00808.23	7.7e-13	1974451	GCA_002784405.1	1974451_Candidatus^Woesearchaeota^archaeon^CG_4_10_14_0_8_um_filter_47_5@PIY60545.1$GCA_002784405.1
Candidatus Woesearchaeota archaeon CG08-land-8-20-14-0-20-47-9	Alba	2	97	7.83539	PIO03260.1	PF01918.21	1.6e-09	1974455	GCA_002763335.1	1974455_Candidatus^Woesearchaeota^archaeon^CG08_land_8_20_14_0_20_47_9@PIO03260.1$GCA_002763335.1
Candidatus Woesearchaeota archaeon CG08-land-8-20-14-0-20-47-9	CBFD_NFYB_HMF	1	71	10.8059	PIO03705.1	PF00808.23	4.4e-09	1974455	GCA_002763335.1	1974455_Candidatus^Woesearchaeota^archaeon^CG08_land_8_20_14_0_20_47_9@PIO03705.1$GCA_002763335.1
Candidatus Woesearchaeota archaeon CG08-land-8-20-14-0-20-47-9	CBFD_NFYB_HMF	1	68	9.69451	PIO03956.1	PF00808.23	5e-16	1974455	GCA_002763335.1	1974455_Candidatus^Woesearchaeota^archaeon^CG08_land_8_20_14_0_20_47_9@PIO03956.1$GCA_002763335.1
Candidatus Woesearchaeota archaeon CG1-02-33-12	CBFD_NFYB_HMF	1	66	8.10662	OIO63043.1	PF00808.23	1.2e-11	1805422	GCA_001872765.1	1805422_Candidatus^Woesearchaeota^archaeon^CG1_02_33_12@OIO63043.1$GCA_001872765.1
Candidatus Woesearchaeota archaeon CG1-02-33-12	Alba	1	71	5.3388	OIO63538.1	PF01918.21	7.8e-12	1805422	GCA_001872765.1	1805422_Candidatus^Woesearchaeota^archaeon^CG1_02_33_12@OIO63538.1$GCA_001872765.1
Candidatus Woesearchaeota archaeon CG10-big-fil-rev-8-21-14-0-10-30-7	CBFD_NFYB_HMF	1	67	8.92995	PIN81451.1	PF00808.23	8.4e-12	1974456	GCA_002762925.1	1974456_Candidatus^Woesearchaeota^archaeon^CG10_big_fil_rev_8_21_14_0_10_30_7@PIN81451.1$GCA_002762925.1
Candidatus Woesearchaeota archaeon CG10-big-fil-rev-8-21-14-0-10-32-24	CBFD_NFYB_HMF	1	69	9.34589	PIN88015.1	PF00808.23	5.9e-12	1974457	GCA_002763025.1	1974457_Candidatus^Woesearchaeota^archaeon^CG10_big_fil_rev_8_21_14_0_10_32_24@PIN88015.1$GCA_002763025.1
Candidatus Woesearchaeota archaeon CG10-big-fil-rev-8-21-14-0-10-32-9	CBFD_NFYB_HMF	1	73	9.60067	PIN81063.1	PF00808.23	3.1e-13	1974458	GCA_002762915.1	1974458_Candidatus^Woesearchaeota^archaeon^CG10_big_fil_rev_8_21_14_0_10_32_9@PIN81063.1$GCA_002762915.1
Candidatus Woesearchaeota archaeon CG10-big-fil-rev-8-21-14-0-10-32-9	Alba	2	93	8.75825	PIN81573.1	PF01918.21	3.2e-11	1974458	GCA_002762915.1	1974458_Candidatus^Woesearchaeota^archaeon^CG10_big_fil_rev_8_21_14_0_10_32_9@PIN81573.1$GCA_002762915.1
Candidatus Woesearchaeota archaeon CG10-big-fil-rev-8-21-14-0-10-34-12	CBFD_NFYB_HMF	1	67	9.9969	PIN77635.1	PF00808.23	5.3e-05	1974460	GCA_002762835.1	1974460_Candidatus^Woesearchaeota^archaeon^CG10_big_fil_rev_8_21_14_0_10_34_12@PIN77635.1$GCA_002762835.1
Candidatus Woesearchaeota archaeon CG10-big-fil-rev-8-21-14-0-10-34-12	Alba	1	103	9.66301	PIN78004.1	PF01918.21	8.4e-12	1974460	GCA_002762835.1	1974460_Candidatus^Woesearchaeota^archaeon^CG10_big_fil_rev_8_21_14_0_10_34_12@PIN78004.1$GCA_002762835.1
Candidatus Woesearchaeota archaeon CG10-big-fil-rev-8-21-14-0-10-34-8	CBFD_NFYB_HMF	1	71	10.7141	PIN79803.1	PF00808.23	2.1e-10	1974461	GCA_002762855.1	1974461_Candidatus^Woesearchaeota^archaeon^CG10_big_fil_rev_8_21_14_0_10_34_8@PIN79803.1$GCA_002762855.1
Candidatus Woesearchaeota archaeon CG10-big-fil-rev-8-21-14-0-10-36-11	CBFD_NFYB_HMF	1	69	9.69309	PIN75182.1	PF00808.23	6.9e-12	1974462	GCA_002762845.1	1974462_Candidatus^Woesearchaeota^archaeon^CG10_big_fil_rev_8_21_14_0_10_36_11@PIN75182.1$GCA_002762845.1
Candidatus Woesearchaeota archaeon CG10-big-fil-rev-8-21-14-0-10-37-12	Alba	1	102	5.66251	PIN75058.1	PF01918.21	1.1e-11	1974463	GCA_002762795.1	1974463_Candidatus^Woesearchaeota^archaeon^CG10_big_fil_rev_8_21_14_0_10_37_12@PIN75058.1$GCA_002762795.1
Candidatus Woesearchaeota archaeon CG10-big-fil-rev-8-21-14-0-10-44-13	CBFD_NFYB_HMF	1	70	10.0876	PIN86025.1	PF00808.23	1e-11	1974464	GCA_002762985.1	1974464_Candidatus^Woesearchaeota^archaeon^CG10_big_fil_rev_8_21_14_0_10_44_13@PIN86025.1$GCA_002762985.1
Candidatus Woesearchaeota archaeon CG10-big-fil-rev-8-21-14-0-10-44-13	CBFD_NFYB_HMF	1	73	10.0719	PIN86478.1	PF00808.23	8.8e-12	1974464	GCA_002762985.1	1974464_Candidatus^Woesearchaeota^archaeon^CG10_big_fil_rev_8_21_14_0_10_44_13@PIN86478.1$GCA_002762985.1
Candidatus Woesearchaeota archaeon CG10-big-fil-rev-8-21-14-0-10-44-13	Alba	1	93	8.92493	PIN87366.1	PF01918.21	2.2e-12	1974464	GCA_002762985.1	1974464_Candidatus^Woesearchaeota^archaeon^CG10_big_fil_rev_8_21_14_0_10_44_13@PIN87366.1$GCA_002762985.1
Candidatus Woesearchaeota archaeon CG10-big-fil-rev-8-21-14-0-10-45-16	Alba	1	90	8.0581	PIN73230.1	PF01918.21	3.7e-13	1974465	GCA_002762785.1	1974465_Candidatus^Woesearchaeota^archaeon^CG10_big_fil_rev_8_21_14_0_10_45_16@PIN73230.1$GCA_002762785.1
Candidatus Woesearchaeota archaeon CG10-big-fil-rev-8-21-14-0-10-45-16	CBFD_NFYB_HMF	1	69	9.34577	PIN73483.1	PF00808.23	1e-13	1974465	GCA_002762785.1	1974465_Candidatus^Woesearchaeota^archaeon^CG10_big_fil_rev_8_21_14_0_10_45_16@PIN73483.1$GCA_002762785.1
Candidatus Woesearchaeota archaeon CG11-big-fil-rev-8-21-14-0-20-43-8	Alba	1	101	5.45792	PIN68983.1	PF01918.21	6.6e-14	1974468	GCA_002762705.1	1974468_Candidatus^Woesearchaeota^archaeon^CG11_big_fil_rev_8_21_14_0_20_43_8@PIN68983.1$GCA_002762705.1
Candidatus Woesearchaeota archaeon CG11-big-fil-rev-8-21-14-0-20-43-8	CBFD_NFYB_HMF	1	75	10.0786	PIN69415.1	PF00808.23	2.3e-12	1974468	GCA_002762705.1	1974468_Candidatus^Woesearchaeota^archaeon^CG11_big_fil_rev_8_21_14_0_20_43_8@PIN69415.1$GCA_002762705.1
Candidatus Woesearchaeota archaeon ex4484-78	CBFD_NFYB_HMF	1	59	8.85099	OYT30964.1	PF00808.23	0.023	2012531	GCA_002254705.1	2012531_Candidatus^Woesearchaeota^archaeon^ex4484_78@OYT30964.1$GCA_002254705.1
Candidatus Woesearchaeota archaeon ex4484-78	CBFD_NFYB_HMF	1	74	10.0683	OYT31260.1	PF00808.23	7.3e-12	2012531	GCA_002254705.1	2012531_Candidatus^Woesearchaeota^archaeon^ex4484_78@OYT31260.1$GCA_002254705.1
Candidatus Woesearchaeota archaeon ex4484-78	Alba	2	94	9.15351	OYT32790.1	PF01918.21	1.5e-13	2012531	GCA_002254705.1	2012531_Candidatus^Woesearchaeota^archaeon^ex4484_78@OYT32790.1$GCA_002254705.1
Candidatus Woesearchaeota archaeon RBG-13-36-6	Alba	1	93	9.30028	OGM01561.1	PF01918.21	2.4e-10	1802470	GCA_001791825.1	1802470_Candidatus^Woesearchaeota^archaeon^RBG_13_36_6@OGM01561.1$GCA_001791825.1
Candidatus Woesearchaeota archaeon UBA119	CBFD_NFYB_HMF	1	78	10.0565	DAWM01000058.1-11	PF00808.23	7.8e-08	1916021	GCA_002505945.1	1916021_Candidatus^Woesearchaeota^archaeon^UBA119@DAWM01000058.1-11$GCA_002505945.1
Candidatus Woesearchaeota archaeon UBA119	Alba	2	95	6.33416	DAWM01000064.1-4	PF01918.21	1.5e-12	1916021	GCA_002505945.1	1916021_Candidatus^Woesearchaeota^archaeon^UBA119@DAWM01000064.1-4$GCA_002505945.1
Candidatus Woesearchaeota archaeon UBA119	CBFD_NFYB_HMF	1	74	6.58994	DAWM01000069.1-10	PF00808.23	5.8e-08	1916021	GCA_002505945.1	1916021_Candidatus^Woesearchaeota^archaeon^UBA119@DAWM01000069.1-10$GCA_002505945.1
Candidatus Woesearchaeota archaeon UBA142	Alba	1	109	5.56275	DAWD01000020.1-6	PF01918.21	4.6e-11	1916022	GCA_002505845.1	1916022_Candidatus^Woesearchaeota^archaeon^UBA142@DAWD01000020.1-6$GCA_002505845.1
Candidatus Woesearchaeota archaeon UBA153	CBFD_NFYB_HMF	1	70	9.7718	DASH01000042.1-93	PF00808.23	6.3e-08	1916023	GCA_002503705.1	1916023_Candidatus^Woesearchaeota^archaeon^UBA153@DASH01000042.1-93$GCA_002503705.1
Candidatus Woesearchaeota archaeon UBA525	Alba	1	96	7.9864	DAGG01000007.1-8	PF01918.21	9e-14	1916026	GCA_002498125.1	1916026_Candidatus^Woesearchaeota^archaeon^UBA525@DAGG01000007.1-8$GCA_002498125.1
Candidatus Woesearchaeota archaeon UBA525	CBFD_NFYB_HMF	1	69	9.51933	DAGG01000034.1-44	PF00808.23	9.7e-12	1916026	GCA_002498125.1	1916026_Candidatus^Woesearchaeota^archaeon^UBA525@DAGG01000034.1-44$GCA_002498125.1
Candidatus Woesearchaeota archaeon UBA544	CBFD_NFYB_HMF	1	70	9.99176	DAWZ01000017.1-33	PF00808.23	5.5e-12	1916027	GCA_002506165.1	1916027_Candidatus^Woesearchaeota^archaeon^UBA544@DAWZ01000017.1-33$GCA_002506165.1
Candidatus Woesearchaeota archaeon UBA544	Alba	1	187	10.2904	DAWZ01000017.1-79	PF01918.21	3.6e-05	1916027	GCA_002506165.1	1916027_Candidatus^Woesearchaeota^archaeon^UBA544@DAWZ01000017.1-79$GCA_002506165.1
Cenarchaeum sp.	CBFD_NFYB_HMF	1	71	10.2412	RKSK01000047.1-2	PF00808.23	1.3e-09	2479206	GCA_007570915.1	2479206_Cenarchaeum^sp.@RKSK01000047.1-2$GCA_007570915.1
Cenarchaeum sp.	Alba	1	300	5.00202	RKSK01000177.1-7	PF01918.21	8.3e-08	2479206	GCA_007570915.1	2479206_Cenarchaeum^sp.@RKSK01000177.1-7$GCA_007570915.1
Cenarchaeum sp. SB0673-bin-9	Alba	1	119	4.79509	MYI51493.1	PF01918.21	1.1e-09	2604881	GCA_009844325.1	2604881_Cenarchaeum^sp.^SB0673_bin_9@MYI51493.1$GCA_009844325.1
Cenarchaeum sp. SB0673-bin-9	CBFD_NFYB_HMF	1	75	9.45307	MYI51787.1	PF00808.23	6.5e-11	2604881	GCA_009844325.1	2604881_Cenarchaeum^sp.^SB0673_bin_9@MYI51787.1$GCA_009844325.1
Cenarchaeum sp. SB0673-bin-9	Alba	1	95	8.01108	MYI52213.1	PF01918.21	2.6e-09	2604881	GCA_009844325.1	2604881_Cenarchaeum^sp.^SB0673_bin_9@MYI52213.1$GCA_009844325.1
Cenarchaeum sp. SB0675-bin-21	Alba	1	95	9.09723	MYH03454.1	PF01918.21	2.6e-09	2604882	GCA_009843815.1	2604882_Cenarchaeum^sp.^SB0675_bin_21@MYH03454.1$GCA_009843815.1
Cenarchaeum sp. SB0675-bin-21	CBFD_NFYB_HMF	1	75	9.45307	MYH03842.1	PF00808.23	2.4e-11	2604882	GCA_009843815.1	2604882_Cenarchaeum^sp.^SB0675_bin_21@MYH03842.1$GCA_009843815.1
Cenarchaeum sp. SB0675-bin-21	Alba	1	119	4.72411	MYH04254.1	PF01918.21	1.6e-09	2604882	GCA_009843815.1	2604882_Cenarchaeum^sp.^SB0675_bin_21@MYH04254.1$GCA_009843815.1
Cenarchaeum sp. SB0675-bin-21	Alba	1	97	9.51805	MYH04289.1	PF01918.21	0.00016	2604882	GCA_009843815.1	2604882_Cenarchaeum^sp.^SB0675_bin_21@MYH04289.1$GCA_009843815.1
Cenarchaeum symbiosum A	CBFD_NFYB_HMF	1	75	9.8017	ABK76703.1	PF00808.23	6.2e-10	46770	GCA_000200715.1	46770_Cenarchaeum^symbiosum^A@ABK76703.1$GCA_000200715.1
Cenarchaeum symbiosum A	Alba	1	92	5.72792	ABK76939.1	PF01918.21	3.3e-07	46770	GCA_000200715.1	46770_Cenarchaeum^symbiosum^A@ABK76939.1$GCA_000200715.1
Cenarchaeum symbiosum A	Alba	1	158	4.93221	ABK77020.1	PF01918.21	3.6e-10	46770	GCA_000200715.1	46770_Cenarchaeum^symbiosum^A@ABK77020.1$GCA_000200715.1
Cenarchaeum symbiosum A	Alba	1	96	9.69195	ABK78325.1	PF01918.21	2.5e-10	46770	GCA_000200715.1	46770_Cenarchaeum^symbiosum^A@ABK78325.1$GCA_000200715.1
Crenarchaeota archaeon	Alba	2	105	9.30052	RDJ36648.1	PF01918.21	5.8e-07	2056631	GCA_003352245.1	2056631_Crenarchaeota^archaeon@RDJ36648.1$GCA_003352245.1
Crenarchaeota archaeon	Alba	1	175	4.63597	RDJ37022.1	PF01918.21	3.7e-09	2056631	GCA_003352245.1	2056631_Crenarchaeota^archaeon@RDJ37022.1$GCA_003352245.1
Crenarchaeota archaeon	Alba	1	95	9.45229	RDJ38938.1	PF01918.21	6.4e-10	2056631	GCA_003352245.1	2056631_Crenarchaeota^archaeon@RDJ38938.1$GCA_003352245.1
Crenarchaeota archaeon	CBFD_NFYB_HMF	1	73	9.39578	RDJ39063.1	PF00808.23	6.1e-10	2056631	GCA_003352245.1	2056631_Crenarchaeota^archaeon@RDJ39063.1$GCA_003352245.1
Crenarchaeota archaeon 13-1-20CM-2-51-8	Alba	2	77	9.59699	OLE84786.1	PF01918.21	5.2e-06	1805093	GCA_001920635.1	1805093_Crenarchaeota^archaeon^13_1_20CM_2_51_8@OLE84786.1$GCA_001920635.1
Crenarchaeota archaeon 13-1-20CM-2-51-8	Alba	1	85	9.42435	OLE90818.1	PF01918.21	1.1e-10	1805093	GCA_001920635.1	1805093_Crenarchaeota^archaeon^13_1_20CM_2_51_8@OLE90818.1$GCA_001920635.1
Crenarchaeota archaeon 13-1-20CM-2-51-8	Alba	1	94	8.97675	OLE91420.1	PF01918.21	4.2e-11	1805093	GCA_001920635.1	1805093_Crenarchaeota^archaeon^13_1_20CM_2_51_8@OLE91420.1$GCA_001920635.1
Crenarchaeota archaeon 13-1-20CM-2-51-8	Alba	1	78	8.18157	OLE91880.1	PF01918.21	3.4e-08	1805093	GCA_001920635.1	1805093_Crenarchaeota^archaeon^13_1_20CM_2_51_8@OLE91880.1$GCA_001920635.1
Crenarchaeota archaeon 13-1-20CM-2-51-8	Alba	1	78	8.18157	OLE92043.1	PF01918.21	3.4e-08	1805093	GCA_001920635.1	1805093_Crenarchaeota^archaeon^13_1_20CM_2_51_8@OLE92043.1$GCA_001920635.1
Crenarchaeota archaeon 13-1-40CM-3-52-10	CBFD_NFYB_HMF	1	73	9.295	OLD10524.1	PF00808.23	2.5e-13	1805095	GCA_001918765.1	1805095_Crenarchaeota^archaeon^13_1_40CM_3_52_10@OLD10524.1$GCA_001918765.1
Crenarchaeota archaeon 13-1-40CM-3-52-10	Alba	2	94	9.59464	OLD10795.1	PF01918.21	3.2e-11	1805095	GCA_001918765.1	1805095_Crenarchaeota^archaeon^13_1_40CM_3_52_10@OLD10795.1$GCA_001918765.1
Crenarchaeota archaeon 13-1-40CM-3-52-10	Alba	1	103	4.63865	OLD11461.1	PF01918.21	2.8e-12	1805095	GCA_001918765.1	1805095_Crenarchaeota^archaeon^13_1_40CM_3_52_10@OLD11461.1$GCA_001918765.1
Crenarchaeota archaeon 13-1-40CM-3-52-17	CBFD_NFYB_HMF	1	73	9.295	OLD11582.1	PF00808.23	2.5e-13	1805096	GCA_001918745.1	1805096_Crenarchaeota^archaeon^13_1_40CM_3_52_17@OLD11582.1$GCA_001918745.1
Crenarchaeota archaeon 13-1-40CM-3-52-17	Alba	1	107	4.81924	OLD14684.1	PF01918.21	4.8e-11	1805096	GCA_001918745.1	1805096_Crenarchaeota^archaeon^13_1_40CM_3_52_17@OLD14684.1$GCA_001918745.1
Crenarchaeota archaeon 13-1-40CM-3-53-5	CBFD_NFYB_HMF	1	73	9.295	OLD03780.1	PF00808.23	6.5e-12	1805098	GCA_001918715.1	1805098_Crenarchaeota^archaeon^13_1_40CM_3_53_5@OLD03780.1$GCA_001918715.1
Crenarchaeota archaeon 13-1-40CM-3-53-5	Alba	1	78	9.77184	OLD03908.1	PF01918.21	4.8e-09	1805098	GCA_001918715.1	1805098_Crenarchaeota^archaeon^13_1_40CM_3_53_5@OLD03908.1$GCA_001918715.1
Crenarchaeota archaeon 13-1-40CM-3-53-5	Alba	1	95	9.89277	OLD04971.1	PF01918.21	1.2e-09	1805098	GCA_001918715.1	1805098_Crenarchaeota^archaeon^13_1_40CM_3_53_5@OLD04971.1$GCA_001918715.1
Crenarchaeota archaeon 13-1-40CM-3-53-5	Alba	1	76	6.199	OLD04974.1	PF01918.21	4.2e-08	1805098	GCA_001918715.1	1805098_Crenarchaeota^archaeon^13_1_40CM_3_53_5@OLD04974.1$GCA_001918715.1
Crenarchaeota archaeon SCGC AAA471-C03	Cren7	1	47	9.95926	AQTC01000031.1-9	PF11520.8	7e-10	1052803	GCA_000402895.1	1052803_Crenarchaeota^archaeon^SCGC^AAA471-C03@AQTC01000031.1-9$GCA_000402895.1
Crenarchaeota archaeon SCGC AAA471-C03	Alba	1	113	9.86874	AQTC01000032.1-19	PF01918.21	3.1e-14	1052803	GCA_000402895.1	1052803_Crenarchaeota^archaeon^SCGC^AAA471-C03@AQTC01000032.1-19$GCA_000402895.1
Desulfurococcaceae archaeon AG1	Alba	1	95	10.4811	GAY25105.1	PF01918.21	3.2e-17	2027460	GCA_003116855.1	2027460_Desulfurococcaceae^archaeon^AG1@GAY25105.1$GCA_003116855.1
Desulfurococcaceae archaeon AG1	Alba	1	104	10.6598	GAY25185.1	PF01918.21	2.4e-16	2027460	GCA_003116855.1	2027460_Desulfurococcaceae^archaeon^AG1@GAY25185.1$GCA_003116855.1
Desulfurococcaceae archaeon AG1	Alba	1	93	10.3725	GAY25732.1	PF01918.21	1.4e-07	2027460	GCA_003116855.1	2027460_Desulfurococcaceae^archaeon^AG1@GAY25732.1$GCA_003116855.1
Desulfurococcaceae archaeon AG1	Cren7	1	71	9.48226	GAY26560.1	PF11520.8	3.7e-27	2027460	GCA_003116855.1	2027460_Desulfurococcaceae^archaeon^AG1@GAY26560.1$GCA_003116855.1
Desulfurococcaceae archaeon UBA150	Cren7	1	62	9.51405	DAIG01000022.1-53	PF11520.8	9.6e-31	1915616	GCA_002496045.1	1915616_Desulfurococcaceae^archaeon^UBA150@DAIG01000022.1-53$GCA_002496045.1
Desulfurococcaceae archaeon UBA150	Alba	1	90	9.74053	DAIG01000024.1-4	PF01918.21	8.9e-08	1915616	GCA_002496045.1	1915616_Desulfurococcaceae^archaeon^UBA150@DAIG01000024.1-4$GCA_002496045.1
Desulfurococcaceae archaeon UBA150	Alba	1	97	9.92758	DAIG01000024.1-6	PF01918.21	3.5e-18	1915616	GCA_002496045.1	1915616_Desulfurococcaceae^archaeon^UBA150@DAIG01000024.1-6$GCA_002496045.1
Desulfurococcales archaeon ex4484-204	Alba	2	87	9.81478	OYT49841.1	PF01918.21	2.1e-08	2012517	GCA_002255065.1	2012517_Desulfurococcales^archaeon^ex4484_204@OYT49841.1$GCA_002255065.1
Desulfurococcales archaeon ex4484-204	Cren7	1	61	9.99449	OYT50427.1	PF11520.8	8.5e-29	2012517	GCA_002255065.1	2012517_Desulfurococcales^archaeon^ex4484_204@OYT50427.1$GCA_002255065.1
Desulfurococcales archaeon ex4484-204	Alba	1	100	10.1608	OYT50692.1	PF01918.21	5.5e-20	2012517	GCA_002255065.1	2012517_Desulfurococcales^archaeon^ex4484_204@OYT50692.1$GCA_002255065.1
Desulfurococcales archaeon ex4484-217-1	CBFD_NFYB_HMF	1	67	8.0876	OYT58847.1	PF00808.23	3.6e-12	2012518	GCA_002254745.1	2012518_Desulfurococcales^archaeon^ex4484_217_1@OYT58847.1$GCA_002254745.1
Desulfurococcales archaeon ex4484-217-1	Cren7	1	46	9.88347	OYT60524.1	PF11520.8	1.4e-13	2012518	GCA_002254745.1	2012518_Desulfurococcales^archaeon^ex4484_217_1@OYT60524.1$GCA_002254745.1
Desulfurococcales archaeon ex4484-217-2	Alba	1	96	10.4261	OYT51394.1	PF01918.21	3.4e-20	2012519	GCA_002254985.1	2012519_Desulfurococcales^archaeon^ex4484_217_2@OYT51394.1$GCA_002254985.1
Desulfurococcales archaeon ex4484-217-2	Cren7	1	46	9.88347	OYT54666.1	PF11520.8	3.8e-14	2012519	GCA_002254985.1	2012519_Desulfurococcales^archaeon^ex4484_217_2@OYT54666.1$GCA_002254985.1
Desulfurococcales archaeon ex4484-42	Cren7	1	61	9.42915	OYT49053.1	PF11520.8	3.6e-33	2012520	GCA_002254465.1	2012520_Desulfurococcales^archaeon^ex4484_42@OYT49053.1$GCA_002254465.1
Desulfurococcales archaeon ex4484-42	Alba	1	88	9.81593	OYT49156.1	PF01918.21	3.7e-08	2012520	GCA_002254465.1	2012520_Desulfurococcales^archaeon^ex4484_42@OYT49156.1$GCA_002254465.1
Desulfurococcales archaeon ex4484-42	Alba	1	103	9.99009	OYT49164.1	PF01918.21	7e-20	2012520	GCA_002254465.1	2012520_Desulfurococcales^archaeon^ex4484_42@OYT49164.1$GCA_002254465.1
Desulfurococcales archaeon ex4484-58	Alba	1	99	9.5702	OYT41100.1	PF01918.21	1.9e-18	2012521	GCA_002254665.1	2012521_Desulfurococcales^archaeon^ex4484_58@OYT41100.1$GCA_002254665.1
Desulfurococcales archaeon ex4484-58	Alba	1	89	9.39267	OYT41102.1	PF01918.21	1.3e-09	2012521	GCA_002254665.1	2012521_Desulfurococcales^archaeon^ex4484_58@OYT41102.1$GCA_002254665.1
Desulfurococcus amylolyticus 1221n	Cren7	1	65	9.82843	ACL10510.1	PF11520.8	2.7e-31	94694	GCA_000020905.1	94694_Desulfurococcus^amylolyticus^1221n@ACL10510.1$GCA_000020905.1
Desulfurococcus amylolyticus 1221n	Alba	1	87	9.99172	ACL11557.1	PF01918.21	1.2e-18	94694	GCA_000020905.1	94694_Desulfurococcus^amylolyticus^1221n@ACL11557.1$GCA_000020905.1
Desulfurococcus amylolyticus 1221n	Alba	1	91	9.69372	ACL11560.1	PF01918.21	4.2e-06	94694	GCA_000020905.1	94694_Desulfurococcus^amylolyticus^1221n@ACL11560.1$GCA_000020905.1
Desulfurococcus mucosus DSM 2162	Cren7	1	61	9.75668	ADV65146.1	PF11520.8	2.3e-31	2275	GCA_000186365.1	2275_Desulfurococcus^mucosus^DSM^2162@ADV65146.1$GCA_000186365.1
Desulfurococcus mucosus DSM 2162	Alba	1	96	9.92759	ADV65522.1	PF01918.21	1.5e-18	2275	GCA_000186365.1	2275_Desulfurococcus^mucosus^DSM^2162@ADV65522.1$GCA_000186365.1
Desulfurococcus mucosus DSM 2162	Alba	2	87	9.56869	ADV65524.1	PF01918.21	1.1e-05	2275	GCA_000186365.1	2275_Desulfurococcus^mucosus^DSM^2162@ADV65524.1$GCA_000186365.1
Diapherotrites archaeon SCGC AAA011-K09	CBFD_NFYB_HMF	1	113	10.3899	ASMR01000014.1-12	PF00808.23	2.3e-10	1104575	GCA_000404545.1	1104575_Diapherotrites^archaeon^SCGC^AAA011-K09@ASMR01000014.1-12$GCA_000404545.1
Diapherotrites archaeon SCGC AAA011-N19	CBFD_NFYB_HMF	1	60	8.88811	ASMS01000002.1-8	PF00808.23	0.021	743731	GCA_000404525.1	743731_Diapherotrites^archaeon^SCGC^AAA011-N19@ASMS01000002.1-8$GCA_000404525.1
DPANN group archaeon LC1Nh	CBFD_NFYB_HMF	1	70	4.75851	QGA79930.1	PF00808.23	2.8e-10	2565781	GCA_009617975.1	2565781_DPANN^group^archaeon^LC1Nh@QGA79930.1$GCA_009617975.1
DPANN group archaeon LC1Nh	CBFD_NFYB_HMF	1	65	6.09013	QGA79957.1	PF00808.23	2.7e-11	2565781	GCA_009617975.1	2565781_DPANN^group^archaeon^LC1Nh@QGA79957.1$GCA_009617975.1
DPANN group archaeon LC1Nh	CBFD_NFYB_HMF	1	120	4.30967	QGA80430.1	PF00808.23	0.0066	2565781	GCA_009617975.1	2565781_DPANN^group^archaeon^LC1Nh@QGA80430.1$GCA_009617975.1
DPANN group archaeon LC1Nh	CBFD_NFYB_HMF	1	68	4.75013	QGA80726.1	PF00808.23	1.8e-13	2565781	GCA_009617975.1	2565781_DPANN^group^archaeon^LC1Nh@QGA80726.1$GCA_009617975.1
DPANN group archaeon LC1Nh	Alba	1	92	4.22599	QGA80833.1	PF01918.21	2.7e-18	2565781	GCA_009617975.1	2565781_DPANN^group^archaeon^LC1Nh@QGA80833.1$GCA_009617975.1
Euryarchaeota archaeon 13-1-20CM-4-64-14	Alba	1	76	8.29194	OLD90638.1	PF01918.21	1.1e-12	1805139	GCA_001919915.1	1805139_Euryarchaeota^archaeon^13_1_20CM_4_64_14@OLD90638.1$GCA_001919915.1
Euryarchaeota archaeon CG01-land-8-20-14-3-00-38-12	CBFD_NFYB_HMF	1	58	9.17034	PIV67668.1	PF00808.23	7.5e-13	1975560	GCA_002781385.1	1975560_Euryarchaeota^archaeon^CG01_land_8_20_14_3_00_38_12@PIV67668.1$GCA_002781385.1
Euryarchaeota archaeon CG01-land-8-20-14-3-00-38-12	Alba	1	89	8.03647	PIV69663.1	PF01918.21	1.5e-17	1975560	GCA_002781385.1	1975560_Euryarchaeota^archaeon^CG01_land_8_20_14_3_00_38_12@PIV69663.1$GCA_002781385.1
Euryarchaeota archaeon CG01-land-8-20-14-3-00-38-12	CBFD_NFYB_HMF	1	69	6.2785	PIV70084.1	PF00808.23	2e-15	1975560	GCA_002781385.1	1975560_Euryarchaeota^archaeon^CG01_land_8_20_14_3_00_38_12@PIV70084.1$GCA_002781385.1
Euryarchaeota archaeon CG01-land-8-20-14-3-00-38-12	CBFD_NFYB_HMF	1	65	10.3389	PIV70349.1	PF00808.23	3.2e-09	1975560	GCA_002781385.1	1975560_Euryarchaeota^archaeon^CG01_land_8_20_14_3_00_38_12@PIV70349.1$GCA_002781385.1
Euryarchaeota archaeon ex4484-178	Bac_DNA_binding	1	89	10.5915	OYT58879.1	PF00216.21	1.1e-22	1978126	GCA_002255165.1	1978126_Euryarchaeota^archaeon^ex4484_178@OYT58879.1$GCA_002255165.1
Euryarchaeota archaeon ex4484-178	Bac_DNA_binding	1	89	10.7578	OYT59826.1	PF00216.21	4.6e-22	1978126	GCA_002255165.1	1978126_Euryarchaeota^archaeon^ex4484_178@OYT59826.1$GCA_002255165.1
Euryarchaeota archaeon HGW-Euryarchaeota-1	MC1	1	99	11.5325	PKM91928.1	PF05854.11	2.1e-15	2013767	GCA_002841675.1	2013767_Euryarchaeota^archaeon^HGW-Euryarchaeota-1@PKM91928.1$GCA_002841675.1
Euryarchaeota archaeon HGW-Euryarchaeota-1	CBFD_NFYB_HMF	1	79	10.4019	PKM92202.1	PF00808.23	0.0021	2013767	GCA_002841675.1	2013767_Euryarchaeota^archaeon^HGW-Euryarchaeota-1@PKM92202.1$GCA_002841675.1
Euryarchaeota archaeon JdFR-20	Alba	1	87	9.06809	MTMH01000047.1-15	PF01918.21	0.00025	1935138	GCA_002011155.1	1935138_Euryarchaeota^archaeon^JdFR-20@MTMH01000047.1-15$GCA_002011155.1
Euryarchaeota archaeon JdFR-20	Alba	1	91	5.11758	MTMH01000081.1-7	PF01918.21	2.6e-19	1935138	GCA_002011155.1	1935138_Euryarchaeota^archaeon^JdFR-20@MTMH01000081.1-7$GCA_002011155.1
Euryarchaeota archaeon JdFR-20	Alba	1	91	6.25765	MTMH01000081.1-8	PF01918.21	8.4e-20	1935138	GCA_002011155.1	1935138_Euryarchaeota^archaeon^JdFR-20@MTMH01000081.1-8$GCA_002011155.1
Euryarchaeota archaeon JdFR-20	CBFD_NFYB_HMF	1	69	9.39569	MTMH01000087.1-6	PF00808.23	1.3e-16	1935138	GCA_002011155.1	1935138_Euryarchaeota^archaeon^JdFR-20@MTMH01000087.1-6$GCA_002011155.1
Euryarchaeota archaeon JdFR-20	CBFD_NFYB_HMF	1	69	9.21938	MTMH01000171.1-14	PF00808.23	3.5e-18	1935138	GCA_002011155.1	1935138_Euryarchaeota^archaeon^JdFR-20@MTMH01000171.1-14$GCA_002011155.1
Euryarchaeota archaeon JdFR-20	CBFD_NFYB_HMF	1	73	9.38458	MTMH01000200.1-8	PF00808.23	3.4e-11	1935138	GCA_002011155.1	1935138_Euryarchaeota^archaeon^JdFR-20@MTMH01000200.1-8$GCA_002011155.1
Euryarchaeota archaeon RBG-13-31-8	Alba	1	98	7.98659	OGS40377.1	PF01918.21	4.9e-18	1797976	GCA_001800665.1	1797976_Euryarchaeota^archaeon^RBG_13_31_8@OGS40377.1$GCA_001800665.1
Euryarchaeota archaeon RBG-13-31-8	Alba	1	118	9.18647	OGS40646.1	PF01918.21	7.1e-17	1797976	GCA_001800665.1	1797976_Euryarchaeota^archaeon^RBG_13_31_8@OGS40646.1$GCA_001800665.1
Euryarchaeota archaeon RBG-13-31-8	Alba	1	110	7.95113	OGS41424.1	PF01918.21	2.2e-17	1797976	GCA_001800665.1	1797976_Euryarchaeota^archaeon^RBG_13_31_8@OGS41424.1$GCA_001800665.1
Euryarchaeota archaeon RBG-13-57-23	Alba	1	90	6.54885	OGS44227.1	PF01918.21	2.6e-18	1797977	GCA_001800675.1	1797977_Euryarchaeota^archaeon^RBG_13_57_23@OGS44227.1$GCA_001800675.1
Euryarchaeota archaeon RBG-13-61-15	Alba	1	90	8.63725	OGS52237.1	PF01918.21	1.2e-17	1797978	GCA_001800715.1	1797978_Euryarchaeota^archaeon^RBG_13_61_15@OGS52237.1$GCA_001800715.1
Euryarchaeota archaeon RBG-16-62-10	Alba	1	90	7.76259	OGS41765.1	PF01918.21	1.2e-16	1797979	GCA_001800735.1	1797979_Euryarchaeota^archaeon^RBG_16_62_10@OGS41765.1$GCA_001800735.1
Euryarchaeota archaeon RBG-16-68-13	Alba	1	90	10.246	OGS49248.1	PF01918.21	3.1e-15	1797982	GCA_001800795.1	1797982_Euryarchaeota^archaeon^RBG_16_68_13@OGS49248.1$GCA_001800795.1
Euryarchaeota archaeon RBG-19FT-COMBO-56-21	Alba	1	90	7.76998	OGS55333.1	PF01918.21	3.5e-17	1797983	GCA_001800815.1	1797983_Euryarchaeota^archaeon^RBG_19FT_COMBO_56_21@OGS55333.1$GCA_001800815.1
Euryarchaeota archaeon RBG-19FT-COMBO-69-17	Alba	1	90	9.76916	OGS62709.1	PF01918.21	2e-14	1797984	GCA_001800825.1	1797984_Euryarchaeota^archaeon^RBG_19FT_COMBO_69_17@OGS62709.1$GCA_001800825.1
Euryarchaeota archaeon SCGC AAA252-I15	Alba	1	135	4.3949	AQSC01000044.1-1	PF01918.21	2.1e-14	913322	GCA_000402775.1	913322_Euryarchaeota^archaeon^SCGC^AAA252-I15@AQSC01000044.1-1$GCA_000402775.1
Euryarchaeota archaeon SCGC AAA286-E23	CBFD_NFYB_HMF	1	77	9.25996	AXWI01000003.1-16	PF00808.23	0.0099	1298898	GCA_000484915.1	1298898_Euryarchaeota^archaeon^SCGC^AAA286-E23@AXWI01000003.1-16$GCA_000484915.1
Euryarchaeota archaeon SCGC AAA286-E23	CBFD_NFYB_HMF	1	66	9.66495	AXWI01000003.1-17	PF00808.23	5.1e-05	1298898	GCA_000484915.1	1298898_Euryarchaeota^archaeon^SCGC^AAA286-E23@AXWI01000003.1-17$GCA_000484915.1
Euryarchaeota archaeon SG8-5	Alba	1	97	6.30011	KYK27409.1	PF01918.21	1.6e-15	1803822	GCA_001595885.1	1803822_Euryarchaeota^archaeon^SG8-5@KYK27409.1$GCA_001595885.1
Euryarchaeota archaeon SM23-78	CBFD_NFYB_HMF	1	71	9.81596	KYK24633.1	PF00808.23	6.9e-09	1803821	GCA_001595785.1	1803821_Euryarchaeota^archaeon^SM23-78@KYK24633.1$GCA_001595785.1
Euryarchaeota archaeon SM23-78	CBFD_NFYB_HMF	2	119	9.07605	KYK25470.1	PF00808.23	2.3e-08	1803821	GCA_001595785.1	1803821_Euryarchaeota^archaeon^SM23-78@KYK25470.1$GCA_001595785.1
Euryarchaeota archaeon SM23-78	Alba	1	93	9.25876	KYK27131.1	PF01918.21	2.4e-11	1803821	GCA_001595785.1	1803821_Euryarchaeota^archaeon^SM23-78@KYK27131.1$GCA_001595785.1
Euryarchaeota archaeon TMED117	Alba	1	106	5.61222	RPG78343.1	PF01918.21	3.1e-10	1986683	GCA_002171315.2	1986683_Euryarchaeota^archaeon^TMED117@RPG78343.1$GCA_002171315.2
Euryarchaeota archaeon TMED117	MC1	1	87	10.6745	RPG79578.1	PF05854.11	2.1e-25	1986683	GCA_002171315.2	1986683_Euryarchaeota^archaeon^TMED117@RPG79578.1$GCA_002171315.2
Euryarchaeota archaeon TMED129	MC1	1	87	10.5237	OUV68510.1	PF05854.11	2.4e-23	1986684	GCA_002172375.1	1986684_Euryarchaeota^archaeon^TMED129@OUV68510.1$GCA_002172375.1
Euryarchaeota archaeon TMED129	CBFD_NFYB_HMF	4	277	6.48492	OUV69548.1	PF00808.23	0.0002	1986684	GCA_002172375.1	1986684_Euryarchaeota^archaeon^TMED129@OUV69548.1$GCA_002172375.1
Euryarchaeota archaeon TMED132	Alba	1	112	5.09455	RAH05813.1	PF01918.21	8.4e-07	1986685	GCA_002172355.2	1986685_Euryarchaeota^archaeon^TMED132@RAH05813.1$GCA_002172355.2
Euryarchaeota archaeon TMED132	MC1	1	87	10.3391	RAH05828.1	PF05854.11	8.7e-25	1986685	GCA_002172355.2	1986685_Euryarchaeota^archaeon^TMED132@RAH05828.1$GCA_002172355.2
Euryarchaeota archaeon TMED141	MC1	1	88	10.3326	RPG76265.1	PF05854.11	2.5e-26	1986686	GCA_002170075.2	1986686_Euryarchaeota^archaeon^TMED141@RPG76265.1$GCA_002170075.2
Euryarchaeota archaeon TMED173	MC1	1	87	10.6285	OUW22481.1	PF05854.11	2.9e-22	1986688	GCA_002172185.1	1986688_Euryarchaeota^archaeon^TMED173@OUW22481.1$GCA_002172185.1
Euryarchaeota archaeon TMED192	MC1	1	88	10.5849	RPG71044.1	PF05854.11	4.5e-23	1986689	GCA_002170775.2	1986689_Euryarchaeota^archaeon^TMED192@RPG71044.1$GCA_002170775.2
Euryarchaeota archaeon TMED252	Alba	1	108	5.4001	OUX21482.1	PF01918.21	3.8e-09	1986692	GCA_002168725.1	1986692_Euryarchaeota^archaeon^TMED252@OUX21482.1$GCA_002168725.1
Euryarchaeota archaeon TMED252	MC1	1	88	10.1913	OUX23227.1	PF05854.11	3.6e-26	1986692	GCA_002168725.1	1986692_Euryarchaeota^archaeon^TMED252@OUX23227.1$GCA_002168725.1
Euryarchaeota archaeon TMED99	Alba	1	105	4.96379	RPG70095.1	PF01918.21	1.6e-09	1986698	GCA_002170315.2	1986698_Euryarchaeota^archaeon^TMED99@RPG70095.1$GCA_002170315.2
Euryarchaeota archaeon TMED99	MC1	1	87	10.6745	RPG70378.1	PF05854.11	2.1e-25	1986698	GCA_002170315.2	1986698_Euryarchaeota^archaeon^TMED99@RPG70378.1$GCA_002170315.2
Euryarchaeota archaeon UBA101	MC1	1	88	10.7183	DAHK01000028.1-19	PF05854.11	2.2e-24	1915782	GCA_002495925.1	1915782_Euryarchaeota^archaeon^UBA101@DAHK01000028.1-19$GCA_002495925.1
Euryarchaeota archaeon UBA102	Alba	1	180	9.9396	DAHL01000050.1-6	PF01918.21	6.1e-08	1915769	GCA_002509225.1	1915769_Euryarchaeota^archaeon^UBA102@DAHL01000050.1-6$GCA_002509225.1
Euryarchaeota archaeon UBA103	MC1	1	88	10.2299	DAYH01000015.1-4	PF05854.11	2.3e-22	1915783	GCA_002506825.1	1915783_Euryarchaeota^archaeon^UBA103@DAYH01000015.1-4$GCA_002506825.1
Euryarchaeota archaeon UBA104	MC1	1	88	10.54	DALU01000103.1-7	PF05854.11	1.4e-23	1915784	GCA_002496885.1	1915784_Euryarchaeota^archaeon^UBA104@DALU01000103.1-7$GCA_002496885.1
Euryarchaeota archaeon UBA105	MC1	1	87	10.54	DALV01000094.1-28	PF05854.11	1.1e-23	1915785	GCA_002496905.1	1915785_Euryarchaeota^archaeon^UBA105@DALV01000094.1-28$GCA_002496905.1
Euryarchaeota archaeon UBA106	MC1	1	87	10.54	DAOJ01000095.1-3	PF05854.11	1.2e-23	1915786	GCA_002502365.1	1915786_Euryarchaeota^archaeon^UBA106@DAOJ01000095.1-3$GCA_002502365.1
Euryarchaeota archaeon UBA110	Alba	1	215	8.8868	DAXL01000017.1-18	PF01918.21	5.7e-11	1915791	GCA_002506385.1	1915791_Euryarchaeota^archaeon^UBA110@DAXL01000017.1-18$GCA_002506385.1
Euryarchaeota archaeon UBA110	MC1	1	88	10.4898	DAXL01000048.1-2	PF05854.11	6.5e-25	1915791	GCA_002506385.1	1915791_Euryarchaeota^archaeon^UBA110@DAXL01000048.1-2$GCA_002506385.1
Euryarchaeota archaeon UBA111	MC1	1	88	10.3391	DAWS01000106.1-3	PF05854.11	1e-24	1915792	GCA_002506025.1	1915792_Euryarchaeota^archaeon^UBA111@DAWS01000106.1-3$GCA_002506025.1
Euryarchaeota archaeon UBA111	Alba	1	108	5.10208	DAWS01000148.1-3	PF01918.21	1.3e-07	1915792	GCA_002506025.1	1915792_Euryarchaeota^archaeon^UBA111@DAWS01000148.1-3$GCA_002506025.1
Euryarchaeota archaeon UBA12	Alba	1	109	5.35594	DADW01000020.1-21	PF01918.21	3.3e-09	1915794	GCA_002497645.1	1915794_Euryarchaeota^archaeon^UBA12@DADW01000020.1-21$GCA_002497645.1
Euryarchaeota archaeon UBA12	MC1	1	89	10.1913	DADW01000031.1-14	PF05854.11	1.3e-26	1915794	GCA_002497645.1	1915794_Euryarchaeota^archaeon^UBA12@DADW01000031.1-14$GCA_002497645.1
Euryarchaeota archaeon UBA123	Alba	1	108	5.45437	DAOZ01000088.1-8	PF01918.21	1.1e-06	1915798	GCA_002502485.1	1915798_Euryarchaeota^archaeon^UBA123@DAOZ01000088.1-8$GCA_002502485.1
Euryarchaeota archaeon UBA123	MC1	1	88	10.1994	DAOZ01000125.1-3	PF05854.11	2.5e-25	1915798	GCA_002502485.1	1915798_Euryarchaeota^archaeon^UBA123@DAOZ01000125.1-3$GCA_002502485.1
Euryarchaeota archaeon UBA124	Alba	2	106	5.89122	DAPT01000029.1-1	PF01918.21	1.1e-11	1915799	GCA_002502215.1	1915799_Euryarchaeota^archaeon^UBA124@DAPT01000029.1-1$GCA_002502215.1
Euryarchaeota archaeon UBA124	MC1	1	88	10.4898	DAPT01000117.1-7	PF05854.11	6.5e-25	1915799	GCA_002502215.1	1915799_Euryarchaeota^archaeon^UBA124@DAPT01000117.1-7$GCA_002502215.1
Euryarchaeota archaeon UBA125	CBFD_NFYB_HMF	3	264	5.19869	DAPV01000092.1-12	PF00808.23	0.015	1915800	GCA_002502625.1	1915800_Euryarchaeota^archaeon^UBA125@DAPV01000092.1-12$GCA_002502625.1
Euryarchaeota archaeon UBA133	MC1	1	88	10.4533	DAWN01000014.1-21	PF05854.11	6.9e-23	1915809	GCA_002505985.1	1915809_Euryarchaeota^archaeon^UBA133@DAWN01000014.1-21$GCA_002505985.1
Euryarchaeota archaeon UBA14	MC1	1	89	10.3999	DAOK01000012.1-69	PF05854.11	5.2e-23	1915812	GCA_002501815.1	1915812_Euryarchaeota^archaeon^UBA14@DAOK01000012.1-69$GCA_002501815.1
Euryarchaeota archaeon UBA15	MC1	1	89	9.9941	DAEW01000076.1-13	PF05854.11	2.4e-25	1915813	GCA_002495405.1	1915813_Euryarchaeota^archaeon^UBA15@DAEW01000076.1-13$GCA_002495405.1
Euryarchaeota archaeon UBA16	MC1	1	90	10.3887	DATK01000012.1-6	PF05854.11	5.4e-27	1915814	GCA_002504695.1	1915814_Euryarchaeota^archaeon^UBA16@DATK01000012.1-6$GCA_002504695.1
Euryarchaeota archaeon UBA169	Alba	1	133	9.89909	DAEH01000021.1-26	PF01918.21	1.9e-08	1915773	GCA_002497685.1	1915773_Euryarchaeota^archaeon^UBA169@DAEH01000021.1-26$GCA_002497685.1
Euryarchaeota archaeon UBA170	MC1	1	88	10.3956	DALF01000009.1-12	PF05854.11	2.4e-23	1915816	GCA_002499345.1	1915816_Euryarchaeota^archaeon^UBA170@DALF01000009.1-12$GCA_002499345.1
Euryarchaeota archaeon UBA171	MC1	1	89	10.5849	DANO01000013.1-43	PF05854.11	4.7e-23	1915817	GCA_002497295.1	1915817_Euryarchaeota^archaeon^UBA171@DANO01000013.1-43$GCA_002497295.1
Euryarchaeota archaeon UBA173	MC1	1	90	10.4429	DAJH01000052.1-18	PF05854.11	3.1e-22	1915819	GCA_002498925.1	1915819_Euryarchaeota^archaeon^UBA173@DAJH01000052.1-18$GCA_002498925.1
Euryarchaeota archaeon UBA174	MC1	1	88	10.5002	DAFE01000015.1-18	PF05854.11	5.8e-24	1915820	GCA_002495395.1	1915820_Euryarchaeota^archaeon^UBA174@DAFE01000015.1-18$GCA_002495395.1
Euryarchaeota archaeon UBA181	MC1	1	82	9.88947	DALI01000038.1-1	PF05854.11	2.3e-21	1915827	GCA_002496725.1	1915827_Euryarchaeota^archaeon^UBA181@DALI01000038.1-1$GCA_002496725.1
Euryarchaeota archaeon UBA182	MC1	1	89	10.3999	DAGH01000006.1-67	PF05854.11	5.2e-23	1915828	GCA_002495675.1	1915828_Euryarchaeota^archaeon^UBA182@DAGH01000006.1-67$GCA_002495675.1
Euryarchaeota archaeon UBA186	Alba	1	92	8.03646	DACJ01000037.1-20	PF01918.21	8.5e-18	1915761	GCA_002494765.1	1915761_Euryarchaeota^archaeon^UBA186@DACJ01000037.1-20$GCA_002494765.1
Euryarchaeota archaeon UBA186	CBFD_NFYB_HMF	1	70	8.88652	DACJ01000039.1-2	PF00808.23	4e-12	1915761	GCA_002494765.1	1915761_Euryarchaeota^archaeon^UBA186@DACJ01000039.1-2$GCA_002494765.1
Euryarchaeota archaeon UBA186	CBFD_NFYB_HMF	1	65	9.91583	DACJ01000076.1-6	PF00808.23	1.3e-08	1915761	GCA_002494765.1	1915761_Euryarchaeota^archaeon^UBA186@DACJ01000076.1-6$GCA_002494765.1
Euryarchaeota archaeon UBA193	MC1	1	87	10.54	DASI01000025.1-22	PF05854.11	1e-23	1915832	GCA_002503725.1	1915832_Euryarchaeota^archaeon^UBA193@DASI01000025.1-22$GCA_002503725.1
Euryarchaeota archaeon UBA194	MC1	1	88	10.6125	DAID01000081.1-18	PF05854.11	1.6e-21	1915833	GCA_002496005.1	1915833_Euryarchaeota^archaeon^UBA194@DAID01000081.1-18$GCA_002496005.1
Euryarchaeota archaeon UBA195	MC1	1	88	10.6285	DAVE01000037.1-8	PF05854.11	4.1e-22	1915834	GCA_002505445.1	1915834_Euryarchaeota^archaeon^UBA195@DAVE01000037.1-8$GCA_002505445.1
Euryarchaeota archaeon UBA195	MC1	1	88	10.2299	DAVE01000044.1-18	PF05854.11	4.5e-23	1915834	GCA_002505445.1	1915834_Euryarchaeota^archaeon^UBA195@DAVE01000044.1-18$GCA_002505445.1
Euryarchaeota archaeon UBA196	Alba	1	104	4.91048	DAMA01000111.1-3	PF01918.21	4.6e-10	1915835	GCA_002496985.1	1915835_Euryarchaeota^archaeon^UBA196@DAMA01000111.1-3$GCA_002496985.1
Euryarchaeota archaeon UBA196	MC1	1	89	10.6569	DAMA01000204.1-8	PF05854.11	2.5e-23	1915835	GCA_002496985.1	1915835_Euryarchaeota^archaeon^UBA196@DAMA01000204.1-8$GCA_002496985.1
Euryarchaeota archaeon UBA20	MC1	1	89	10.4475	DAPP01000001.1-38	PF05854.11	2.8e-23	1915838	GCA_002502565.1	1915838_Euryarchaeota^archaeon^UBA20@DAPP01000001.1-38$GCA_002502565.1
Euryarchaeota archaeon UBA202	Alba	1	93	5.21995	DAQA01000011.1-24	PF01918.21	7.1e-16	1915763	GCA_002502685.1	1915763_Euryarchaeota^archaeon^UBA202@DAQA01000011.1-24$GCA_002502685.1
Euryarchaeota archaeon UBA21	Alba	1	108	5.42336	DAFI01000093.1-7	PF01918.21	2.1e-06	1915841	GCA_002497885.1	1915841_Euryarchaeota^archaeon^UBA21@DAFI01000093.1-7$GCA_002497885.1
Euryarchaeota archaeon UBA214	MC1	1	89	10.3326	DAPD01000022.1-14	PF05854.11	1.9e-25	1915842	GCA_002502555.1	1915842_Euryarchaeota^archaeon^UBA214@DAPD01000022.1-14$GCA_002502555.1
Euryarchaeota archaeon UBA214	Alba	1	109	5.76659	DAPD01000040.1-4	PF01918.21	1.6e-09	1915842	GCA_002502555.1	1915842_Euryarchaeota^archaeon^UBA214@DAPD01000040.1-4$GCA_002502555.1
Euryarchaeota archaeon UBA22	MC1	1	88	10.4949	DAXM01000072.1-10	PF05854.11	1.9e-24	1915844	GCA_002506405.1	1915844_Euryarchaeota^archaeon^UBA22@DAXM01000072.1-10$GCA_002506405.1
Euryarchaeota archaeon UBA221	MC1	1	90	10.699	DAHT01000057.1-2	PF05854.11	6.7e-23	1915846	GCA_002498535.1	1915846_Euryarchaeota^archaeon^UBA221@DAHT01000057.1-2$GCA_002498535.1
Euryarchaeota archaeon UBA225	MC1	1	88	10.5344	DAMW01000043.1-11	PF05854.11	4.2e-24	1915849	GCA_002497185.1	1915849_Euryarchaeota^archaeon^UBA225@DAMW01000043.1-11$GCA_002497185.1
Euryarchaeota archaeon UBA227	CBFD_NFYB_HMF	4	262	5.13311	DALX01000036.1-2	PF00808.23	3.1e-08	1915851	GCA_002496925.1	1915851_Euryarchaeota^archaeon^UBA227@DALX01000036.1-2$GCA_002496925.1
Euryarchaeota archaeon UBA227	MC1	1	89	10.2829	DALX01000051.1-17	PF05854.11	2.1e-23	1915851	GCA_002496925.1	1915851_Euryarchaeota^archaeon^UBA227@DALX01000051.1-17$GCA_002496925.1
Euryarchaeota archaeon UBA229	Alba	1	108	4.9778	DAUW01000055.1-14	PF01918.21	5.3e-08	1915853	GCA_002505355.1	1915853_Euryarchaeota^archaeon^UBA229@DAUW01000055.1-14$GCA_002505355.1
Euryarchaeota archaeon UBA24	MC1	1	103	9.76253	DASO01000002.1-1	PF05854.11	3.9e-37	1915765	GCA_002503845.1	1915765_Euryarchaeota^archaeon^UBA24@DASO01000002.1-1$GCA_002503845.1
Euryarchaeota archaeon UBA24	CBFD_NFYB_HMF	2	145	5.59419	DASO01000015.1-3	PF00808.23	5.1e-25	1915765	GCA_002503845.1	1915765_Euryarchaeota^archaeon^UBA24@DASO01000015.1-3$GCA_002503845.1
Euryarchaeota archaeon UBA249	MC1	1	88	10.3956	DAXA01000077.1-4	PF05854.11	2.7e-22	1915856	GCA_002506185.1	1915856_Euryarchaeota^archaeon^UBA249@DAXA01000077.1-4$GCA_002506185.1
Euryarchaeota archaeon UBA250	MC1	1	89	10.5849	DATW01000049.1-27	PF05854.11	4.7e-23	1915859	GCA_002504845.1	1915859_Euryarchaeota^archaeon^UBA250@DATW01000049.1-27$GCA_002504845.1
Euryarchaeota archaeon UBA251	MC1	1	89	10.2415	DAFJ01000024.1-3	PF05854.11	2.9e-25	1915860	GCA_002497905.1	1915860_Euryarchaeota^archaeon^UBA251@DAFJ01000024.1-3$GCA_002497905.1
Euryarchaeota archaeon UBA252	MC1	1	88	10.5447	DAQN01000001.1-184	PF05854.11	4.4e-23	1915861	GCA_002504415.1	1915861_Euryarchaeota^archaeon^UBA252@DAQN01000001.1-184$GCA_002504415.1
Euryarchaeota archaeon UBA256	Alba	1	108	5.37738	DACE01000029.1-71	PF01918.21	1.1e-08	1915864	GCA_002494645.1	1915864_Euryarchaeota^archaeon^UBA256@DACE01000029.1-71$GCA_002494645.1
Euryarchaeota archaeon UBA256	MC1	1	89	10.4898	DACE01000031.1-12	PF05854.11	2e-25	1915864	GCA_002494645.1	1915864_Euryarchaeota^archaeon^UBA256@DACE01000031.1-12$GCA_002494645.1
Euryarchaeota archaeon UBA257	MC1	1	89	10.2263	DAJO01000009.1-31	PF05854.11	3.8e-23	1915865	GCA_002498985.1	1915865_Euryarchaeota^archaeon^UBA257@DAJO01000009.1-31$GCA_002498985.1
Euryarchaeota archaeon UBA257	CBFD_NFYB_HMF	4	262	5.25971	DAJO01000064.1-2	PF00808.23	0.00035	1915865	GCA_002498985.1	1915865_Euryarchaeota^archaeon^UBA257@DAJO01000064.1-2$GCA_002498985.1
Euryarchaeota archaeon UBA258	MC1	1	88	10.4898	DAPR01000015.1-31	PF05854.11	7.6e-26	1915866	GCA_002502605.1	1915866_Euryarchaeota^archaeon^UBA258@DAPR01000015.1-31$GCA_002502605.1
Euryarchaeota archaeon UBA258	MC1	1	88	10.495	DAPR01000042.1-34	PF05854.11	3.8e-25	1915866	GCA_002502605.1	1915866_Euryarchaeota^archaeon^UBA258@DAPR01000042.1-34$GCA_002502605.1
Euryarchaeota archaeon UBA28	MC1	1	88	10.2299	DANW01000009.1-47	PF05854.11	6.9e-23	1915871	GCA_002501605.1	1915871_Euryarchaeota^archaeon^UBA28@DANW01000009.1-47$GCA_002501605.1
Euryarchaeota archaeon UBA31	MC1	1	87	10.5002	DAOY01000008.1-127	PF05854.11	1.4e-23	1915875	GCA_002501975.1	1915875_Euryarchaeota^archaeon^UBA31@DAOY01000008.1-127$GCA_002501975.1
Euryarchaeota archaeon UBA33	Alba	1	110	9.09697	DAYE01000054.1-37	PF01918.21	8.2e-16	1915767	GCA_002506745.1	1915767_Euryarchaeota^archaeon^UBA33@DAYE01000054.1-37$GCA_002506745.1
Euryarchaeota archaeon UBA33	Alba	1	96	6.29747	DAYE01000102.1-3	PF01918.21	3.7e-17	1915767	GCA_002506745.1	1915767_Euryarchaeota^archaeon^UBA33@DAYE01000102.1-3$GCA_002506745.1
Euryarchaeota archaeon UBA33	Alba	1	110	7.83657	DAYE01000111.1-10	PF01918.21	4.1e-16	1915767	GCA_002506745.1	1915767_Euryarchaeota^archaeon^UBA33@DAYE01000111.1-10$GCA_002506745.1
Euryarchaeota archaeon UBA34	MC1	1	88	10.54	DALJ01000043.1-4	PF05854.11	1.4e-23	1915876	GCA_002499425.1	1915876_Euryarchaeota^archaeon^UBA34@DALJ01000043.1-4$GCA_002499425.1
Euryarchaeota archaeon UBA36	MC1	1	88	10.6569	DAJW01000122.1-10	PF05854.11	1.2e-22	1915878	GCA_002496485.1	1915878_Euryarchaeota^archaeon^UBA36@DAJW01000122.1-10$GCA_002496485.1
Euryarchaeota archaeon UBA4	MC1	1	88	10.2299	DAFQ01000038.1-17	PF05854.11	2.9e-22	1915882	GCA_002497985.1	1915882_Euryarchaeota^archaeon^UBA4@DAFQ01000038.1-17$GCA_002497985.1
Euryarchaeota archaeon UBA40	MC1	1	89	10.2415	DAYJ01000105.1-3	PF05854.11	2.9e-25	1915883	GCA_002506875.1	1915883_Euryarchaeota^archaeon^UBA40@DAYJ01000105.1-3$GCA_002506875.1
Euryarchaeota archaeon UBA41	MC1	1	88	10.437	DADQ01000004.1-13	PF05854.11	5.4e-25	1915884	GCA_002495045.1	1915884_Euryarchaeota^archaeon^UBA41@DADQ01000004.1-13$GCA_002495045.1
Euryarchaeota archaeon UBA433	MC1	1	88	10.3391	DAFX01000035.1-9	PF05854.11	1.4e-25	1915885	GCA_002495535.1	1915885_Euryarchaeota^archaeon^UBA433@DAFX01000035.1-9$GCA_002495535.1
Euryarchaeota archaeon UBA438	MC1	1	88	10.3956	DAQP01000019.1-10	PF05854.11	2.9e-22	1915886	GCA_002504435.1	1915886_Euryarchaeota^archaeon^UBA438@DAQP01000019.1-10$GCA_002504435.1
Euryarchaeota archaeon UBA439	MC1	1	88	10.2829	DANB01000011.1-113	PF05854.11	8.4e-25	1915887	GCA_002497245.1	1915887_Euryarchaeota^archaeon^UBA439@DANB01000011.1-113$GCA_002497245.1
Euryarchaeota archaeon UBA439	CBFD_NFYB_HMF	4	262	5.67108	DANB01000020.1-2	PF00808.23	1.4e-05	1915887	GCA_002497245.1	1915887_Euryarchaeota^archaeon^UBA439@DANB01000020.1-2$GCA_002497245.1
Euryarchaeota archaeon UBA441	MC1	1	88	10.8395	DARJ01000087.1-11	PF05854.11	1e-24	1915888	GCA_002503295.1	1915888_Euryarchaeota^archaeon^UBA441@DARJ01000087.1-11$GCA_002503295.1
Euryarchaeota archaeon UBA461	MC1	1	88	10.4898	DAQV01000011.1-4	PF05854.11	1.2e-25	1915891	GCA_002503015.1	1915891_Euryarchaeota^archaeon^UBA461@DAQV01000011.1-4$GCA_002503015.1
Euryarchaeota archaeon UBA461	Alba	1	106	5.25084	DAQV01000043.1-12	PF01918.21	4.7e-11	1915891	GCA_002503015.1	1915891_Euryarchaeota^archaeon^UBA461@DAQV01000043.1-12$GCA_002503015.1
Euryarchaeota archaeon UBA462	MC1	1	88	10.6285	DAYD01000013.1-49	PF05854.11	1.8e-21	1915892	GCA_002506755.1	1915892_Euryarchaeota^archaeon^UBA462@DAYD01000013.1-49$GCA_002506755.1
Euryarchaeota archaeon UBA465	MC1	1	88	10.2299	DAHV01000014.1-42	PF05854.11	3.6e-22	1915895	GCA_002498585.1	1915895_Euryarchaeota^archaeon^UBA465@DAHV01000014.1-42$GCA_002498585.1
Euryarchaeota archaeon UBA488	Alba	1	220	9.75343	DAZP01000036.1-25	PF01918.21	0.0001	1915775	GCA_002509165.1	1915775_Euryarchaeota^archaeon^UBA488@DAZP01000036.1-25$GCA_002509165.1
Euryarchaeota archaeon UBA494	MC1	1	88	10.5849	DAMD01000056.1-45	PF05854.11	1.7e-22	1915901	GCA_002499555.1	1915901_Euryarchaeota^archaeon^UBA494@DAMD01000056.1-45$GCA_002499555.1
Euryarchaeota archaeon UBA495	MC1	1	89	10.4898	DALQ01000017.1-2	PF05854.11	3e-26	1915902	GCA_002496845.1	1915902_Euryarchaeota^archaeon^UBA495@DALQ01000017.1-2$GCA_002496845.1
Euryarchaeota archaeon UBA495	Alba	1	109	5.80144	DALQ01000034.1-2	PF01918.21	9e-08	1915902	GCA_002496845.1	1915902_Euryarchaeota^archaeon^UBA495@DALQ01000034.1-2$GCA_002496845.1
Euryarchaeota archaeon UBA496	CBFD_NFYB_HMF	3	265	5.35246	DASG01000066.1-3	PF00808.23	0.0015	1915903	GCA_002503675.1	1915903_Euryarchaeota^archaeon^UBA496@DASG01000066.1-3$GCA_002503675.1
Euryarchaeota archaeon UBA501	MC1	1	90	10.699	DAVT01000079.1-24	PF05854.11	6.7e-23	1915909	GCA_002505685.1	1915909_Euryarchaeota^archaeon^UBA501@DAVT01000079.1-24$GCA_002505685.1
Euryarchaeota archaeon UBA502	MC1	1	88	10.2299	DAPG01000069.1-23	PF05854.11	2.3e-22	1915910	GCA_002502085.1	1915910_Euryarchaeota^archaeon^UBA502@DAPG01000069.1-23$GCA_002502085.1
Euryarchaeota archaeon UBA52	MC1	1	89	10.5849	DAVB01000055.1-26	PF05854.11	5.5e-23	1915913	GCA_002505455.1	1915913_Euryarchaeota^archaeon^UBA52@DAVB01000055.1-26$GCA_002505455.1
Euryarchaeota archaeon UBA53	MC1	1	88	10.437	DAZU01000005.1-28	PF05854.11	9.9e-25	1915916	GCA_002507425.1	1915916_Euryarchaeota^archaeon^UBA53@DAZU01000005.1-28$GCA_002507425.1
Euryarchaeota archaeon UBA54	MC1	1	88	10.386	DAGM01000050.1-20	PF05854.11	3.5e-24	1915920	GCA_002495735.1	1915920_Euryarchaeota^archaeon^UBA54@DAGM01000050.1-20$GCA_002495735.1
Euryarchaeota archaeon UBA545	MC1	1	87	10.54	DAYC01000045.1-10	PF05854.11	1.1e-23	1915923	GCA_002506725.1	1915923_Euryarchaeota^archaeon^UBA545@DAYC01000045.1-10$GCA_002506725.1
Euryarchaeota archaeon UBA545	MC1	1	88	10.6204	DAYC01000124.1-18	PF05854.11	2.7e-24	1915923	GCA_002506725.1	1915923_Euryarchaeota^archaeon^UBA545@DAYC01000124.1-18$GCA_002506725.1
Euryarchaeota archaeon UBA546	MC1	1	90	10.1169	DAJI01000002.1-13	PF05854.11	1.6e-24	1915924	GCA_002496285.1	1915924_Euryarchaeota^archaeon^UBA546@DAJI01000002.1-13$GCA_002496285.1
Euryarchaeota archaeon UBA546	Alba	1	107	5.90239	DAJI01000076.1-58	PF01918.21	2.4e-10	1915924	GCA_002496285.1	1915924_Euryarchaeota^archaeon^UBA546@DAJI01000076.1-58$GCA_002496285.1
Euryarchaeota archaeon UBA548	Alba	1	108	4.99305	DACX01000026.1-3	PF01918.21	3.9e-07	1915926	GCA_002494865.1	1915926_Euryarchaeota^archaeon^UBA548@DACX01000026.1-3$GCA_002494865.1
Euryarchaeota archaeon UBA548	MC1	1	88	10.3391	DACX01000033.1-15	PF05854.11	1e-24	1915926	GCA_002494865.1	1915926_Euryarchaeota^archaeon^UBA548@DACX01000033.1-15$GCA_002494865.1
Euryarchaeota archaeon UBA549	MC1	1	89	10.4463	DAGF01000036.1-9	PF05854.11	1.4e-24	1915927	GCA_002495645.1	1915927_Euryarchaeota^archaeon^UBA549@DAGF01000036.1-9$GCA_002495645.1
Euryarchaeota archaeon UBA549	Alba	1	107	5.63544	DAGF01000078.1-5	PF01918.21	4.9e-09	1915927	GCA_002495645.1	1915927_Euryarchaeota^archaeon^UBA549@DAGF01000078.1-5$GCA_002495645.1
Euryarchaeota archaeon UBA550	MC1	1	60	10.9681	DAYA01000073.1-1	PF05854.11	9.1e-12	1915928	GCA_002506705.1	1915928_Euryarchaeota^archaeon^UBA550@DAYA01000073.1-1$GCA_002506705.1
Euryarchaeota archaeon UBA556	MC1	1	88	10.4463	DADI01000023.1-19	PF05854.11	1.2e-24	1915934	GCA_002494975.1	1915934_Euryarchaeota^archaeon^UBA556@DADI01000023.1-19$GCA_002494975.1
Euryarchaeota archaeon UBA556	CBFD_NFYB_HMF	3	261	5.36295	DADI01000070.1-2	PF00808.23	0.0017	1915934	GCA_002494975.1	1915934_Euryarchaeota^archaeon^UBA556@DADI01000070.1-2$GCA_002494975.1
Euryarchaeota archaeon UBA557	MC1	1	88	10.1893	DARI01000002.1-244	PF05854.11	1.9e-24	1915935	GCA_002503285.1	1915935_Euryarchaeota^archaeon^UBA557@DARI01000002.1-244$GCA_002503285.1
Euryarchaeota archaeon UBA558	MC1	1	89	10.3999	DAZE01000005.1-53	PF05854.11	4.5e-23	1915936	GCA_002507175.1	1915936_Euryarchaeota^archaeon^UBA558@DAZE01000005.1-53$GCA_002507175.1
Euryarchaeota archaeon UBA559	Alba	1	109	5.55976	DAZG01000047.1-1	PF01918.21	8.6e-08	1915937	GCA_002507165.1	1915937_Euryarchaeota^archaeon^UBA559@DAZG01000047.1-1$GCA_002507165.1
Euryarchaeota archaeon UBA559	MC1	1	89	10.4898	DAZG01000115.1-7	PF05854.11	3e-26	1915937	GCA_002507165.1	1915937_Euryarchaeota^archaeon^UBA559@DAZG01000115.1-7$GCA_002507165.1
Euryarchaeota archaeon UBA560	MC1	1	88	10.2299	DANQ01000038.1-3	PF05854.11	3.6e-22	1915939	GCA_002497315.1	1915939_Euryarchaeota^archaeon^UBA560@DANQ01000038.1-3$GCA_002497315.1
Euryarchaeota archaeon UBA561	MC1	1	90	10.1934	DANX01000088.1-17	PF05854.11	1e-23	1915940	GCA_002502295.1	1915940_Euryarchaeota^archaeon^UBA561@DANX01000088.1-17$GCA_002502295.1
Euryarchaeota archaeon UBA561	Alba	1	107	5.74489	DANX01000117.1-39	PF01918.21	2e-08	1915940	GCA_002502295.1	1915940_Euryarchaeota^archaeon^UBA561@DANX01000117.1-39$GCA_002502295.1
Euryarchaeota archaeon UBA562	Alba	1	108	5.09455	DAST01000001.1-39	PF01918.21	7.1e-07	1915941	GCA_002503905.1	1915941_Euryarchaeota^archaeon^UBA562@DAST01000001.1-39$GCA_002503905.1
Euryarchaeota archaeon UBA562	Alba	1	108	5.09455	DAST01000058.1-29	PF01918.21	7.2e-07	1915941	GCA_002503905.1	1915941_Euryarchaeota^archaeon^UBA562@DAST01000058.1-29$GCA_002503905.1
Euryarchaeota archaeon UBA562	MC1	1	88	10.3391	DAST01000058.1-5	PF05854.11	9.1e-25	1915941	GCA_002503905.1	1915941_Euryarchaeota^archaeon^UBA562@DAST01000058.1-5$GCA_002503905.1
Euryarchaeota archaeon UBA58	MC1	1	88	10.5447	DAHR01000017.1-18	PF05854.11	1.2e-22	1915943	GCA_002498525.1	1915943_Euryarchaeota^archaeon^UBA58@DAHR01000017.1-18$GCA_002498525.1
Euryarchaeota archaeon UBA584	MC1	1	89	10.2864	DATL01000138.1-4	PF05854.11	6.8e-26	1915944	GCA_002504675.1	1915944_Euryarchaeota^archaeon^UBA584@DATL01000138.1-4$GCA_002504675.1
Euryarchaeota archaeon UBA59	MC1	1	88	10.4416	DAVI01000023.1-17	PF05854.11	1.9e-25	1915945	GCA_002505495.1	1915945_Euryarchaeota^archaeon^UBA59@DAVI01000023.1-17$GCA_002505495.1
Euryarchaeota archaeon UBA59	Alba	1	106	5.39066	DAVI01000120.1-26	PF01918.21	4.2e-11	1915945	GCA_002505495.1	1915945_Euryarchaeota^archaeon^UBA59@DAVI01000120.1-26$GCA_002505495.1
Euryarchaeota archaeon UBA596	MC1	1	90	10.3887	DAGQ01000048.1-6	PF05854.11	2e-26	1915947	GCA_002498205.1	1915947_Euryarchaeota^archaeon^UBA596@DAGQ01000048.1-6$GCA_002498205.1
Euryarchaeota archaeon UBA597	MC1	1	87	10.54	DAOD01000047.1-11	PF05854.11	1.1e-23	1915948	GCA_002502325.1	1915948_Euryarchaeota^archaeon^UBA597@DAOD01000047.1-11$GCA_002502325.1
Euryarchaeota archaeon UBA60	Alba	1	106	5.37391	DARQ01000064.1-12	PF01918.21	1e-09	1915951	GCA_002503395.1	1915951_Euryarchaeota^archaeon^UBA60@DARQ01000064.1-12$GCA_002503395.1
Euryarchaeota archaeon UBA60	MC1	1	87	10.4848	DARQ01000108.1-6	PF05854.11	9.1e-25	1915951	GCA_002503395.1	1915951_Euryarchaeota^archaeon^UBA60@DARQ01000108.1-6$GCA_002503395.1
Euryarchaeota archaeon UBA602	MC1	1	90	10.699	DAHO01000078.1-12	PF05854.11	6.7e-23	1915954	GCA_002498455.1	1915954_Euryarchaeota^archaeon^UBA602@DAHO01000078.1-12$GCA_002498455.1
Euryarchaeota archaeon UBA604	MC1	1	90	10.1934	DATZ01000089.1-3	PF05854.11	7.1e-24	1915956	GCA_002504935.1	1915956_Euryarchaeota^archaeon^UBA604@DATZ01000089.1-3$GCA_002504935.1
Euryarchaeota archaeon UBA604	Alba	1	107	5.37376	DATZ01000150.1-4	PF01918.21	4.1e-09	1915956	GCA_002504935.1	1915956_Euryarchaeota^archaeon^UBA604@DATZ01000150.1-4$GCA_002504935.1
Euryarchaeota archaeon UBA605	MC1	1	88	10.2829	DATY01000006.1-6	PF05854.11	8.4e-25	1915957	GCA_002504905.1	1915957_Euryarchaeota^archaeon^UBA605@DATY01000006.1-6$GCA_002504905.1
Euryarchaeota archaeon UBA605	CBFD_NFYB_HMF	4	262	5.16883	DATY01000029.1-112	PF00808.23	0.00019	1915957	GCA_002504905.1	1915957_Euryarchaeota^archaeon^UBA605@DATY01000029.1-112$GCA_002504905.1
Euryarchaeota archaeon UBA618	Alba	1	106	5.08216	DAVA01000082.1-18	PF01918.21	2e-11	1915963	GCA_002505415.1	1915963_Euryarchaeota^archaeon^UBA618@DAVA01000082.1-18$GCA_002505415.1
Euryarchaeota archaeon UBA62	MC1	1	88	10.2299	DAPJ01000018.1-7	PF05854.11	2.3e-22	1915965	GCA_002502095.1	1915965_Euryarchaeota^archaeon^UBA62@DAPJ01000018.1-7$GCA_002502095.1
Euryarchaeota archaeon UBA622	MC1	1	88	10.8684	DADL01000004.1-3	PF05854.11	1.2e-23	1915968	GCA_002497545.1	1915968_Euryarchaeota^archaeon^UBA622@DADL01000004.1-3$GCA_002497545.1
Euryarchaeota archaeon UBA65	Alba	1	108	7.83657	DAFB01000003.1-17	PF01918.21	7.8e-16	1915778	GCA_002497865.1	1915778_Euryarchaeota^archaeon^UBA65@DAFB01000003.1-17$GCA_002497865.1
Euryarchaeota archaeon UBA65	Alba	1	105	8.70774	DAFB01000030.1-6	PF01918.21	1.3e-17	1915778	GCA_002497865.1	1915778_Euryarchaeota^archaeon^UBA65@DAFB01000030.1-6$GCA_002497865.1
Euryarchaeota archaeon UBA68	MC1	1	90	10.3845	DAMT01000046.1-44	PF05854.11	1.8e-26	1915972	GCA_002497145.1	1915972_Euryarchaeota^archaeon^UBA68@DAMT01000046.1-44$GCA_002497145.1
Euryarchaeota archaeon UBA82	MC1	1	88	10.6745	DAKQ01000065.1-9	PF05854.11	2.2e-25	1915974	GCA_002496635.1	1915974_Euryarchaeota^archaeon^UBA82@DAKQ01000065.1-9$GCA_002496635.1
Euryarchaeota archaeon UBA82	Alba	1	107	5.61222	DAKQ01000141.1-3	PF01918.21	3.2e-10	1915974	GCA_002496635.1	1915974_Euryarchaeota^archaeon^UBA82@DAKQ01000141.1-3$GCA_002496635.1
Euryarchaeota archaeon UBA83	MC1	1	89	10.2415	DAUM01000123.1-5	PF05854.11	6.8e-27	1915975	GCA_002505155.1	1915975_Euryarchaeota^archaeon^UBA83@DAUM01000123.1-5$GCA_002505155.1
Euryarchaeota archaeon UBA83	Alba	1	109	6.08421	DAUM01000131.1-8	PF01918.21	3e-08	1915975	GCA_002505155.1	1915975_Euryarchaeota^archaeon^UBA83@DAUM01000131.1-8$GCA_002505155.1
Euryarchaeota archaeon UBA84	CBFD_NFYB_HMF	3	264	5.19262	DAGV01000113.1-6	PF00808.23	0.033	1915976	GCA_002495765.1	1915976_Euryarchaeota^archaeon^UBA84@DAGV01000113.1-6$GCA_002495765.1
Euryarchaeota archaeon UBA85	MC1	1	88	10.6204	DAIQ01000035.1-4	PF05854.11	6.5e-25	1915977	GCA_002496175.1	1915977_Euryarchaeota^archaeon^UBA85@DAIQ01000035.1-4$GCA_002496175.1
Euryarchaeota archaeon UBA87	MC1	1	90	10.28	DAGL01000100.1-5	PF05854.11	2e-25	1915979	GCA_002498135.1	1915979_Euryarchaeota^archaeon^UBA87@DAGL01000100.1-5$GCA_002498135.1
Euryarchaeota archaeon UBA87	Bac_DNA_binding	1	103	9.86748	DAGL01000114.1-2	PF00216.21	1.1e-14	1915979	GCA_002498135.1	1915979_Euryarchaeota^archaeon^UBA87@DAGL01000114.1-2$GCA_002498135.1
Euryarchaeota archaeon UBA88	MC1	1	88	10.6745	DAME01000003.1-117	PF05854.11	1.9e-25	1915980	GCA_002499545.1	1915980_Euryarchaeota^archaeon^UBA88@DAME01000003.1-117$GCA_002499545.1
Euryarchaeota archaeon UBA88	Alba	1	108	5.27905	DAME01000003.1-9	PF01918.21	5.6e-08	1915980	GCA_002499545.1	1915980_Euryarchaeota^archaeon^UBA88@DAME01000003.1-9$GCA_002499545.1
Euryarchaeota archaeon UBA89	MC1	1	88	10.3326	DAFS01000033.1-33	PF05854.11	1.3e-24	1915981	GCA_002495525.1	1915981_Euryarchaeota^archaeon^UBA89@DAFS01000033.1-33$GCA_002495525.1
Euryarchaeota archaeon UBA89	CBFD_NFYB_HMF	4	262	5.25971	DAFS01000037.1-60	PF00808.23	0.0002	1915981	GCA_002495525.1	1915981_Euryarchaeota^archaeon^UBA89@DAFS01000037.1-60$GCA_002495525.1
Euryarchaeota archaeon UBA90	MC1	1	88	10.2904	DACK01000100.1-9	PF05854.11	5.5e-25	1915983	GCA_002494685.1	1915983_Euryarchaeota^archaeon^UBA90@DACK01000100.1-9$GCA_002494685.1
Euryarchaeota archaeon UBA90	Alba	1	108	5.08963	DACK01000145.1-2	PF01918.21	1.4e-07	1915983	GCA_002494685.1	1915983_Euryarchaeota^archaeon^UBA90@DACK01000145.1-2$GCA_002494685.1
Euryarchaeota archaeon UBA91	Alba	1	106	4.96379	DAMU01000077.1-16	PF01918.21	9.9e-10	1915984	GCA_002499705.1	1915984_Euryarchaeota^archaeon^UBA91@DAMU01000077.1-16$GCA_002499705.1
Euryarchaeota archaeon UBA91	MC1	1	88	10.6745	DAMU01000084.1-19	PF05854.11	2.2e-25	1915984	GCA_002499705.1	1915984_Euryarchaeota^archaeon^UBA91@DAMU01000084.1-19$GCA_002499705.1
Euryarchaeota archaeon UBA99	MC1	1	88	10.2263	DANG01000132.1-3	PF05854.11	1.7e-24	1915986	GCA_002499785.1	1915986_Euryarchaeota^archaeon^UBA99@DANG01000132.1-3$GCA_002499785.1
Euryarchaeota archaeum SCGC AAA287-E17	Alba	1	168	5.32791	AXWJ01000005.1-34	PF01918.21	1.6e-09	1298895	GCA_000484935.1	1298895_Euryarchaeota^archaeum^SCGC^AAA287-E17@AXWJ01000005.1-34$GCA_000484935.1
Euryarchaeota archaeum SCGC AAA287-E17	Alba	1	137	4.89547	AXWJ01000007.1-1	PF01918.21	3.7e-08	1298895	GCA_000484935.1	1298895_Euryarchaeota^archaeum^SCGC^AAA287-E17@AXWJ01000007.1-1$GCA_000484935.1
Euryarchaeota archaeum SCGC AAA287-E17	CBFD_NFYB_HMF	1	74	9.57093	AXWJ01000014.1-1	PF00808.23	2.4e-11	1298895	GCA_000484935.1	1298895_Euryarchaeota^archaeum^SCGC^AAA287-E17@AXWJ01000014.1-1$GCA_000484935.1
Euryarchaeota archaeum SCGC AAA287-N16	CBFD_NFYB_HMF	1	64	9.62823	AXWK01000001.1-13	PF00808.23	1.1e-09	1298894	GCA_000484955.1	1298894_Euryarchaeota^archaeum^SCGC^AAA287-N16@AXWK01000001.1-13$GCA_000484955.1
Euryarchaeota archaeum SCGC AAA287-N16	Alba	1	180	5.03471	AXWK01000016.1-4	PF01918.21	1.9e-09	1298894	GCA_000484955.1	1298894_Euryarchaeota^archaeum^SCGC^AAA287-N16@AXWK01000016.1-4$GCA_000484955.1
euryarchaeote SCGC AAA261-G15	Alba	1	94	8.96086	AQVL01000022.1-11	PF01918.21	1.6e-14	1130318	GCA_000376025.1	1130318_euryarchaeote^SCGC^AAA261-G15@AQVL01000022.1-11$GCA_000376025.1
euryarchaeote SCGC AAA261-G15	CBFD_NFYB_HMF	1	69	6.56316	AQVL01000030.1-5	PF00808.23	4.4e-10	1130318	GCA_000376025.1	1130318_euryarchaeote^SCGC^AAA261-G15@AQVL01000030.1-5$GCA_000376025.1
euryarchaeote SCGC AAA261-G15	Bac_DNA_binding	1	91	10.6851	AQVL01000062.1-2	PF00216.21	4.3e-31	1130318	GCA_000376025.1	1130318_euryarchaeote^SCGC^AAA261-G15@AQVL01000062.1-2$GCA_000376025.1
Ferroglobus placidus DSM 10642	CBFD_NFYB_HMF	1	69	8.8182	ADC65068.1	PF00808.23	1e-17	54261	GCA_000025505.1	54261_Ferroglobus^placidus^DSM^10642@ADC65068.1$GCA_000025505.1
Ferroglobus placidus DSM 10642	Alba	1	90	7.98809	ADC65286.1	PF01918.21	1.4e-19	54261	GCA_000025505.1	54261_Ferroglobus^placidus^DSM^10642@ADC65286.1$GCA_000025505.1
Ferroglobus placidus DSM 10642	Alba	1	92	5.5516	ADC65872.1	PF01918.21	3.2e-18	54261	GCA_000025505.1	54261_Ferroglobus^placidus^DSM^10642@ADC65872.1$GCA_000025505.1
Ferroglobus placidus DSM 10642	CBFD_NFYB_HMF	1	67	9.09819	ADC65938.1	PF00808.23	6.7e-18	54261	GCA_000025505.1	54261_Ferroglobus^placidus^DSM^10642@ADC65938.1$GCA_000025505.1
Ferroplasma acidarmanus fer1	Alba	1	90	7.96707	AGO60606.1	PF01918.21	1.2e-15	97393	GCA_000152265.2	97393_Ferroplasma^acidarmanus^fer1@AGO60606.1$GCA_000152265.2
Ferroplasma acidarmanus fer1	Bac_DNA_binding	1	90	9.82013	AGO61086.1	PF00216.21	4.8e-19	97393	GCA_000152265.2	97393_Ferroplasma^acidarmanus^fer1@AGO61086.1$GCA_000152265.2
Ferroplasma sp. Type II	Bac_DNA_binding	1	90	9.88678	EQB71534.1	PF00216.21	4.5e-19	261388	GCA_000496155.1	261388_Ferroplasma^sp.^Type^II@EQB71534.1$GCA_000496155.1
Ferroplasma sp. Type II	Bac_DNA_binding	1	90	9.88678	EQB71966.1	PF00216.21	8.8e-19	261388	GCA_000496155.1	261388_Ferroplasma^sp.^Type^II@EQB71966.1$GCA_000496155.1
Ferroplasma sp. Type II	Alba	1	97	6.56709	EQB73943.1	PF01918.21	1e-15	261388	GCA_000496155.1	261388_Ferroplasma^sp.^Type^II@EQB73943.1$GCA_000496155.1
Fervidicoccus fontis Kam940	Alba	1	91	6.2715	AFH42707.1	PF01918.21	1.4e-07	683846	GCA_000258425.1	683846_Fervidicoccus^fontis^Kam940@AFH42707.1$GCA_000258425.1
Fervidicoccus fontis Kam940	Alba	1	79	9.89421	AFH42713.1	PF01918.21	1.5e-14	683846	GCA_000258425.1	683846_Fervidicoccus^fontis^Kam940@AFH42713.1$GCA_000258425.1
Fervidicoccus fontis Kam940	Cren7	1	60	9.87056	AFH42781.1	PF11520.8	6.5e-29	683846	GCA_000258425.1	683846_Fervidicoccus^fontis^Kam940@AFH42781.1$GCA_000258425.1
Fervidicoccus sp.	Cren7	1	60	9.87335	PNV81068.1	PF11520.8	1.1e-27	2060324	GCA_002899805.1	2060324_Fervidicoccus^sp.@PNV81068.1$GCA_002899805.1
Fervidicoccus sp.	Alba	1	91	7.9658	PNV81357.1	PF01918.21	5.9e-07	2060324	GCA_002899805.1	2060324_Fervidicoccus^sp.@PNV81357.1$GCA_002899805.1
Fervidicoccus sp.	Alba	1	99	9.99309	PNV81758.1	PF01918.21	1.8e-18	2060324	GCA_002899805.1	2060324_Fervidicoccus^sp.@PNV81758.1$GCA_002899805.1
Geoglobus acetivorans	Alba	1	91	5.22586	AIY89704.1	PF01918.21	4.4e-19	565033	GCA_000789255.1	565033_Geoglobus^acetivorans@AIY89704.1$GCA_000789255.1
Geoglobus acetivorans	Alba	1	90	7.98759	AIY90108.1	PF01918.21	3.3e-20	565033	GCA_000789255.1	565033_Geoglobus^acetivorans@AIY90108.1$GCA_000789255.1
Geoglobus acetivorans	CBFD_NFYB_HMF	1	67	9.09878	AIY90720.1	PF00808.23	1.1e-18	565033	GCA_000789255.1	565033_Geoglobus^acetivorans@AIY90720.1$GCA_000789255.1
Geoglobus acetivorans	CBFD_NFYB_HMF	1	67	6.57787	AIY90774.1	PF00808.23	1e-19	565033	GCA_000789255.1	565033_Geoglobus^acetivorans@AIY90774.1$GCA_000789255.1
Geoglobus ahangari	Alba	1	91	5.24575	AKG90738.1	PF01918.21	6.1e-19	113653	GCA_001006045.1	113653_Geoglobus^ahangari@AKG90738.1$GCA_001006045.1
Geoglobus ahangari	Alba	1	90	7.9885	AKG91140.1	PF01918.21	1e-18	113653	GCA_001006045.1	113653_Geoglobus^ahangari@AKG91140.1$GCA_001006045.1
Geoglobus ahangari	CBFD_NFYB_HMF	1	67	6.57787	AKG91782.1	PF00808.23	1e-19	113653	GCA_001006045.1	113653_Geoglobus^ahangari@AKG91782.1$GCA_001006045.1
Geoglobus ahangari	CBFD_NFYB_HMF	1	67	9.39645	AKG92169.1	PF00808.23	2.1e-19	113653	GCA_001006045.1	113653_Geoglobus^ahangari@AKG92169.1$GCA_001006045.1
Geoglobus sp. UBA232	CBFD_NFYB_HMF	1	68	6.57787	DAZK01000017.1-22	PF00808.23	1.1e-19	1915570	GCA_002507275.1	1915570_Geoglobus^sp.^UBA232@DAZK01000017.1-22$GCA_002507275.1
Geoglobus sp. UBA232	CBFD_NFYB_HMF	1	67	9.04841	DAZK01000046.1-71	PF00808.23	7.1e-20	1915570	GCA_002507275.1	1915570_Geoglobus^sp.^UBA232@DAZK01000046.1-71$GCA_002507275.1
Hadesarchaea archaeon	Alba	1	101	8.01086	RLG56923.1	PF01918.21	2.3e-16	2250276	GCA_003661465.1	2250276_Hadesarchaea^archaeon@RLG56923.1$GCA_003661465.1
Hadesarchaea archaeon	CBFD_NFYB_HMF	1	68	9.50803	RLG57009.1	PF00808.23	2.1e-11	2250276	GCA_003661465.1	2250276_Hadesarchaea^archaeon@RLG57009.1$GCA_003661465.1
Hadesarchaea archaeon	CBFD_NFYB_HMF	1	62	10.5909	RLG58087.1	PF00808.23	7.5e-06	2250276	GCA_003661465.1	2250276_Hadesarchaea^archaeon@RLG58087.1$GCA_003661465.1
Hadesarchaea archaeon B3-Hades	CBFD_NFYB_HMF	1	68	9.96479	TKJ26172.1	PF00808.23	2e-12	2012484	GCA_005222995.1	2012484_Hadesarchaea^archaeon^B3_Hades@TKJ26172.1$GCA_005222995.1
Hadesarchaea archaeon B3-Hades	CBFD_NFYB_HMF	1	64	10.0899	TKJ26349.1	PF00808.23	1.8e-09	2012484	GCA_005222995.1	2012484_Hadesarchaea^archaeon^B3_Hades@TKJ26349.1$GCA_005222995.1
Hadesarchaea archaeon B3-Hades	CBFD_NFYB_HMF	1	70	10.103	TKJ26686.1	PF00808.23	1.6e-08	2012484	GCA_005222995.1	2012484_Hadesarchaea^archaeon^B3_Hades@TKJ26686.1$GCA_005222995.1
Hadesarchaea archaeon B3-Hades	Alba	2	109	8.03726	TKJ26881.1	PF01918.21	3.5e-15	2012484	GCA_005222995.1	2012484_Hadesarchaea^archaeon^B3_Hades@TKJ26881.1$GCA_005222995.1
Hadesarchaea archaeon B3-Hades	Alba	2	109	9.09665	TKJ27202.1	PF01918.21	2e-16	2012484	GCA_005222995.1	2012484_Hadesarchaea^archaeon^B3_Hades@TKJ27202.1$GCA_005222995.1
Hadesarchaea archaeon CG08-land-8-20-14-0-20-51-8	CBFD_NFYB_HMF	1	79	11.1598	PIU14698.1	PF00808.23	1e-12	1975561	GCA_002779005.1	1975561_Hadesarchaea^archaeon^CG08_land_8_20_14_0_20_51_8@PIU14698.1$GCA_002779005.1
Hadesarchaea archaeon DG-33	CBFD_NFYB_HMF	1	69	9.29698	KUO39113.1	PF00808.23	2.2e-10	1775754	GCA_001515185.1	1775754_Hadesarchaea^archaeon^DG-33@KUO39113.1$GCA_001515185.1
Hadesarchaea archaeon DG-33	CBFD_NFYB_HMF	1	73	11.2282	KUO39119.1	PF00808.23	6.6e-09	1775754	GCA_001515185.1	1775754_Hadesarchaea^archaeon^DG-33@KUO39119.1$GCA_001515185.1
Hadesarchaea archaeon DG-33	CBFD_NFYB_HMF	1	73	10.1608	KUO39199.1	PF00808.23	2.9e-09	1775754	GCA_001515185.1	1775754_Hadesarchaea^archaeon^DG-33@KUO39199.1$GCA_001515185.1
Hadesarchaea archaeon DG-33	Alba	1	106	8.03298	KUO39691.1	PF01918.21	2.6e-15	1775754	GCA_001515185.1	1775754_Hadesarchaea^archaeon^DG-33@KUO39691.1$GCA_001515185.1
Hadesarchaea archaeon DG-33	CBFD_NFYB_HMF	1	68	10.2026	KUO40711.1	PF00808.23	2.3e-13	1775754	GCA_001515185.1	1775754_Hadesarchaea^archaeon^DG-33@KUO40711.1$GCA_001515185.1
Hadesarchaea archaeon DG-33-1	Alba	1	107	8.96215	KUO40280.1	PF01918.21	1.9e-17	1775755	GCA_001515195.1	1775755_Hadesarchaea^archaeon^DG-33-1@KUO40280.1$GCA_001515195.1
Hadesarchaea archaeon DG-33-1	CBFD_NFYB_HMF	1	68	9.66988	KUO40316.1	PF00808.23	1.2e-12	1775755	GCA_001515195.1	1775755_Hadesarchaea^archaeon^DG-33-1@KUO40316.1$GCA_001515195.1
Hadesarchaea archaeon DG-33-1	CBFD_NFYB_HMF	1	68	10.6878	KUO40594.1	PF00808.23	3.9e-12	1775755	GCA_001515195.1	1775755_Hadesarchaea^archaeon^DG-33-1@KUO40594.1$GCA_001515195.1
Hadesarchaea archaeon DG-33-1	Alba	1	68	9.99178	KUO41013.1	PF01918.21	1.9e-15	1775755	GCA_001515195.1	1775755_Hadesarchaea^archaeon^DG-33-1@KUO41013.1$GCA_001515195.1
Hadesarchaea archaeon DG-33-1	CBFD_NFYB_HMF	1	73	10.7178	KUO41575.1	PF00808.23	3.3e-11	1775755	GCA_001515195.1	1775755_Hadesarchaea^archaeon^DG-33-1@KUO41575.1$GCA_001515195.1
Hadesarchaea archaeon YNP-45	Alba	1	95	9.22156	KUO39649.1	PF01918.21	3.3e-17	1776334	GCA_001515205.2	1776334_Hadesarchaea^archaeon^YNP_45@KUO39649.1$GCA_001515205.2
Hadesarchaea archaeon YNP-45	CBFD_NFYB_HMF	1	68	9.50803	KUO40780.1	PF00808.23	9.9e-14	1776334	GCA_001515205.2	1776334_Hadesarchaea^archaeon^YNP_45@KUO40780.1$GCA_001515205.2
Hadesarchaea archaeon YNP-45	CBFD_NFYB_HMF	1	70	9.6941	KUO42435.1	PF00808.23	7.8e-10	1776334	GCA_001515205.2	1776334_Hadesarchaea^archaeon^YNP_45@KUO42435.1$GCA_001515205.2
Hadesarchaea archaeon YNP-N21	CBFD_NFYB_HMF	1	64	10.1001	KUO41911.1	PF00808.23	1.9e-09	1776333	GCA_001515215.1	1776333_Hadesarchaea^archaeon^YNP_N21@KUO41911.1$GCA_001515215.1
Hadesarchaea archaeon YNP-N21	Alba	1	95	8.10081	KUO42123.1	PF01918.21	1.4e-19	1776333	GCA_001515215.1	1776333_Hadesarchaea^archaeon^YNP_N21@KUO42123.1$GCA_001515215.1
Hadesarchaea archaeon YNP-N21	Alba	1	76	9.81946	KUO42261.1	PF01918.21	9.9e-14	1776333	GCA_001515215.1	1776333_Hadesarchaea^archaeon^YNP_N21@KUO42261.1$GCA_001515215.1
Hadesarchaea archaeon YNP-N21	CBFD_NFYB_HMF	1	67	9.89873	KUO43356.1	PF00808.23	9.9e-10	1776333	GCA_001515215.1	1776333_Hadesarchaea^archaeon^YNP_N21@KUO43356.1$GCA_001515215.1
Haladaptatus cibarius D43	MC1	1	108	4.80963	JDTH01000001.1-1	PF05854.11	8.6e-45	453847	GCA_000710615.1	453847_Haladaptatus^cibarius^D43@JDTH01000001.1-1$GCA_000710615.1
Haladaptatus cibarius D43	CBFD_NFYB_HMF	2	144	5.0595	JDTH01000002.1-1842	PF00808.23	3.7e-21	453847	GCA_000710615.1	453847_Haladaptatus^cibarius^D43@JDTH01000002.1-1842$GCA_000710615.1
Haladaptatus litoreus	CBFD_NFYB_HMF	2	143	4.95861	SIQ73391.1	PF00808.23	1.7e-22	553468	GCA_900156425.1	553468_Haladaptatus^litoreus@SIQ73391.1$GCA_900156425.1
Haladaptatus litoreus	MC1	1	107	4.80963	SIR58673.1	PF05854.11	1.1e-44	553468	GCA_900156425.1	553468_Haladaptatus^litoreus@SIR58673.1$GCA_900156425.1
Haladaptatus paucihalophilus DX253	MC1	1	102	4.85026	EFW90697.1	PF05854.11	7e-45	367189	GCA_000187225.2	367189_Haladaptatus^paucihalophilus^DX253@EFW90697.1$GCA_000187225.2
Haladaptatus paucihalophilus DX253	CBFD_NFYB_HMF	2	143	4.9023	EFW92175.1	PF00808.23	5.3e-25	367189	GCA_000187225.2	367189_Haladaptatus^paucihalophilus^DX253@EFW92175.1$GCA_000187225.2
Haladaptatus sp. R4	CBFD_NFYB_HMF	2	143	4.97136	KZN24809.1	PF00808.23	1.5e-23	1679489	GCA_001625445.1	1679489_Haladaptatus^sp.^R4@KZN24809.1$GCA_001625445.1
Haladaptatus sp. R4	MC1	1	102	4.85026	KZN25883.1	PF05854.11	1.4e-44	1679489	GCA_001625445.1	1679489_Haladaptatus^sp.^R4@KZN25883.1$GCA_001625445.1
Halalkaliarchaeum desulfuricum	CBFD_NFYB_HMF	2	143	4.64459	AUX09429.1	PF00808.23	3.1e-21	2055893	GCA_002952775.1	2055893_Halalkaliarchaeum^desulfuricum@AUX09429.1$GCA_002952775.1
Halalkaliarchaeum desulfuricum	MC1	1	102	4.50262	AUX10491.1	PF05854.11	9.2e-45	2055893	GCA_002952775.1	2055893_Halalkaliarchaeum^desulfuricum@AUX10491.1$GCA_002952775.1
Halalkalicoccus jeotgali B3	MC1	1	102	4.84397	ADJ13407.1	PF05854.11	2.7e-44	413810	GCA_000196895.1	413810_Halalkalicoccus^jeotgali^B3@ADJ13407.1$GCA_000196895.1
Halalkalicoccus jeotgali B3	CBFD_NFYB_HMF	2	147	4.47907	ADJ16325.1	PF00808.23	4.6e-21	413810	GCA_000196895.1	413810_Halalkalicoccus^jeotgali^B3@ADJ16325.1$GCA_000196895.1
Halalkalicoccus paucihalophilus	MC1	1	102	4.60743	KYH27147.1	PF05854.11	2.6e-45	1008153	GCA_001593955.1	1008153_Halalkalicoccus^paucihalophilus@KYH27147.1$GCA_001593955.1
Halalkalicoccus paucihalophilus	CBFD_NFYB_HMF	2	143	4.78641	KYH27830.1	PF00808.23	1.3e-21	1008153	GCA_001593955.1	1008153_Halalkalicoccus^paucihalophilus@KYH27830.1$GCA_001593955.1
Halalkalicoccus subterraneus	MC1	1	103	4.66033	RDQG01000004.1-1	PF05854.11	1.8e-44	2675002	GCA_003697815.1	2675002_Halalkalicoccus^subterraneus@RDQG01000004.1-1$GCA_003697815.1
Halalkalicoccus subterraneus	CBFD_NFYB_HMF	2	144	4.8328	RDQG01000008.1-10	PF00808.23	5.9e-23	2675002	GCA_003697815.1	2675002_Halalkalicoccus^subterraneus@RDQG01000008.1-10$GCA_003697815.1
Halanaeroarchaeum sulfurireducens	CBFD_NFYB_HMF	2	142	4.89911	AKH96975.1	PF00808.23	4.4e-22	1604004	GCA_001011115.1	1604004_Halanaeroarchaeum^sulfurireducens@AKH96975.1$GCA_001011115.1
Halanaeroarchaeum sulfurireducens	MC1	1	104	4.86285	AKH98485.1	PF05854.11	3.7e-42	1604004	GCA_001011115.1	1604004_Halanaeroarchaeum^sulfurireducens@AKH98485.1$GCA_001011115.1
Halapricum salinum	CBFD_NFYB_HMF	2	147	4.53402	BBMO01000001.1-1703	PF00808.23	2.5e-19	1457250	GCA_000755225.1	1457250_Halapricum^salinum@BBMO01000001.1-1703$GCA_000755225.1
Halapricum salinum	MC1	1	104	4.93221	BBMO01000002.1-1083	PF05854.11	6.1e-45	1457250	GCA_000755225.1	1457250_Halapricum^salinum@BBMO01000002.1-1083$GCA_000755225.1
Halapricum sp. CBA1109	CBFD_NFYB_HMF	2	146	5.01243	MUV90283.1	PF00808.23	4.8e-16	2668068	GCA_009741825.1	2668068_Halapricum^sp.^CBA1109@MUV90283.1$GCA_009741825.1
Halapricum sp. CBA1109	MC1	1	103	4.61941	MUV90593.1	PF05854.11	5e-46	2668068	GCA_009741825.1	2668068_Halapricum^sp.^CBA1109@MUV90593.1$GCA_009741825.1
Halarchaeum acidiphilum MH1-52-1	CBFD_NFYB_HMF	1	56	4.32735	BANO01000007.1-3	PF00808.23	0.012	489138	GCA_000400975.1	489138_Halarchaeum^acidiphilum^MH1-52-1@BANO01000007.1-3$GCA_000400975.1
Halarchaeum acidiphilum MH1-52-1	MC1	1	105	5.40236	BANO01000070.1-8	PF05854.11	5.9e-42	489138	GCA_000400975.1	489138_Halarchaeum^acidiphilum^MH1-52-1@BANO01000070.1-8$GCA_000400975.1
Halarchaeum acidiphilum MH1-52-1	CBFD_NFYB_HMF	2	146	4.78142	BANO01000130.1-5	PF00808.23	1.5e-23	489138	GCA_000400975.1	489138_Halarchaeum^acidiphilum^MH1-52-1@BANO01000130.1-5$GCA_000400975.1
Halarchaeum acidiphilum MH1-52-1	CBFD_NFYB_HMF	1	56	4.43595	BANO01000410.1-3	PF00808.23	0.0098	489138	GCA_000400975.1	489138_Halarchaeum^acidiphilum^MH1-52-1@BANO01000410.1-3$GCA_000400975.1
Halarchaeum sp. CBA1220	CBFD_NFYB_HMF	1	55	4.32735	RNH88724.1	PF00808.23	0.012	1853682	GCA_003721175.1	1853682_Halarchaeum^sp.^CBA1220@RNH88724.1$GCA_003721175.1
Halarchaeum sp. CBA1220	CBFD_NFYB_HMF	2	144	4.64914	RNH90693.1	PF00808.23	3.7e-23	1853682	GCA_003721175.1	1853682_Halarchaeum^sp.^CBA1220@RNH90693.1$GCA_003721175.1
Halarchaeum sp. CBA1220	MC1	1	104	4.65148	RNH90942.1	PF05854.11	8e-42	1853682	GCA_003721175.1	1853682_Halarchaeum^sp.^CBA1220@RNH90942.1$GCA_003721175.1
Halegenticoccus soli	CBFD_NFYB_HMF	2	144	4.91329	PEND01000002.1-490	PF00808.23	1.8e-24	1985678	GCA_002844195.1	1985678_Halegenticoccus^soli@PEND01000002.1-490$GCA_002844195.1
Halegenticoccus soli	MC1	1	102	5.70468	PEND01000004.1-228	PF05854.11	9.2e-41	1985678	GCA_002844195.1	1985678_Halegenticoccus^soli@PEND01000004.1-228$GCA_002844195.1
Halegenticoccus soli	MC1	1	103	4.91808	PEND01000009.1-119	PF05854.11	1.6e-44	1985678	GCA_002844195.1	1985678_Halegenticoccus^soli@PEND01000009.1-119$GCA_002844195.1
Haloarchaeobius iranensis	MC1	1	101	4.79089	SDM31620.1	PF05854.11	1e-43	996166	GCA_900103505.1	996166_Haloarchaeobius^iranensis@SDM31620.1$GCA_900103505.1
Haloarchaeobius iranensis	CBFD_NFYB_HMF	2	143	4.43327	SDM93744.1	PF00808.23	1.7e-23	996166	GCA_900103505.1	996166_Haloarchaeobius^iranensis@SDM93744.1$GCA_900103505.1
haloarchaeon 3A1-DGR	MC1	1	106	4.8015	KK033114.1-1787	PF05854.11	4.7e-41	1071085	GCA_000447865.2	1071085_haloarchaeon^3A1-DGR@KK033114.1-1787$GCA_000447865.2
haloarchaeon 3A1-DGR	CBFD_NFYB_HMF	2	144	4.71242	KK033114.1-300	PF00808.23	7.6e-24	1071085	GCA_000447865.2	1071085_haloarchaeon^3A1-DGR@KK033114.1-300$GCA_000447865.2
Haloarcula argentinensis DSM 12282	CBFD_NFYB_HMF	2	145	4.47695	EMA20086.1	PF00808.23	1e-19	43776	GCA_000336895.1	43776_Haloarcula^argentinensis^DSM^12282@EMA20086.1$GCA_000336895.1
Haloarcula argentinensis DSM 12282	MC1	1	102	4.64882	EMA20963.1	PF05854.11	1.8e-43	43776	GCA_000336895.1	43776_Haloarcula^argentinensis^DSM^12282@EMA20963.1$GCA_000336895.1
Haloarcula hispanica ATCC 33960	MC1	1	102	4.64882	AEM55864.1	PF05854.11	1.8e-43	51589	GCA_000223905.1	51589_Haloarcula^hispanica^ATCC^33960@AEM55864.1$GCA_000223905.1
Haloarcula hispanica ATCC 33960	CBFD_NFYB_HMF	2	145	4.47695	AEM58336.1	PF00808.23	1e-19	51589	GCA_000223905.1	51589_Haloarcula^hispanica^ATCC^33960@AEM58336.1$GCA_000223905.1
Haloarcula japonica DSM 6131	CBFD_NFYB_HMF	2	145	4.47695	EMA33950.1	PF00808.23	1.2e-19	29282	GCA_000336635.1	29282_Haloarcula^japonica^DSM^6131@EMA33950.1$GCA_000336635.1
Haloarcula japonica DSM 6131	MC1	1	102	4.64882	EMA34918.1	PF05854.11	1.8e-43	29282	GCA_000336635.1	29282_Haloarcula^japonica^DSM^6131@EMA34918.1$GCA_000336635.1
Haloarcula marismortui ATCC 43049	CBFD_NFYB_HMF	2	145	4.54495	AAV47125.1	PF00808.23	1.4e-19	2238	GCA_000011085.1	2238_Haloarcula^marismortui^ATCC^43049@AAV47125.1$GCA_000011085.1
Haloarcula marismortui ATCC 43049	MC1	1	116	4.94508	AAV47704.1	PF05854.11	3.5e-43	2238	GCA_000011085.1	2238_Haloarcula^marismortui^ATCC^43049@AAV47704.1$GCA_000011085.1
Haloarcula rubripromontorii	CBFD_NFYB_HMF	2	145	4.54495	KOX93402.1	PF00808.23	6.5e-20	1705562	GCA_001280425.1	1705562_Haloarcula^rubripromontorii@KOX93402.1$GCA_001280425.1
Haloarcula rubripromontorii	MC1	1	102	4.64882	KOX95304.1	PF05854.11	1.8e-43	1705562	GCA_001280425.1	1705562_Haloarcula^rubripromontorii@KOX95304.1$GCA_001280425.1
Haloarcula sp. CBA1127	CBFD_NFYB_HMF	2	146	4.49159	BCNB01000006.1-1006	PF00808.23	6.1e-20	1765055	GCA_001485575.1	1765055_Haloarcula^sp.^CBA1127@BCNB01000006.1-1006$GCA_001485575.1
Haloarcula sp. CBA1127	MC1	1	117	4.94508	BCNB01000006.1-379	PF05854.11	3.6e-43	1765055	GCA_001485575.1	1765055_Haloarcula^sp.^CBA1127@BCNB01000006.1-379$GCA_001485575.1
Haloarcula sp. CBA1130	CBFD_NFYB_HMF	2	145	4.51458	KAA9401440.1	PF00808.23	7e-20	1853685	GCA_008729005.1	1853685_Haloarcula^sp.^CBA1130@KAA9401440.1$GCA_008729005.1
Haloarcula sp. CBA1130	MC1	1	102	4.64882	KAA9404083.1	PF05854.11	1.8e-43	1853685	GCA_008729005.1	1853685_Haloarcula^sp.^CBA1130@KAA9404083.1$GCA_008729005.1
Haloarcula sp. MD-130	MC1	1	116	4.91564	GCF13489.1	PF05854.11	3.4e-43	2509225	GCA_005406125.1	2509225_Haloarcula^sp.^MD-130@GCF13489.1$GCA_005406125.1
Haloarcula sp. MD-130	CBFD_NFYB_HMF	2	145	4.49159	GCF14035.1	PF00808.23	4e-20	2509225	GCA_005406125.1	2509225_Haloarcula^sp.^MD-130@GCF14035.1$GCA_005406125.1
Haloarcula taiwanensis	CBFD_NFYB_HMF	2	145	4.55988	AUG48472.1	PF00808.23	1.8e-20	1932004	GCA_002844335.1	1932004_Haloarcula^taiwanensis@AUG48472.1$GCA_002844335.1
Haloarcula taiwanensis	MC1	1	102	4.64882	AUG48805.1	PF05854.11	1.8e-43	1932004	GCA_002844335.1	1932004_Haloarcula^taiwanensis@AUG48805.1$GCA_002844335.1
Haloarcula vallismortis ATCC 29715	MC1	1	102	4.64882	EMA08621.1	PF05854.11	1.8e-43	28442	GCA_000337775.1	28442_Haloarcula^vallismortis^ATCC^29715@EMA08621.1$GCA_000337775.1
Haloarcula vallismortis ATCC 29715	CBFD_NFYB_HMF	2	145	4.51458	EMA10929.1	PF00808.23	1e-19	28442	GCA_000337775.1	28442_Haloarcula^vallismortis^ATCC^29715@EMA10929.1$GCA_000337775.1
Haloarculaceae archaeon	CBFD_NFYB_HMF	2	146	4.60382	SKZN01000345.1-3	PF00808.23	3.1e-23	2497615	GCA_007127355.1	2497615_Haloarculaceae^archaeon@SKZN01000345.1-3$GCA_007127355.1
Haloarculaceae archaeon HArcel1	MC1	1	105	5.42085	AWB26430.1	PF05854.11	1.7e-42	1679096	GCA_003058365.1	1679096_Haloarculaceae^archaeon^HArcel1@AWB26430.1$GCA_003058365.1
Haloarculaceae archaeon HArcel1	CBFD_NFYB_HMF	2	145	5.03639	AWB27966.1	PF00808.23	1.7e-21	1679096	GCA_003058365.1	1679096_Haloarculaceae^archaeon^HArcel1@AWB27966.1$GCA_003058365.1
Halobacteriaceae archaeon HD8-45	CBFD_NFYB_HMF	2	147	4.76321	CP046866.1-2468	PF00808.23	2.2e-23	1710541	GCA_009789175.1	1710541_Halobacteriaceae^archaeon^HD8-45@CP046866.1-2468$GCA_009789175.1
Halobacteriaceae archaeon HD8-45	MC1	1	104	4.72307	CP046866.1-2578	PF05854.11	3e-45	1710541	GCA_009789175.1	1710541_Halobacteriaceae^archaeon^HD8-45@CP046866.1-2578$GCA_009789175.1
Halobacteriaceae archaeon SHR37	MC1	1	102	4.83089	QQTY01000004.1-621	PF05854.11	3.8e-43	1702106	GCA_003670115.1	1702106_Halobacteriaceae^archaeon^SHR37@QQTY01000004.1-621$GCA_003670115.1
Halobacteriaceae archaeon SHR37	CBFD_NFYB_HMF	2	144	4.55149	QQTY01000004.1-94	PF00808.23	4.8e-24	1702106	GCA_003670115.1	1702106_Halobacteriaceae^archaeon^SHR37@QQTY01000004.1-94$GCA_003670115.1
Halobacteriaceae archaeon Tc-Br11-E2g27	CBFD_NFYB_HMF	2	147	4.94627	LKNH01000105.1-4	PF00808.23	6.8e-18	1729450	GCA_001564135.1	1729450_Halobacteriaceae^archaeon^Tc-Br11_E2g27@LKNH01000105.1-4$GCA_001564135.1
Halobacteriaceae bacterium SHR40	CBFD_NFYB_HMF	2	147	5.57036	SAYS01000007.1-86	PF00808.23	7.2e-18	2500550	GCA_004015825.1	2500550_Halobacteriaceae^bacterium^SHR40@SAYS01000007.1-86$GCA_004015825.1
Halobacteriaceae bacterium SHR40	MC1	1	104	4.78601	SAYS01000028.1-29	PF05854.11	1.1e-44	2500550	GCA_004015825.1	2500550_Halobacteriaceae^bacterium^SHR40@SAYS01000028.1-29$GCA_004015825.1
Halobacteriales archaeon	CBFD_NFYB_HMF	2	144	5.65292	SLDP01000046.1-16	PF00808.23	3.6e-19	1904752	GCA_007125235.1	1904752_Halobacteriales^archaeon@SLDP01000046.1-16$GCA_007125235.1
Halobacteriales archaeon	MC1	1	103	4.95168	SLDP01000051.1-59	PF05854.11	8.7e-42	1904752	GCA_007125235.1	1904752_Halobacteriales^archaeon@SLDP01000051.1-59$GCA_007125235.1
Halobacteriales archaeon QH-1-68-42	CBFD_NFYB_HMF	2	144	4.60703	PSP51516.1	PF00808.23	7.4e-25	1919146	GCA_003021365.1	1919146_Halobacteriales^archaeon^QH_1_68_42@PSP51516.1$GCA_003021365.1
Halobacteriales archaeon QH-10-67-13	CBFD_NFYB_HMF	2	146	5.09116	PSP18980.1	PF00808.23	3.6e-18	1919148	GCA_003021335.1	1919148_Halobacteriales^archaeon^QH_10_67_13@PSP18980.1$GCA_003021335.1
Halobacteriales archaeon QH-10-67-22	MC1	1	115	4.43307	PSP31907.1	PF05854.11	1.5e-36	1919149	GCA_003021305.1	1919149_Halobacteriales^archaeon^QH_10_67_22@PSP31907.1$GCA_003021305.1
Halobacteriales archaeon QH-10-67-22	CBFD_NFYB_HMF	2	145	4.76534	PSP33631.1	PF00808.23	1.2e-23	1919149	GCA_003021305.1	1919149_Halobacteriales^archaeon^QH_10_67_22@PSP33631.1$GCA_003021305.1
Halobacteriales archaeon QH-10-70-21	MC1	1	104	4.89699	PSP40586.1	PF05854.11	4.1e-44	1919150	GCA_003021325.1	1919150_Halobacteriales^archaeon^QH_10_70_21@PSP40586.1$GCA_003021325.1
Halobacteriales archaeon QH-10-70-21	CBFD_NFYB_HMF	2	145	4.5513	PSP44602.1	PF00808.23	1e-23	1919150	GCA_003021325.1	1919150_Halobacteriales^archaeon^QH_10_70_21@PSP44602.1$GCA_003021325.1
Halobacteriales archaeon QH-2-65-14	MC1	1	103	5.22297	PSP27038.1	PF05854.11	6.2e-44	1919151	GCA_003021285.1	1919151_Halobacteriales^archaeon^QH_2_65_14@PSP27038.1$GCA_003021285.1
Halobacteriales archaeon QH-6-64-20	CBFD_NFYB_HMF	2	152	4.78687	PSP42567.1	PF00808.23	5.6e-23	1919154	GCA_003021235.1	1919154_Halobacteriales^archaeon^QH_6_64_20@PSP42567.1$GCA_003021235.1
Halobacteriales archaeon QH-6-64-20	MC1	1	103	6.8384	PSP44782.1	PF05854.11	3.1e-43	1919154	GCA_003021235.1	1919154_Halobacteriales^archaeon^QH_6_64_20@PSP44782.1$GCA_003021235.1
Halobacteriales archaeon QH-6-66-25	CBFD_NFYB_HMF	2	146	4.74487	PSP46156.1	PF00808.23	5.4e-18	1919155	GCA_003021205.1	1919155_Halobacteriales^archaeon^QH_6_66_25@PSP46156.1$GCA_003021205.1
Halobacteriales archaeon QH-6-66-25	MC1	1	103	4.72653	PSP46315.1	PF05854.11	2.1e-44	1919155	GCA_003021205.1	1919155_Halobacteriales^archaeon^QH_6_66_25@PSP46315.1$GCA_003021205.1
Halobacteriales archaeon QH-6-68-27	CBFD_NFYB_HMF	2	144	4.60703	PSP73505.1	PF00808.23	7.4e-25	1919156	GCA_003021795.1	1919156_Halobacteriales^archaeon^QH_6_68_27@PSP73505.1$GCA_003021795.1
Halobacteriales archaeon QH-6-68-27	MC1	1	82	4.74926	PSP74602.1	PF05854.11	1.3e-27	1919156	GCA_003021795.1	1919156_Halobacteriales^archaeon^QH_6_68_27@PSP74602.1$GCA_003021795.1
Halobacteriales archaeon QH-7-65-31	CBFD_NFYB_HMF	2	145	5.00043	PSP38035.1	PF00808.23	1.1e-21	1919157	GCA_003021785.1	1919157_Halobacteriales^archaeon^QH_7_65_31@PSP38035.1$GCA_003021785.1
Halobacteriales archaeon QH-7-65-31	MC1	1	106	4.89997	PSP38690.1	PF05854.11	1.1e-43	1919157	GCA_003021785.1	1919157_Halobacteriales^archaeon^QH_7_65_31@PSP38690.1$GCA_003021785.1
Halobacteriales archaeon QH-7-66-36	MC1	1	101	5.20821	PSP57502.1	PF05854.11	1.3e-44	1919158	GCA_003021175.1	1919158_Halobacteriales^archaeon^QH_7_66_36@PSP57502.1$GCA_003021175.1
Halobacteriales archaeon QH-7-66-36	CBFD_NFYB_HMF	2	146	4.83793	PSP58777.1	PF00808.23	1.1e-24	1919158	GCA_003021175.1	1919158_Halobacteriales^archaeon^QH_7_66_36@PSP58777.1$GCA_003021175.1
Halobacteriales archaeon QH-7-69-31	CBFD_NFYB_HMF	2	145	4.98238	PSP49179.1	PF00808.23	9.3e-19	1919161	GCA_003021745.1	1919161_Halobacteriales^archaeon^QH_7_69_31@PSP49179.1$GCA_003021745.1
Halobacteriales archaeon QH-8-64-26	CBFD_NFYB_HMF	2	154	4.75436	PSP63013.1	PF00808.23	1.4e-19	1919162	GCA_003021725.1	1919162_Halobacteriales^archaeon^QH_8_64_26@PSP63013.1$GCA_003021725.1
Halobacteriales archaeon QH-8-67-27	CBFD_NFYB_HMF	2	145	4.53221	PSP65895.1	PF00808.23	6e-25	1919163	GCA_003022045.1	1919163_Halobacteriales^archaeon^QH_8_67_27@PSP65895.1$GCA_003022045.1
Halobacteriales archaeon QH-8-67-36	CBFD_NFYB_HMF	2	145	4.51805	PSP61169.1	PF00808.23	6.5e-22	1919164	GCA_003021755.1	1919164_Halobacteriales^archaeon^QH_8_67_36@PSP61169.1$GCA_003021755.1
Halobacteriales archaeon QH-8-67-36	MC1	1	102	4.95176	PSP63493.1	PF05854.11	2.8e-44	1919164	GCA_003021755.1	1919164_Halobacteriales^archaeon^QH_8_67_36@PSP63493.1$GCA_003021755.1
Halobacteriales archaeon QH-9-66-26	MC1	1	104	4.95176	PSP71488.1	PF05854.11	7e-42	1919166	GCA_003021145.1	1919166_Halobacteriales^archaeon^QH_9_66_26@PSP71488.1$GCA_003021145.1
Halobacteriales archaeon QH-9-66-26	CBFD_NFYB_HMF	2	147	4.86678	PSP73775.1	PF00808.23	6.1e-21	1919166	GCA_003021145.1	1919166_Halobacteriales^archaeon^QH_9_66_26@PSP73775.1$GCA_003021145.1
Halobacteriales archaeon QS-1-67-19	CBFD_NFYB_HMF	2	143	4.47878	PSP54931.1	PF00808.23	2.4e-25	1919167	GCA_003022025.1	1919167_Halobacteriales^archaeon^QS_1_67_19@PSP54931.1$GCA_003022025.1
Halobacteriales archaeon QS-1-67-19	MC1	1	102	4.97963	PSP57612.1	PF05854.11	4.4e-46	1919167	GCA_003022025.1	1919167_Halobacteriales^archaeon^QS_1_67_19@PSP57612.1$GCA_003022025.1
Halobacteriales archaeon QS-1-68-17	MC1	1	103	5.24233	PSP82213.1	PF05854.11	1.3e-43	1919168	GCA_003021105.1	1919168_Halobacteriales^archaeon^QS_1_68_17@PSP82213.1$GCA_003021105.1
Halobacteriales archaeon QS-1-68-20	CBFD_NFYB_HMF	2	145	4.51039	PSP75052.1	PF00808.23	6.5e-24	1919169	GCA_003021085.1	1919169_Halobacteriales^archaeon^QS_1_68_20@PSP75052.1$GCA_003021085.1
Halobacteriales archaeon QS-1-68-20	MC1	1	101	4.55723	PSP80829.1	PF05854.11	2e-37	1919169	GCA_003021085.1	1919169_Halobacteriales^archaeon^QS_1_68_20@PSP80829.1$GCA_003021085.1
Halobacteriales archaeon QS-1-68-20	MC1	1	102	5.09922	PSP80866.1	PF05854.11	1.1e-45	1919169	GCA_003021085.1	1919169_Halobacteriales^archaeon^QS_1_68_20@PSP80866.1$GCA_003021085.1
Halobacteriales archaeon QS-1-69-70	MC1	1	104	4.93222	PSP67164.1	PF05854.11	6.8e-44	1919171	GCA_003021005.1	1919171_Halobacteriales^archaeon^QS_1_69_70@PSP67164.1$GCA_003021005.1
Halobacteriales archaeon QS-3-64-16	CBFD_NFYB_HMF	2	156	5.01547	PSP76127.1	PF00808.23	1.5e-18	1919172	GCA_003021705.1	1919172_Halobacteriales^archaeon^QS_3_64_16@PSP76127.1$GCA_003021705.1
Halobacteriales archaeon QS-4-62-28	CBFD_NFYB_HMF	2	145	5.19608	PSP94696.1	PF00808.23	2.5e-21	1919173	GCA_003021685.1	1919173_Halobacteriales^archaeon^QS_4_62_28@PSP94696.1$GCA_003021685.1
Halobacteriales archaeon QS-4-62-28	MC1	1	103	4.89844	PSP95534.1	PF05854.11	1.2e-44	1919173	GCA_003021685.1	1919173_Halobacteriales^archaeon^QS_4_62_28@PSP95534.1$GCA_003021685.1
Halobacteriales archaeon QS-4-69-225	MC1	1	104	4.9815	PSP79232.1	PF05854.11	7.8e-44	1919175	GCA_003020965.1	1919175_Halobacteriales^archaeon^QS_4_69_225@PSP79232.1$GCA_003020965.1
Halobacteriales archaeon QS-4-69-31	MC1	1	115	4.43431	PSQ03283.1	PF05854.11	4.1e-37	1919176	GCA_003021655.1	1919176_Halobacteriales^archaeon^QS_4_69_31@PSQ03283.1$GCA_003021655.1
Halobacteriales archaeon QS-4-69-31	CBFD_NFYB_HMF	2	145	4.48852	PSQ03543.1	PF00808.23	6e-26	1919176	GCA_003021655.1	1919176_Halobacteriales^archaeon^QS_4_69_31@PSQ03543.1$GCA_003021655.1
Halobacteriales archaeon QS-4-69-34	CBFD_NFYB_HMF	2	167	5.15039	PSP87100.1	PF00808.23	5e-22	1919177	GCA_003021045.1	1919177_Halobacteriales^archaeon^QS_4_69_34@PSP87100.1$GCA_003021045.1
Halobacteriales archaeon QS-4-70-19	CBFD_NFYB_HMF	2	151	4.6418	PSP96498.1	PF00808.23	4.3e-24	1919178	GCA_003020985.1	1919178_Halobacteriales^archaeon^QS_4_70_19@PSP96498.1$GCA_003020985.1
Halobacteriales archaeon QS-4-70-19	MC1	1	102	5.78824	PSP96519.1	PF05854.11	3.9e-44	1919178	GCA_003020985.1	1919178_Halobacteriales^archaeon^QS_4_70_19@PSP96519.1$GCA_003020985.1
Halobacteriales archaeon QS-5-68-33	MC1	1	116	4.4205	PSQ05175.1	PF05854.11	2.6e-34	1919179	GCA_003023785.1	1919179_Halobacteriales^archaeon^QS_5_68_33@PSQ05175.1$GCA_003023785.1
Halobacteriales archaeon QS-5-68-33	CBFD_NFYB_HMF	2	144	4.88755	PSQ05466.1	PF00808.23	4.4e-24	1919179	GCA_003023785.1	1919179_Halobacteriales^archaeon^QS_5_68_33@PSQ05466.1$GCA_003023785.1
Halobacteriales archaeon QS-5-70-15	CBFD_NFYB_HMF	2	147	4.40701	PSQ11294.1	PF00808.23	3.1e-24	1919180	GCA_003022005.1	1919180_Halobacteriales^archaeon^QS_5_70_15@PSQ11294.1$GCA_003022005.1
Halobacteriales archaeon QS-5-70-17	CBFD_NFYB_HMF	3	450	4.58857	PSP96712.1	PF00808.23	1e-09	1919181	GCA_003021975.1	1919181_Halobacteriales^archaeon^QS_5_70_17@PSP96712.1$GCA_003021975.1
Halobacteriales archaeon QS-6-64-34	CBFD_NFYB_HMF	2	145	4.69118	PSP82615.1	PF00808.23	4e-22	1919182	GCA_003020925.1	1919182_Halobacteriales^archaeon^QS_6_64_34@PSP82615.1$GCA_003020925.1
Halobacteriales archaeon QS-6-64-34	MC1	1	102	4.6501	PSP85967.1	PF05854.11	4.9e-44	1919182	GCA_003020925.1	1919182_Halobacteriales^archaeon^QS_6_64_34@PSP85967.1$GCA_003020925.1
Halobacteriales archaeon QS-6-71-20	CBFD_NFYB_HMF	2	144	4.62298	PSQ05182.1	PF00808.23	3.7e-20	1919183	GCA_003020945.1	1919183_Halobacteriales^archaeon^QS_6_71_20@PSQ05182.1$GCA_003020945.1
Halobacteriales archaeon QS-6-71-20	MC1	1	102	5.08731	PSQ05341.1	PF05854.11	5.9e-44	1919183	GCA_003020945.1	1919183_Halobacteriales^archaeon^QS_6_71_20@PSQ05341.1$GCA_003020945.1
Halobacteriales archaeon QS-7-68-65	CBFD_NFYB_HMF	2	147	5.13525	PSQ09419.1	PF00808.23	6.2e-21	1919184	GCA_003023525.1	1919184_Halobacteriales^archaeon^QS_7_68_65@PSQ09419.1$GCA_003023525.1
Halobacteriales archaeon QS-7-68-65	MC1	1	29	4.5414	PSQ14753.1	PF05854.11	0.029	1919184	GCA_003023525.1	1919184_Halobacteriales^archaeon^QS_7_68_65@PSQ14753.1$GCA_003023525.1
Halobacteriales archaeon QS-7-69-60	MC1	1	104	4.79115	PSQ12393.1	PF05854.11	1.1e-44	1919185	GCA_003023575.1	1919185_Halobacteriales^archaeon^QS_7_69_60@PSQ12393.1$GCA_003023575.1
Halobacteriales archaeon QS-7-69-60	CBFD_NFYB_HMF	2	145	4.67718	PSQ15979.1	PF00808.23	2e-20	1919185	GCA_003023575.1	1919185_Halobacteriales^archaeon^QS_7_69_60@PSQ15979.1$GCA_003023575.1
Halobacteriales archaeon QS-8-65-32	CBFD_NFYB_HMF	2	143	4.65141	PSQ20848.1	PF00808.23	1.3e-20	1919186	GCA_003022925.1	1919186_Halobacteriales^archaeon^QS_8_65_32@PSQ20848.1$GCA_003022925.1
Halobacteriales archaeon QS-8-65-32	MC1	1	103	5.70342	PSQ20855.1	PF05854.11	1.5e-42	1919186	GCA_003022925.1	1919186_Halobacteriales^archaeon^QS_8_65_32@PSQ20855.1$GCA_003022925.1
Halobacteriales archaeon QS-8-69-26	MC1	1	102	4.6718	PSQ15603.1	PF05854.11	1.1e-44	1919187	GCA_003023195.1	1919187_Halobacteriales^archaeon^QS_8_69_26@PSQ15603.1$GCA_003023195.1
Halobacteriales archaeon QS-8-69-26	CBFD_NFYB_HMF	2	143	4.67939	PSQ16933.1	PF00808.23	1.1e-24	1919187	GCA_003023195.1	1919187_Halobacteriales^archaeon^QS_8_69_26@PSQ16933.1$GCA_003023195.1
Halobacteriales archaeon QS-8-69-73	CBFD_NFYB_HMF	2	145	4.73022	PSQ14028.1	PF00808.23	5.7e-21	1919188	GCA_003022945.1	1919188_Halobacteriales^archaeon^QS_8_69_73@PSQ14028.1$GCA_003022945.1
Halobacteriales archaeon QS-8-69-73	MC1	1	104	4.9815	PSQ17596.1	PF05854.11	6.3e-44	1919188	GCA_003022945.1	1919188_Halobacteriales^archaeon^QS_8_69_73@PSQ17596.1$GCA_003022945.1
Halobacteriales archaeon QS-9-67-17	CBFD_NFYB_HMF	2	146	4.69448	PSQ21310.1	PF00808.23	6e-25	1919190	GCA_003023185.1	1919190_Halobacteriales^archaeon^QS_9_67_17@PSQ21310.1$GCA_003023185.1
Halobacteriales archaeon QS-9-67-17	MC1	1	101	5.41701	PSQ24640.1	PF05854.11	2.1e-44	1919190	GCA_003023185.1	1919190_Halobacteriales^archaeon^QS_9_67_17@PSQ24640.1$GCA_003023185.1
Halobacteriales archaeon QS-9-68-17	CBFD_NFYB_HMF	2	143	4.57653	PSQ26086.1	PF00808.23	1.4e-22	1919191	GCA_003023565.1	1919191_Halobacteriales^archaeon^QS_9_68_17@PSQ26086.1$GCA_003023565.1
Halobacteriales archaeon QS-9-68-17	MC1	1	101	4.7253	PSQ26669.1	PF05854.11	2.5e-41	1919191	GCA_003023565.1	1919191_Halobacteriales^archaeon^QS_9_68_17@PSQ26669.1$GCA_003023565.1
Halobacteriales archaeon QS-9-68-42	CBFD_NFYB_HMF	2	145	4.65775	PSQ40383.1	PF00808.23	2.2e-21	1919192	GCA_003022905.1	1919192_Halobacteriales^archaeon^QS_9_68_42@PSQ40383.1$GCA_003022905.1
Halobacteriales archaeon QS-9-70-65	CBFD_NFYB_HMF	2	145	4.67718	PSQ35661.1	PF00808.23	2e-20	1919193	GCA_003023535.1	1919193_Halobacteriales^archaeon^QS_9_70_65@PSQ35661.1$GCA_003023535.1
Halobacteriales archaeon SW-10-68-16	CBFD_NFYB_HMF	2	127	4.70514	PSQ32698.1	PF00808.23	4.5e-16	1919195	GCA_003023485.1	1919195_Halobacteriales^archaeon^SW_10_68_16@PSQ32698.1$GCA_003023485.1
Halobacteriales archaeon SW-5-68-122	CBFD_NFYB_HMF	2	145	4.65775	PSQ41539.1	PF00808.23	2.2e-21	1919199	GCA_003022815.1	1919199_Halobacteriales^archaeon^SW_5_68_122@PSQ41539.1$GCA_003022815.1
Halobacteriales archaeon SW-5-68-122	MC1	1	104	4.71651	PSQ43882.1	PF05854.11	5e-45	1919199	GCA_003022815.1	1919199_Halobacteriales^archaeon^SW_5_68_122@PSQ43882.1$GCA_003022815.1
Halobacteriales archaeon SW-6-65-15	CBFD_NFYB_HMF	3	464	4.31386	PSQ47215.1	PF00808.23	4.7e-17	1919201	GCA_003023465.1	1919201_Halobacteriales^archaeon^SW_6_65_15@PSQ47215.1$GCA_003023465.1
Halobacteriales archaeon SW-7-65-23	CBFD_NFYB_HMF	2	146	4.75894	PSQ49437.1	PF00808.23	6.5e-17	1919203	GCA_003022725.1	1919203_Halobacteriales^archaeon^SW_7_65_23@PSQ49437.1$GCA_003022725.1
Halobacteriales archaeon SW-7-68-16	CBFD_NFYB_HMF	2	155	4.84374	PSQ43795.1	PF00808.23	1.3e-23	1919204	GCA_003022785.1	1919204_Halobacteriales^archaeon^SW_7_68_16@PSQ43795.1$GCA_003022785.1
Halobacteriales archaeon SW-7-68-16	CBFD_NFYB_HMF	1	68	4.51532	PSQ44428.1	PF00808.23	1.3e-11	1919204	GCA_003022785.1	1919204_Halobacteriales^archaeon^SW_7_68_16@PSQ44428.1$GCA_003022785.1
Halobacteriales archaeon SW-7-68-16	MC1	1	102	6.07725	PSQ44887.1	PF05854.11	1e-45	1919204	GCA_003022785.1	1919204_Halobacteriales^archaeon^SW_7_68_16@PSQ44887.1$GCA_003022785.1
Halobacteriales archaeon SW-7-71-33	CBFD_NFYB_HMF	2	142	4.66463	PSQ58063.1	PF00808.23	6.2e-20	1919205	GCA_003022805.1	1919205_Halobacteriales^archaeon^SW_7_71_33@PSQ58063.1$GCA_003022805.1
Halobacteriales archaeon SW-7-71-33	MC1	1	102	4.96212	PSQ60097.1	PF05854.11	7.2e-44	1919205	GCA_003022805.1	1919205_Halobacteriales^archaeon^SW_7_71_33@PSQ60097.1$GCA_003022805.1
Halobacteriales archaeon SW-8-68-21	MC1	1	109	4.53964	PSQ56631.1	PF05854.11	4.9e-38	1919208	GCA_003023405.1	1919208_Halobacteriales^archaeon^SW_8_68_21@PSQ56631.1$GCA_003023405.1
Halobacteriales archaeon SW-8-68-21	CBFD_NFYB_HMF	2	143	5.12008	PSQ57641.1	PF00808.23	4.1e-20	1919208	GCA_003023405.1	1919208_Halobacteriales^archaeon^SW_8_68_21@PSQ57641.1$GCA_003023405.1
Halobacteriales archaeon SW-9-67-25	CBFD_NFYB_HMF	2	146	4.73046	PSQ59246.1	PF00808.23	4.1e-22	1919210	GCA_003022745.1	1919210_Halobacteriales^archaeon^SW_9_67_25@PSQ59246.1$GCA_003022745.1
Halobacterium hubeiense	MC1	1	102	5.01781	CQH44102.1	PF05854.11	8.4e-42	1407499	GCA_001488575.1	1407499_Halobacterium^hubeiense@CQH44102.1$GCA_001488575.1
Halobacterium hubeiense	CBFD_NFYB_HMF	2	143	4.71118	CQH47445.1	PF00808.23	1.9e-23	1407499	GCA_001488575.1	1407499_Halobacterium^hubeiense@CQH47445.1$GCA_001488575.1
Halobacterium jilantaiense	CBFD_NFYB_HMF	2	143	4.47895	SEW09702.1	PF00808.23	1e-21	355548	GCA_900110535.1	355548_Halobacterium^jilantaiense@SEW09702.1$GCA_900110535.1
Halobacterium jilantaiense	MC1	1	103	4.60079	SEW14213.1	PF05854.11	1.8e-44	355548	GCA_900110535.1	355548_Halobacterium^jilantaiense@SEW14213.1$GCA_900110535.1
Halobacterium salinarum R1	CBFD_NFYB_HMF	2	150	4.80823	CAP13012.1	PF00808.23	4.8e-18	2242	GCA_000069025.1	2242_Halobacterium^salinarum^R1@CAP13012.1$GCA_000069025.1
Halobacterium salinarum R1	MC1	1	103	4.93023	CAP14878.1	PF05854.11	9.7e-44	2242	GCA_000069025.1	2242_Halobacterium^salinarum^R1@CAP14878.1$GCA_000069025.1
Halobacterium sp. CBA1126	MC1	1	102	5.01781	MUV59602.1	PF05854.11	5.4e-42	2668074	GCA_009741975.1	2668074_Halobacterium^sp.^CBA1126@MUV59602.1$GCA_009741975.1
Halobacterium sp. CBA1126	CBFD_NFYB_HMF	1	55	4.18265	MUV61017.1	PF00808.23	0.014	2668074	GCA_009741975.1	2668074_Halobacterium^sp.^CBA1126@MUV61017.1$GCA_009741975.1
Halobacterium sp. CBA1126	CBFD_NFYB_HMF	1	70	4.95702	MUV61800.1	PF00808.23	1.2e-07	2668074	GCA_009741975.1	2668074_Halobacterium^sp.^CBA1126@MUV61800.1$GCA_009741975.1
Halobacterium sp. CBA1132	CBFD_NFYB_HMF	2	144	4.78479	BCMZ01000001.1-248	PF00808.23	5.3e-22	1765057	GCA_001485535.1	1765057_Halobacterium^sp.^CBA1132@BCMZ01000001.1-248$GCA_001485535.1
Halobacterium sp. CBA1132	MC1	1	103	4.89079	BCMZ01000001.1-2755	PF05854.11	1.1e-40	1765057	GCA_001485535.1	1765057_Halobacterium^sp.^CBA1132@BCMZ01000001.1-2755$GCA_001485535.1
Halobacterium sp. DL1	MC1	1	103	4.72548	AHG02619.1	PF05854.11	8.1e-46	751944	GCA_000230955.3	751944_Halobacterium^sp.^DL1@AHG02619.1$GCA_000230955.3
Halobacterium sp. DL1	CBFD_NFYB_HMF	2	143	4.62877	AHG02884.1	PF00808.23	4.4e-22	751944	GCA_000230955.3	751944_Halobacterium^sp.^DL1@AHG02884.1$GCA_000230955.3
Halobacterium sp. PCN9	MC1	1	103	4.66896	MXR20745.1	PF05854.11	4.9e-44	2692200	GCA_009831555.1	2692200_Halobacterium^sp.^PCN9@MXR20745.1$GCA_009831555.1
Halobacterium sp. PCN9	CBFD_NFYB_HMF	2	143	4.65546	MXR21621.1	PF00808.23	1.8e-21	2692200	GCA_009831555.1	2692200_Halobacterium^sp.^PCN9@MXR21621.1$GCA_009831555.1
Halobaculum gomorrense	CBFD_NFYB_HMF	2	144	4.63919	SHG49615.1	PF00808.23	3.5e-20	43928	GCA_900129775.1	43928_Halobaculum^gomorrense@SHG49615.1$GCA_900129775.1
Halobaculum gomorrense	MC1	1	102	5.09963	SHH41496.1	PF05854.11	5e-44	43928	GCA_900129775.1	43928_Halobaculum^gomorrense@SHH41496.1$GCA_900129775.1
Halobaculum sp. WSA2	CBFD_NFYB_HMF	1	78	4.51064	MXR40065.1	PF00808.23	8.2e-07	2073113	GCA_009831625.1	2073113_Halobaculum^sp.^WSA2@MXR40065.1$GCA_009831625.1
Halobaculum sp. WSA2	MC1	1	102	5.26756	MXR40314.1	PF05854.11	7.1e-44	2073113	GCA_009831625.1	2073113_Halobaculum^sp.^WSA2@MXR40314.1$GCA_009831625.1
Halobaculum sp. WSA2	CBFD_NFYB_HMF	2	144	4.63919	MXR41098.1	PF00808.23	8.7e-22	2073113	GCA_009831625.1	2073113_Halobaculum^sp.^WSA2@MXR41098.1$GCA_009831625.1
Halobellus clavatus	CBFD_NFYB_HMF	2	143	4.82736	SDX63470.1	PF00808.23	1.3e-23	660517	GCA_900107195.1	660517_Halobellus^clavatus@SDX63470.1$GCA_900107195.1
Halobellus clavatus	MC1	1	110	5.36877	SDX72873.1	PF05854.11	4e-35	660517	GCA_900107195.1	660517_Halobellus^clavatus@SDX72873.1$GCA_900107195.1
Halobellus limi	MC1	1	110	6.14106	SEG07846.1	PF05854.11	1.9e-35	699433	GCA_900108165.1	699433_Halobellus^limi@SEG07846.1$GCA_900108165.1
Halobellus limi	CBFD_NFYB_HMF	2	143	4.89751	SEG67726.1	PF00808.23	2e-22	699433	GCA_900108165.1	699433_Halobellus^limi@SEG67726.1$GCA_900108165.1
Halobellus rufus	MC1	1	111	5.46349	BBJO01000067.1-1	PF05854.11	4.4e-35	1448860	GCA_000739575.1	1448860_Halobellus^rufus@BBJO01000067.1-1$GCA_000739575.1
Halobellus sp. Atlit-31R	Bac_DNA_binding	1	49	4.81267	RLM53105.1	PF00216.21	7.4e-12	2282130	GCA_003665935.1	2282130_Halobellus^sp.^Atlit-31R@RLM53105.1$GCA_003665935.1
Halobellus sp. Atlit-31R	MC1	1	110	6.52216	RLM56843.1	PF05854.11	2.9e-35	2282130	GCA_003665935.1	2282130_Halobellus^sp.^Atlit-31R@RLM56843.1$GCA_003665935.1
Halobellus sp. Atlit-31R	CBFD_NFYB_HMF	2	143	4.76795	RLM59819.1	PF00808.23	5.5e-24	2282130	GCA_003665935.1	2282130_Halobellus^sp.^Atlit-31R@RLM59819.1$GCA_003665935.1
Halobellus sp. Atlit-38R	MC1	1	110	6.52032	RLM84104.1	PF05854.11	1.2e-35	2282131	GCA_003665925.1	2282131_Halobellus^sp.^Atlit-38R@RLM84104.1$GCA_003665925.1
Halobellus sp. Atlit-38R	CBFD_NFYB_HMF	2	143	4.65546	RLM90252.1	PF00808.23	7.4e-26	2282131	GCA_003665925.1	2282131_Halobellus^sp.^Atlit-38R@RLM90252.1$GCA_003665925.1
Halobellus sp. ZY21	CBFD_NFYB_HMF	2	144	4.90523	RDQE01000006.1-53	PF00808.23	1.7e-22	2592614	GCA_003697845.1	2592614_Halobellus^sp.^ZY21@RDQE01000006.1-53$GCA_003697845.1
Halobellus sp. ZY21	MC1	1	110	4.58494	RDQE01000028.1-1	PF05854.11	9e-38	2592614	GCA_003697845.1	2592614_Halobellus^sp.^ZY21@RDQE01000028.1-1$GCA_003697845.1
Halobellus sp. ZY21	CBFD_NFYB_HMF	2	144	5.01121	VJXQ01000001.1-1080	PF00808.23	1.6e-22	2592614	GCA_007655485.1	2592614_Halobellus^sp.^ZY21@VJXQ01000001.1-1080$GCA_007655485.1
Halobellus sp. ZY21	MC1	1	111	5.65292	VJXQ01000003.1-1	PF05854.11	2.5e-35	2592614	GCA_007655485.1	2592614_Halobellus^sp.^ZY21@VJXQ01000003.1-1$GCA_007655485.1
Halobiforma lacisalsi AJ5	CBFD_NFYB_HMF	2	143	4.52577	APW96767.1	PF00808.23	8.5e-25	229731	GCA_000226975.3	229731_Halobiforma^lacisalsi^AJ5@APW96767.1$GCA_000226975.3
Halobiforma lacisalsi AJ5	MC1	1	102	4.71473	APW97301.1	PF05854.11	3e-45	229731	GCA_000226975.3	229731_Halobiforma^lacisalsi^AJ5@APW97301.1$GCA_000226975.3
Halobiforma nitratireducens JCM 10879	CBFD_NFYB_HMF	2	143	4.37023	EMA30600.1	PF00808.23	1.4e-24	130048	GCA_000337895.1	130048_Halobiforma^nitratireducens^JCM^10879@EMA30600.1$GCA_000337895.1
Halobiforma nitratireducens JCM 10879	MC1	1	102	4.71473	EMA31247.1	PF05854.11	1.8e-44	130048	GCA_000337895.1	130048_Halobiforma^nitratireducens^JCM^10879@EMA31247.1$GCA_000337895.1
Halococcaceae archaeon	MC1	1	103	4.78735	SLQL01000036.1-1	PF05854.11	9.2e-44	2497617	GCA_007131485.1	2497617_Halococcaceae^archaeon@SLQL01000036.1-1$GCA_007131485.1
Halococcaceae archaeon	CBFD_NFYB_HMF	2	144	4.52046	SLQL01000092.1-2	PF00808.23	7e-23	2497617	GCA_007131485.1	2497617_Halococcaceae^archaeon@SLQL01000092.1-2$GCA_007131485.1
Halococcus agarilyticus	CBFD_NFYB_HMF	2	148	4.9491	BAFM01000007.1-98	PF00808.23	2.7e-21	1232219	GCA_000334895.1	1232219_Halococcus^agarilyticus@BAFM01000007.1-98$GCA_000334895.1
Halococcus agarilyticus	MC1	1	105	4.95176	BAFM01000010.1-106	PF05854.11	6.1e-42	1232219	GCA_000334895.1	1232219_Halococcus^agarilyticus@BAFM01000010.1-106$GCA_000334895.1
Halococcus hamelinensis 100A6	MC1	1	76	9.79953	AJRK01000004.1-17	PF05854.11	9.6e-28	332168	GCA_000259215.1	332168_Halococcus^hamelinensis^100A6@AJRK01000004.1-17$GCA_000259215.1
Halococcus hamelinensis 100A6	CBFD_NFYB_HMF	2	100	4.71259	AJRK01000235.1-3	PF00808.23	6e-12	332168	GCA_000259215.1	332168_Halococcus^hamelinensis^100A6@AJRK01000235.1-3$GCA_000259215.1
Halococcus morrhuae DSM 1307	MC1	1	49	4.78205	EMA46635.1	PF05854.11	6.6e-18	2250	GCA_000336695.1	2250_Halococcus^morrhuae^DSM^1307@EMA46635.1$GCA_000336695.1
Halococcus morrhuae DSM 1307	MC1	1	103	5.22035	EMA48322.1	PF05854.11	1.2e-42	2250	GCA_000336695.1	2250_Halococcus^morrhuae^DSM^1307@EMA48322.1$GCA_000336695.1
Halococcus morrhuae DSM 1307	CBFD_NFYB_HMF	2	150	4.91441	EMA48705.1	PF00808.23	3.9e-21	2250	GCA_000336695.1	2250_Halococcus^morrhuae^DSM^1307@EMA48705.1$GCA_000336695.1
Halococcus morrhuae DSM 1307	MC1	1	49	4.97609	EMA50476.1	PF05854.11	6.4e-19	2250	GCA_000336695.1	2250_Halococcus^morrhuae^DSM^1307@EMA50476.1$GCA_000336695.1
Halococcus morrhuae DSM 1307	MC1	1	55	5.27711	EMA51702.1	PF05854.11	1.2e-20	2250	GCA_000336695.1	2250_Halococcus^morrhuae^DSM^1307@EMA51702.1$GCA_000336695.1
Halococcus saccharolyticus DSM 5350	MC1	1	104	4.93625	EMA43178.1	PF05854.11	3.7e-42	62319	GCA_000336915.1	62319_Halococcus^saccharolyticus^DSM^5350@EMA43178.1$GCA_000336915.1
Halococcus saccharolyticus DSM 5350	MC1	1	100	4.82352	EMA43588.1	PF05854.11	4.4e-41	62319	GCA_000336915.1	62319_Halococcus^saccharolyticus^DSM^5350@EMA43588.1$GCA_000336915.1
Halococcus saccharolyticus DSM 5350	CBFD_NFYB_HMF	2	147	5.26005	EMA44182.1	PF00808.23	2.8e-21	62319	GCA_000336915.1	62319_Halococcus^saccharolyticus^DSM^5350@EMA44182.1$GCA_000336915.1
Halococcus salifodinae DSM 8989	MC1	1	104	4.78249	EMA47752.1	PF05854.11	5e-42	36738	GCA_000336935.1	36738_Halococcus^salifodinae^DSM^8989@EMA47752.1$GCA_000336935.1
Halococcus salifodinae DSM 8989	MC1	1	104	4.9246	EMA48621.1	PF05854.11	7.2e-43	36738	GCA_000336935.1	36738_Halococcus^salifodinae^DSM^8989@EMA48621.1$GCA_000336935.1
Halococcus salifodinae DSM 8989	CBFD_NFYB_HMF	2	147	5.17208	EMA49323.1	PF00808.23	3.6e-21	36738	GCA_000336935.1	36738_Halococcus^salifodinae^DSM^8989@EMA49323.1$GCA_000336935.1
Halococcus salifodinae DSM 8989	MC1	1	104	5.03741	EMA50008.1	PF05854.11	6.5e-42	36738	GCA_000336935.1	36738_Halococcus^salifodinae^DSM^8989@EMA50008.1$GCA_000336935.1
Halococcus salifodinae DSM 8989	MC1	1	102	4.75539	EMA54895.1	PF05854.11	1.5e-39	36738	GCA_000336935.1	36738_Halococcus^salifodinae^DSM^8989@EMA54895.1$GCA_000336935.1
Halococcus salifodinae DSM 8989	MC1	1	104	4.9509	EMA55701.1	PF05854.11	3.3e-42	36738	GCA_000336935.1	36738_Halococcus^salifodinae^DSM^8989@EMA55701.1$GCA_000336935.1
Halococcus sediminicola	MC1	1	105	5.13969	BBMP01000005.1-12	PF05854.11	3.7e-40	1264579	GCA_000755245.1	1264579_Halococcus^sediminicola@BBMP01000005.1-12$GCA_000755245.1
Halococcus sediminicola	CBFD_NFYB_HMF	1	73	9.15316	BBMP01000006.1-48	PF00808.23	1.4e-09	1264579	GCA_000755245.1	1264579_Halococcus^sediminicola@BBMP01000006.1-48$GCA_000755245.1
Halococcus sediminicola	MC1	1	117	5.23186	BBMP01000022.1-290	PF05854.11	5.4e-42	1264579	GCA_000755245.1	1264579_Halococcus^sediminicola@BBMP01000022.1-290$GCA_000755245.1
Halococcus sediminicola	CBFD_NFYB_HMF	2	147	5.449	BBMP01000022.1-787	PF00808.23	7.4e-21	1264579	GCA_000755245.1	1264579_Halococcus^sediminicola@BBMP01000022.1-787$GCA_000755245.1
Halococcus sediminicola	MC1	1	102	5.10248	BBMP01000025.1-31	PF05854.11	1.7e-42	1264579	GCA_000755245.1	1264579_Halococcus^sediminicola@BBMP01000025.1-31$GCA_000755245.1
Halococcus sp. IIIV-5B	MC1	1	103	5.61694	RJS98864.1	PF05854.11	9e-42	2321230	GCA_003602035.1	2321230_Halococcus^sp.^IIIV-5B@RJS98864.1$GCA_003602035.1
Halococcus sp. IIIV-5B	CBFD_NFYB_HMF	2	149	5.53723	RJT03848.1	PF00808.23	4.5e-22	2321230	GCA_003602035.1	2321230_Halococcus^sp.^IIIV-5B@RJT03848.1$GCA_003602035.1
Halococcus thailandensis JCM 13552	MC1	1	102	4.85298	EMA49115.1	PF05854.11	2.1e-37	335952	GCA_000336715.1	335952_Halococcus^thailandensis^JCM^13552@EMA49115.1$GCA_000336715.1
Halococcus thailandensis JCM 13552	MC1	1	103	5.04979	EMA53029.1	PF05854.11	6.3e-43	335952	GCA_000336715.1	335952_Halococcus^thailandensis^JCM^13552@EMA53029.1$GCA_000336715.1
Halococcus thailandensis JCM 13552	CBFD_NFYB_HMF	2	150	4.91441	EMA53854.1	PF00808.23	2.5e-21	335952	GCA_000336715.1	335952_Halococcus^thailandensis^JCM^13552@EMA53854.1$GCA_000336715.1
Halococcus thailandensis JCM 13552	MC1	1	104	4.86416	EMA55673.1	PF05854.11	5.6e-43	335952	GCA_000336715.1	335952_Halococcus^thailandensis^JCM^13552@EMA55673.1$GCA_000336715.1
Halococcus thailandensis JCM 13552	MC1	1	104	4.9644	EMA55764.1	PF05854.11	1.8e-42	335952	GCA_000336715.1	335952_Halococcus^thailandensis^JCM^13552@EMA55764.1$GCA_000336715.1
Halococcus thailandensis JCM 13552	MC1	1	104	5.092	EMA56258.1	PF05854.11	5.4e-41	335952	GCA_000336715.1	335952_Halococcus^thailandensis^JCM^13552@EMA56258.1$GCA_000336715.1
Halococcus thailandensis JCM 13552	MC1	1	104	4.92406	EMA56284.1	PF05854.11	1e-42	335952	GCA_000336715.1	335952_Halococcus^thailandensis^JCM^13552@EMA56284.1$GCA_000336715.1
Halococcus thailandensis JCM 13552	MC1	1	104	4.9644	EMA56533.1	PF05854.11	1.9e-42	335952	GCA_000336715.1	335952_Halococcus^thailandensis^JCM^13552@EMA56533.1$GCA_000336715.1
Halococcus thailandensis JCM 13552	MC1	1	46	4.90908	EMA56765.1	PF05854.11	8.2e-07	335952	GCA_000336715.1	335952_Halococcus^thailandensis^JCM^13552@EMA56765.1$GCA_000336715.1
Halococcus thailandensis JCM 13552	MC1	1	126	4.53664	EMA56775.1	PF05854.11	2e-42	335952	GCA_000336715.1	335952_Halococcus^thailandensis^JCM^13552@EMA56775.1$GCA_000336715.1
Halodesulfurarchaeum formicicum	MC1	1	104	5.25348	AOW79399.1	PF05854.11	4.3e-41	1873524	GCA_001767315.1	1873524_Halodesulfurarchaeum^formicicum@AOW79399.1$GCA_001767315.1
Halodesulfurarchaeum formicicum	CBFD_NFYB_HMF	2	143	4.78127	AOW80951.1	PF00808.23	7.5e-21	1873524	GCA_001767315.1	1873524_Halodesulfurarchaeum^formicicum@AOW80951.1$GCA_001767315.1
Haloferacaceae archaeon	CBFD_NFYB_HMF	2	144	5.02446	SKSK01000097.1-2	PF00808.23	6.5e-25	2080321	GCA_007123025.1	2080321_Haloferacaceae^archaeon@SKSK01000097.1-2$GCA_007123025.1
Haloferacaceae archaeon B1-Br10-E2g22	CBFD_NFYB_HMF	2	144	4.7357	LKML01000006.1-25	PF00808.23	1.4e-22	1732021	GCA_001563795.1	1732021_Haloferacaceae^archaeon^B1-Br10_E2g22@LKML01000006.1-25$GCA_001563795.1
Haloferacaceae archaeon B1-Br10-E2g22	MC1	1	113	4.93567	LKML01000054.1-15	PF05854.11	9.8e-44	1732021	GCA_001563795.1	1732021_Haloferacaceae^archaeon^B1-Br10_E2g22@LKML01000054.1-15$GCA_001563795.1
Haloferacaceae archaeon N1521	MC1	1	104	4.78946	SRSG01000003.1-51	PF05854.11	3.7e-39	2563889	GCA_005543295.1	2563889_Haloferacaceae^archaeon^N1521@SRSG01000003.1-51$GCA_005543295.1
Haloferacaceae archaeon N1521	MC1	1	103	4.86572	SRSG01000026.1-50	PF05854.11	1.5e-43	2563889	GCA_005543295.1	2563889_Haloferacaceae^archaeon^N1521@SRSG01000026.1-50$GCA_005543295.1
Haloferacaceae archaeon N1521	Bac_DNA_binding	2	242	9.16368	SRSG01000029.1-66	PF00216.21	5.9e-43	2563889	GCA_005543295.1	2563889_Haloferacaceae^archaeon^N1521@SRSG01000029.1-66$GCA_005543295.1
Haloferacaceae archaeon N1521	CBFD_NFYB_HMF	2	144	5.30571	SRSG01000059.1-254	PF00808.23	3.2e-22	2563889	GCA_005543295.1	2563889_Haloferacaceae^archaeon^N1521@SRSG01000059.1-254$GCA_005543295.1
Haloferacaceae archaeon PL-Br10-E2g29	MC1	1	108	4.62304	LKMS01000005.1-23	PF05854.11	3.4e-43	1727654	GCA_001563965.1	1727654_Haloferacaceae^archaeon^PL-Br10_E2g29@LKMS01000005.1-23$GCA_001563965.1
Haloferacaceae archaeon SYSU A00711	MC1	1	108	5.12213	SDIC01000003.1-1	PF05854.11	5.8e-44	2071624	GCA_004116405.1	2071624_Haloferacaceae^archaeon^SYSU^A00711@SDIC01000003.1-1$GCA_004116405.1
Haloferacaceae archaeon SYSU A00711	CBFD_NFYB_HMF	2	144	4.72144	SDIC01000003.1-582	PF00808.23	1.8e-25	2071624	GCA_004116405.1	2071624_Haloferacaceae^archaeon^SYSU^A00711@SDIC01000003.1-582$GCA_004116405.1
Haloferax elongans ATCC BAA-1513	MC1	1	103	5.2207	ELZ86052.1	PF05854.11	6.1e-37	403191	GCA_000336755.1	403191_Haloferax^elongans^ATCC^BAA-1513@ELZ86052.1$GCA_000336755.1
Haloferax elongans ATCC BAA-1513	CBFD_NFYB_HMF	2	143	4.63791	ELZ87639.1	PF00808.23	3.6e-25	403191	GCA_000336755.1	403191_Haloferax^elongans^ATCC^BAA-1513@ELZ87639.1$GCA_000336755.1
Haloferax elongans ATCC BAA-1513	MC1	1	104	5.25471	ELZ88160.1	PF05854.11	2.8e-43	403191	GCA_000336755.1	403191_Haloferax^elongans^ATCC^BAA-1513@ELZ88160.1$GCA_000336755.1
Haloferax gibbonsii	CBFD_NFYB_HMF	2	143	4.78528	AKU06653.1	PF00808.23	9e-22	35746	GCA_001190965.1	35746_Haloferax^gibbonsii@AKU06653.1$GCA_001190965.1
Haloferax gibbonsii	MC1	1	100	5.1669	AKU07493.1	PF05854.11	2.2e-35	35746	GCA_001190965.1	35746_Haloferax^gibbonsii@AKU07493.1$GCA_001190965.1
Haloferax gibbonsii	MC1	1	104	5.46607	AKU08912.1	PF05854.11	1.8e-43	35746	GCA_001190965.1	35746_Haloferax^gibbonsii@AKU08912.1$GCA_001190965.1
Haloferax larsenii JCM 13917	CBFD_NFYB_HMF	2	143	4.63791	ELZ75001.1	PF00808.23	3.6e-25	302484	GCA_000336955.1	302484_Haloferax^larsenii^JCM^13917@ELZ75001.1$GCA_000336955.1
Haloferax larsenii JCM 13917	MC1	1	78	5.35749	ELZ76870.1	PF05854.11	1.6e-31	302484	GCA_000336955.1	302484_Haloferax^larsenii^JCM^13917@ELZ76870.1$GCA_000336955.1
Haloferax larsenii JCM 13917	MC1	1	103	5.39005	ELZ82250.1	PF05854.11	4.4e-38	302484	GCA_000336955.1	302484_Haloferax^larsenii^JCM^13917@ELZ82250.1$GCA_000336955.1
Haloferax mediterranei ATCC 33500	CBFD_NFYB_HMF	2	143	4.84794	AFK18224.2	PF00808.23	9.2e-23	2252	GCA_000306765.2	2252_Haloferax^mediterranei^ATCC^33500@AFK18224.2$GCA_000306765.2
Haloferax mediterranei ATCC 33500	MC1	1	103	4.84585	AFK19200.1	PF05854.11	1.9e-38	2252	GCA_000306765.2	2252_Haloferax^mediterranei^ATCC^33500@AFK19200.1$GCA_000306765.2
Haloferax mediterranei ATCC 33500	MC1	1	104	5.66179	AFK20598.1	PF05854.11	2.2e-43	2252	GCA_000306765.2	2252_Haloferax^mediterranei^ATCC^33500@AFK20598.1$GCA_000306765.2
Haloferax mucosum ATCC BAA-1512	CBFD_NFYB_HMF	2	143	4.74941	ELZ94763.1	PF00808.23	2e-22	403181	GCA_000337815.1	403181_Haloferax^mucosum^ATCC^BAA-1512@ELZ94763.1$GCA_000337815.1
Haloferax mucosum ATCC BAA-1512	MC1	1	104	5.26067	ELZ95359.1	PF05854.11	1.7e-43	403181	GCA_000337815.1	403181_Haloferax^mucosum^ATCC^BAA-1512@ELZ95359.1$GCA_000337815.1
Haloferax mucosum ATCC BAA-1512	MC1	1	103	4.80653	ELZ99001.1	PF05854.11	3.8e-39	403181	GCA_000337815.1	403181_Haloferax^mucosum^ATCC^BAA-1512@ELZ99001.1$GCA_000337815.1
Haloferax sp. ATB1	MC1	1	103	4.90569	JPES01000030.1-24	PF05854.11	1.6e-36	1508454	GCA_000730175.1	1508454_Haloferax^sp.^ATB1@JPES01000030.1-24$GCA_000730175.1
Haloferax sp. CBA1148	CBFD_NFYB_HMF	2	143	4.69152	KAB1192433.1	PF00808.23	5.8e-23	2650752	GCA_008806815.1	2650752_Haloferax^sp.^CBA1148@KAB1192433.1$GCA_008806815.1
Haloferax sp. CBA1148	MC1	1	104	4.88867	KAB1192966.1	PF05854.11	4.7e-43	2650752	GCA_008806815.1	2650752_Haloferax^sp.^CBA1148@KAB1192966.1$GCA_008806815.1
Haloferax sp. CBA1148	MC1	1	103	5.21016	KAB1194350.1	PF05854.11	3e-38	2650752	GCA_008806815.1	2650752_Haloferax^sp.^CBA1148@KAB1194350.1$GCA_008806815.1
Haloferax sp. CBA1149	CBFD_NFYB_HMF	2	143	4.62648	KAB1186687.1	PF00808.23	3.1e-23	2650753	GCA_008806915.1	2650753_Haloferax^sp.^CBA1149@KAB1186687.1$GCA_008806915.1
Haloferax sp. CBA1149	MC1	1	104	5.01998	KAB1187214.1	PF05854.11	5.3e-43	2650753	GCA_008806915.1	2650753_Haloferax^sp.^CBA1149@KAB1187214.1$GCA_008806915.1
Haloferax sp. CBA1149	Bac_DNA_binding	2	239	9.78316	KAB1187496.1	PF00216.21	3.1e-43	2650753	GCA_008806915.1	2650753_Haloferax^sp.^CBA1149@KAB1187496.1$GCA_008806915.1
Haloferax sp. CBA1149	MC1	1	103	5.10348	KAB1188524.1	PF05854.11	1.4e-38	2650753	GCA_008806915.1	2650753_Haloferax^sp.^CBA1149@KAB1188524.1$GCA_008806915.1
Haloferax sp. KTX1	MC1	1	103	4.90569	CABPRH010000001.1-832	PF05854.11	1.6e-36	2600597	GCA_902410085.1	2600597_Haloferax^sp.^KTX1@CABPRH010000001.1-832$GCA_902410085.1
Haloferax sp. KTX1	MC1	1	105	5.47842	CABPRH010000002.1-433	PF05854.11	1.8e-43	2600597	GCA_902410085.1	2600597_Haloferax^sp.^KTX1@CABPRH010000002.1-433$GCA_902410085.1
Haloferax sp. KTX1	CBFD_NFYB_HMF	2	144	4.78528	CABPRH010000010.1-90	PF00808.23	2.9e-22	2600597	GCA_902410085.1	2600597_Haloferax^sp.^KTX1@CABPRH010000010.1-90$GCA_902410085.1
Haloferax sp. MBLA0078	MC1	1	103	4.96509	MRW95347.1	PF05854.11	3.5e-37	2666143	GCA_009674625.1	2666143_Haloferax^sp.^MBLA0078@MRW95347.1$GCA_009674625.1
Haloferax sp. MBLA0078	CBFD_NFYB_HMF	2	143	4.64459	MRW96288.1	PF00808.23	3.3e-24	2666143	GCA_009674625.1	2666143_Haloferax^sp.^MBLA0078@MRW96288.1$GCA_009674625.1
Haloferax sp. MBLA0078	MC1	1	104	5.01998	MRW96854.1	PF05854.11	2.3e-43	2666143	GCA_009674625.1	2666143_Haloferax^sp.^MBLA0078@MRW96854.1$GCA_009674625.1
Haloferax sp. SB29	MC1	1	103	5.21016	KTG07558.1	PF05854.11	3e-38	1544718	GCA_001469865.1	1544718_Haloferax^sp.^SB29@KTG07558.1$GCA_001469865.1
Haloferax sp. SB29	MC1	1	104	4.88867	KTG19699.1	PF05854.11	2.2e-43	1544718	GCA_001469865.1	1544718_Haloferax^sp.^SB29@KTG19699.1$GCA_001469865.1
Haloferax sp. SB29	CBFD_NFYB_HMF	2	143	4.62648	KTG24297.1	PF00808.23	3.1e-23	1544718	GCA_001469865.1	1544718_Haloferax^sp.^SB29@KTG24297.1$GCA_001469865.1
Haloferax sp. SB29	Bac_DNA_binding	1	88	10.1583	KTG30336.1	PF00216.21	5.2e-23	1544718	GCA_001469865.1	1544718_Haloferax^sp.^SB29@KTG30336.1$GCA_001469865.1
Haloferax sp. SB3	CBFD_NFYB_HMF	2	143	4.77973	POG53819.1	PF00808.23	1.2e-22	1544719	GCA_001469875.2	1544719_Haloferax^sp.^SB3@POG53819.1$GCA_001469875.2
Haloferax sp. SB3	MC1	1	102	4.90569	POG54852.1	PF05854.11	1.5e-36	1544719	GCA_001469875.2	1544719_Haloferax^sp.^SB3@POG54852.1$GCA_001469875.2
Haloferax sp. SB3	MC1	1	104	5.46607	POG57074.1	PF05854.11	1.8e-43	1544719	GCA_001469875.2	1544719_Haloferax^sp.^SB3@POG57074.1$GCA_001469875.2
Haloferax sulfurifontis ATCC BAA-897	CBFD_NFYB_HMF	2	143	4.78528	ELZ93111.1	PF00808.23	4.6e-22	255616	GCA_000337835.1	255616_Haloferax^sulfurifontis^ATCC^BAA-897@ELZ93111.1$GCA_000337835.1
Haloferax sulfurifontis ATCC BAA-897	MC1	1	104	5.47843	ELZ94381.1	PF05854.11	2.3e-43	255616	GCA_000337835.1	255616_Haloferax^sulfurifontis^ATCC^BAA-897@ELZ94381.1$GCA_000337835.1
Haloferax sulfurifontis ATCC BAA-897	MC1	1	102	5.1669	ELZ97843.1	PF05854.11	5.1e-36	255616	GCA_000337835.1	255616_Haloferax^sulfurifontis^ATCC^BAA-897@ELZ97843.1$GCA_000337835.1
Haloferax volcanii DS2	MC1	1	104	5.46607	ADE03080.1	PF05854.11	1.8e-43	2246	GCA_000025685.1	2246_Haloferax^volcanii^DS2@ADE03080.1$GCA_000025685.1
Haloferax volcanii DS2	CBFD_NFYB_HMF	2	143	4.71118	ADE04545.1	PF00808.23	6.1e-22	2246	GCA_000025685.1	2246_Haloferax^volcanii^DS2@ADE04545.1$GCA_000025685.1
Halogeometricum borinquense DSM 11551	MC1	1	104	4.88721	ADQ65926.1	PF05854.11	6.3e-45	60847	GCA_000172995.2	60847_Halogeometricum^borinquense^DSM^11551@ADQ65926.1$GCA_000172995.2
Halogeometricum borinquense DSM 11551	CBFD_NFYB_HMF	2	143	4.80639	ADQ68232.1	PF00808.23	7.9e-25	60847	GCA_000172995.2	60847_Halogeometricum^borinquense^DSM^11551@ADQ68232.1$GCA_000172995.2
Halogeometricum limi	MC1	1	109	5.27656	SFR31806.1	PF05854.11	2.3e-44	555875	GCA_900115785.1	555875_Halogeometricum^limi@SFR31806.1$GCA_900115785.1
Halogeometricum limi	CBFD_NFYB_HMF	2	143	4.76767	SFR35699.1	PF00808.23	1.2e-24	555875	GCA_900115785.1	555875_Halogeometricum^limi@SFR35699.1$GCA_900115785.1
Halogeometricum pallidum JCM 14848	CBFD_NFYB_HMF	2	143	4.78596	ELZ29870.1	PF00808.23	1.8e-25	411361	GCA_000337095.1	411361_Halogeometricum^pallidum^JCM^14848@ELZ29870.1$GCA_000337095.1
Halogeometricum pallidum JCM 14848	MC1	1	104	5.21339	ELZ31068.1	PF05854.11	3e-44	411361	GCA_000337095.1	411361_Halogeometricum^pallidum^JCM^14848@ELZ31068.1$GCA_000337095.1
Halogeometricum rufum	MC1	1	104	5.22241	SFR33420.1	PF05854.11	1.1e-44	553469	GCA_900112175.1	553469_Halogeometricum^rufum@SFR33420.1$GCA_900112175.1
Halogeometricum rufum	CBFD_NFYB_HMF	2	143	4.86045	SFR38512.1	PF00808.23	1e-24	553469	GCA_900112175.1	553469_Halogeometricum^rufum@SFR38512.1$GCA_900112175.1
Halogeometricum sp. wsp3	CBFD_NFYB_HMF	1	55	4.05364	PYZ03078.1	PF00808.23	0.036	2218585	GCA_003226235.1	2218585_Halogeometricum^sp.^wsp3@PYZ03078.1$GCA_003226235.1
Halogranum amylolyticum	MC1	1	102	5.46899	SEO38714.1	PF05854.11	2.6e-40	660520	GCA_900110465.1	660520_Halogranum^amylolyticum@SEO38714.1$GCA_900110465.1
Halogranum amylolyticum	MC1	1	113	4.91807	SEO62464.1	PF05854.11	5.4e-44	660520	GCA_900110465.1	660520_Halogranum^amylolyticum@SEO62464.1$GCA_900110465.1
Halogranum amylolyticum	CBFD_NFYB_HMF	2	143	4.88361	SEP20635.1	PF00808.23	1.7e-24	660520	GCA_900110465.1	660520_Halogranum^amylolyticum@SEP20635.1$GCA_900110465.1
Halogranum gelatinilyticum	MC1	1	102	5.01759	SDL87786.1	PF05854.11	4.2e-44	660521	GCA_900103715.1	660521_Halogranum^gelatinilyticum@SDL87786.1$GCA_900103715.1
Halogranum gelatinilyticum	CBFD_NFYB_HMF	2	143	4.77973	SDM01320.1	PF00808.23	1.3e-24	660521	GCA_900103715.1	660521_Halogranum^gelatinilyticum@SDM01320.1$GCA_900103715.1
Halogranum gelatinilyticum	MC1	1	102	5.41811	SDM14366.1	PF05854.11	3.9e-38	660521	GCA_900103715.1	660521_Halogranum^gelatinilyticum@SDM14366.1$GCA_900103715.1
Halogranum gelatinilyticum	Bac_DNA_binding	3	236	9.32329	SDM37514.1	PF00216.21	2.9e-30	660521	GCA_900103715.1	660521_Halogranum^gelatinilyticum@SDM37514.1$GCA_900103715.1
Halogranum salarium B-1	MC1	1	102	5.12213	EJN60071.1	PF05854.11	7.8e-44	693851	GCA_000283335.1	693851_Halogranum^salarium^B-1@EJN60071.1$GCA_000283335.1
Halogranum salarium B-1	MC1	1	102	5.36485	EJN60455.1	PF05854.11	4.7e-40	693851	GCA_000283335.1	693851_Halogranum^salarium^B-1@EJN60455.1$GCA_000283335.1
Halogranum salarium B-1	CBFD_NFYB_HMF	2	145	4.70691	EJN60957.1	PF00808.23	7.4e-25	693851	GCA_000283335.1	693851_Halogranum^salarium^B-1@EJN60957.1$GCA_000283335.1
Halohasta litchfieldiae	CBFD_NFYB_HMF	2	143	4.99894	ATW87865.1	PF00808.23	8.9e-23	1073996	GCA_002788215.1	1073996_Halohasta^litchfieldiae@ATW87865.1$GCA_002788215.1
Halohasta litchfieldiae	Bac_DNA_binding	2	240	10.5734	ATW88644.1	PF00216.21	3.8e-52	1073996	GCA_002788215.1	1073996_Halohasta^litchfieldiae@ATW88644.1$GCA_002788215.1
Halohasta litchfieldiae	MC1	1	112	4.55168	ATW88930.1	PF05854.11	3e-44	1073996	GCA_002788215.1	1073996_Halohasta^litchfieldiae@ATW88930.1$GCA_002788215.1
Halolamina pelagica	MC1	1	101	4.80285	KPN29856.1	PF05854.11	7.6e-41	699431	GCA_001307315.1	699431_Halolamina^pelagica@KPN29856.1$GCA_001307315.1
Halolamina pelagica	CBFD_NFYB_HMF	2	143	4.57749	KPN32249.1	PF00808.23	1.9e-22	699431	GCA_001307315.1	699431_Halolamina^pelagica@KPN32249.1$GCA_001307315.1
Halolamina rubra	CBFD_NFYB_HMF	2	144	4.57749	BBJN01000012.1-41	PF00808.23	1.3e-22	1380430	GCA_000739555.1	1380430_Halolamina^rubra@BBJN01000012.1-41$GCA_000739555.1
Halolamina rubra	MC1	1	102	4.57869	BBJN01000041.1-1	PF05854.11	2.1e-42	1380430	GCA_000739555.1	1380430_Halolamina^rubra@BBJN01000041.1-1$GCA_000739555.1
Halolamina sediminis	MC1	1	102	4.46531	CVUA01000001.1-130	PF05854.11	8.1e-43	1480675	GCA_001282785.1	1480675_Halolamina^sediminis@CVUA01000001.1-130$GCA_001282785.1
Halolamina sediminis	CBFD_NFYB_HMF	2	144	4.78102	CVUA01000001.1-2405	PF00808.23	3.6e-23	1480675	GCA_001282785.1	1480675_Halolamina^sediminis@CVUA01000001.1-2405$GCA_001282785.1
Halolamina sp. CBA1230	CBFD_NFYB_HMF	2	143	4.74147	OPF22629.1	PF00808.23	2.2e-23	1853690	GCA_002025255.1	1853690_Halolamina^sp.^CBA1230@OPF22629.1$GCA_002025255.1
Halolamina sp. CBA1230	MC1	1	101	4.56602	OPF23234.1	PF05854.11	1.6e-41	1853690	GCA_002025255.1	1853690_Halolamina^sp.^CBA1230@OPF23234.1$GCA_002025255.1
Halomarina oriensis	CBFD_NFYB_HMF	2	144	5.20569	RRJ30745.1	PF00808.23	4.1e-24	671145	GCA_003862495.1	671145_Halomarina^oriensis@RRJ30745.1$GCA_003862495.1
Halomarina oriensis	MC1	1	104	5.09963	RRJ32527.1	PF05854.11	1.2e-45	671145	GCA_003862495.1	671145_Halomarina^oriensis@RRJ32527.1$GCA_003862495.1
Halomicroarcula sp. LR21	MC1	1	103	4.78988	SRIF01000002.1-1	PF05854.11	1.8e-44	2562280	GCA_004681185.1	2562280_Halomicroarcula^sp.^LR21@SRIF01000002.1-1$GCA_004681185.1
Halomicroarcula sp. LR21	CBFD_NFYB_HMF	2	146	4.62581	SRIF01000005.1-52	PF00808.23	1.4e-22	2562280	GCA_004681185.1	2562280_Halomicroarcula^sp.^LR21@SRIF01000005.1-52$GCA_004681185.1
Halomicrobium mukohataei DSM 12286	CBFD_NFYB_HMF	2	145	4.50727	ACV46698.1	PF00808.23	1.3e-24	57705	GCA_000023965.1	57705_Halomicrobium^mukohataei^DSM^12286@ACV46698.1$GCA_000023965.1
Halomicrobium mukohataei DSM 12286	MC1	1	103	4.75516	ACV46792.1	PF05854.11	2.3e-45	57705	GCA_000023965.1	57705_Halomicrobium^mukohataei^DSM^12286@ACV46792.1$GCA_000023965.1
Halomicrobium sp. LC1Hm	CBFD_NFYB_HMF	2	145	4.55625	QGA84121.1	PF00808.23	5.7e-25	2610902	GCA_009617995.1	2610902_Halomicrobium^sp.^LC1Hm@QGA84121.1$GCA_009617995.1
Halomicrobium sp. LC1Hm	MC1	1	103	4.75516	QGA84187.1	PF05854.11	2.3e-45	2610902	GCA_009617995.1	2610902_Halomicrobium^sp.^LC1Hm@QGA84187.1$GCA_009617995.1
Halomicrobium zhouii	CBFD_NFYB_HMF	2	145	4.54029	SFR96616.1	PF00808.23	1.2e-23	767519	GCA_900114435.1	767519_Halomicrobium^zhouii@SFR96616.1$GCA_900114435.1
Halomicrobium zhouii	MC1	1	103	4.72834	SFS12328.1	PF05854.11	1.3e-45	767519	GCA_900114435.1	767519_Halomicrobium^zhouii@SFS12328.1$GCA_900114435.1
Halonotius pteroides	MC1	1	102	4.64072	RJX48275.1	PF05854.11	3.4e-43	268735	GCA_003605635.1	268735_Halonotius^pteroides@RJX48275.1$GCA_003605635.1
Halonotius pteroides	CBFD_NFYB_HMF	2	143	4.65855	RJX48757.1	PF00808.23	2.4e-22	268735	GCA_003605635.1	268735_Halonotius^pteroides@RJX48757.1$GCA_003605635.1
Halonotius roseus	MC1	1	102	4.64072	TQQ80832.1	PF05854.11	5.5e-43	2511997	GCA_006861655.1	2511997_Halonotius^roseus@TQQ80832.1$GCA_006861655.1
Halonotius roseus	CBFD_NFYB_HMF	2	143	4.5329	TQQ81957.1	PF00808.23	2.8e-23	2511997	GCA_006861655.1	2511997_Halonotius^roseus@TQQ81957.1$GCA_006861655.1
Halonotius sp. F13-13	MC1	1	102	4.64072	RJX42512.1	PF05854.11	3.4e-43	2216978	GCA_003605575.1	2216978_Halonotius^sp.^F13-13@RJX42512.1$GCA_003605575.1
Halonotius sp. F13-13	CBFD_NFYB_HMF	2	143	4.51384	RJX43291.1	PF00808.23	1.4e-22	2216978	GCA_003605575.1	2216978_Halonotius^sp.^F13-13@RJX43291.1$GCA_003605575.1
Halonotius sp. J07HN4	CBFD_NFYB_HMF	2	143	4.59548	ERH06558.1	PF00808.23	4.6e-22	1070774	GCA_000416065.1	1070774_Halonotius^sp.^J07HN4@ERH06558.1$GCA_000416065.1
Halonotius sp. J07HN4	MC1	1	112	4.74566	ERH07105.1	PF05854.11	5.1e-43	1070774	GCA_000416065.1	1070774_Halonotius^sp.^J07HN4@ERH07105.1$GCA_000416065.1
Halonotius terrestris	CBFD_NFYB_HMF	2	143	4.64365	TQQ82885.1	PF00808.23	1e-22	2487750	GCA_006861665.1	2487750_Halonotius^terrestris@TQQ82885.1$GCA_006861665.1
Halonotius terrestris	MC1	1	102	4.36679	TQQ83851.1	PF05854.11	5.5e-43	2487750	GCA_006861665.1	2487750_Halonotius^terrestris@TQQ83851.1$GCA_006861665.1
Haloparvum sedimenti	CBFD_NFYB_HMF	2	144	4.78894	LKIR01000135.1-5	PF00808.23	7.5e-24	1678448	GCA_001462205.1	1678448_Haloparvum^sedimenti@LKIR01000135.1-5$GCA_001462205.1
Haloparvum sedimenti	MC1	1	103	4.89015	LKIR01000142.1-169	PF05854.11	1.2e-44	1678448	GCA_001462205.1	1678448_Haloparvum^sedimenti@LKIR01000142.1-169$GCA_001462205.1
Halopelagius inordinatus	CBFD_NFYB_HMF	2	143	4.63071	SFF87419.1	PF00808.23	6.6e-26	553467	GCA_900113245.1	553467_Halopelagius^inordinatus@SFF87419.1$GCA_900113245.1
Halopelagius inordinatus	MC1	1	104	5.13975	SFH01614.1	PF05854.11	8.2e-44	553467	GCA_900113245.1	553467_Halopelagius^inordinatus@SFH01614.1$GCA_900113245.1
Halopelagius longus	CBFD_NFYB_HMF	2	143	4.59293	RDI71410.1	PF00808.23	1.4e-25	1236180	GCA_003351065.1	1236180_Halopelagius^longus@RDI71410.1$GCA_003351065.1
Halopelagius longus	MC1	1	104	5.27315	RDI71935.1	PF05854.11	9.2e-44	1236180	GCA_003351065.1	1236180_Halopelagius^longus@RDI71935.1$GCA_003351065.1
Halopenitus malekzadehii	CBFD_NFYB_HMF	2	143	4.69591	SEH37457.1	PF00808.23	5.5e-25	1267564	GCA_900108505.1	1267564_Halopenitus^malekzadehii@SEH37457.1$GCA_900108505.1
Halopenitus malekzadehii	MC1	1	105	4.91808	SEH50926.1	PF05854.11	1.1e-40	1267564	GCA_900108505.1	1267564_Halopenitus^malekzadehii@SEH50926.1$GCA_900108505.1
Halopenitus persicus	MC1	1	106	5.00337	AP017558.1-1473	PF05854.11	7.6e-41	1048396	GCA_002355635.1	1048396_Halopenitus^persicus@AP017558.1-1473$GCA_002355635.1
Halopenitus persicus	CBFD_NFYB_HMF	2	144	4.77864	AP017558.1-1783	PF00808.23	2.6e-24	1048396	GCA_002355635.1	1048396_Halopenitus^persicus@AP017558.1-1783$GCA_002355635.1
halophilic archaeon	CBFD_NFYB_HMF	2	143	4.57495	RBI58848.1	PF00808.23	8.4e-24	29295	GCA_003298465.1	29295_halophilic^archaeon@RBI58848.1$GCA_003298465.1
halophilic archaeon	MC1	1	102	4.74021	RBI64619.1	PF05854.11	3.9e-45	29295	GCA_003298465.1	29295_halophilic^archaeon@RBI64619.1$GCA_003298465.1
halophilic archaeon DL31	MC1	1	114	5.2594	AEN06552.1	PF05854.11	1.1e-42	756883	GCA_000224475.1	756883_halophilic^archaeon^DL31@AEN06552.1$GCA_000224475.1
halophilic archaeon DL31	CBFD_NFYB_HMF	2	143	4.85466	AEN06963.1	PF00808.23	9.9e-21	756883	GCA_000224475.1	756883_halophilic^archaeon^DL31@AEN06963.1$GCA_000224475.1
halophilic archaeon J07HB67	CBFD_NFYB_HMF	2	143	4.87805	ERH13362.1	PF00808.23	3.5e-20	1085029	GCA_000416105.1	1085029_halophilic^archaeon^J07HB67@ERH13362.1$GCA_000416105.1
halophilic archaeon J07HX5	MC1	1	115	5.17442	ERG89492.1	PF05854.11	2.4e-39	1325472	GCA_000415945.1	1325472_halophilic^archaeon^J07HX5@ERG89492.1$GCA_000415945.1
halophilic archaeon J07HX5	CBFD_NFYB_HMF	2	146	5.14173	ERG89609.1	PF00808.23	7.9e-21	1325472	GCA_000415945.1	1325472_halophilic^archaeon^J07HX5@ERG89609.1$GCA_000415945.1
halophilic archaeon J07HX64	CBFD_NFYB_HMF	2	146	5.2437	ERH08734.1	PF00808.23	2.8e-16	1085028	GCA_000416085.1	1085028_halophilic^archaeon^J07HX64@ERH08734.1$GCA_000416085.1
halophilic archaeon J07HX64	MC1	1	103	4.95426	ERH10084.1	PF05854.11	6.2e-41	1085028	GCA_000416085.1	1085028_halophilic^archaeon^J07HX64@ERH10084.1$GCA_000416085.1
halophilic archaeon LT46	MC1	1	108	4.67265	SZNP01000001.1-1	PF05854.11	6.9e-46	2558242	GCA_005239435.1	2558242_halophilic^archaeon^LT46@SZNP01000001.1-1$GCA_005239435.1
halophilic archaeon LT46	CBFD_NFYB_HMF	1	56	4.44399	SZNP01000001.1-260	PF00808.23	0.031	2558242	GCA_005239435.1	2558242_halophilic^archaeon^LT46@SZNP01000001.1-260$GCA_005239435.1
halophilic archaeon LT46	CBFD_NFYB_HMF	2	144	4.75842	SZNP01000006.1-49	PF00808.23	2.2e-23	2558242	GCA_005239435.1	2558242_halophilic^archaeon^LT46@SZNP01000006.1-49$GCA_005239435.1
halophilic archaeon NEN8	CBFD_NFYB_HMF	2	147	4.71082	SOSC01000003.1-135	PF00808.23	5.5e-24	2558243	GCA_005049285.1	2558243_halophilic^archaeon^NEN8@SOSC01000003.1-135$GCA_005049285.1
halophilic archaeon NEN8	MC1	1	104	5.24672	SOSC01000006.1-1	PF05854.11	1.9e-45	2558243	GCA_005049285.1	2558243_halophilic^archaeon^NEN8@SOSC01000006.1-1$GCA_005049285.1
halophilic archaeon SHRA6	MC1	1	104	4.75988	ML241294.1-874	PF05854.11	1.7e-39	2575697	GCA_005239175.1	2575697_halophilic^archaeon^SHRA6@ML241294.1-874$GCA_005239175.1
halophilic archaeon SHRA6	MC1	1	103	4.78061	SOPS01000001.1-1260	PF05854.11	1.2e-43	2575697	GCA_005239175.1	2575697_halophilic^archaeon^SHRA6@SOPS01000001.1-1260$GCA_005239175.1
halophilic archaeon SHRA6	CBFD_NFYB_HMF	2	144	5.15834	SOPS01000001.1-755	PF00808.23	3.7e-22	2575697	GCA_005239175.1	2575697_halophilic^archaeon^SHRA6@SOPS01000001.1-755$GCA_005239175.1
halophilic archaeon SHRA6	Bac_DNA_binding	2	214	9.65767	SOPS01000004.1-266	PF00216.21	5.1e-45	2575697	GCA_005239175.1	2575697_halophilic^archaeon^SHRA6@SOPS01000004.1-266$GCA_005239175.1
Halopiger aswanensis	CBFD_NFYB_HMF	2	143	4.43439	RKD93350.1	PF00808.23	1.8e-24	148449	GCA_003610195.1	148449_Halopiger^aswanensis@RKD93350.1$GCA_003610195.1
Halopiger aswanensis	MC1	1	102	4.6718	RKD93994.1	PF05854.11	7.3e-46	148449	GCA_003610195.1	148449_Halopiger^aswanensis@RKD93994.1$GCA_003610195.1
Halopiger djelfimassiliensis	CBFD_NFYB_HMF	2	144	4.43708	HG315685.1-177	PF00808.23	1.8e-24	1293047	GCA_000455365.1	1293047_Halopiger^djelfimassiliensis@HG315685.1-177$GCA_000455365.1
Halopiger djelfimassiliensis	MC1	1	103	4.76911	HG315687.1-359	PF05854.11	8.8e-46	1293047	GCA_000455365.1	1293047_Halopiger^djelfimassiliensis@HG315687.1-359$GCA_000455365.1
Halopiger goleimassiliensis	CBFD_NFYB_HMF	2	144	4.46785	HG315691.1-676	PF00808.23	9.1e-24	1293048	GCA_000455345.1	1293048_Halopiger^goleimassiliensis@HG315691.1-676$GCA_000455345.1
Halopiger goleimassiliensis	MC1	1	103	4.71473	HG315691.1-787	PF05854.11	1.3e-45	1293048	GCA_000455345.1	1293048_Halopiger^goleimassiliensis@HG315691.1-787$GCA_000455345.1
Halopiger salifodinae	MC1	1	103	4.8015	JROF01000030.1-24	PF05854.11	3.7e-44	1202768	GCA_000784335.1	1202768_Halopiger^salifodinae@JROF01000030.1-24$GCA_000784335.1
Halopiger salifodinae	CBFD_NFYB_HMF	2	144	4.27996	JROF01000031.1-45	PF00808.23	7.4e-24	1202768	GCA_000784335.1	1202768_Halopiger^salifodinae@JROF01000031.1-45$GCA_000784335.1
Halopiger xanaduensis SH-6	MC1	1	102	4.7253	AEH35788.1	PF05854.11	7.9e-46	387343	GCA_000217715.1	387343_Halopiger^xanaduensis^SH-6@AEH35788.1$GCA_000217715.1
Halopiger xanaduensis SH-6	CBFD_NFYB_HMF	2	143	4.40557	AEH36412.1	PF00808.23	1.5e-24	387343	GCA_000217715.1	387343_Halopiger^xanaduensis^SH-6@AEH36412.1$GCA_000217715.1
Haloplanus aerogenes	MC1	1	103	4.81636	RMB13087.1	PF05854.11	6.4e-42	660522	GCA_003688715.1	660522_Haloplanus^aerogenes@RMB13087.1$GCA_003688715.1
Haloplanus aerogenes	Bac_DNA_binding	2	200	8.44571	RMB13160.1	PF00216.21	1.4e-40	660522	GCA_003688715.1	660522_Haloplanus^aerogenes@RMB13160.1$GCA_003688715.1
Haloplanus aerogenes	CBFD_NFYB_HMF	1	55	4.36925	RMB13279.1	PF00808.23	0.033	660522	GCA_003688715.1	660522_Haloplanus^aerogenes@RMB13279.1$GCA_003688715.1
Haloplanus aerogenes	CBFD_NFYB_HMF	2	143	4.57974	RMB13448.1	PF00808.23	3.2e-23	660522	GCA_003688715.1	660522_Haloplanus^aerogenes@RMB13448.1$GCA_003688715.1
Haloplanus natans DSM 17983	CBFD_NFYB_HMF	1	56	4.36925	KE386573.1-3103	PF00808.23	0.035	376171	GCA_000427685.1	376171_Haloplanus^natans^DSM^17983@KE386573.1-3103$GCA_000427685.1
Haloplanus natans DSM 17983	CBFD_NFYB_HMF	2	144	4.63778	KE386573.1-3228	PF00808.23	4.3e-22	376171	GCA_000427685.1	376171_Haloplanus^natans^DSM^17983@KE386573.1-3228$GCA_000427685.1
Haloplanus natans DSM 17983	MC1	1	104	5.00337	KE386573.1-3435	PF05854.11	6.5e-42	376171	GCA_000427685.1	376171_Haloplanus^natans^DSM^17983@KE386573.1-3435$GCA_000427685.1
Haloplanus rallus	MC1	1	103	4.71845	QGX95434.1	PF05854.11	2.1e-42	1816183	GCA_009762275.1	1816183_Haloplanus^rallus@QGX95434.1$GCA_009762275.1
Haloplanus rallus	CBFD_NFYB_HMF	1	55	4.28832	QGX95654.1	PF00808.23	0.031	1816183	GCA_009762275.1	1816183_Haloplanus^rallus@QGX95654.1$GCA_009762275.1
Haloplanus rallus	CBFD_NFYB_HMF	2	143	4.46314	QGX95742.1	PF00808.23	1.8e-22	1816183	GCA_009762275.1	1816183_Haloplanus^rallus@QGX95742.1$GCA_009762275.1
Haloplanus salinus	MC1	1	103	4.88721	RCU47052.1	PF05854.11	6.7e-42	1126245	GCA_003336245.1	1126245_Haloplanus^salinus@RCU47052.1$GCA_003336245.1
Haloplanus salinus	CBFD_NFYB_HMF	1	55	4.36925	RCU47236.1	PF00808.23	0.033	1126245	GCA_003336245.1	1126245_Haloplanus^salinus@RCU47236.1$GCA_003336245.1
Haloplanus salinus	CBFD_NFYB_HMF	2	143	4.7065	RCU47350.1	PF00808.23	6.9e-22	1126245	GCA_003336245.1	1126245_Haloplanus^salinus@RCU47350.1$GCA_003336245.1
Haloplanus sp. CBA1113	CBFD_NFYB_HMF	2	143	4.58034	AXG05290.1	PF00808.23	6.2e-22	1547899	GCA_003342695.1	1547899_Haloplanus^sp.^CBA1113@AXG05290.1$GCA_003342695.1
Haloplanus sp. CBA1113	CBFD_NFYB_HMF	1	55	4.36925	AXG05443.1	PF00808.23	0.033	1547899	GCA_003342695.1	1547899_Haloplanus^sp.^CBA1113@AXG05443.1$GCA_003342695.1
Haloplanus sp. CBA1113	MC1	1	103	4.88721	AXG05623.1	PF05854.11	5e-42	1547899	GCA_003342695.1	1547899_Haloplanus^sp.^CBA1113@AXG05623.1$GCA_003342695.1
Haloplanus sp. CBA1113	MC1	1	88	5.9013	AXG06585.1	PF05854.11	5.7e-23	1547899	GCA_003342695.1	1547899_Haloplanus^sp.^CBA1113@AXG06585.1$GCA_003342695.1
Haloplanus sp. CBA1113	Bac_DNA_binding	2	194	9.29672	AXG08004.1	PF00216.21	8.6e-34	1547899	GCA_003342695.1	1547899_Haloplanus^sp.^CBA1113@AXG08004.1$GCA_003342695.1
Haloplanus vescus	MC1	1	103	4.51268	SEA16931.1	PF05854.11	1.1e-42	555874	GCA_900107665.1	555874_Haloplanus^vescus@SEA16931.1$GCA_900107665.1
Haloplanus vescus	CBFD_NFYB_HMF	2	143	4.44644	SEA21506.1	PF00808.23	1.3e-23	555874	GCA_900107665.1	555874_Haloplanus^vescus@SEA21506.1$GCA_900107665.1
Haloprofundus halophilus	CBFD_NFYB_HMF	2	144	4.70755	QQRR01000001.1-1315	PF00808.23	1e-24	2283527	GCA_003439925.1	2283527_Haloprofundus^halophilus@QQRR01000001.1-1315$GCA_003439925.1
Haloprofundus halophilus	MC1	1	103	4.97563	QQRR01000001.1-1910	PF05854.11	7.1e-45	2283527	GCA_003439925.1	2283527_Haloprofundus^halophilus@QQRR01000001.1-1910$GCA_003439925.1
Haloprofundus marisrubri	CBFD_NFYB_HMF	2	143	4.6943	KTG10900.1	PF00808.23	2e-26	1514971	GCA_001469955.1	1514971_Haloprofundus^marisrubri@KTG10900.1$GCA_001469955.1
Haloprofundus marisrubri	MC1	1	102	5.09922	KTG11615.1	PF05854.11	7.3e-45	1514971	GCA_001469955.1	1514971_Haloprofundus^marisrubri@KTG11615.1$GCA_001469955.1
Haloquadratum sp. J07HQX50	CBFD_NFYB_HMF	2	143	4.71008	ERG99669.1	PF00808.23	2.8e-23	1238426	GCA_000416005.1	1238426_Haloquadratum^sp.^J07HQX50@ERG99669.1$GCA_000416005.1
Haloquadratum sp. J07HQX50	MC1	1	100	5.22491	ERH00118.1	PF05854.11	8.2e-31	1238426	GCA_000416005.1	1238426_Haloquadratum^sp.^J07HQX50@ERH00118.1$GCA_000416005.1
Haloquadratum walsbyi C23	MC1	1	108	5.94857	CCC39040.1	PF05854.11	2.4e-37	293091	GCA_000237865.1	293091_Haloquadratum^walsbyi^C23@CCC39040.1$GCA_000237865.1
Haloquadratum walsbyi C23	CBFD_NFYB_HMF	2	143	4.89256	CCC39462.1	PF00808.23	2.5e-21	293091	GCA_000237865.1	293091_Haloquadratum^walsbyi^C23@CCC39462.1$GCA_000237865.1
Haloquadratum walsbyi J07HQW1	MC1	1	108	5.13694	ERG90190.1	PF05854.11	7.5e-37	293091	GCA_000415965.1	293091_Haloquadratum^walsbyi^J07HQW1@ERG90190.1$GCA_000415965.1
Haloquadratum walsbyi J07HQW1	CBFD_NFYB_HMF	2	143	5.47508	ERG90663.1	PF00808.23	3.1e-21	293091	GCA_000415965.1	293091_Haloquadratum^walsbyi^J07HQW1@ERG90663.1$GCA_000415965.1
Haloquadratum walsbyi J07HQW2	MC1	1	137	5.69034	ERG95988.1	PF05854.11	1e-36	293091	GCA_000415985.1	293091_Haloquadratum^walsbyi^J07HQW2@ERG95988.1$GCA_000415985.1
Haloquadratum walsbyi J07HQW2	CBFD_NFYB_HMF	2	162	6.31945	ERG96200.1	PF00808.23	1.3e-20	293091	GCA_000415985.1	293091_Haloquadratum^walsbyi^J07HQW2@ERG96200.1$GCA_000415985.1
Halorhabdus rudnickae	CBFD_NFYB_HMF	2	147	4.76823	CAAHFB010000001.1-1297	PF00808.23	1.9e-20	1775544	GCA_900880625.1	1775544_Halorhabdus^rudnickae@CAAHFB010000001.1-1297$GCA_900880625.1
Halorhabdus rudnickae	MC1	1	104	4.83078	CAAHFB010000001.1-2116	PF05854.11	1.5e-45	1775544	GCA_900880625.1	1775544_Halorhabdus^rudnickae@CAAHFB010000001.1-2116$GCA_900880625.1
Halorhabdus rudnickae	MC1	2	172	4.88964	CAAHFB010000005.1-133	PF05854.11	1.8e-12	1775544	GCA_900880625.1	1775544_Halorhabdus^rudnickae@CAAHFB010000005.1-133$GCA_900880625.1
Halorhabdus sp. CBA1104	CBFD_NFYB_HMF	2	146	4.55935	QGN07585.1	PF00808.23	1.1e-19	1380432	GCA_009690625.1	1380432_Halorhabdus^sp.^CBA1104@QGN07585.1$GCA_009690625.1
Halorhabdus sp. CBA1104	MC1	1	103	4.83078	QGN07915.1	PF05854.11	5.9e-45	1380432	GCA_009690625.1	1380432_Halorhabdus^sp.^CBA1104@QGN07915.1$GCA_009690625.1
Halorhabdus sp. H27	CBFD_NFYB_HMF	2	147	4.53826	SPQG01000002.1-27	PF00808.23	3.9e-21	2559573	GCA_004944975.1	2559573_Halorhabdus^sp.^H27@SPQG01000002.1-27$GCA_004944975.1
Halorhabdus sp. H27	MC1	1	104	4.86285	SPQG01000013.1-71	PF05854.11	2.2e-45	2559573	GCA_004944975.1	2559573_Halorhabdus^sp.^H27@SPQG01000013.1-71$GCA_004944975.1
Halorhabdus tiamatea SARL4B	CBFD_NFYB_HMF	2	146	4.83534	ERJ07340.1	PF00808.23	5.3e-19	430914	GCA_000215915.3	430914_Halorhabdus^tiamatea^SARL4B@ERJ07340.1$GCA_000215915.3
Halorhabdus tiamatea SARL4B	CBFD_NFYB_HMF	1	55	4.15776	ERJ07369.1	PF00808.23	0.012	430914	GCA_000215915.3	430914_Halorhabdus^tiamatea^SARL4B@ERJ07369.1$GCA_000215915.3
Halorhabdus tiamatea SARL4B	MC1	1	103	4.86416	ERJ07544.1	PF05854.11	5.7e-45	430914	GCA_000215915.3	430914_Halorhabdus^tiamatea^SARL4B@ERJ07544.1$GCA_000215915.3
Halorhabdus utahensis DSM 12940	MC1	1	103	4.74474	ACV11853.1	PF05854.11	1.8e-45	146826	GCA_000023945.1	146826_Halorhabdus^utahensis^DSM^12940@ACV11853.1$GCA_000023945.1
Halorhabdus utahensis DSM 12940	CBFD_NFYB_HMF	2	146	4.8291	ACV12415.1	PF00808.23	7.2e-21	146826	GCA_000023945.1	146826_Halorhabdus^utahensis^DSM^12940@ACV12415.1$GCA_000023945.1
Halorientalis persicus	CBFD_NFYB_HMF	2	146	4.86657	SEN53555.1	PF00808.23	8.5e-23	1367881	GCA_900110215.1	1367881_Halorientalis^persicus@SEN53555.1$GCA_900110215.1
Halorientalis persicus	MC1	1	103	5.08318	SEN73065.1	PF05854.11	1e-44	1367881	GCA_900110215.1	1367881_Halorientalis^persicus@SEN73065.1$GCA_900110215.1
Halorientalis regularis	CBFD_NFYB_HMF	1	117	4.98465	SDE86450.1	PF00808.23	0.0037	660518	GCA_900102305.1	660518_Halorientalis^regularis@SDE86450.1$GCA_900102305.1
Halorientalis regularis	MC1	1	103	5.0684	SDE95398.1	PF05854.11	7.2e-45	660518	GCA_900102305.1	660518_Halorientalis^regularis@SDE95398.1$GCA_900102305.1
Halorientalis regularis	CBFD_NFYB_HMF	2	146	4.86657	SDG02412.1	PF00808.23	1.2e-22	660518	GCA_900102305.1	660518_Halorientalis^regularis@SDG02412.1$GCA_900102305.1
Halorientalis sp. F13-25	MC1	1	103	5.0684	RXK46483.1	PF05854.11	6.6e-45	2479928	GCA_004118325.1	2479928_Halorientalis^sp.^F13-25@RXK46483.1$GCA_004118325.1
Halorientalis sp. F13-25	CBFD_NFYB_HMF	2	146	4.79574	RXK50026.1	PF00808.23	1.3e-23	2479928	GCA_004118325.1	2479928_Halorientalis^sp.^F13-25@RXK50026.1$GCA_004118325.1
Halorientalis sp. IM1011	CBFD_NFYB_HMF	2	146	4.78069	AQL42473.1	PF00808.23	2.4e-23	1932360	GCA_001989615.1	1932360_Halorientalis^sp.^IM1011@AQL42473.1$GCA_001989615.1
Halorientalis sp. IM1011	MC1	1	103	5.09751	AQL43056.1	PF05854.11	6.2e-45	1932360	GCA_001989615.1	1932360_Halorientalis^sp.^IM1011@AQL43056.1$GCA_001989615.1
Halorubraceae archaeon	CBFD_NFYB_HMF	1	80	5.28618	PUNH01000174.1-10	PF00808.23	1.6e-05	2093797	GCA_003551725.1	2093797_Halorubraceae^archaeon@PUNH01000174.1-10$GCA_003551725.1
Halorubraceae archaeon	MC1	1	108	4.7453	PUNH01000310.1-1	PF05854.11	6.5e-44	2093797	GCA_003551725.1	2093797_Halorubraceae^archaeon@PUNH01000310.1-1$GCA_003551725.1
Halorubraceae archaeon	CBFD_NFYB_HMF	2	144	4.80019	PUNH01000327.1-15	PF00808.23	1.4e-20	2093797	GCA_003551725.1	2093797_Halorubraceae^archaeon@PUNH01000327.1-15$GCA_003551725.1
Halorubrum aethiopicum	Bac_DNA_binding	2	251	9.74379	LOAJ01000001.1-1359	PF00216.21	4.1e-44	1758255	GCA_001542905.1	1758255_Halorubrum^aethiopicum@LOAJ01000001.1-1359$GCA_001542905.1
Halorubrum aethiopicum	CBFD_NFYB_HMF	2	144	4.74023	LOAJ01000001.1-518	PF00808.23	4.5e-22	1758255	GCA_001542905.1	1758255_Halorubrum^aethiopicum@LOAJ01000001.1-518$GCA_001542905.1
Halorubrum aethiopicum	MC1	1	110	4.4489	LOAJ01000001.1-704	PF05854.11	9.4e-38	1758255	GCA_001542905.1	1758255_Halorubrum^aethiopicum@LOAJ01000001.1-704$GCA_001542905.1
Halorubrum aidingense JCM 13560	CBFD_NFYB_HMF	2	143	4.75436	EMA65746.1	PF00808.23	2.1e-21	368623	GCA_000336995.1	368623_Halorubrum^aidingense^JCM^13560@EMA65746.1$GCA_000336995.1
Halorubrum aidingense JCM 13560	MC1	1	109	4.51908	EMA66131.1	PF05854.11	3.7e-38	368623	GCA_000336995.1	368623_Halorubrum^aidingense^JCM^13560@EMA66131.1$GCA_000336995.1
Halorubrum aidingense JCM 13560	Bac_DNA_binding	2	153	8.97353	EMA66313.1	PF00216.21	7e-25	368623	GCA_000336995.1	368623_Halorubrum^aidingense^JCM^13560@EMA66313.1$GCA_000336995.1
Halorubrum amylolyticum	CBFD_NFYB_HMF	2	144	4.65914	SDJP01000006.1-24	PF00808.23	4.7e-21	2508724	GCA_004114995.1	2508724_Halorubrum^amylolyticum@SDJP01000006.1-24$GCA_004114995.1
Halorubrum amylolyticum	MC1	1	110	4.38903	SDJP01000007.1-125	PF05854.11	1.6e-37	2508724	GCA_004114995.1	2508724_Halorubrum^amylolyticum@SDJP01000007.1-125$GCA_004114995.1
Halorubrum aquaticum	Bac_DNA_binding	2	241	9.36331	SFH30972.1	PF00216.21	1.3e-45	387340	GCA_900113615.1	387340_Halorubrum^aquaticum@SFH30972.1$GCA_900113615.1
Halorubrum aquaticum	MC1	1	109	4.4489	SFH78735.1	PF05854.11	1.1e-37	387340	GCA_900113615.1	387340_Halorubrum^aquaticum@SFH78735.1$GCA_900113615.1
Halorubrum aquaticum	CBFD_NFYB_HMF	2	143	4.75436	SFH79760.1	PF00808.23	4.2e-22	387340	GCA_900113615.1	387340_Halorubrum^aquaticum@SFH79760.1$GCA_900113615.1
Halorubrum arcis JCM 13916	MC1	1	83	4.38989	EMA70821.1	PF05854.11	1.5e-26	368454	GCA_000337015.1	368454_Halorubrum^arcis^JCM^13916@EMA70821.1$GCA_000337015.1
Halorubrum arcis JCM 13916	CBFD_NFYB_HMF	2	143	4.74023	EMA70898.1	PF00808.23	9.9e-22	368454	GCA_000337015.1	368454_Halorubrum^arcis^JCM^13916@EMA70898.1$GCA_000337015.1
Halorubrum californiensis DSM 19288	CBFD_NFYB_HMF	2	143	4.80019	ELZ41579.1	PF00808.23	9.8e-22	416585	GCA_000336875.1	416585_Halorubrum^californiensis^DSM^19288@ELZ41579.1$GCA_000336875.1
Halorubrum californiensis DSM 19288	MC1	1	83	4.44846	ELZ45295.1	PF05854.11	3.4e-26	416585	GCA_000336875.1	416585_Halorubrum^californiensis^DSM^19288@ELZ45295.1$GCA_000336875.1
Halorubrum californiensis DSM 19288	MC1	1	121	10.1559	ELZ47409.1	PF05854.11	5.3e-19	416585	GCA_000336875.1	416585_Halorubrum^californiensis^DSM^19288@ELZ47409.1$GCA_000336875.1
Halorubrum cibi	MC1	1	109	4.48469	SMO31735.1	PF05854.11	4e-38	413815	GCA_900182635.1	413815_Halorubrum^cibi@SMO31735.1$GCA_900182635.1
Halorubrum cibi	CBFD_NFYB_HMF	2	143	4.75436	SMO34692.1	PF00808.23	2.1e-22	413815	GCA_900182635.1	413815_Halorubrum^cibi@SMO34692.1$GCA_900182635.1
Halorubrum coriense DSM 10284	CBFD_NFYB_HMF	2	143	4.72584	ELZ51814.1	PF00808.23	1.8e-21	64713	GCA_000337035.1	64713_Halorubrum^coriense^DSM^10284@ELZ51814.1$GCA_000337035.1
Halorubrum depositum	MC1	1	110	4.58694	VCNM01000001.1-1480	PF05854.11	5.6e-38	2583992	GCA_007671725.1	2583992_Halorubrum^depositum@VCNM01000001.1-1480$GCA_007671725.1
Halorubrum depositum	Bac_DNA_binding	2	254	6.64694	VCNM01000002.1-466	PF00216.21	9.3e-40	2583992	GCA_007671725.1	2583992_Halorubrum^depositum@VCNM01000002.1-466$GCA_007671725.1
Halorubrum depositum	CBFD_NFYB_HMF	2	144	4.70184	VCNM01000003.1-88	PF00808.23	6.7e-22	2583992	GCA_007671725.1	2583992_Halorubrum^depositum@VCNM01000003.1-88$GCA_007671725.1
Halorubrum ezzemoulense DSM 17463	MC1	1	84	4.53232	ATXS01000008.1-1	PF05854.11	1.7e-26	337243	GCA_000421805.1	337243_Halorubrum^ezzemoulense^DSM^17463@ATXS01000008.1-1$GCA_000421805.1
Halorubrum ezzemoulense DSM 17463	CBFD_NFYB_HMF	2	144	4.65914	ATXS01000009.1-27	PF00808.23	1.3e-21	337243	GCA_000421805.1	337243_Halorubrum^ezzemoulense^DSM^17463@ATXS01000009.1-27$GCA_000421805.1
Halorubrum halodurans	CBFD_NFYB_HMF	2	143	4.68817	OYR54482.1	PF00808.23	2.8e-22	1383851	GCA_002252985.1	1383851_Halorubrum^halodurans@OYR54482.1$GCA_002252985.1
Halorubrum halodurans	Bac_DNA_binding	2	204	9.20343	OYR58223.1	PF00216.21	9.3e-45	1383851	GCA_002252985.1	1383851_Halorubrum^halodurans@OYR58223.1$GCA_002252985.1
Halorubrum halodurans	MC1	1	109	4.40627	OYR58262.1	PF05854.11	3e-38	1383851	GCA_002252985.1	1383851_Halorubrum^halodurans@OYR58262.1$GCA_002252985.1
Halorubrum halophilum	MC1	1	110	4.43933	BBJP01000002.1-92	PF05854.11	8.6e-38	413816	GCA_000739595.1	413816_Halorubrum^halophilum@BBJP01000002.1-92$GCA_000739595.1
Halorubrum halophilum	CBFD_NFYB_HMF	2	144	4.74023	BBJP01000036.1-49	PF00808.23	1.5e-21	413816	GCA_000739595.1	413816_Halorubrum^halophilum@BBJP01000036.1-49$GCA_000739595.1
Halorubrum kocurii JCM 14978	CBFD_NFYB_HMF	2	143	4.76823	EMA63245.1	PF00808.23	7.3e-22	478441	GCA_000337355.1	478441_Halorubrum^kocurii^JCM^14978@EMA63245.1$GCA_000337355.1
Halorubrum kocurii JCM 14978	MC1	1	83	4.40775	EMA68513.1	PF05854.11	1.6e-26	478441	GCA_000337355.1	478441_Halorubrum^kocurii^JCM^14978@EMA68513.1$GCA_000337355.1
Halorubrum lacusprofundi ATCC 49239	MC1	1	109	4.46723	ACM55627.1	PF05854.11	1.7e-38	2247	GCA_000022205.1	2247_Halorubrum^lacusprofundi^ATCC^49239@ACM55627.1$GCA_000022205.1
Halorubrum lacusprofundi ATCC 49239	CBFD_NFYB_HMF	2	143	4.67426	ACM55716.1	PF00808.23	2.5e-21	2247	GCA_000022205.1	2247_Halorubrum^lacusprofundi^ATCC^49239@ACM55716.1$GCA_000022205.1
Halorubrum lacusprofundi ATCC 49239	Bac_DNA_binding	2	206	7.69049	ACM58144.1	PF00216.21	1.3e-43	2247	GCA_000022205.1	2247_Halorubrum^lacusprofundi^ATCC^49239@ACM58144.1$GCA_000022205.1
Halorubrum lipolyticum DSM 21995	Bac_DNA_binding	2	241	9.32117	EMA57124.1	PF00216.21	9.5e-44	368624	GCA_000337375.1	368624_Halorubrum^lipolyticum^DSM^21995@EMA57124.1$GCA_000337375.1
Halorubrum lipolyticum DSM 21995	MC1	1	83	4.38989	EMA60339.1	PF05854.11	1.8e-26	368624	GCA_000337375.1	368624_Halorubrum^lipolyticum^DSM^21995@EMA60339.1$GCA_000337375.1
Halorubrum lipolyticum DSM 21995	CBFD_NFYB_HMF	2	143	4.67426	EMA60804.1	PF00808.23	1.9e-21	368624	GCA_000337375.1	368624_Halorubrum^lipolyticum^DSM^21995@EMA60804.1$GCA_000337375.1
Halorubrum persicum	Bac_DNA_binding	2	219	9.81863	PHQ37613.1	PF00216.21	6e-35	1383844	GCA_002727125.1	1383844_Halorubrum^persicum@PHQ37613.1$GCA_002727125.1
Halorubrum persicum	MC1	1	109	4.40851	PHQ39009.1	PF05854.11	2.5e-38	1383844	GCA_002727125.1	1383844_Halorubrum^persicum@PHQ39009.1$GCA_002727125.1
Halorubrum persicum	CBFD_NFYB_HMF	2	143	4.70205	PHQ40469.1	PF00808.23	1.5e-21	1383844	GCA_002727125.1	1383844_Halorubrum^persicum@PHQ40469.1$GCA_002727125.1
Halorubrum saccharovorum DSM 1137	Bac_DNA_binding	2	240	8.51187	ELZ36089.1	PF00216.21	1.6e-41	2248	GCA_000337915.1	2248_Halorubrum^saccharovorum^DSM^1137@ELZ36089.1$GCA_000337915.1
Halorubrum saccharovorum DSM 1137	CBFD_NFYB_HMF	2	143	4.67426	ELZ38388.1	PF00808.23	4.3e-22	2248	GCA_000337915.1	2248_Halorubrum^saccharovorum^DSM^1137@ELZ38388.1$GCA_000337915.1
Halorubrum saccharovorum DSM 1137	MC1	1	109	4.45335	ELZ40499.1	PF05854.11	6.4e-38	2248	GCA_000337915.1	2248_Halorubrum^saccharovorum^DSM^1137@ELZ40499.1$GCA_000337915.1
Halorubrum salsamenti	CBFD_NFYB_HMF	2	144	4.67426	VCNL01000006.1-36	PF00808.23	1.5e-21	2583990	GCA_007671685.1	2583990_Halorubrum^salsamenti@VCNL01000006.1-36$GCA_007671685.1
Halorubrum salsamenti	MC1	1	110	4.43555	VCNL01000007.1-2	PF05854.11	3.6e-38	2583990	GCA_007671685.1	2583990_Halorubrum^salsamenti@VCNL01000007.1-2$GCA_007671685.1
Halorubrum sodomense	MC1	1	109	4.48097	SFR30188.1	PF05854.11	2.1e-38	35743	GCA_900111935.1	35743_Halorubrum^sodomense@SFR30188.1$GCA_900111935.1
Halorubrum sodomense	CBFD_NFYB_HMF	2	143	4.65914	SFR32664.1	PF00808.23	1.7e-21	35743	GCA_900111935.1	35743_Halorubrum^sodomense@SFR32664.1$GCA_900111935.1
Halorubrum sp.	CBFD_NFYB_HMF	2	144	4.82874	PUMU01000134.1-2	PF00808.23	5.1e-23	1879286	GCA_003551525.1	1879286_Halorubrum^sp.@PUMU01000134.1-2$GCA_003551525.1
Halorubrum sp.	Bac_DNA_binding	1	519	4.51984	PUMU01000135.1-2	PF00216.21	0.00091	1879286	GCA_003551525.1	1879286_Halorubrum^sp.@PUMU01000135.1-2$GCA_003551525.1
Halorubrum sp. 48-1-W	MC1	1	109	4.62401	RAW45153.1	PF05854.11	3.5e-39	2249761	GCA_003287355.1	2249761_Halorubrum^sp.^48-1-W@RAW45153.1$GCA_003287355.1
Halorubrum sp. 48-1-W	CBFD_NFYB_HMF	2	143	4.67347	RAW45348.1	PF00808.23	3.3e-22	2249761	GCA_003287355.1	2249761_Halorubrum^sp.^48-1-W@RAW45348.1$GCA_003287355.1
Halorubrum sp. AJ67	MC1	1	66	4.459	CDK38474.1	PF05854.11	2.8e-20	1173487	GCA_000513435.1	1173487_Halorubrum^sp.^AJ67@CDK38474.1$GCA_000513435.1
Halorubrum sp. AJ67	CBFD_NFYB_HMF	2	143	4.8148	CDK39522.1	PF00808.23	5.3e-22	1173487	GCA_000513435.1	1173487_Halorubrum^sp.^AJ67@CDK39522.1$GCA_000513435.1
Halorubrum sp. AJ67	MC1	1	109	4.49799	CDK40034.1	PF05854.11	3.8e-38	1173487	GCA_000513435.1	1173487_Halorubrum^sp.^AJ67@CDK40034.1$GCA_000513435.1
Halorubrum sp. Atlit-26R	Bac_DNA_binding	1	36	11.4665	RLM52912.1	PF00216.21	2.3e-06	2282128	GCA_003666015.1	2282128_Halorubrum^sp.^Atlit-26R@RLM52912.1$GCA_003666015.1
Halorubrum sp. Atlit-26R	MC1	1	109	4.40851	RLM62674.1	PF05854.11	3.2e-38	2282128	GCA_003666015.1	2282128_Halorubrum^sp.^Atlit-26R@RLM62674.1$GCA_003666015.1
Halorubrum sp. Atlit-26R	CBFD_NFYB_HMF	2	143	4.72584	RLM76207.1	PF00808.23	1.8e-21	2282128	GCA_003666015.1	2282128_Halorubrum^sp.^Atlit-26R@RLM76207.1$GCA_003666015.1
Halorubrum sp. BOL3-1	MC1	1	109	4.70492	QAU13289.1	PF05854.11	2.2e-37	2497325	GCA_004114375.1	2497325_Halorubrum^sp.^BOL3-1@QAU13289.1$GCA_004114375.1
Halorubrum sp. BOL3-1	CBFD_NFYB_HMF	2	143	4.87203	QAU13352.1	PF00808.23	7.3e-20	2497325	GCA_004114375.1	2497325_Halorubrum^sp.^BOL3-1@QAU13352.1$GCA_004114375.1
Halorubrum sp. BV1	MC1	1	84	4.51824	JQKV01000007.1-78	PF05854.11	1.4e-26	1498500	GCA_000746205.1	1498500_Halorubrum^sp.^BV1@JQKV01000007.1-78$GCA_000746205.1
Halorubrum sp. BV1	CBFD_NFYB_HMF	2	144	4.64222	JQKV01000008.1-30	PF00808.23	5.2e-21	1498500	GCA_000746205.1	1498500_Halorubrum^sp.^BV1@JQKV01000008.1-30$GCA_000746205.1
Halorubrum sp. CBA1125	MC1	1	109	4.36065	MUW13964.1	PF05854.11	3.5e-38	2668072	GCA_009742825.1	2668072_Halorubrum^sp.^CBA1125@MUW13964.1$GCA_009742825.1
Halorubrum sp. CBA1125	CBFD_NFYB_HMF	2	143	4.68817	MUW14074.1	PF00808.23	2.5e-21	2668072	GCA_009742825.1	2668072_Halorubrum^sp.^CBA1125@MUW14074.1$GCA_009742825.1
Halorubrum sp. CBA1229	MC1	1	83	4.48987	RNH92857.1	PF05854.11	6e-27	1853699	GCA_003721435.1	1853699_Halorubrum^sp.^CBA1229@RNH92857.1$GCA_003721435.1
Halorubrum sp. CBA1229	MC1	1	109	4.48469	RNH95926.1	PF05854.11	1.2e-38	1853699	GCA_003721435.1	1853699_Halorubrum^sp.^CBA1229@RNH95926.1$GCA_003721435.1
Halorubrum sp. CBA1229	CBFD_NFYB_HMF	2	143	4.70184	RNH96000.1	PF00808.23	1.6e-21	1853699	GCA_003721435.1	1853699_Halorubrum^sp.^CBA1229@RNH96000.1$GCA_003721435.1
Halorubrum sp. CBA1229	Bac_DNA_binding	2	212	6.03716	RNH97184.1	PF00216.21	1.4e-46	1853699	GCA_003721435.1	1853699_Halorubrum^sp.^CBA1229@RNH97184.1$GCA_003721435.1
Halorubrum sp. CSM-61	MC1	1	110	4.40851	RJJW01000006.1-1	PF05854.11	3.1e-38	2485838	GCA_003781945.1	2485838_Halorubrum^sp.^CSM-61@RJJW01000006.1-1$GCA_003781945.1
Halorubrum sp. CSM-61	CBFD_NFYB_HMF	2	144	4.61515	RJJW01000010.1-108	PF00808.23	1.5e-21	2485838	GCA_003781945.1	2485838_Halorubrum^sp.^CSM-61@RJJW01000010.1-108$GCA_003781945.1
Halorubrum sp. GN11-10-6-MGM	CBFD_NFYB_HMF	2	143	4.74023	TKX74421.1	PF00808.23	2.3e-21	2518112	GCA_005435165.1	2518112_Halorubrum^sp.^GN11_10-6_MGM@TKX74421.1$GCA_005435165.1
Halorubrum sp. GN11-10-6-MGM	MC1	1	109	4.48741	TKX76163.1	PF05854.11	2.4e-37	2518112	GCA_005435165.1	2518112_Halorubrum^sp.^GN11_10-6_MGM@TKX76163.1$GCA_005435165.1
Halorubrum sp. Hd13	MC1	1	109	4.51114	OYR40319.1	PF05854.11	1.3e-38	1480728	GCA_002252755.1	1480728_Halorubrum^sp.^Hd13@OYR40319.1$GCA_002252755.1
Halorubrum sp. Hd13	Bac_DNA_binding	2	206	5.41786	OYR43094.1	PF00216.21	2.5e-42	1480728	GCA_002252755.1	1480728_Halorubrum^sp.^Hd13@OYR43094.1$GCA_002252755.1
Halorubrum sp. Hd13	CBFD_NFYB_HMF	2	143	4.68817	OYR44531.1	PF00808.23	1.5e-21	1480728	GCA_002252755.1	1480728_Halorubrum^sp.^Hd13@OYR44531.1$GCA_002252755.1
Halorubrum sp. J07HR59	MC1	1	170	5.9737	ERH03575.1	PF05854.11	3.5e-43	1238428	GCA_000416045.1	1238428_Halorubrum^sp.^J07HR59@ERH03575.1$GCA_000416045.1
Halorubrum sp. JWXQ-INN 858	CBFD_NFYB_HMF	2	143	4.89899	MWV63427.1	PF00808.23	1.3e-21	2690782	GCA_009806985.1	2690782_Halorubrum^sp.^JWXQ-INN^858@MWV63427.1$GCA_009806985.1
Halorubrum sp. JWXQ-INN 858	Bac_DNA_binding	2	201	10.8854	MWV63458.1	PF00216.21	2e-42	2690782	GCA_009806985.1	2690782_Halorubrum^sp.^JWXQ-INN^858@MWV63458.1$GCA_009806985.1
Halorubrum sp. JWXQ-INN 858	MC1	1	109	4.61223	MWV63469.1	PF05854.11	8.7e-38	2690782	GCA_009806985.1	2690782_Halorubrum^sp.^JWXQ-INN^858@MWV63469.1$GCA_009806985.1
Halorubrum sp. PV6	MC1	1	109	4.4912	AZQ13348.1	PF05854.11	1.8e-38	634157	GCA_003990725.1	634157_Halorubrum^sp.^PV6@AZQ13348.1$GCA_003990725.1
Halorubrum sp. PV6	CBFD_NFYB_HMF	2	143	4.62648	AZQ13428.1	PF00808.23	3e-21	634157	GCA_003990725.1	634157_Halorubrum^sp.^PV6@AZQ13428.1$GCA_003990725.1
Halorubrum sp. PV6	Bac_DNA_binding	2	240	10.1501	AZQ14405.1	PF00216.21	1.5e-40	634157	GCA_003990725.1	634157_Halorubrum^sp.^PV6@AZQ14405.1$GCA_003990725.1
Halorubrum sp. SD626R	MC1	1	110	4.4912	CVRT01000052.1-1	PF05854.11	3.2e-38	1419722	GCA_001261915.1	1419722_Halorubrum^sp.^SD626R@CVRT01000052.1-1$GCA_001261915.1
Halorubrum sp. SD626R	Bac_DNA_binding	2	248	8.47498	CVRT01000082.1-8	PF00216.21	7.6e-45	1419722	GCA_001261915.1	1419722_Halorubrum^sp.^SD626R@CVRT01000082.1-8$GCA_001261915.1
Halorubrum sp. SD626R	CBFD_NFYB_HMF	2	144	4.68817	CVRT01000158.1-8	PF00808.23	2.1e-21	1419722	GCA_001261915.1	1419722_Halorubrum^sp.^SD626R@CVRT01000158.1-8$GCA_001261915.1
Halorubrum sp. SS5	Bac_DNA_binding	2	240	9.22378	TKX85021.1	PF00216.21	3.5e-43	2518118	GCA_005435045.1	2518118_Halorubrum^sp.^SS5@TKX85021.1$GCA_005435045.1
Halorubrum sp. SS5	CBFD_NFYB_HMF	2	143	4.74023	TKX85418.1	PF00808.23	9.9e-22	2518118	GCA_005435045.1	2518118_Halorubrum^sp.^SS5@TKX85418.1$GCA_005435045.1
Halorubrum sp. SS5	MC1	1	109	4.40851	TKX85805.1	PF05854.11	3.9e-38	2518118	GCA_005435045.1	2518118_Halorubrum^sp.^SS5@TKX85805.1$GCA_005435045.1
Halorubrum sp. SS5	Bac_DNA_binding	2	239	9.90725	TKX86391.1	PF00216.21	1e-31	2518118	GCA_005435045.1	2518118_Halorubrum^sp.^SS5@TKX86391.1$GCA_005435045.1
Halorubrum sp. T3	CBFD_NFYB_HMF	2	144	4.74023	ALWQ01000008.1-84	PF00808.23	1e-21	1194088	GCA_000296615.1	1194088_Halorubrum^sp.^T3@ALWQ01000008.1-84$GCA_000296615.1
Halorubrum sp. T3	MC1	1	110	4.40851	JH815330.1-1	PF05854.11	3.3e-38	1194088	GCA_000296615.1	1194088_Halorubrum^sp.^T3@JH815330.1-1$GCA_000296615.1
Halorubrum sp. WN019	MC1	1	109	4.50522	PAU83796.1	PF05854.11	5.6e-38	2032630	GCA_002286985.1	2032630_Halorubrum^sp.^WN019@PAU83796.1$GCA_002286985.1
Halorubrum sp. WN019	Bac_DNA_binding	2	207	9.67302	PAU84970.1	PF00216.21	1.9e-43	2032630	GCA_002286985.1	2032630_Halorubrum^sp.^WN019@PAU84970.1$GCA_002286985.1
Halorubrum sp. WN019	CBFD_NFYB_HMF	2	143	4.67426	PAU85491.1	PF00808.23	1.4e-21	2032630	GCA_002286985.1	2032630_Halorubrum^sp.^WN019@PAU85491.1$GCA_002286985.1
Halorubrum tebenquichense DSM 14210	CBFD_NFYB_HMF	2	143	4.8148	ELZ37658.1	PF00808.23	9.3e-22	119434	GCA_000337415.1	119434_Halorubrum^tebenquichense^DSM^14210@ELZ37658.1$GCA_000337415.1
Halorubrum tebenquichense DSM 14210	MC1	1	83	4.40775	ELZ38061.1	PF05854.11	4.1e-26	119434	GCA_000337415.1	119434_Halorubrum^tebenquichense^DSM^14210@ELZ38061.1$GCA_000337415.1
Halorubrum trapanicum	CBFD_NFYB_HMF	2	144	4.80019	AP017569.1-1474	PF00808.23	7.7e-21	29284	GCA_002355655.1	29284_Halorubrum^trapanicum@AP017569.1-1474$GCA_002355655.1
Halorubrum trapanicum	MC1	1	84	4.38989	AP017569.1-1553	PF05854.11	1.5e-26	29284	GCA_002355655.1	29284_Halorubrum^trapanicum@AP017569.1-1553$GCA_002355655.1
Halorubrum trapanicum	Bac_DNA_binding	2	234	9.76771	AP017569.1-2595	PF00216.21	1.1e-37	29284	GCA_002355655.1	29284_Halorubrum^trapanicum@AP017569.1-2595$GCA_002355655.1
Halorubrum tropicale	CBFD_NFYB_HMF	2	143	4.74023	KOX97473.1	PF00808.23	9.9e-22	1765655	GCA_001280455.1	1765655_Halorubrum^tropicale@KOX97473.1$GCA_001280455.1
Halorubrum tropicale	MC1	1	109	4.45335	KOX97543.1	PF05854.11	5.9e-38	1765655	GCA_001280455.1	1765655_Halorubrum^tropicale@KOX97543.1$GCA_001280455.1
Halorubrum vacuolatum	MC1	1	109	4.36677	SNR58192.1	PF05854.11	1.3e-38	63740	GCA_900188065.1	63740_Halorubrum^vacuolatum@SNR58192.1$GCA_900188065.1
Halorubrum vacuolatum	CBFD_NFYB_HMF	2	143	4.94244	SNR59049.1	PF00808.23	9.8e-23	63740	GCA_900188065.1	63740_Halorubrum^vacuolatum@SNR59049.1$GCA_900188065.1
Halorubrum vacuolatum	Bac_DNA_binding	1	518	4.48365	SNR62066.1	PF00216.21	0.00086	63740	GCA_900188065.1	63740_Halorubrum^vacuolatum@SNR62066.1$GCA_900188065.1
Halorubrum xinjiangense	Bac_DNA_binding	2	247	7.70297	SDF80936.1	PF00216.21	1.7e-45	261291	GCA_900102375.1	261291_Halorubrum^xinjiangense@SDF80936.1$GCA_900102375.1
Halorubrum xinjiangense	MC1	1	83	4.4669	SDF84856.1	PF05854.11	5.3e-27	261291	GCA_900102375.1	261291_Halorubrum^xinjiangense@SDF84856.1$GCA_900102375.1
Halorubrum xinjiangense	CBFD_NFYB_HMF	2	143	4.74023	SDF91068.1	PF00808.23	9.9e-22	261291	GCA_900102375.1	261291_Halorubrum^xinjiangense@SDF91068.1$GCA_900102375.1
Halorussus amylolyticus	CBFD_NFYB_HMF	2	144	4.69889	ML143052.1-214	PF00808.23	2.9e-24	1126242	GCA_004143485.1	1126242_Halorussus^amylolyticus@ML143052.1-214$GCA_004143485.1
Halorussus amylolyticus	MC1	1	108	4.92212	ML143053.1-1	PF05854.11	4e-45	1126242	GCA_004143485.1	1126242_Halorussus^amylolyticus@ML143053.1-1$GCA_004143485.1
Halorussus rarus	CBFD_NFYB_HMF	1	56	4.38176	QPMJ01000002.1-1313	PF00808.23	0.0097	660515	GCA_003369835.1	660515_Halorussus^rarus@QPMJ01000002.1-1313$GCA_003369835.1
Halorussus rarus	MC1	1	108	4.8015	QPMJ01000002.1-1607	PF05854.11	1.6e-45	660515	GCA_003369835.1	660515_Halorussus^rarus@QPMJ01000002.1-1607$GCA_003369835.1
Halorussus rarus	CBFD_NFYB_HMF	2	144	4.71734	QPMJ01000003.1-349	PF00808.23	1.8e-24	660515	GCA_003369835.1	660515_Halorussus^rarus@QPMJ01000003.1-349$GCA_003369835.1
Halorussus ruber	MC1	1	108	4.80963	ML219768.1-455	PF05854.11	1.3e-45	1126238	GCA_004765785.1	1126238_Halorussus^ruber@ML219768.1-455$GCA_004765785.1
Halorussus ruber	MC1	1	108	4.80963	ML219768.1-459	PF05854.11	1.3e-45	1126238	GCA_004765785.1	1126238_Halorussus^ruber@ML219768.1-459$GCA_004765785.1
Halorussus ruber	CBFD_NFYB_HMF	2	144	4.55375	ML219768.1-91	PF00808.23	3e-25	1126238	GCA_004765785.1	1126238_Halorussus^ruber@ML219768.1-91$GCA_004765785.1
Halorussus salinus	CBFD_NFYB_HMF	2	144	4.47687	ML214299.1-1505	PF00808.23	3.9e-24	1364935	GCA_004765815.1	1364935_Halorussus^salinus@ML214299.1-1505$GCA_004765815.1
Halorussus salinus	MC1	1	108	4.90824	SBIS01000005.1-1	PF05854.11	3.7e-45	1364935	GCA_004765815.1	1364935_Halorussus^salinus@SBIS01000005.1-1$GCA_004765815.1
Halorussus sp. HD8-51	CBFD_NFYB_HMF	2	144	4.62253	KZ859504.1-47	PF00808.23	2.7e-21	1710536	GCA_003382685.1	1710536_Halorussus^sp.^HD8-51@KZ859504.1-47$GCA_003382685.1
Halorussus sp. HD8-51	MC1	1	108	4.73558	QLVG01000041.1-31	PF05854.11	2.3e-45	1710536	GCA_003382685.1	1710536_Halorussus^sp.^HD8-51@QLVG01000041.1-31$GCA_003382685.1
Halorussus sp. HD8-83	CBFD_NFYB_HMF	2	144	4.60133	SBIU01000003.1-1023	PF00808.23	8.7e-23	1710537	GCA_004765805.1	1710537_Halorussus^sp.^HD8-83@SBIU01000003.1-1023$GCA_004765805.1
Halorussus sp. HD8-83	MC1	1	108	4.73558	SBIU01000004.1-426	PF05854.11	2.2e-45	1710537	GCA_004765805.1	1710537_Halorussus^sp.^HD8-83@SBIU01000004.1-426$GCA_004765805.1
Halorussus sp. LYG-36	CBFD_NFYB_HMF	2	144	4.577	SBIV01000003.1-285	PF00808.23	1.7e-23	2505976	GCA_004765795.1	2505976_Halorussus^sp.^LYG-36@SBIV01000003.1-285$GCA_004765795.1
Halorussus sp. LYG-36	MC1	1	107	4.68314	SBIV01000010.1-100	PF05854.11	6.1e-45	2505976	GCA_004765795.1	2505976_Halorussus^sp.^LYG-36@SBIV01000010.1-100$GCA_004765795.1
Halorussus sp. RC-68	MC1	1	103	5.0826	CP035119.1-1431	PF05854.11	1.4e-45	2505977	GCA_004087835.1	2505977_Halorussus^sp.^RC-68@CP035119.1-1431$GCA_004087835.1
Halorussus sp. RC-68	CBFD_NFYB_HMF	2	144	4.39621	CP035119.1-1718	PF00808.23	7.5e-23	2505977	GCA_004087835.1	2505977_Halorussus^sp.^RC-68@CP035119.1-1718$GCA_004087835.1
Halorussus sp. ZS-3	MC1	1	108	4.90824	CP044523.1-3369	PF05854.11	9.4e-45	2650975	GCA_008831545.1	2650975_Halorussus^sp.^ZS-3@CP044523.1-3369$GCA_008831545.1
Halorussus sp. ZS-3	CBFD_NFYB_HMF	2	144	4.67906	CP044523.1-3682	PF00808.23	1.4e-22	2650975	GCA_008831545.1	2650975_Halorussus^sp.^ZS-3@CP044523.1-3682$GCA_008831545.1
Halosimplex carlsbadense 2-9-1	CBFD_NFYB_HMF	2	145	4.59255	ELZ27617.1	PF00808.23	2.3e-21	171164	GCA_000337455.1	171164_Halosimplex^carlsbadense^2-9-1@ELZ27617.1$GCA_000337455.1
Halosimplex carlsbadense 2-9-1	CBFD_NFYB_HMF	1	55	4.26817	ELZ27771.1	PF00808.23	0.026	171164	GCA_000337455.1	171164_Halosimplex^carlsbadense^2-9-1@ELZ27771.1$GCA_000337455.1
Halosimplex carlsbadense 2-9-1	MC1	1	115	4.57186	ELZ29466.1	PF05854.11	4.7e-37	171164	GCA_000337455.1	171164_Halosimplex^carlsbadense^2-9-1@ELZ29466.1$GCA_000337455.1
Halosimplex sp. TH32	CBFD_NFYB_HMF	1	56	4.26817	ML214297.1-564	PF00808.23	0.028	2559572	GCA_004698125.1	2559572_Halosimplex^sp.^TH32@ML214297.1-564$GCA_004698125.1
Halosimplex sp. TH32	MC1	1	116	4.60079	ML214298.1-1	PF05854.11	3.5e-37	2559572	GCA_004698125.1	2559572_Halosimplex^sp.^TH32@ML214298.1-1$GCA_004698125.1
Halosimplex sp. TH32	CBFD_NFYB_HMF	2	146	4.61815	SRHV01000005.1-686	PF00808.23	1.5e-22	2559572	GCA_004698125.1	2559572_Halosimplex^sp.^TH32@SRHV01000005.1-686$GCA_004698125.1
Halosimplex sp. YPL4	MC1	1	116	4.72669	QWGG01000002.1-584	PF05854.11	1.7e-36	1710538	GCA_003730195.1	1710538_Halosimplex^sp.^YPL4@QWGG01000002.1-584$GCA_003730195.1
Halosimplex sp. YPL4	CBFD_NFYB_HMF	2	146	4.70611	QWGG01000003.1-116	PF00808.23	3.4e-25	1710538	GCA_003730195.1	1710538_Halosimplex^sp.^YPL4@QWGG01000003.1-116$GCA_003730195.1
Halosimplex sp. YPL4	CBFD_NFYB_HMF	1	67	5.21889	QWGG01000016.1-5	PF00808.23	6.3e-05	1710538	GCA_003730195.1	1710538_Halosimplex^sp.^YPL4@QWGG01000016.1-5$GCA_003730195.1
Halostagnicola kamekurae	MC1	1	102	4.80217	SFS34328.1	PF05854.11	5.1e-44	619731	GCA_900116205.1	619731_Halostagnicola^kamekurae@SFS34328.1$GCA_900116205.1
Halostagnicola kamekurae	CBFD_NFYB_HMF	2	143	4.46222	SFS66597.1	PF00808.23	1.3e-21	619731	GCA_900116205.1	619731_Halostagnicola^kamekurae@SFS66597.1$GCA_900116205.1
Halostagnicola larsenii XH-48	CBFD_NFYB_HMF	2	143	4.3934	AHF98513.1	PF00808.23	4.4e-22	353800	GCA_000517625.1	353800_Halostagnicola^larsenii^XH-48@AHF98513.1$GCA_000517625.1
Halostagnicola larsenii XH-48	MC1	1	102	4.87478	AHG00580.1	PF05854.11	6.1e-44	353800	GCA_000517625.1	353800_Halostagnicola^larsenii^XH-48@AHG00580.1$GCA_000517625.1
Halostagnicola sp. A56	MC1	1	102	4.80217	KDE59714.1	PF05854.11	5.1e-44	1495067	GCA_000691505.2	1495067_Halostagnicola^sp.^A56@KDE59714.1$GCA_000691505.2
Halostagnicola sp. A56	CBFD_NFYB_HMF	2	143	4.46222	KDE60158.1	PF00808.23	9e-22	1495067	GCA_000691505.2	1495067_Halostagnicola^sp.^A56@KDE60158.1$GCA_000691505.2
Halostella litorea	CBFD_NFYB_HMF	2	144	4.60586	ML214300.1-874	PF00808.23	8.1e-24	2528831	GCA_004785955.1	2528831_Halostella^litorea@ML214300.1-874$GCA_004785955.1
Halostella litorea	MC1	1	102	4.64204	SJER01000001.1-1492	PF05854.11	1.8e-43	2528831	GCA_004785955.1	2528831_Halostella^litorea@SJER01000001.1-1492$GCA_004785955.1
Halostella pelagica	MC1	1	102	4.97563	CP040678.1-162	PF05854.11	3.3e-43	2583824	GCA_005954745.1	2583824_Halostella^pelagica@CP040678.1-162$GCA_005954745.1
Halostella pelagica	CBFD_NFYB_HMF	2	144	4.56267	CP040678.1-234	PF00808.23	1.1e-24	2583824	GCA_005954745.1	2583824_Halostella^pelagica@CP040678.1-234$GCA_005954745.1
Halostella salina	MC1	1	102	4.57869	RCIH01000002.1-547	PF05854.11	5.2e-44	1547897	GCA_003675855.1	1547897_Halostella^salina@RCIH01000002.1-547$GCA_003675855.1
Halostella salina	CBFD_NFYB_HMF	2	144	4.65488	RCIH01000004.1-138	PF00808.23	5.2e-23	1547897	GCA_003675855.1	1547897_Halostella^salina@RCIH01000004.1-138$GCA_003675855.1
Halostella sp. LT12	MC1	1	102	4.61024	RCDI01000001.1-1	PF05854.11	9.7e-43	2448456	GCA_003675875.1	2448456_Halostella^sp.^LT12@RCDI01000001.1-1$GCA_003675875.1
Halostella sp. LT12	CBFD_NFYB_HMF	2	144	4.55408	RCDI01000002.1-983	PF00808.23	2.7e-23	2448456	GCA_003675875.1	2448456_Halostella^sp.^LT12@RCDI01000002.1-983$GCA_003675875.1
Haloterrigena daqingensis	MC1	1	102	4.84611	APX97487.1	PF05854.11	5.7e-44	588898	GCA_001971705.1	588898_Haloterrigena^daqingensis@APX97487.1$GCA_001971705.1
Haloterrigena daqingensis	CBFD_NFYB_HMF	2	143	4.65116	APX97897.1	PF00808.23	1.1e-24	588898	GCA_001971705.1	588898_Haloterrigena^daqingensis@APX97897.1$GCA_001971705.1
Haloterrigena hispanica	MC1	1	142	4.97811	SET41908.1	PF05854.11	7e-43	392421	GCA_900111485.1	392421_Haloterrigena^hispanica@SET41908.1$GCA_900111485.1
Haloterrigena hispanica	CBFD_NFYB_HMF	2	143	4.46401	SET55198.1	PF00808.23	8.2e-24	392421	GCA_900111485.1	392421_Haloterrigena^hispanica@SET55198.1$GCA_900111485.1
Haloterrigena limicola JCM 13563	MC1	1	102	4.91808	ELZ19535.1	PF05854.11	1.4e-43	370323	GCA_000337475.1	370323_Haloterrigena^limicola^JCM^13563@ELZ19535.1$GCA_000337475.1
Haloterrigena limicola JCM 13563	CBFD_NFYB_HMF	2	143	4.42179	ELZ25917.1	PF00808.23	1.8e-23	370323	GCA_000337475.1	370323_Haloterrigena^limicola^JCM^13563@ELZ25917.1$GCA_000337475.1
Haloterrigena mahii	MC1	1	102	4.83089	OAQ52916.1	PF05854.11	3.9e-44	1416969	GCA_000690595.2	1416969_Haloterrigena^mahii@OAQ52916.1$GCA_000690595.2
Haloterrigena mahii	CBFD_NFYB_HMF	2	143	4.42468	OAQ53530.1	PF00808.23	1.7e-23	1416969	GCA_000690595.2	1416969_Haloterrigena^mahii@OAQ53530.1$GCA_000690595.2
Haloterrigena saccharevitans	CBFD_NFYB_HMF	2	143	4.42468	OLZ42033.1	PF00808.23	1.7e-23	301967	GCA_001953745.1	301967_Haloterrigena^saccharevitans@OLZ42033.1$GCA_001953745.1
Haloterrigena saccharevitans	MC1	1	102	4.83089	OLZ42545.1	PF05854.11	3.9e-44	301967	GCA_001953745.1	301967_Haloterrigena^saccharevitans@OLZ42545.1$GCA_001953745.1
Haloterrigena salifodinae	MC1	1	162	5.2426	RQWN01000003.1-691	PF05854.11	4.9e-44	2675099	GCA_003977755.1	2675099_Haloterrigena^salifodinae@RQWN01000003.1-691$GCA_003977755.1
Haloterrigena salifodinae	CBFD_NFYB_HMF	2	144	4.54578	RQWN01000003.1-77	PF00808.23	4.9e-24	2675099	GCA_003977755.1	2675099_Haloterrigena^salifodinae@RQWN01000003.1-77$GCA_003977755.1
Haloterrigena salina JCM 13891	MC1	1	102	4.83089	ELZ21530.1	PF05854.11	1.2e-44	504937	GCA_000337495.1	504937_Haloterrigena^salina^JCM^13891@ELZ21530.1$GCA_000337495.1
Haloterrigena salina JCM 13891	CBFD_NFYB_HMF	2	143	4.60133	ELZ23338.1	PF00808.23	6.1e-24	504937	GCA_000337495.1	504937_Haloterrigena^salina^JCM^13891@ELZ23338.1$GCA_000337495.1
Haloterrigena sp. H1	MC1	1	102	4.84509	TMT80342.1	PF05854.11	4.2e-44	2552943	GCA_005938085.1	2552943_Haloterrigena^sp.^H1@TMT80342.1$GCA_005938085.1
Haloterrigena sp. H1	CBFD_NFYB_HMF	2	143	4.50965	TMT85403.1	PF00808.23	1.9e-23	2552943	GCA_005938085.1	2552943_Haloterrigena^sp.^H1@TMT85403.1$GCA_005938085.1
Haloterrigena turkmenica DSM 5511	CBFD_NFYB_HMF	2	143	4.51276	ADB59316.1	PF00808.23	4.4e-24	62320	GCA_000025325.1	62320_Haloterrigena^turkmenica^DSM^5511@ADB59316.1$GCA_000025325.1
Haloterrigena turkmenica DSM 5511	MC1	1	102	4.83089	ADB62487.1	PF05854.11	6e-45	62320	GCA_000025325.1	62320_Haloterrigena^turkmenica^DSM^5511@ADB62487.1$GCA_000025325.1
Halovenus aranensis	CBFD_NFYB_HMF	2	146	4.60277	SDJ88547.1	PF00808.23	5.9e-18	890420	GCA_900100385.1	890420_Halovenus^aranensis@SDJ88547.1$GCA_900100385.1
Halovenus aranensis	MC1	1	103	4.80021	SDJ92322.1	PF05854.11	1.6e-43	890420	GCA_900100385.1	890420_Halovenus^aranensis@SDJ92322.1$GCA_900100385.1
Halovenus sp.	CBFD_NFYB_HMF	2	147	4.87068	PUMG01000279.1-13	PF00808.23	3e-17	1954478	GCA_003551265.1	1954478_Halovenus^sp.@PUMG01000279.1-13$GCA_003551265.1
Halovenus sp.	MC1	1	104	4.64216	PUMG01000356.1-1	PF05854.11	7.2e-45	1954478	GCA_003551265.1	1954478_Halovenus^sp.@PUMG01000356.1-1$GCA_003551265.1
Halovenus sp. WSH3	CBFD_NFYB_HMF	2	146	4.67006	MXR50626.1	PF00808.23	1.5e-19	2692199	GCA_009831575.1	2692199_Halovenus^sp.^WSH3@MXR50626.1$GCA_009831575.1
Halovenus sp. WSH3	MC1	1	103	4.64216	MXR51917.1	PF05854.11	2.1e-45	2692199	GCA_009831575.1	2692199_Halovenus^sp.^WSH3@MXR51917.1$GCA_009831575.1
Halovivax asiaticus JCM 14624	CBFD_NFYB_HMF	2	143	4.33914	ELZ09244.1	PF00808.23	8.2e-24	332953	GCA_000337515.1	332953_Halovivax^asiaticus^JCM^14624@ELZ09244.1$GCA_000337515.1
Halovivax asiaticus JCM 14624	MC1	1	102	4.90513	ELZ09332.1	PF05854.11	3.2e-44	332953	GCA_000337515.1	332953_Halovivax^asiaticus^JCM^14624@ELZ09332.1$GCA_000337515.1
Halovivax ruber XH-70	MC1	1	107	4.8318	AGB17276.1	PF05854.11	5.3e-44	387341	GCA_000328525.1	387341_Halovivax^ruber^XH-70@AGB17276.1$GCA_000328525.1
Halovivax ruber XH-70	CBFD_NFYB_HMF	2	143	4.31524	AGB17360.1	PF00808.23	3.7e-24	387341	GCA_000328525.1	387341_Halovivax^ruber^XH-70@AGB17360.1$GCA_000328525.1
Halovivax sp.	CBFD_NFYB_HMF	2	144	4.62844	SLIS01000267.1-5	PF00808.23	8.5e-21	1935978	GCA_007135505.1	1935978_Halovivax^sp.@SLIS01000267.1-5$GCA_007135505.1
Halovivax sp.	MC1	1	108	4.67094	SLIS01000386.1-7	PF05854.11	1e-43	1935978	GCA_007135505.1	1935978_Halovivax^sp.@SLIS01000386.1-7$GCA_007135505.1
Hyperthermus butylicus DSM 5456	Cren7	1	62	9.59611	ABM80729.1	PF11520.8	1e-32	54248	GCA_000015145.1	54248_Hyperthermus^butylicus^DSM^5456@ABM80729.1$GCA_000015145.1
Hyperthermus butylicus DSM 5456	Alba	1	98	10.0665	ABM80778.1	PF01918.21	1.9e-20	54248	GCA_000015145.1	54248_Hyperthermus^butylicus^DSM^5456@ABM80778.1$GCA_000015145.1
Hyperthermus butylicus DSM 5456	Alba	1	89	6.24382	ABM80825.1	PF01918.21	4e-12	54248	GCA_000015145.1	54248_Hyperthermus^butylicus^DSM^5456@ABM80825.1$GCA_000015145.1
Hyperthermus butylicus DSM 5456	Cren7	1	62	9.64248	ABM80967.1	PF11520.8	1.1e-32	54248	GCA_000015145.1	54248_Hyperthermus^butylicus^DSM^5456@ABM80967.1$GCA_000015145.1
Hyperthermus sp.	Cren7	1	62	9.69503	RUM47625.1	PF11520.8	4.8e-32	1970083	GCA_003978665.1	1970083_Hyperthermus^sp.@RUM47625.1$GCA_003978665.1
Hyperthermus sp.	Alba	1	98	10.0683	RUM48007.1	PF01918.21	7.5e-21	1970083	GCA_003978665.1	1970083_Hyperthermus^sp.@RUM48007.1$GCA_003978665.1
Hyperthermus sp.	Alba	1	88	9.51617	RUM48009.1	PF01918.21	3.8e-10	1970083	GCA_003978665.1	1970083_Hyperthermus^sp.@RUM48009.1$GCA_003978665.1
Ignicoccus hospitalis KIN4/I	Cren7	1	55	9.88229	ABU81223.1	PF11520.8	8.7e-14	160233	GCA_000017945.1	160233_Ignicoccus^hospitalis^KIN4/I@ABU81223.1$GCA_000017945.1
Ignicoccus hospitalis KIN4/I	Alba	1	97	10.8551	ABU81358.1	PF01918.21	8.5e-20	160233	GCA_000017945.1	160233_Ignicoccus^hospitalis^KIN4/I@ABU81358.1$GCA_000017945.1
Ignicoccus hospitalis KIN4/I	Alba	1	87	9.51431	ABU81600.1	PF01918.21	4.4e-11	160233	GCA_000017945.1	160233_Ignicoccus^hospitalis^KIN4/I@ABU81600.1$GCA_000017945.1
Ignicoccus islandicus DSM 13165	Alba	1	88	9.74869	ALU11340.1	PF01918.21	1.1e-07	54259	GCA_001481685.1	54259_Ignicoccus^islandicus^DSM^13165@ALU11340.1$GCA_001481685.1
Ignicoccus islandicus DSM 13165	Cren7	1	54	9.66352	ALU11601.1	PF11520.8	2.7e-14	54259	GCA_001481685.1	54259_Ignicoccus^islandicus^DSM^13165@ALU11601.1$GCA_001481685.1
Ignicoccus islandicus DSM 13165	Alba	1	96	10.4137	ALU11647.1	PF01918.21	1.5e-19	54259	GCA_001481685.1	54259_Ignicoccus^islandicus^DSM^13165@ALU11647.1$GCA_001481685.1
Ignisphaera aggregans DSM 17230	Alba	2	97	10.2772	ADM27063.1	PF01918.21	5.2e-20	334771	GCA_000145985.1	334771_Ignisphaera^aggregans^DSM^17230@ADM27063.1$GCA_000145985.1
Ignisphaera aggregans DSM 17230	Alba	1	90	10.9031	ADM27065.1	PF01918.21	3.1e-06	334771	GCA_000145985.1	334771_Ignisphaera^aggregans^DSM^17230@ADM27065.1$GCA_000145985.1
Ignisphaera aggregans DSM 17230	Alba	1	99	10.4699	ADM27167.1	PF01918.21	0.0011	334771	GCA_000145985.1	334771_Ignisphaera^aggregans^DSM^17230@ADM27167.1$GCA_000145985.1
Ignisphaera aggregans DSM 17230	Cren7	1	62	9.59611	ADM28106.1	PF11520.8	2.8e-31	334771	GCA_000145985.1	334771_Ignisphaera^aggregans^DSM^17230@ADM28106.1$GCA_000145985.1
Ignisphaera aggregans DSM 17230	Cren7	1	61	9.5663	ADM28292.1	PF11520.8	1.5e-09	334771	GCA_000145985.1	334771_Ignisphaera^aggregans^DSM^17230@ADM28292.1$GCA_000145985.1
Ignisphaera aggregans DSM 17230	Cren7	1	62	9.59611	ADM28618.1	PF11520.8	2.8e-31	334771	GCA_000145985.1	334771_Ignisphaera^aggregans^DSM^17230@ADM28618.1$GCA_000145985.1
Lokiarchaeum sp. GC14-75	CBFD_NFYB_HMF	1	68	11.0841	KKK40642.1	PF00808.23	0.00078	1538547	GCA_000986845.1	1538547_Lokiarchaeum^sp.^GC14_75@KKK40642.1$GCA_000986845.1
Lokiarchaeum sp. GC14-75	CBFD_NFYB_HMF	1	74	10.3974	KKK41688.1	PF00808.23	8.9e-06	1538547	GCA_000986845.1	1538547_Lokiarchaeum^sp.^GC14_75@KKK41688.1$GCA_000986845.1
Lokiarchaeum sp. GC14-75	CBFD_NFYB_HMF	1	63	10.0877	KKK41979.1	PF00808.23	1.9e-06	1538547	GCA_000986845.1	1538547_Lokiarchaeum^sp.^GC14_75@KKK41979.1$GCA_000986845.1
Lokiarchaeum sp. GC14-75	Alba	1	93	9.20522	KKK43110.1	PF01918.21	7e-11	1538547	GCA_000986845.1	1538547_Lokiarchaeum^sp.^GC14_75@KKK43110.1$GCA_000986845.1
Lokiarchaeum sp. GC14-75	Alba	2	108	9.99051	KKK43470.1	PF01918.21	2e-06	1538547	GCA_000986845.1	1538547_Lokiarchaeum^sp.^GC14_75@KKK43470.1$GCA_000986845.1
Lokiarchaeum sp. GC14-75	Alba	1	93	9.20522	KKK44501.1	PF01918.21	8.3e-10	1538547	GCA_000986845.1	1538547_Lokiarchaeum^sp.^GC14_75@KKK44501.1$GCA_000986845.1
Lokiarchaeum sp. GC14-75	CBFD_NFYB_HMF	1	68	10.4393	KKK44894.1	PF00808.23	3.6e-06	1538547	GCA_000986845.1	1538547_Lokiarchaeum^sp.^GC14_75@KKK44894.1$GCA_000986845.1
Lokiarchaeum sp. GC14-75	CBFD_NFYB_HMF	1	69	8.85205	KKK45508.1	PF00808.23	5e-07	1538547	GCA_000986845.1	1538547_Lokiarchaeum^sp.^GC14_75@KKK45508.1$GCA_000986845.1
marine archaeum AG-341-O08	Histone	1	108	10.5259	QCAO01000002.1-50	PF00125.24	7.1e-23	2161923	GCA_003279245.1	2161923_marine^archaeum^AG-341-O08@QCAO01000002.1-50$GCA_003279245.1
Marine Group I thaumarchaeote SCGC AAA799-D07	Alba	1	110	9.00149	KFM20863.1	PF01918.21	3.3e-10	1502290	GCA_000746695.1	1502290_Marine^Group^I^thaumarchaeote^SCGC^AAA799-D07@KFM20863.1$GCA_000746695.1
Marine Group I thaumarchaeote SCGC AAA799-E16	Alba	1	93	8.81814	KER05782.1	PF01918.21	1.8e-06	1502292	GCA_000724145.1	1502292_Marine^Group^I^thaumarchaeote^SCGC^AAA799-E16@KER05782.1$GCA_000724145.1
Marine Group I thaumarchaeote SCGC AAA799-E16	CBFD_NFYB_HMF	1	78	9.75154	KER06285.1	PF00808.23	8.9e-11	1502292	GCA_000724145.1	1502292_Marine^Group^I^thaumarchaeote^SCGC^AAA799-E16@KER06285.1$GCA_000724145.1
Marine Group I thaumarchaeote SCGC AAA799-E16	Alba	1	77	9.59566	KER06472.1	PF01918.21	3.2e-07	1502292	GCA_000724145.1	1502292_Marine^Group^I^thaumarchaeote^SCGC^AAA799-E16@KER06472.1$GCA_000724145.1
Marine Group I thaumarchaeote SCGC AAA799-E16	Alba	1	95	9.51711	KER07136.1	PF01918.21	1.7e-09	1502292	GCA_000724145.1	1502292_Marine^Group^I^thaumarchaeote^SCGC^AAA799-E16@KER07136.1$GCA_000724145.1
Marine Group I thaumarchaeote SCGC AAA799-O18	Alba	1	77	9.77173	KFM15066.1	PF01918.21	1e-06	1502294	GCA_000746705.1	1502294_Marine^Group^I^thaumarchaeote^SCGC^AAA799-O18@KFM15066.1$GCA_000746705.1
Marine Group I thaumarchaeote SCGC AAA799-O18	CBFD_NFYB_HMF	1	73	9.34519	KFM15319.1	PF00808.23	6.2e-11	1502294	GCA_000746705.1	1502294_Marine^Group^I^thaumarchaeote^SCGC^AAA799-O18@KFM15319.1$GCA_000746705.1
Marine Group I thaumarchaeote SCGC AB-629-I23	Alba	2	96	5.35663	ARWQ01000002.1-71	PF01918.21	0.0012	1131266	GCA_000399765.1	1131266_Marine^Group^I^thaumarchaeote^SCGC^AB-629-I23@ARWQ01000002.1-71$GCA_000399765.1
Marine Group I thaumarchaeote SCGC AB-629-I23	Alba	1	131	9.00104	ARWQ01000003.1-3	PF01918.21	1.7e-09	1131266	GCA_000399765.1	1131266_Marine^Group^I^thaumarchaeote^SCGC^AB-629-I23@ARWQ01000003.1-3$GCA_000399765.1
Marine Group I thaumarchaeote SCGC AB-629-I23	Alba	1	133	4.70615	ARWQ01000019.1-1	PF01918.21	1.6e-07	1131266	GCA_000399765.1	1131266_Marine^Group^I^thaumarchaeote^SCGC^AB-629-I23@ARWQ01000019.1-1$GCA_000399765.1
Marine Group II euryarchaeote MED-G33	MC1	1	89	10.699	PDH27679.1	PF05854.11	1.9e-23	2007294	GCA_002457195.1	2007294_Marine^Group^II^euryarchaeote^MED-G33@PDH27679.1$GCA_002457195.1
Marine Group II euryarchaeote MED-G34	MC1	1	87	10.386	PDH26269.1	PF05854.11	7.6e-24	2007295	GCA_002457605.1	2007295_Marine^Group^II^euryarchaeote^MED-G34@PDH26269.1$GCA_002457605.1
Marine Group II euryarchaeote MED-G35	MC1	1	87	10.6285	PDH24027.1	PF05854.11	4.5e-22	2007296	GCA_002457155.1	2007296_Marine^Group^II^euryarchaeote^MED-G35@PDH24027.1$GCA_002457155.1
Marine Group II euryarchaeote MED-G36	MC1	1	87	10.3486	PDH25495.1	PF05854.11	6.9e-23	2007297	GCA_002457595.1	2007297_Marine^Group^II^euryarchaeote^MED-G36@PDH25495.1$GCA_002457595.1
Marine Group II euryarchaeote MED-G38	MC1	1	87	10.5591	PDH22616.1	PF05854.11	1.9e-23	2007299	GCA_002457145.1	2007299_Marine^Group^II^euryarchaeote^MED-G38@PDH22616.1$GCA_002457145.1
Marine Group II euryarchaeote MED-G38	Histone	1	271	6.49177	PDH23844.1	PF00125.24	0.00038	2007299	GCA_002457145.1	2007299_Marine^Group^II^euryarchaeote^MED-G38@PDH23844.1$GCA_002457145.1
Marine group II euryarchaeote REDSEA-S11-B3N4	MC1	1	88	10.6285	LURR01000012.1-63	PF05854.11	4.7e-22	1811651	GCA_001628485.1	1811651_Marine^group^II^euryarchaeote^REDSEA-S11_B3N4@LURR01000012.1-63$GCA_001628485.1
Marine group II euryarchaeote REDSEA-S30-B12	MC1	1	88	10.6569	LURV01000052.1-16	PF05854.11	4.4e-23	1811655	GCA_001629205.1	1811655_Marine^group^II^euryarchaeote^REDSEA-S30_B12@LURV01000052.1-16$GCA_001629205.1
Marine group II euryarchaeote REDSEA-S42-B7	MC1	1	88	10.6285	LURZ01000018.1-48	PF05854.11	5.5e-22	1811659	GCA_001629255.1	1811659_Marine^group^II^euryarchaeote^REDSEA-S42_B7@LURZ01000018.1-48$GCA_001629255.1
Marine group II euryarchaeote REDSEA-S43-B8	MC1	1	88	10.6285	LUSA01000089.1-9	PF05854.11	5.5e-22	1811660	GCA_001629235.1	1811660_Marine^group^II^euryarchaeote^REDSEA-S43_B8@LUSA01000089.1-9$GCA_001629235.1
Marine Group III euryarchaeote CG-Bathy1	Alba	1	175	9.95974	OIR15193.1	PF01918.21	5.9e-08	1889001	GCA_001875425.1	1889001_Marine^Group^III^euryarchaeote^CG-Bathy1@OIR15193.1$GCA_001875425.1
Marine Group III euryarchaeote CG-Bathy2	Alba	1	216	10.2311	OIR10240.1	PF01918.21	0.00069	1889002	GCA_001875445.1	1889002_Marine^Group^III^euryarchaeote^CG-Bathy2@OIR10240.1$GCA_001875445.1
Marine Group III euryarchaeote CG-Epi1	Alba	1	133	9.92806	OIR18462.1	PF01918.21	2.5e-08	1888995	GCA_001875345.1	1888995_Marine^Group^III^euryarchaeote^CG-Epi1@OIR18462.1$GCA_001875345.1
Marine Group III euryarchaeote CG-Epi4	Alba	1	80	8.0469	OIR20743.1	PF01918.21	1.7e-07	1888998	GCA_001875365.1	1888998_Marine^Group^III^euryarchaeote^CG-Epi4@OIR20743.1$GCA_001875365.1
Marine Group III euryarchaeote CG-Epi6	Alba	1	129	9.89909	OIR11620.1	PF01918.21	3.9e-08	1889000	GCA_001875375.1	1889000_Marine^Group^III^euryarchaeote^CG-Epi6@OIR11620.1$GCA_001875375.1
Metallosphaera cuprina Ar-4	Cren7	1	59	9.82251	AEB94573.1	PF11520.8	1.8e-28	1006005	GCA_000204925.1	1006005_Metallosphaera^cuprina^Ar-4@AEB94573.1$GCA_000204925.1
Metallosphaera cuprina Ar-4	Alba	1	88	9.00101	AEB94587.1	PF01918.21	2.3e-10	1006005	GCA_000204925.1	1006005_Metallosphaera^cuprina^Ar-4@AEB94587.1$GCA_000204925.1
Metallosphaera cuprina Ar-4	Alba	1	98	10.4879	AEB94589.1	PF01918.21	3.5e-20	1006005	GCA_000204925.1	1006005_Metallosphaera^cuprina^Ar-4@AEB94589.1$GCA_000204925.1
Metallosphaera cuprina Ar-4	7kD_DNA_binding	1	62	9.77765	AEB95556.1	PF02294.18	1.9e-37	1006005	GCA_000204925.1	1006005_Metallosphaera^cuprina^Ar-4@AEB95556.1$GCA_000204925.1
Metallosphaera hakonensis JCM 8857 = DSM 7519	Alba	1	99	10.4879	BBBA01000002.1-202	PF01918.21	3.6e-20	79601	GCA_001315825.1	79601_Metallosphaera^hakonensis^JCM^8857^=^DSM^7519@BBBA01000002.1-202$GCA_001315825.1
Metallosphaera hakonensis JCM 8857 = DSM 7519	Alba	1	88	7.9862	BBBA01000002.1-205	PF01918.21	1.1e-06	79601	GCA_001315825.1	79601_Metallosphaera^hakonensis^JCM^8857^=^DSM^7519@BBBA01000002.1-205$GCA_001315825.1
Metallosphaera hakonensis JCM 8857 = DSM 7519	Cren7	1	60	9.82251	BBBA01000002.1-225	PF11520.8	2.4e-28	79601	GCA_001315825.1	79601_Metallosphaera^hakonensis^JCM^8857^=^DSM^7519@BBBA01000002.1-225$GCA_001315825.1
Metallosphaera hakonensis JCM 8857 = DSM 7519	7kD_DNA_binding	1	63	9.77765	BBBA01000011.1-30	PF02294.18	5.8e-36	79601	GCA_001315825.1	79601_Metallosphaera^hakonensis^JCM^8857^=^DSM^7519@BBBA01000011.1-30$GCA_001315825.1
Metallosphaera sedula DSM 5348	7kD_DNA_binding	1	62	9.77765	ABP94754.1	PF02294.18	5.2e-38	43687	GCA_000016605.1	43687_Metallosphaera^sedula^DSM^5348@ABP94754.1$GCA_000016605.1
Metallosphaera sedula DSM 5348	Alba	1	98	10.4879	ABP95902.1	PF01918.21	5.5e-20	43687	GCA_000016605.1	43687_Metallosphaera^sedula^DSM^5348@ABP95902.1$GCA_000016605.1
Metallosphaera sedula DSM 5348	Alba	2	119	9.36975	ABP95904.1	PF01918.21	7.1e-10	43687	GCA_000016605.1	43687_Metallosphaera^sedula^DSM^5348@ABP95904.1$GCA_000016605.1
Metallosphaera sedula DSM 5348	Cren7	1	59	9.82251	ABP95917.1	PF11520.8	2e-28	43687	GCA_000016605.1	43687_Metallosphaera^sedula^DSM^5348@ABP95917.1$GCA_000016605.1
Metallosphaera yellowstonensis MK1	Alba	1	98	10.3417	EHP68462.1	PF01918.21	3.8e-20	1111107	GCA_000243315.1	1111107_Metallosphaera^yellowstonensis^MK1@EHP68462.1$GCA_000243315.1
Metallosphaera yellowstonensis MK1	Alba	1	92	9.25829	EHP68466.1	PF01918.21	4.4e-10	1111107	GCA_000243315.1	1111107_Metallosphaera^yellowstonensis^MK1@EHP68466.1$GCA_000243315.1
Metallosphaera yellowstonensis MK1	Cren7	1	61	9.82251	EHP68483.1	PF11520.8	2.7e-28	1111107	GCA_000243315.1	1111107_Metallosphaera^yellowstonensis^MK1@EHP68483.1$GCA_000243315.1
Metallosphaera yellowstonensis MK1	7kD_DNA_binding	1	62	9.77765	EHP70561.1	PF02294.18	5.2e-38	1111107	GCA_000243315.1	1111107_Metallosphaera^yellowstonensis^MK1@EHP70561.1$GCA_000243315.1
Methanimicrococcus blatticola	MC1	1	115	10.3208	TDQ70235.1	PF05854.11	1.2e-35	91560	GCA_004363215.1	91560_Methanimicrococcus^blatticola@TDQ70235.1$GCA_004363215.1
Methanimicrococcus sp.	MC1	1	97	10.3244	WRCE01000027.1-3	PF05854.11	8.3e-37	2022468	GCA_009784005.1	2022468_Methanimicrococcus^sp.@WRCE01000027.1-3$GCA_009784005.1
Methanobacteriaceae archaeon	CBFD_NFYB_HMF	1	68	9.15522	PWMT01000013.1-12	PF00808.23	1.6e-17	2099680	GCA_003558085.1	2099680_Methanobacteriaceae^archaeon@PWMT01000013.1-12$GCA_003558085.1
Methanobacteriaceae archaeon	CBFD_NFYB_HMF	1	92	9.47502	PWMT01000022.1-4	PF00808.23	9.8e-18	2099680	GCA_003558085.1	2099680_Methanobacteriaceae^archaeon@PWMT01000022.1-4$GCA_003558085.1
Methanobacteriaceae archaeon	CBFD_NFYB_HMF	1	69	9.15591	PWMT01000127.1-37	PF00808.23	7.2e-19	2099680	GCA_003558085.1	2099680_Methanobacteriaceae^archaeon@PWMT01000127.1-37$GCA_003558085.1
Methanobacteriaceae archaeon	Alba	1	91	4.81103	PWMT01000175.1-23	PF01918.21	4.6e-19	2099680	GCA_003558085.1	2099680_Methanobacteriaceae^archaeon@PWMT01000175.1-23$GCA_003558085.1
Methanobacteriaceae archaeon 41-258	CBFD_NFYB_HMF	1	69	9.09879	KUK00359.1	PF00808.23	3.2e-19	1635284	GCA_001507955.1	1635284_Methanobacteriaceae^archaeon^41_258@KUK00359.1$GCA_001507955.1
Methanobacteriaceae archaeon 41-258	CBFD_NFYB_HMF	1	69	9.09877	KUK00930.1	PF00808.23	7.9e-19	1635284	GCA_001507955.1	1635284_Methanobacteriaceae^archaeon^41_258@KUK00930.1$GCA_001507955.1
Methanobacteriaceae archaeon 41-258	Alba	1	90	4.67657	KUK01138.1	PF01918.21	4.5e-21	1635284	GCA_001507955.1	1635284_Methanobacteriaceae^archaeon^41_258@KUK01138.1$GCA_001507955.1
Methanobacteriaceae archaeon 41-258	CBFD_NFYB_HMF	1	67	9.15522	KUK01880.1	PF00808.23	1.9e-18	1635284	GCA_001507955.1	1635284_Methanobacteriaceae^archaeon^41_258@KUK01880.1$GCA_001507955.1
Methanobacteriaceae archaeon UBA237	CBFD_NFYB_HMF	1	70	9.22267	DAKT01000122.1-9	PF00808.23	2.1e-12	1915620	GCA_002509125.1	1915620_Methanobacteriaceae^archaeon^UBA237@DAKT01000122.1-9$GCA_002509125.1
Methanobacteriaceae archaeon UBA237	Alba	1	136	4.48708	DAKT01000138.1-6	PF01918.21	1.6e-14	1915620	GCA_002509125.1	1915620_Methanobacteriaceae^archaeon^UBA237@DAKT01000138.1-6$GCA_002509125.1
Methanobacteriaceae archaeon UBA237	CBFD_NFYB_HMF	1	70	6.72452	DAKT01000148.1-5	PF00808.23	2.7e-14	1915620	GCA_002509125.1	1915620_Methanobacteriaceae^archaeon^UBA237@DAKT01000148.1-5$GCA_002509125.1
Methanobacteriaceae archaeon UBA237	CBFD_NFYB_HMF	1	69	5.25784	DAKT01000156.1-6	PF00808.23	1.5e-16	1915620	GCA_002509125.1	1915620_Methanobacteriaceae^archaeon^UBA237@DAKT01000156.1-6$GCA_002509125.1
Methanobacteriaceae archaeon UBA237	Alba	1	62	4.96135	DAKT01000158.1-1	PF01918.21	4.2e-09	1915620	GCA_002509125.1	1915620_Methanobacteriaceae^archaeon^UBA237@DAKT01000158.1-1$GCA_002509125.1
Methanobacteriaceae archaeon UBA237	CBFD_NFYB_HMF	1	66	6.56279	DAKT01000160.1-4	PF00808.23	1e-17	1915620	GCA_002509125.1	1915620_Methanobacteriaceae^archaeon^UBA237@DAKT01000160.1-4$GCA_002509125.1
Methanobacteriaceae archaeon UBA237	CBFD_NFYB_HMF	1	70	4.82336	DAKT01000172.1-6	PF00808.23	1.7e-11	1915620	GCA_002509125.1	1915620_Methanobacteriaceae^archaeon^UBA237@DAKT01000172.1-6$GCA_002509125.1
Methanobacteriaceae archaeon UBA237	CBFD_NFYB_HMF	1	67	6.04881	DAKT01000191.1-3	PF00808.23	5.1e-16	1915620	GCA_002509125.1	1915620_Methanobacteriaceae^archaeon^UBA237@DAKT01000191.1-3$GCA_002509125.1
Methanobacteriaceae archaeon UBA349	CBFD_NFYB_HMF	1	68	9.15522	DAWK01000024.1-20	PF00808.23	4.1e-18	1915622	GCA_002509745.1	1915622_Methanobacteriaceae^archaeon^UBA349@DAWK01000024.1-20$GCA_002509745.1
Methanobacteriaceae archaeon UBA349	Alba	1	93	4.52536	DAWK01000042.1-5	PF01918.21	4.5e-20	1915622	GCA_002509745.1	1915622_Methanobacteriaceae^archaeon^UBA349@DAWK01000042.1-5$GCA_002509745.1
Methanobacteriaceae archaeon UBA349	CBFD_NFYB_HMF	1	69	9.15591	DAWK01000187.1-32	PF00808.23	1.4e-18	1915622	GCA_002509745.1	1915622_Methanobacteriaceae^archaeon^UBA349@DAWK01000187.1-32$GCA_002509745.1
Methanobacteriaceae archaeon UBA587	CBFD_NFYB_HMF	1	69	8.05847	DATN01000001.1-61	PF00808.23	6.3e-20	1915624	GCA_002504725.1	1915624_Methanobacteriaceae^archaeon^UBA587@DATN01000001.1-61$GCA_002504725.1
Methanobacteriaceae archaeon UBA587	CBFD_NFYB_HMF	1	68	9.09879	DATN01000002.1-391	PF00808.23	6.3e-20	1915624	GCA_002504725.1	1915624_Methanobacteriaceae^archaeon^UBA587@DATN01000002.1-391$GCA_002504725.1
Methanobacteriaceae archaeon UBA587	CBFD_NFYB_HMF	1	68	9.15522	DATN01000009.1-164	PF00808.23	4.1e-18	1915624	GCA_002504725.1	1915624_Methanobacteriaceae^archaeon^UBA587@DATN01000009.1-164$GCA_002504725.1
Methanobacteriaceae archaeon UBA588	Alba	1	92	4.82508	DATS01000034.1-8	PF01918.21	2e-19	1915625	GCA_002509085.1	1915625_Methanobacteriaceae^archaeon^UBA588@DATS01000034.1-8$GCA_002509085.1
Methanobacteriaceae archaeon UBA588	CBFD_NFYB_HMF	1	68	8.05879	DATS01000049.1-1	PF00808.23	4.6e-19	1915625	GCA_002509085.1	1915625_Methanobacteriaceae^archaeon^UBA588@DATS01000049.1-1$GCA_002509085.1
Methanobacteriaceae archaeon UBA588	CBFD_NFYB_HMF	1	69	9.15591	DATS01000079.1-6	PF00808.23	2.9e-19	1915625	GCA_002509085.1	1915625_Methanobacteriaceae^archaeon^UBA588@DATS01000079.1-6$GCA_002509085.1
Methanobacteriaceae archaeon UBA588	CBFD_NFYB_HMF	1	92	9.25889	DATS01000106.1-2	PF00808.23	2.3e-19	1915625	GCA_002509085.1	1915625_Methanobacteriaceae^archaeon^UBA588@DATS01000106.1-2$GCA_002509085.1
Methanobacteriales archaeon HGW-Methanobacteriales-1	Alba	1	92	4.52536	PKL66407.1	PF01918.21	4.3e-20	2013815	GCA_002839705.1	2013815_Methanobacteriales^archaeon^HGW-Methanobacteriales-1@PKL66407.1$GCA_002839705.1
Methanobacteriales archaeon HGW-Methanobacteriales-1	CBFD_NFYB_HMF	1	68	9.15591	PKL67344.1	PF00808.23	1.3e-18	2013815	GCA_002839705.1	2013815_Methanobacteriales^archaeon^HGW-Methanobacteriales-1@PKL67344.1$GCA_002839705.1
Methanobacteriales archaeon HGW-Methanobacteriales-1	CBFD_NFYB_HMF	1	93	6.09618	PKL67594.1	PF00808.23	0.0017	2013815	GCA_002839705.1	2013815_Methanobacteriales^archaeon^HGW-Methanobacteriales-1@PKL67594.1$GCA_002839705.1
Methanobacteriales archaeon HGW-Methanobacteriales-1	CBFD_NFYB_HMF	1	67	9.09879	PKL67764.1	PF00808.23	6e-20	2013815	GCA_002839705.1	2013815_Methanobacteriales^archaeon^HGW-Methanobacteriales-1@PKL67764.1$GCA_002839705.1
Methanobacteriales archaeon HGW-Methanobacteriales-1	CBFD_NFYB_HMF	1	67	9.15522	PKL68918.1	PF00808.23	3.9e-18	2013815	GCA_002839705.1	2013815_Methanobacteriales^archaeon^HGW-Methanobacteriales-1@PKL68918.1$GCA_002839705.1
Methanobacterium arcticum	CBFD_NFYB_HMF	1	72	8.08812	JQKN01000001.1-161	PF00808.23	5.3e-20	386456	GCA_000746075.1	386456_Methanobacterium^arcticum@JQKN01000001.1-161$GCA_000746075.1
Methanobacterium arcticum	CBFD_NFYB_HMF	1	69	9.15522	JQKN01000001.1-188	PF00808.23	7.1e-19	386456	GCA_000746075.1	386456_Methanobacterium^arcticum@JQKN01000001.1-188$GCA_000746075.1
Methanobacterium arcticum	CBFD_NFYB_HMF	1	69	8.05884	JQKN01000001.1-264	PF00808.23	5.1e-17	386456	GCA_000746075.1	386456_Methanobacterium^arcticum@JQKN01000001.1-264$GCA_000746075.1
Methanobacterium arcticum	CBFD_NFYB_HMF	1	69	8.05851	JQKN01000001.1-30	PF00808.23	1.5e-17	386456	GCA_000746075.1	386456_Methanobacterium^arcticum@JQKN01000001.1-30$GCA_000746075.1
Methanobacterium arcticum	CBFD_NFYB_HMF	1	69	8.00853	JQKN01000002.1-171	PF00808.23	1.4e-20	386456	GCA_000746075.1	386456_Methanobacterium^arcticum@JQKN01000002.1-171$GCA_000746075.1
Methanobacterium arcticum	Alba	1	91	5.76384	JQKN01000008.1-162	PF01918.21	5.9e-20	386456	GCA_000746075.1	386456_Methanobacterium^arcticum@JQKN01000008.1-162$GCA_000746075.1
Methanobacterium arcticum	Alba	1	91	4.88071	JQKN01000008.1-165	PF01918.21	5.7e-18	386456	GCA_000746075.1	386456_Methanobacterium^arcticum@JQKN01000008.1-165$GCA_000746075.1
Methanobacterium arcticum	Alba	1	91	4.79395	JQKN01000008.1-261	PF01918.21	2.2e-17	386456	GCA_000746075.1	386456_Methanobacterium^arcticum@JQKN01000008.1-261$GCA_000746075.1
Methanobacterium arcticum	Alba	1	91	4.67496	JQKN01000014.1-36	PF01918.21	4.4e-18	386456	GCA_000746075.1	386456_Methanobacterium^arcticum@JQKN01000014.1-36$GCA_000746075.1
Methanobacterium arcticum	CBFD_NFYB_HMF	1	69	8.05851	KN050802.1-107	PF00808.23	4.1e-18	386456	GCA_000746075.1	386456_Methanobacterium^arcticum@KN050802.1-107$GCA_000746075.1
Methanobacterium arcticum	CBFD_NFYB_HMF	1	69	6.57382	KN050802.1-112	PF00808.23	9.9e-19	386456	GCA_000746075.1	386456_Methanobacterium^arcticum@KN050802.1-112$GCA_000746075.1
Methanobacterium bryantii	CBFD_NFYB_HMF	1	68	8.05851	PAV03381.1	PF00808.23	3.2e-17	2161	GCA_002287175.1	2161_Methanobacterium^bryantii@PAV03381.1$GCA_002287175.1
Methanobacterium bryantii	CBFD_NFYB_HMF	1	71	8.08812	PAV03496.1	PF00808.23	2.3e-20	2161	GCA_002287175.1	2161_Methanobacterium^bryantii@PAV03496.1$GCA_002287175.1
Methanobacterium bryantii	CBFD_NFYB_HMF	1	68	9.15522	PAV03521.1	PF00808.23	6.8e-19	2161	GCA_002287175.1	2161_Methanobacterium^bryantii@PAV03521.1$GCA_002287175.1
Methanobacterium bryantii	Alba	1	90	4.67496	PAV04850.1	PF01918.21	5.1e-19	2161	GCA_002287175.1	2161_Methanobacterium^bryantii@PAV04850.1$GCA_002287175.1
Methanobacterium bryantii	Alba	1	90	4.88071	PAV05402.1	PF01918.21	5.5e-18	2161	GCA_002287175.1	2161_Methanobacterium^bryantii@PAV05402.1$GCA_002287175.1
Methanobacterium bryantii	Alba	1	90	5.76384	PAV05405.1	PF01918.21	5.6e-20	2161	GCA_002287175.1	2161_Methanobacterium^bryantii@PAV05405.1$GCA_002287175.1
Methanobacterium bryantii	CBFD_NFYB_HMF	1	68	8.05884	PAV05411.1	PF00808.23	3.3e-16	2161	GCA_002287175.1	2161_Methanobacterium^bryantii@PAV05411.1$GCA_002287175.1
Methanobacterium bryantii	Alba	1	90	4.79395	PAV05678.1	PF01918.21	2.1e-17	2161	GCA_002287175.1	2161_Methanobacterium^bryantii@PAV05678.1$GCA_002287175.1
Methanobacterium bryantii	CBFD_NFYB_HMF	1	68	8.00853	PAV06119.1	PF00808.23	1.4e-20	2161	GCA_002287175.1	2161_Methanobacterium^bryantii@PAV06119.1$GCA_002287175.1
Methanobacterium bryantii	CBFD_NFYB_HMF	1	68	8.05851	PAV06348.1	PF00808.23	3.9e-18	2161	GCA_002287175.1	2161_Methanobacterium^bryantii@PAV06348.1$GCA_002287175.1
Methanobacterium bryantii	CBFD_NFYB_HMF	1	68	6.57382	PAV06353.1	PF00808.23	9.4e-19	2161	GCA_002287175.1	2161_Methanobacterium^bryantii@PAV06353.1$GCA_002287175.1
Methanobacterium congolense	Alba	1	91	4.64452	SCG84617.1	PF01918.21	7.7e-19	118062	GCA_900095295.1	118062_Methanobacterium^congolense@SCG84617.1$GCA_900095295.1
Methanobacterium congolense	CBFD_NFYB_HMF	1	68	8.00891	SCG85292.1	PF00808.23	3.8e-21	118062	GCA_900095295.1	118062_Methanobacterium^congolense@SCG85292.1$GCA_900095295.1
Methanobacterium congolense	CBFD_NFYB_HMF	1	67	9.15522	SCG86168.1	PF00808.23	1.6e-19	118062	GCA_900095295.1	118062_Methanobacterium^congolense@SCG86168.1$GCA_900095295.1
Methanobacterium congolense	CBFD_NFYB_HMF	1	68	8.05773	SCG86189.1	PF00808.23	7.9e-18	118062	GCA_900095295.1	118062_Methanobacterium^congolense@SCG86189.1$GCA_900095295.1
Methanobacterium formicicum	Alba	1	93	4.64453	AIS30903.1	PF01918.21	3.6e-19	2162	GCA_000762265.1	2162_Methanobacterium^formicicum@AIS30903.1$GCA_000762265.1
Methanobacterium formicicum	CBFD_NFYB_HMF	1	67	9.15522	AIS31421.1	PF00808.23	3.6e-19	2162	GCA_000762265.1	2162_Methanobacterium^formicicum@AIS31421.1$GCA_000762265.1
Methanobacterium formicicum	CBFD_NFYB_HMF	1	68	8.08755	AIS31443.1	PF00808.23	3.5e-19	2162	GCA_000762265.1	2162_Methanobacterium^formicicum@AIS31443.1$GCA_000762265.1
Methanobacterium formicicum	CBFD_NFYB_HMF	1	96	7.80524	AIS32303.1	PF00808.23	1.3e-20	2162	GCA_000762265.1	2162_Methanobacterium^formicicum@AIS32303.1$GCA_000762265.1
Methanobacterium formicicum DSM 3637	CBFD_NFYB_HMF	1	68	6.57788	EKF84855.1	PF00808.23	4.7e-21	2162	GCA_000302455.1	2162_Methanobacterium^formicicum^DSM^3637@EKF84855.1$GCA_000302455.1
Methanobacterium formicicum DSM 3637	CBFD_NFYB_HMF	1	68	8.08755	EKF85472.1	PF00808.23	1.2e-18	2162	GCA_000302455.1	2162_Methanobacterium^formicicum^DSM^3637@EKF85472.1$GCA_000302455.1
Methanobacterium formicicum DSM 3637	CBFD_NFYB_HMF	1	67	9.15522	EKF85494.1	PF00808.23	3.6e-19	2162	GCA_000302455.1	2162_Methanobacterium^formicicum^DSM^3637@EKF85494.1$GCA_000302455.1
Methanobacterium formicicum DSM 3637	CBFD_NFYB_HMF	1	37	9.51704	EKF85561.1	PF00808.23	4.2e-05	2162	GCA_000302455.1	2162_Methanobacterium^formicicum^DSM^3637@EKF85561.1$GCA_000302455.1
Methanobacterium formicicum DSM 3637	Alba	1	94	4.8807	EKF86985.1	PF01918.21	5.1e-19	2162	GCA_000302455.1	2162_Methanobacterium^formicicum^DSM^3637@EKF86985.1$GCA_000302455.1
Methanobacterium lacus	Alba	1	95	4.45422	ADZ08316.1	PF01918.21	8.3e-20	877455	GCA_000191585.1	877455_Methanobacterium^lacus@ADZ08316.1$GCA_000191585.1
Methanobacterium lacus	CBFD_NFYB_HMF	1	69	6.56931	ADZ08844.1	PF00808.23	4.4e-18	877455	GCA_000191585.1	877455_Methanobacterium^lacus@ADZ08844.1$GCA_000191585.1
[truncated: 1,962 more rows]

## Sheet: Table S1 (Candidate_NAPs)
Genbank_and_local_Ids	Protein_Ids_Original_MassSpec_Study	Normalized_Intensity	Type	Length	Isoelectric_point	Cluster_CDHIT	Publicly_accessibleID	ID	Organism	PFAM_DNA_binding	AraC_binding	AsnC_trans_reg	dsDNA_bind	GntR	HTH_10	HTH_11	HTH_20	HTH_23	HTH_24	HTH_27	HTH_38	HTH_5	NikR_C	PaaX	Regulator_TrmB	RHH_1	CSD	AlphaFold (ColabFold) + FoldSeek	Proteinfer	Confidence
CAJE01000015.1-144	CAJE01000015.1-144	1.34215	other	74	9.87242	6	WP_019177984.1	CAJE01000015.1-144	Methanomassiliicoccus luminyensis	0	0	0	0	0	0	0	0	0	0	0	0	0	0	0	0	0	0	Only one hit (AF2 predicted, K0F061), no known function	DNA binding (0.39), Nucleic acid binding (0.72)	medium
BAB59743.1	Q97B57	1.26191	other	154	6.63152	3		BAB59743.1	Thermoplasma volcanium	0	0	0	0	0	0	0	0	0	0	0	0	0	0	0	0	0	0	Only one hit, low similarity	No strong prediciton	medium
AAB99060.1	Q58453	0.901583	TF	163	5.40179			AAB99060.1	Mathanocaldococcus jannaschii	1	0	0	0	0	0	0	0	1	0	0	1	0	0	0	0	0	0	Nothing	Nothing	medium
BAD84660.1	Q5JD67	0.735854	TF	264	5.62237			BAD84660.1	Thermococcus kodakarensis KOD1	1	0	0	0	0	0	0	0	0	0	0	0	0	0	0	1	0	0	Known NAP (TrmBl2)	Known NAP (TrmBl2)	Known
ADE04502.1	HVO_1577	0.720114	TF	177	4.59922			ADE04502.1	Haloferax volcanii	0	0	0	0	0	0	1	0	0	0	0	0	0	0	0	0	0	0	1st hit from pdb is 5YHX, ZitR DNA binding domain, only homologous to dna binding domain, also homologous to HrcA dn binding domai from t maritima (Hit n°3, 1STZ)	Nucleid acid binding (0.89)	high
ABX13658.1	Nmar_1762	0.352737	TF	85	4.34169	1		ABX13658.1	Nitrosopumilus maritimus SCM1	0	0	1	0	0	0	0	0	0	0	0	0	0	0	0	0	0	0	1st hit is 2ZBC, a stand-alone RAM domain, most likely not binding DNA	no prediction	very low
BAD86187.1	Q5JII3	0.342494	other	203	5.54684			BAD86187.1	Thermococcus kodakarensis KOD1	0	0	0	0	0	0	0	0	0	0	0	0	0	0	0	0	0	0	Best hit -pdb 5cni_A - is a glutamate receptor from human	Best prediciton is protein Glutaminase, Nucleic acid binding gets a mild score and extends to translation regulator	very low
AAY80109.1	V9S6C1;Q4JAS0;M1JB35;M1I374;A0A0U2Y0A0	0.265003	TF	83	5.78619			AAY80109.1	Sulfolobus acidocaldicarius	1	0	1	0	0	0	0	0	0	0	0	0	0	0	0	0	0	0	lookup 2zbc.1, only 10 mismatch / 78aa		very low
BAD86252.1	Q5JHX2	0.262506	TF	118	5.85536			BAD86252.1	Thermococcus kodakarensis KOD1	1	1	0	0	0	0	0	0	0	0	0	0	0	0	0	0	0	0	best hit -pdb 1VJ2- is a cupin	Transition ion metal binding low confidence	very low
CAC12274.1	Q9HJ25	0.232774	other	147	5.1934			CAC12274.1	Thermoplasma acidophilum	0	0	0	0	0	0	0	0	0	0	0	0	0	0	0	0	0	0	has homology to PDB : 1O7I, a ssB from sulfolobus, but with a long disordered tail	RNA binding (1, max confidence)	medium
AAM01353.1	Q8TZ05	0.230879	TF	126	5.39268			AAM01353.1	Methanopyrus kandleri	1	0	0	0	0	0	0	0	0	0	0	0	0	0	1	0	0	0	First five hits are Transcription factors (examples include pdb 3eco_A), candidate seems to contain DNA binding domain	nothing informative	medium
AKB56076.1	Q46F53;A0A0E3R4M5;A0A0E3QIW3;A0A0E3LP84;A0A0G3CHM4;A0A0E3WZP1;A0A0E3SF11	0.226484	TF	140	5.65174	4		AKB56076.1	Methanosarcina barkeri	1	0	0	0	0	0	0	0	0	0	0	0	0	1	0	0	1	0	best homology (over full length) is to NikR, PDB : 6mrj_C	DNA binding (0.85), Nickel Cation binding (0.94)	high
ADE03043.1	HVO_2029	0.222533	TF	153	4.03139			ADE03043.1	Haloferax volcanii	0	0	1	0	1	0	1	1	0	1	0	0	1	0	0	0	0	0	best homology -pdb 2e1c_A - is a transcriptional repressor	DNA binding, TF (0.54), Ribosomal small subunit biogenesis (0.66)	high
ADB57099.1	D2RFM4	0.215381	other	218	8.5965			ADB57099.1	Archaeoglobus profundus	0	0	0	0	0	0	0	0	0	0	0	0	0	0	0	0	0	0	Best hit - pdb 6WXQ- is CRISPR-associated transcription factor Csa3	DNA binding (0.93), sequence specific DNA binding (0.57), macromolecule metabolic process (0.7)	high
BAB59768.1	Q97B33	0.214514	other	120	9.42291			BAB59768.1	Thermoplasma volcanium	0	0	0	0	0	0	0	0	0	0	0	0	0	0	0	0	0	0	Best hit -pdb 6CMV- is AbfR2 from Sulfolobus acidocaldarius, second best hit is N-ter of TFE-alpha from P.furiosus (6PLN), all very similar to N-ter of TFIIE from Human. All Those are quite similiar to TRMBL2 binding DNA domain	Nucleid acid binding (0.61)	high
CAC11687.1	Q9HKP9	0.20979	other	153	6.64451	3		CAC11687.1	Thermoplasma acidophilum	0	0	0	0	0	0	0	0	0	0	0	0	0	0	0	0	0	0	Only one hit, low similarity	Heme binding (0.61)	medium
CAJE01000001.1-33	CAJE01000001.1-33	0.204416	other	117	5.39068		WP_147654554.1	CAJE01000001.1-33	Methanomassiliicoccus luminyensis	0	0	0	0	0	0	0	0	0	0	0	0	0	0	0	0	0	0	Very high similarity to Pbd 6WKT, Copper storage protein	DNA binding (1), sequence specific dna binding (0.74), many other related annotations	high
CAJE01000005.1-32	CAJE01000005.1-32	0.183539	TF	135	5.14297		WP_019176427.1	CAJE01000005.1-32	Methanomassiliicoccus luminyensis	1	1	0	0	0	0	0	0	0	0	0	0	0	0	0	0	0	0	Among top5 is pdb 2GU9, a cuping subfamily fold	intracellular signal transduction (0.51)	low
ABX13420.1	Nmar_1524	0.183143	TF	79	5.05304	1		ABX13420.1	Nitrosopumilus maritimus SCM1	0	0	1	0	0	0	0	0	0	0	0	0	0	0	0	0	0	0	2nd hit is 2ZBC, a stand-alone RAM domain, most likely not binding DNA	Metabolic process (0.48) => Not much	very low
CAP14014.1	B0R5J7;Q9HPY7;W0K477;A0A1I0QSY3;A0A0U5H134	0.172456	other	272	4.07042			CAP14014.1	Halobacterium sp	0	0	0	0	0	0	0	0	0	0	0	0	0	0	0	0	0	0	Some simliarity with DNA binding PDB : 4ZZL or 6abt_A ( LftR TF); and to non-DNA binding part of Trmbl2	Nucleid acid binding (0.80)	high
AAB98541.1	Q57969	0.158744	TF	141	6.29871	4		AAB98541.1	Mathanocaldococcus jannaschii	1	0	0	0	0	0	0	0	0	0	0	0	0	1	0	0	1	0	Very similar to NikR ( pdb 2bj3)	DNA binding (1), response to Nickel	high
AGI86273.1	AGI86273.1	0.138747	other	70	9.64679	6		AGI86273.1	Methanomethylophilus alvus	0	0	0	0	0	0	0	0	0	0	0	0	0	0	0	0	0	0	No Similarity, first is to predicted AF-K0F061 ( which proteinfer also predicts DNA binding with low confidence	Nucleid acid binding (0.99)	high
ADD04528.2	Nmag_0944	0.0723355	TF	174	5.51262			ADD04528.2	Natrialba magadii	0	0	0	0	0	0	0	1	0	1	1	0	1	0	0	0	0	0	First hit pdb (3w6j_E), is not a perfect match, but conving imilarity to ScpB	Chromosome condensation (0.66)	high
ADD06615.1	Nmag_3063	0.0686216	TF	125	4.0854			ADD06615.1	Natrialba magadii	0	0	0	0	0	0	0	0	0	1	0	0	1	0	0	0	0	0	Structural similarity to DNA binding domain of PDB 3G3Z, MarR, but no apparent dimerization domain, instead a disordered tail	Cell cycle process (0.87)	high
ADD07095.1	Nmag_3545	0.0516602	TF	224	4.56972			ADD07095.1	Natrialba magadii	0	0	0	0	0	1	0	0	0	0	0	0	0	0	0	0	0	0	Best Hits are poorly aligned	Nothing	medium

## Sheet: Table S2
	Spearman rank			Phylogenetic linear models
	Coefficient	p-value		BM, p-value	OURandomRoot, p-value
Doubling time	-0.36	0.12		0.6	0.47
pH	-0.58	0.0086		0.18	0.17
Growth temperature	0.83	8e-06		0.0007	0.0007
