# Supplementary material for: Growth temperature and chromatinization in archaea
Source: Nat Microbiol. 2022 Oct 20;7(11):1932–42. doi: 10.1038/s41564-022-01245-2 (PMC7613761; doi:10.1038/s41564-022-01245-2)
Supplement: Supplementary file 4 — Contains source data for supplementary figures. [file 41564_2022_1245_MOESM4_ESM.zip]

Archive with 62 entries (61 files):
- Supplementary_Data/
- __MACOSX/._Supplementary_Data
- Supplementary_Data/SourceData_F_S12B_ii.xlsx
- __MACOSX/Supplementary_Data/._SourceData_F_S12B_ii.xlsx
- Supplementary_Data/SourceData_FigS12A_iii.xlsx
- __MACOSX/Supplementary_Data/._SourceData_FigS12A_iii.xlsx
- Supplementary_Data/SourceData_F_S13_i.xlsx
- __MACOSX/Supplementary_Data/._SourceData_F_S13_i.xlsx
- Supplementary_Data/.DS_Store
- __MACOSX/Supplementary_Data/._.DS_Store
- Supplementary_Data/SourceData_F_S11A.xlsx
- __MACOSX/Supplementary_Data/._SourceData_F_S11A.xlsx
- Supplementary_Data/SourceData_F_S1B.xlsx
- __MACOSX/Supplementary_Data/._SourceData_F_S1B.xlsx
- Supplementary_Data/Sourcedata_F_S12A_ii.xlsx
- __MACOSX/Supplementary_Data/._Sourcedata_F_S12A_ii.xlsx
- Supplementary_Data/~$SourceData_F_S16.xlsx
- __MACOSX/Supplementary_Data/._~$SourceData_F_S16.xlsx
- Supplementary_Data/SourceData_F_S15.xlsx
- __MACOSX/Supplementary_Data/._SourceData_F_S15.xlsx
- Supplementary_Data/SourceData_F_S12B_i.xlsx
- __MACOSX/Supplementary_Data/._SourceData_F_S12B_i.xlsx
- Supplementary_Data/SourceData_F_S3B.xlsx
- __MACOSX/Supplementary_Data/._SourceData_F_S3B.xlsx
- Supplementary_Data/SourceData_F_S13_ii.xlsx
- __MACOSX/Supplementary_Data/._SourceData_F_S13_ii.xlsx
- Supplementary_Data/~$SourceData_F_S13_ii.xlsx
- __MACOSX/Supplementary_Data/._~$SourceData_F_S13_ii.xlsx
- Supplementary_Data/SourceData_F_S14.xlsx
- __MACOSX/Supplementary_Data/._SourceData_F_S14.xlsx
- Supplementary_Data/~$SourceData_FigS12B_iii.xlsx
- __MACOSX/Supplementary_Data/._~$SourceData_FigS12B_iii.xlsx
- Supplementary_Data/SourceData_F_S9A.xlsx
- __MACOSX/Supplementary_Data/._SourceData_F_S9A.xlsx
- Supplementary_Data/SourceData_F_S7.xlsx
- __MACOSX/Supplementary_Data/._SourceData_F_S7.xlsx
- Supplementary_Data/SourceData_F_S10A.xlsx
- __MACOSX/Supplementary_Data/._SourceData_F_S10A.xlsx
- Supplementary_Data/~$SourceData_F_S14.xlsx
- __MACOSX/Supplementary_Data/._~$SourceData_F_S14.xlsx
- Supplementary_Data/SourceData_F_S9B.xlsx
- __MACOSX/Supplementary_Data/._SourceData_F_S9B.xlsx
- Supplementary_Data/SourceData_F_S4.xlsx
- __MACOSX/Supplementary_Data/._SourceData_F_S4.xlsx
- Supplementary_Data/SourceData_F_S10B.xlsx
- __MACOSX/Supplementary_Data/._SourceData_F_S10B.xlsx
- Supplementary_Data/SourceData_FigS12B_iii.xlsx
- __MACOSX/Supplementary_Data/._SourceData_FigS12B_iii.xlsx
- Supplementary_Data/SourceData_F_S8.xlsx
- __MACOSX/Supplementary_Data/._SourceData_F_S8.xlsx
- Supplementary_Data/SourceData_F_S16.xlsx
- __MACOSX/Supplementary_Data/._SourceData_F_S16.xlsx
- Supplementary_Data/SourceData_F_S3A.xlsx
- __MACOSX/Supplementary_Data/._SourceData_F_S3A.xlsx
- Supplementary_Data/~$SourceData_F_S15.xlsx
- __MACOSX/Supplementary_Data/._~$SourceData_F_S15.xlsx
- Supplementary_Data/SourceData_F_S12Ai.xlsx
- __MACOSX/Supplementary_Data/._SourceData_F_S12Ai.xlsx
- Supplementary_Data/SourceData_F_S11B.xlsx
- __MACOSX/Supplementary_Data/._SourceData_F_S11B.xlsx
- Supplementary_Data/~$SourceData_FigS12A_iii.xlsx
- __MACOSX/Supplementary_Data/._~$SourceData_FigS12A_iii.xlsx
