# Supplementary material for: Growth temperature and chromatinization in archaea
Source: Nat Microbiol. 2022 Oct 20;7(11):1932–42. doi: 10.1038/s41564-022-01245-2 (PMC7613761; doi:10.1038/s41564-022-01245-2)
Supplement: Supplementary file 4 — Contains source data for supplementary figures. [file 41564_2022_1245_MOESM4_ESM.zip › Supplementary_Data/SourceData_F_S12B_ii.xlsx]

## Sheet: SourceData_F_S12B_ii
	Archaeoglobus fulgidus	Archaeoglobus profundus	Ferroglobus placidus	Halobacterium salinarium	Haloferax volcanii	Mathanocaldococcus jannaschii	Methanomassiliicoccus luminyensis	Methanomethylophilus alvus	Methanopyrus kandleri	Methanosarcina barkeri	Methanothermobacter marburgensis	Methanothermobacter thermautotrophicus	Natrialba magadii	Nitrosopumilus maritimus SCM1	Picrophilus torridus	Sulfolobus acidocaldarius	Thermococcus kodakarensis KOD1	Thermoplasma acidophilum	Thermoplasma volcanium
Archaeoglobus fulgidus	1	0.741604	0.783716	0.533739	0.53999	0.603838	0.569421	0.541683	0.597593	0.584074	0.604421	0.620372	0.532179	0.518573	0.520132	0.53599	0.561269	0.544413	0.53314
Archaeoglobus profundus	0.741604	1	0.71562	0.527858	0.540974	0.610524	0.560903	0.537229	0.590897	0.582493	0.595973	0.600513	0.532443	0.502302	0.494127	0.497711	0.590673	0.532266	0.524227
Ferroglobus placidus	0.783716	0.71562	1	0.52911	0.533165	0.605044	0.543	0.525993	0.589703	0.570856	0.580799	0.591214	0.538525	0.503012	0.514864	0.539171	0.564208	0.543131	0.520153
Halobacterium salinarium	0.533739	0.527858	0.52911	1	0.802814	0.43972	0.521851	0.475688	0.43955	0.498079	0.487731	0.480973	0.755822	0.546478	0.551161	0.5173	0.502101	0.561615	0.564418
Haloferax volcanii	0.53999	0.540974	0.533165	0.802814	1	0.45448	0.522917	0.504013	0.436726	0.521116	0.488452	0.488568	0.756826	0.541395	0.535416	0.507041	0.487139	0.560949	0.559236
Mathanocaldococcus jannaschii	0.603838	0.610524	0.605044	0.43972	0.45448	1	0.549434	0.539678	0.669471	0.6	0.686597	0.68951	0.460334	0.481359	0.458325	0.472394	0.562784	0.496639	0.478792
Methanomassiliicoccus luminyensis	0.569421	0.560903	0.543	0.521851	0.522917	0.549434	1	0.699765	0.512256	0.626299	0.59543	0.58748	0.504255	0.537276	0.500971	0.469126	0.499452	0.548203	0.532903
Methanomethylophilus alvus	0.541683	0.537229	0.525993	0.475688	0.504013	0.539678	0.699765	1	0.528834	0.588934	0.549883	0.554821	0.481421	0.50312	0.506456	0.470645	0.47214	0.543335	0.524506
Methanopyrus kandleri	0.597593	0.590897	0.589703	0.43955	0.436726	0.669471	0.512256	0.528834	1	0.558176	0.666764	0.676882	0.441207	0.457091	0.436703	0.456487	0.528954	0.455547	0.456569
Methanosarcina barkeri	0.584074	0.582493	0.570856	0.498079	0.521116	0.6	0.626299	0.588934	0.558176	1	0.658911	0.653169	0.499118	0.50937	0.461455	0.451774	0.467665	0.497482	0.494472
Methanothermobacter marburgensis	0.604421	0.595973	0.580799	0.487731	0.488452	0.686597	0.59543	0.549883	0.666764	0.658911	1	0.915918	0.47685	0.504601	0.467198	0.464279	0.504054	0.499324	0.479953
Methanothermobacter thermautotrophicus	0.620372	0.600513	0.591214	0.480973	0.488568	0.68951	0.58748	0.554821	0.676882	0.653169	0.915918	1	0.482535	0.501882	0.463982	0.46913	0.513254	0.497829	0.488523
Natrialba magadii	0.532179	0.532443	0.538525	0.755822	0.756826	0.460334	0.504255	0.481421	0.441207	0.499118	0.47685	0.482535	1	0.521059	0.544618	0.520127	0.484036	0.561019	0.565542
Nitrosopumilus maritimus SCM1	0.518573	0.502302	0.503012	0.546478	0.541395	0.481359	0.537276	0.50312	0.457091	0.50937	0.504601	0.501882	0.521059	1	0.544537	0.555948	0.473447	0.542874	0.532299
Picrophilus torridus	0.520132	0.494127	0.514864	0.551161	0.535416	0.458325	0.500971	0.506456	0.436703	0.461455	0.467198	0.463982	0.544618	0.544537	1	0.677029	0.508709	0.781292	0.779411
Sulfolobus acidocaldarius	0.53599	0.497711	0.539171	0.5173	0.507041	0.472394	0.469126	0.470645	0.456487	0.451774	0.464279	0.46913	0.520127	0.555948	0.677029	1	0.529187	0.644723	0.642235
Thermococcus kodakarensis KOD1	0.561269	0.590673	0.564208	0.502101	0.487139	0.562784	0.499452	0.47214	0.528954	0.467665	0.504054	0.513254	0.484036	0.473447	0.508709	0.529187	1	0.54811	0.536084
Thermoplasma acidophilum	0.544413	0.532266	0.543131	0.561615	0.560949	0.496639	0.548203	0.543335	0.455547	0.497482	0.499324	0.497829	0.561019	0.542874	0.781292	0.644723	0.54811	1	0.870966
Thermoplasma volcanium	0.53314	0.524227	0.520153	0.564418	0.559236	0.478792	0.532903	0.524506	0.456569	0.494472	0.479953	0.488523	0.565542	0.532299	0.779411	0.642235	0.536084	0.870966	1
