# Supplementary material for: Growth temperature and chromatinization in archaea
Source: Nat Microbiol. 2022 Oct 20;7(11):1932–42. doi: 10.1038/s41564-022-01245-2 (PMC7613761; doi:10.1038/s41564-022-01245-2)
Supplement: Supplementary file 4 — Contains source data for supplementary figures. [file 41564_2022_1245_MOESM4_ESM.zip › Supplementary_Data/SourceData_FigS12A_iii.xlsx]

## Sheet: SourceData_FigS12A_iii
Methanomassiliicoccus luminyensis	Methanomethylophilus alvus	GO
0.0249504	0.0479012	GO.0016021
7.42477	6.62643	GO.0005524
0.836876	0.989606	GO.0016887
2.76568	4.11868	GO.0003924
2.44085	4.37816	GO.0005525
0.289807	0.44315	GO.0046983
0.857822	0.601821	GO.0003723
0.0411272	0	GO.0007165
0.152157	0.0875724	GO.0016020
0.223501	0.62368	GO.0000287
0.671696	0.449776	GO.0005515
0	0	GO.0005509
0.0290054	0	GO.0009055
6.58565	4.34992	GO.0016491
0.107359	0.148638	GO.0020037
0	0	GO.0005576
0.33818	0.375011	GO.0016620
7.70351	7.08704	GO.0055114
1.60748	2.41608	GO.0003677
0.212153	0.341954	GO.0005975
0.163039	0.335162	GO.0005506
0	0	GO.0016705
0	0.0026033	GO.0004672
0	0.0026033	GO.0006468
0.164094	0	GO.0000160
0	0	GO.0005198
0	0	GO.0019028
0.0819179	0.101271	GO.0003676
0.0109441	0.00115933	GO.0004523
0.180956	0.0892688	GO.0046872
0.00844595	0	GO.0006801
0.00844595	0	GO.0004784
0.225587	0.132087	GO.0004252
0.753134	0.548636	GO.0006508
0.0858985	0.0495594	GO.0022857
0.118795	0.0695265	GO.0055085
0.492621	0.319528	GO.0045454
0.00893144	0.403283	GO.0008270
0	0	GO.0004725
0	0	GO.0006470
0.235901	0.0405071	GO.0003700
0.00488869	0	GO.0043565
1.0614	0.54604	GO.0006355
0	0	GO.0042025
0.144662	0.70526	GO.0016747
1.17269	1.33446	GO.0051536
0.0124268	0	GO.0008234
0	0	GO.0007155
0	0	GO.0009289
0	0	GO.0004129
0	0	GO.0009060
0	0	GO.0005507
0.248932	0.299952	GO.0015078
0	0.0315873	GO.0004356
0.000217641	0.00165221	GO.0006807
0.0155753	0.0218417	GO.0004807
0	0	GO.0000786
1.29739	1.15283	GO.0003824
0	0	GO.0035556
0.0994326	0.068006	GO.0000166
0.305924	0.299952	GO.1902600
0.000919131	0	GO.0030246
0.0586977	0.0036102	GO.0006352
0	0	GO.0004601
0	0	GO.0006979
0.144246	0.200567	GO.0008168
0.528595	0.725392	GO.0016787
0	0	GO.0004553
0.098196	0.0743705	GO.0003697
0.663842	0.48945	GO.0006281
0.385377	0.734427	GO.0030170
0.388966	0.832624	GO.0009058
0.249994	0.348425	GO.0009116
0.351455	0.264896	GO.0008134
0.0476662	0.104344	GO.0003755
0	0.0760008	GO.0000413
0.267942	0.108328	GO.0004618
0.267942	0.108328	GO.0006096
0	0	GO.0019843
1.0293	1.10655	GO.0003735
1.0293	1.10655	GO.0006412
0.869621	0.972253	GO.0005840
0.22677	0.156269	GO.0006457
0.259829	0.339033	GO.0016616
0	0	GO.0004568
0	0	GO.0006032
0.196444	0.1072	GO.0051082
0.141203	0.351601	GO.0016597
0.141203	0.351601	GO.0016743
0.400967	0.717608	GO.0006520
0	0	GO.0004146
0	0	GO.0046654
0	0	GO.0008061
0	0	GO.0045735
0.0664513	0	GO.0004866
0	0.0482281	GO.0016746
0.107359	0.110802	GO.0004096
0	0	GO.0016758
0.028619	0.0760496	GO.0008483
0.0615055	0.0434582	GO.0003918
0.240029	0.166167	GO.0006265
0.0632442	0.119651	GO.0030976
0.727337	2.81811	GO.0008199
0.727337	2.81811	GO.0006879
0	0	GO.0009190
0.0525422	0.106938	GO.0004800
0	0	GO.0044237
0.0119362	0.0216232	GO.0009982
0.0119362	0.022589	GO.0001522
0.0119362	0.0216232	GO.0009451
0.0124268	0	GO.0004197
0	0.00308649	GO.0006814
0	0	GO.0006725
0.0219662	0.0127931	GO.0004518
0	0	GO.0018149
0.320738	0.272193	GO.0016301
0	0	GO.0016774
0.317454	0.271679	GO.0016310
0	0.0022151	GO.0004803
0	0.0022151	GO.0006313
0.0457171	0.370487	GO.0004177
0	0	GO.0008484
0.182939	0.50902	GO.0009231
0.104539	0.317134	GO.0009349
0.327898	0.28755	GO.0006511
0.0655425	0	GO.0003746
0.0655425	0	GO.0006414
0.0257074	0.0543073	GO.0008171
0.0194152	0.00423923	GO.0008641
0.0897475	0.245976	GO.0005737
0	0.00398091	GO.0008830
0.000920287	0	GO.0008519
0.000920287	0	GO.0015696
0.256677	0.040783	GO.0003724
0.00127242	0.00513889	GO.0035596
0.00127242	0.00513889	GO.0051539
0.0313211	0.186785	GO.0008686
1.06235	1.83921	GO.0003899
1.18944	1.98867	GO.0006351
0	0	GO.0006370
0.00294404	0.0261401	GO.0008233
0	0	GO.0016032
0	0	GO.0005887
0.0851101	0.0302234	GO.0043190
0	0	GO.0019031
0	0	GO.0008963
0	0	GO.0016192
0.0302074	0.159755	GO.0003922
0.180225	0.293222	GO.0006164
0.0302074	0.159755	GO.0006177
0.0706738	0.0234386	GO.0004519
0	0.0547175	GO.0019239
0.000919131	0	GO.0000272
0	0	GO.0042742
0.0047259	0.00748956	GO.0016788
0.179169	0.269921	GO.0000105
0.0251091	0	GO.0005992
0.372359	0.414559	GO.0051287
0	0	GO.0005092
0	0	GO.0007264
0.00381166	0.00171769	GO.0015299
0.00473804	0.00210111	GO.0006812
0.0484767	0.0368853	GO.0003725
0.0303259	0.0490685	GO.0000774
0.0303259	0.0490685	GO.0042803
0.0303259	0.0490685	GO.0051087
0	0	GO.0003917
0	0	GO.0005216
0	0	GO.0006811
0.033239	0.0680919	GO.0016765
0.0143694	0.0309716	GO.0016779
0	0.0104353	GO.0005976
0	0.0315104	GO.0003887
0.162049	0.358699	GO.0019346
0.0131414	0.040783	GO.0019079
0.0187903	0.0123974	GO.0003910
0.556561	0.395249	GO.0006310
0	0	GO.0004559
0	0	GO.0006013
0.0104216	0.0489499	GO.0016757
0	0	GO.0016540
0.00122942	0	GO.0004190
0.405831	0.926176	GO.0016829
0	0	GO.0004497
0	0	GO.0006886
0	0	GO.0008108
0	0	GO.0006012
0.14991	0.0396618	GO.0016226
0.15696	0.349721	GO.0008839
0.191468	0.369966	GO.0009089
0.000811583	0	GO.0008047
0	0	GO.0016832
0	0	GO.0030983
0	0	GO.0006298
0	0	GO.0004140
0.00328386	0.000514241	GO.0015937
0	0	GO.0031419
0.0099125	0.085702	GO.0016627
0.031899	0.0790112	GO.0070567
0.178524	0.122708	GO.0003916
0.0290627	0.0206624	GO.0008452
0.0429989	0.0397029	GO.0006396
0	0	GO.0008410
0.00893144	2.41571e-05	GO.0003684
0.00893144	2.41571e-05	GO.0003906
0.00893144	2.41571e-05	GO.0016799
0.00893144	2.41571e-05	GO.0006284
0	0	GO.0004421
0	0	GO.0008299
0.00330536	0.00299952	GO.0016151
0.00330536	0.00299952	GO.0051604
0.00275644	0.0879035	GO.0004359
0.00275644	0.0879035	GO.0042819
0.00275644	0.0879035	GO.0042823
0.0583383	0.0548522	GO.0003743
0.0583383	0.0548522	GO.0006413
0	0	GO.0036361
0	0	GO.0016641
0.00269094	0	GO.0004045
0.118497	0.11967	GO.0017150
0.571658	1.06875	GO.0050660
0.129308	0.134033	GO.0008033
0	0	GO.0046168
0.0414088	0.0673712	GO.0003855
0	0.00308649	GO.0015655
0	0.00308649	GO.0032328
0	0	GO.0004476
0	0	GO.0015979
0	0	GO.0016805
0.0527356	0.0616716	GO.0052855
0	0.000404699	GO.0016853
0.0338323	0.0225736	GO.0004107
0.0809739	0.229518	GO.0009073
0.0145683	0.557456	GO.0004329
0.0132399	0.000279329	GO.0006364
0	0	GO.0004474
0	0	GO.0006097
0.327898	0.28755	GO.0004175
0	0	GO.0004612
0	0	GO.0006094
0.0029831	0	GO.0030001
0	0	GO.0031412
0	0	GO.0031411
0	0	GO.0005351
0	0	GO.0008643
0	0	GO.0006605
0	0	GO.0016625
0	0	GO.0006525
0	0	GO.0030153
0.0707364	0.00586327	GO.0015035
0	0	GO.0008124
0	0	GO.0006729
0.53777	0.382852	GO.0009378
0	0	GO.0004484
0.000204699	0	GO.0000156
0.000204699	0	GO.0008984
0.00381953	0	GO.0006935
0.00453816	0	GO.0006555
0	0	GO.0005319
0	0	GO.0006869
0.00536782	0	GO.0008218
0	0	GO.0019646
0.29404	0.0404843	GO.0050662
0	0	GO.0016161
0.0156956	0.0597036	GO.0004418
0.0162535	0.0956127	GO.0033014
0.218943	0.0294516	GO.0097367
0.218943	0.0294516	GO.1901135
0	0	GO.0005315
0	0	GO.0006817
0.124649	0.070271	GO.0008097
0.0793564	0.366535	GO.0005694
0.32709	0.0199216	GO.0004222
0.0703312	0	GO.0008237
0	0	GO.0009523
0.09977	0.212004	GO.0000049
0	0.0234386	GO.0006304
0.10074	0.0722985	GO.0006260
0.182373	0.564031	GO.0004455
0.182373	0.564031	GO.0009082
0.0899736	0.180346	GO.0071949
0.248932	0.299952	GO.0033179
0	0	GO.0015074
0.0548903	0.0194062	GO.0003951
0.0548903	0.0194062	GO.0006741
0.0225287	0.000874758	GO.0016810
0.0865373	0.134492	GO.0008324
0	0	GO.0015297
0	0	GO.0042910
0.0134017	0.00814823	GO.0008170
0.0134017	0.00814823	GO.0006306
0.0660306	0.111034	GO.0016903
0	0	GO.0046873
0.333108	0.167671	GO.0043546
0	0	GO.0017004
0	0	GO.0030117
0.0301729	0.0325053	GO.0006139
0.0981133	0.126532	GO.0010181
0	0.0107857	GO.0008113
0.020327	0.081991	GO.0003879
0.00357494	0.0107857	GO.0033743
0	0	GO.0016866
0	0	GO.0006633
0.0373981	0.136741	GO.0015930
0.0373981	0.136741	GO.0016638
0.0373981	0.136741	GO.0006537
0	7.70721e-05	GO.0008897
0	0.01983	GO.0003911
0	0	GO.0070069
0.0345083	0.0202446	GO.0008837
0.0158103	0.0324103	GO.0016763
0.0186958	0.0324103	GO.0006400
0	0	GO.0070569
0	0	GO.0009654
0	0	GO.0003871
0	0	GO.0009086
0.00107976	0.0266982	GO.0047429
0.00107976	0.0266982	GO.0009143
0.0503901	0.0354324	GO.0032259
0.0504811	0.00469399	GO.0004514
0.0707995	0.043552	GO.0009435
0	0	GO.0004064
0	0	GO.0006629
0.0210366	0.0578659	GO.0015934
0	0	GO.0019898
0	0	GO.0000030
0	0	GO.0017000
0.0092396	0.00438489	GO.0003896
0.150018	0.133467	GO.0003937
0.150018	0.133467	GO.0004643
0	0	GO.0006865
0.148539	0.0295611	GO.0046417
0.0273119	0.000801844	GO.0008792
0.0273119	0.000801844	GO.0006527
0.106174	0	GO.0043571
0.000281374	0	GO.0051607
0.000606103	0.00111388	GO.0004540
0.000606103	0.00111388	GO.0030677
0.0470794	0.00510142	GO.0008703
0	0	GO.0046917
0	0	GO.0004526
0.00852172	0.0073602	GO.0006388
0.155737	0.257271	GO.0009236
0.0013143	0.000638248	GO.0000041
0.0118305	0.00687334	GO.0006269
0.0790289	0.228566	GO.0016852
0	0	GO.0016740
0	0	GO.0006730
0.12241	0.0512758	GO.0008612
0	0	GO.0097588
0.196444	0.0928227	GO.0016272
0.0522724	0.0450522	GO.0008312
0.0522724	0.0450522	GO.0006614
0.0522724	0.0450522	GO.0048500
0.0203183	0.038858	GO.0033735
0.0471416	0.206944	GO.0003856
0.033207	0.0636277	GO.0004358
0.033207	0.0636277	GO.0006526
0.0793873	0.10638	GO.0009228
0.129338	0	GO.0006777
0.00852172	0.0073602	GO.0000213
0.0501928	0.0551919	GO.0016831
0	0	GO.0016773
0.0183125	0	GO.0043814
0.0183125	0	GO.0009108
0	0	GO.0005384
0	0	GO.0030026
0	0	GO.0008901
9.4052	4.25409	GO.0015948
0.00714305	0.0448077	GO.0008175
0.00202038	0.0165372	GO.0002128
0.0108106	0.014363	GO.0004809
0	0	GO.0015105
0	0	GO.0015700
0	0	GO.0010011
0	0	GO.0005516
0	0	GO.0005742
0.0731666	0	GO.0004181
0.0871823	0.134108	GO.0006813
0	0	GO.0009007
0	0	GO.0032775
0.0527356	0.0834509	GO.0004417
0	0	GO.0004185
0	0	GO.0000077
0	0	GO.0070403
0.300096	0.159483	GO.0004665
0.300096	0.159483	GO.0008977
0.300096	0.159483	GO.0006571
0	0	GO.0003688
0.00453816	0	GO.0004489
0.0278061	0.0179266	GO.0004127
0.00311661	0	GO.0006464
16.1469	7.25982	GO.0050524
0	0	GO.0009401
0.000135468	0	GO.0004068
0.000135468	0	GO.0006523
0	0.0192914	GO.0006308
0	0	GO.0006631
0.0719812	0.0212049	GO.0008939
0.00239122	0.00944683	GO.0016836
0	0	GO.0018759
0	0	GO.0008982
0	0	GO.0019069
0	0	GO.0006274
0	0	GO.0042597
0	0	GO.0006493
0.256677	0	GO.0002949
0.00288549	0	GO.0008176
0	0.000256826	GO.0005886
0	0.0192914	GO.0008855
0	0.0192914	GO.0009318
0	0	GO.0006064
0.104887	0.00082355	GO.0051920
0.0303306	0.596912	GO.0048037
0	0	GO.0015225
0	0	GO.0015878
0.120094	0.184459	GO.0016884
0	0	GO.0003933
0	0	GO.0015129
0	0	GO.0015727
0	0.000354927	GO.0004651
0.00951023	0	GO.0016730
0	0	GO.0009036
0	0	GO.0009307
0	0	GO.0008705
0	0	GO.0000398
0	0	GO.0046540
0	0	GO.0005542
0.0339684	0.0878984	GO.0046914
0	0	GO.0008236
0	0	GO.0008081
0.0569913	0	GO.0004427
0.0569913	0	GO.0009678
0	0	GO.0030259
0	0	GO.0016702
0	0	GO.0030410
0	0	GO.0030418
0.0322163	0.0506443	GO.0018580
0.00444778	0	GO.0004668
0	0	GO.0016811
0.00322052	0	GO.0004357
0	0	GO.0010309
0.00099219	0	GO.0010038
0	0	GO.0017003
0	0.0546915	GO.0016051
0.00030724	0.00061797	GO.0048472
0	0	GO.0006744
0.0107481	0.0844544	GO.0006259
0.0390716	0.00481863	GO.0098519
0	0.0587398	GO.0008767
0.00364275	0	GO.0019441
0.0268829	0	GO.0047605
0.0268829	0	GO.0045151
0	0	GO.0042132
0.0322163	0.0830975	GO.0006071
0	0	GO.0005451
0	0	GO.0015672
0	0	GO.0007034
0	0	GO.0008927
0.323821	0.058407	GO.0003678
0.00157143	0	GO.0008556
0	0	GO.0015099
0	0	GO.0035444
0	0	GO.0005669
0.0580663	0	GO.0006289
0.0580663	0	GO.0009411
0.0586977	0	GO.0030880
0	0	GO.0006888
0	0	GO.0006890
0.00766157	0	GO.0045892
0.0166194	0	GO.0006099
0	0	GO.0050568
0	0	GO.0032040
0	0	GO.0030896
0	0	GO.0030435
0	0	GO.0002161
0.0101187	0	GO.0002143
0.009477	0.0228029	GO.0051304
0.00322052	0	GO.0042398
0	0	GO.0008610
0	0	GO.0047465
0	0	GO.0006051
0	0	GO.0030515
0.0529726	0.0553217	GO.0042254
0	0.00212614	GO.0000271
0	0	GO.0019290
0.0298651	0.0268296	GO.0030488
0.0298651	0.0268296	GO.0031515
0.00364275	0	GO.0004061
0	0	GO.0030269
0	0	GO.0012506
0	0	GO.0004411
0	0	GO.0006559
0	0	GO.0006570
0	0	GO.0008814
0	0	GO.0006084
0	0	GO.0009346
0	0	GO.0046688
0	0	GO.0008948
0	0	GO.0015081
0	0	GO.0036376
0	0	GO.0008813
0.156321	0	GO.0090529
0.00444778	0	GO.0009446
0.00236676	0.0145787	GO.0004386
0.00257634	0.0013011	GO.0051499
0	0	GO.0008193
0	0	GO.0047355
0.0513292	0.0764231	GO.0016114
0	0	GO.0008962
0	0	GO.0004721
0	0	GO.0002098
0	0	GO.0033588
0	0	GO.0030127
0.0298651	0.0268296	GO.0016429
0	0	GO.0016846
0.0686083	0.282081	GO.0051276
0	0	GO.0006488
0.000904056	0	GO.0005730
0	0	GO.0016861
0.00741387	0.00563037	GO.0009312
0	0	GO.0008488
0	0	GO.0017187
0	0	GO.0005852
0	0	GO.0016603
0	0	GO.0017186
0	0	GO.0010124
0	0	GO.0031514
0	0	GO.0043248
0.083532	0.061412	GO.0004017
0	0	GO.0016614
0.000557819	0.0359091	GO.0008883
0.000557819	0.0359091	GO.0050661
0	0	GO.0030908
0.222018	0.101608	GO.0004176
0.00741387	0.00563037	GO.0008757
0.00741387	0.00563037	GO.0009877
0	0	GO.0016645
0.0363947	0.0747416	GO.0004814
0.0363947	0.0747416	GO.0006420
0	0	GO.0006480
0.00536782	0	GO.0003995
0	0	GO.0016655
0	0	GO.0016791
0.00120753	0	GO.0015833
0	0	GO.0008924
0	0	GO.0050151
0	0.0315104	GO.0009360
0.0790289	0.00503475	GO.0019251
0	0	GO.0019008
0	0	GO.0004347
0	0	GO.0003919
0.00347487	0	GO.0000155
0	0	GO.0009264
0.00524542	0	GO.0046685
0.075528	0.343978	GO.0016879
0.075528	0.343978	GO.0006188
0.0188594	0.0822694	GO.0016818
0	0	GO.0042619
0.00347487	0	GO.0004673
0.0118885	0	GO.0030638
0	0	GO.0004018
0	0	GO.0004683
0	0	GO.0004674
0.0414088	0.0673712	GO.0004764
0.0589722	0.289749	GO.0003852
0.0589722	0.289749	GO.0009098
0	0	GO.0047200
0	0.00629207	GO.0003689
0	0.00629207	GO.0005663
0	0	GO.0004565
0	0	GO.0004315
0	0	GO.0016840
0	0	GO.0032006
0	0	GO.0034227
0.0471642	0.0617456	GO.0004817
0.0471642	0.0617456	GO.0006423
0.0143694	0.0205364	GO.0004810
0.0143694	0.0205364	GO.0016437
0	0.00305145	GO.0001510
0	0.00305145	GO.0009452
0	0	GO.0050504
0	0	GO.0051479
0.0339702	0.163886	GO.0050043
0.0170119	0.0169728	GO.0004789
0.0639336	0	GO.0046537
0	0	GO.0007064
0.038238	0	GO.0000178
0	0	GO.0005534
0	0	GO.0033130
