# Supplementary material for: Growth temperature and chromatinization in archaea
Source: Nat Microbiol. 2022 Oct 20;7(11):1932–42. doi: 10.1038/s41564-022-01245-2 (PMC7613761; doi:10.1038/s41564-022-01245-2)
Supplement: Supplementary file 4 — Contains source data for supplementary figures. [file 41564_2022_1245_MOESM4_ESM.zip › Supplementary_Data/SourceData_F_S13_i.xlsx]

## Sheet: SourceData_F_S13_i
ID	Cor	pval	NbZero
Porphobil_deamC	-0.831066	1.05e-05	2
Porphobil_deam	-0.808772	3.12e-05	1
Na_H_Exchanger	-0.764631	0.000137482	7
DnaJ	-0.72505	0.000444274	7
DnaJ_C	-0.72505	0.000444274	7
Ribosomal_L32e	-0.715789	0.000817526	0
AAA_29	-0.695042	0.000956	2
FbpA	-0.685965	0.00160499	1
NFACT.R_1	-0.685965	0.00160499	1
HHH_5	-0.673684	0.00206967	0
TRAM	-0.635366	0.00346395	2
GrpE	-0.629696	0.00386217	7
THF_DHG_CYH_C	-0.627053	0.00406028	8
Prefoldin	0.594737	0.00839121	0
eIF.5a	0.598736	0.00675772	6
Memo	0.607935	0.00575632	4
HSP20	0.610526	0.0065173	1
DUF211	0.618901	0.00472453	7
ArsA_HSP20	0.621053	0.0054697	0
tRNA.Thr_ED	0.631495	0.00373193	7
ATPase	0.636842	0.00415945	0
Ribosomal_L5e	0.645614	0.00355061	0
Molybdop_Fe4S4	0.698063	0.000888638	7
RtcB	0.7	0.00118136	0
HAS.barrel	0.755635	0.000182882	7
Alba	0.838409	7.36e-06	6
