# Supplementary material for: Growth temperature and chromatinization in archaea
Source: Nat Microbiol. 2022 Oct 20;7(11):1932–42. doi: 10.1038/s41564-022-01245-2 (PMC7613761; doi:10.1038/s41564-022-01245-2)
Supplement: Supplementary file 4 — Contains source data for supplementary figures. [file 41564_2022_1245_MOESM4_ESM.zip › Supplementary_Data/SourceData_F_S11A.xlsx]

## Sheet: SourceData_F_S11A
Species	PercentNAPwCandidates_tRNASynth_Normalized
Archaeoglobus fulgidus	6.136
Archaeoglobus profundus	6.83667
Ferroglobus placidus	5.46507
Halobacterium salinarium	0.396335
Haloferax volcanii	0.82566
Methanocaldococcus jannaschii	2.39756
Methanomassiliicoccus luminyensis	3.15642
Methanomethylophilus alvus	0.117657
Methanopyrus kandleri	4.08785
Methanosarcina barkeri	1.04236
Methanothermobacter marburgensis	2.34531
Methanothermobacter thermautotrophicus	2.90178
Natrialba magadii	0.224922
Nitrosopumilus maritimus SCM1	1.00744
Picrophilus torridus	3.35464
Sulfolobus acidocaldarius	2.05141
Thermococcus kodakarensis KOD1	6.12255
Thermoplasma acidophilum	1.26148
Thermoplasma volcanium	2.22952
