# Supplementary material for: Growth temperature and chromatinization in archaea
Source: Nat Microbiol. 2022 Oct 20;7(11):1932–42. doi: 10.1038/s41564-022-01245-2 (PMC7613761; doi:10.1038/s41564-022-01245-2)
Supplement: Supplementary file 4 — Contains source data for supplementary figures. [file 41564_2022_1245_MOESM4_ESM.zip › Supplementary_Data/SourceData_F_S1B.xlsx]

## Sheet: SourceData_F_S1B
	None	Alba__Bac_DNA_binding	Alba__Bac_DNA_binding__CBFD_NFYB_HMF	Alba__CBFD_NFYB_HMF	Alba__CBFD_NFYB_HMF__CC1	Alba__CBFD_NFYB_HMF__Cren7	Alba__CBFD_NFYB_HMF__MC1	Alba__Cren7	Alba__Cren7__CC1	Alba__Cren7__X7kD_DNA_binding	Bac_DNA_binding__CBFD_NFYB_HMF__MC1	CBFD_NFYB_HMF	CBFD_NFYB_HMF__MC1
Complete Genome	5	6	1	96	18	3	6	9	18	16	5	3	70
