# Supplementary material for: Growth temperature and chromatinization in archaea
Source: Nat Microbiol. 2022 Oct 20;7(11):1932–42. doi: 10.1038/s41564-022-01245-2 (PMC7613761; doi:10.1038/s41564-022-01245-2)
Supplement: Supplementary file 4 — Contains source data for supplementary figures. [file 41564_2022_1245_MOESM4_ESM.zip › Supplementary_Data/Sourcedata_F_S12A_ii.xlsx]

## Sheet: Sourcedata_F_S12A_ii
Methanomassiliicoccus luminyensis	Methanomethylophilus alvus	PFAM_Domain
0	0.0493257	X5_3_exonuc
0	0.0493257	X5_3_exonuc_N
0	0	X7kD_DNA_binding
0	0	A2L_zn_ribbon
0.816423	0.672706	AAA
0.0776101	0.533002	AAA_11
0.0777931	0.397165	AAA_19
0.0751595	0.0435739	AAA_25
0	0.00960747	AAA_27
0.083532	0.061412	ADK_lid
0	0	Alba
0.185998	0.0104353	AraC_binding
0	0.00663603	Archease
0	0	Arg_repressor
0.00524542	0	ArsD
0.300268	0.0142536	AsnC_trans_reg
0.247513	0	Bac_DnaA
0	0	Bac_DNA_binding
0	0	Bromo_TP
0.000281374	0	Cas_Cas1
0	0	Cas_Cas6
0.0751523	0	Cas_Csd1
0	0	Cas_TM1802
0	0	CBFD_NFYB_HMF
0	0	CcdA
0.0341993	0.0436858	Cdc6_C
0	0	CENP.B_N
0	0	cNMP_binding
0	0	Cren7
0.000678756	0	Crp
0.0140454	0.0294359	CTP.dep_RFKase
0	0	DDE_5
0	0.0022151	DDE_Tnp_1
0	0	DDE_Tnp_IS66
0	0	DDE_Tnp_ISL3
0.131631	0.420731	DEAD
0.00236676	0.0145787	DEAD_2
0	0	DevR
0	0	DinI
0	0	DisA_N
0	0	Dna2
0.0647778	0.00279089	DnaB_C
0	0	DNase.RNase
0.000576893	9.85477e-05	DNA_alkylation
0.00908569	0	DNA_binding_1
0.110519	0.0622836	DNA_gyraseA_C
0.0615055	0.0434582	DNA_gyraseB
0.0615055	0.0434582	DNA_gyraseB_C
0	0.01983	DNA_ligase_aden
0.0187903	0.0123974	DNA_ligase_A_C
0.0187903	0.0123974	DNA_ligase_A_M
0.0187903	0.0123974	DNA_ligase_A_N
0	0.01983	DNA_ligase_OB
0	0.01983	DNA_ligase_ZBD
0	0	DNA_methylase
0	0	DNA_mis_repair
0	0	DNA_photolyase
0	0.0315104	DNA_pol3_delta
0.0821322	0.0315104	DNA_pol3_delta2
0	0.0493257	DNA_pol_A
0.0322291	0.00626041	DNA_pol_B
0.0322291	0.00626041	DNA_pol_B_exo1
0	0	DNA_pol_B_exo2
0.0022913	0.0118752	DNA_pol_E_B
0.00259089	0.00248845	DNA_primase_lrg
0.0092396	0.00438489	DNA_primase_S
0	0	DNA_processg_A
0.000277454	0	DNA_RNApol_7kD
0.110519	0.0622836	DNA_topoisoIV
0.0419811	0.0281829	dsDNA_bind
0	0	DsrD
0	0	DUF1495
0.0246287	0.0683081	DUF1743
0	0	DUF3127
0.0578262	0.157921	DUF4011
0.00198683	0	Eco57I
0.00100217	0	EndIII_4Fe.2S
0.00908569	0	Endonuclease_5
0	0	ERCC4
0	0	EST1_DNA_bind
0.00108365	0	Exonuc_V_gamma
0	0	Exo_endo_phos
0	0	FAD_binding_7
0.00893144	2.41571e-05	Fapy_DNA_glyco
0	0	FCD
0.0434455	0.0249599	Fe_dep_repress
0.0303958	0.0249599	Fe_dep_repr_C
0.0188318	0	FtsK_SpoIIIE
0.00243013	0	FUR
0.00109337	0	GerE
0.000950637	0	GntR
0.00893144	2.41571e-05	H2TH
0.012313	0.0224264	HATPase_c_4
0.133395	0.444727	Helicase_C
0	0	Herpes_ori_bp
0	0	HHH
0	0.01983	HHH_2
0	0.137858	HHH_3
0	0	Histone
0	0.00193089	Hjc
0.00324036	0	HNH
0	0	Hom_end
0	0	HrcA_DNA.bdg
0	0.157921	HRDC
0	0.00509678	HsdM_N
0	0.0234386	HSDR_N
0.00443942	0	HSDR_N_2
0.00113773	0.00376849	HTH_1
0.0107505	0.0123103	HTH_10
0.0471666	0.00798654	HTH_11
0	0.00183935	HTH_17
0.0862498	0.0186251	HTH_19
0.0914077	0.0032721	HTH_20
0.0109797	0.00183935	HTH_23
0.259246	0.0276083	HTH_24
0	0	HTH_25
0.00214084	0.00765234	HTH_26
0.0211884	0.000170166	HTH_27
0.00888883	0	HTH_28
0	0	HTH_29
0.197407	0.115908	HTH_3
0.133775	0.0186251	HTH_31
0	0	HTH_33
0.00215623	0	HTH_34
0	0	HTH_37
0	0	HTH_38
0.223611	0.028232	HTH_5
0	0	HTH_7
0	0	HTH_9
0.171152	0.0142536	HTH_AsnC.type
0.000643061	0	HTH_CodY
0	0	HTH_Crp_2
0.00135751	0.0036102	HTH_DeoR
0.150107	0	HTH_IclR
0.0024265	0.0036102	HTH_Mga
0	0	HTH_Tnp_ISL3
0.00241615	0.00286064	HxlR
0	0	IMS
0	0	IMS_C
0	0	IMS_HHH
0	0	Ku
0	0	LacI
0	0	LAGLIDADG_1
0	0	LexA_DNA_bind
0.000577755	0	LigD_N
0.0870529	0.0297763	MarR
0.0919121	0.00682587	MarR_2
0	0	MC1
0	0.0048455	MerR
0	0.0048455	MerR_1
0	0	Methylase_S
0	0	MethyltransfD12
0	0	Mga
0	0.00807119	MgsA_C
0	0	Mrr_cat
0	0	Mrr_cat_2
0	0	Mrr_N
0	0	MutL_C
0	0	MutS_I
0	0	MutS_II
0	0	MutS_III
0	0	MutS_IV
0	0	MutS_V
0.00211094	0.00509678	N6_Mtase
0.0134017	0.00305145	N6_N4_Mtase
0.0236565	0.10672	NikR_C
0.0390716	0.00481863	NTPase_1
0	0.0105261	NurA
0.00408808	0.00541514	OGG_N
0	0	OrfB_Zn_ribbon
0	0	PaaX
0.00442817	0	PadR
0.0134743	0.0464368	ParBc
0	0.0554002	PC4
0.25787	0.258093	PCNA_C
0.25787	0.258093	PCNA_N
0	0	Peripla_BP_1
0	0	Phage_integrase
0.0134284	0.0192764	PHP_C
0.0703312	0	PmbA_TldD
0.00604004	0.0349757	PolC_DP2
0.00190458	0	Prim.Pol
0.127619	0.0743705	Rad51
0.098196	0.0743705	RecA
7.69899e-05	0	Regulator_TrmB
0	0	Reg_prop
0	0	Rep_fac.A_C
0.0821322	0.0315104	Rep_fac_C
0.131179	0.466921	ResIII
0.000213635	0.00425065	Resolvase
0.160619	0	Response_reg
0	0.00629207	RFC1
0.0604751	0.0868585	RHH_1
0	0	RHH_3
0	0	Rio2_N
0	0	RmuC
0.0109441	0.00115933	RNase_H
0	0	RNA_ligase
0.311659	0.419617	RNA_pol_Rpb1_1
0.311659	0.419617	RNA_pol_Rpb1_2
0.311659	0.419617	RNA_pol_Rpb1_3
0.311659	0.419617	RNA_pol_Rpb1_4
0.507791	0.659904	RNA_pol_Rpb1_5
0.308396	0.616287	RNA_pol_Rpb2_1
0.308396	0.616287	RNA_pol_Rpb2_2
0.308396	0.616287	RNA_pol_Rpb2_3
0.308396	0.616287	RNA_pol_Rpb2_4
0.308396	0.616287	RNA_pol_Rpb2_5
0.308396	0.616287	RNA_pol_Rpb2_6
0.308396	0.616287	RNA_pol_Rpb2_7
0	0	RNA_pol_Rpo13
0	0	ROS_MUCR
0	0	RTP
0.00156365	0	RusA
0.53777	0.382852	RuvB_N
0	0.000622344	RVT_1
0	0.000957281	SfsA
0.351455	0.264896	Sigma54_activat
0	0.0036102	Sigma70_r4
0	0.0036102	Sigma70_r4_2
0	0	SIR2
0.0686083	0.282081	SMC_hinge
0.115441	0.295023	SMC_N
0	0	SNF2_N
0	0	T4SS.DNA_transf
0	0	TAF
0.00198683	0	TaqI_C
0.00214956	0.00618846	TatD_DNase
0.055799	0.163022	TBP
0	0	Terminase_5
0	0	TetR_C_6
0.00570574	0.00830182	TetR_N
0.0488756	0.139596	TFIIB
0	0.0327719	TFIIS_C
0.0488756	0.0637626	TF_Zn_Ribbon
0.256677	0.0410374	TIP49
0.0153528	0.0565256	Topo.VIb_trans
0.0680046	0.0604248	Topoisom_bac
0.12951	0.103883	Toprim
0.0107481	0.0844544	TP6A_N
0.00488869	0	Translin
0.0269675	0	TrwB_AAD_bind
0.00720821	0.00332401	UDG
0	0	UvrB
0.000182925	0.0220844	UvrD_C
0.000182925	0.0296993	UvrD_C_2
0	0.533002	Viral_helicase1
0	0	VirC1
0.000627216	0.0711345	VWA
0.0219662	0.0127931	XPG_I
0.0219662	0.0127931	XPG_N
0	0.0315207	YqaJ
0.21844	0	zf.BED
0	0	zf.C2H2_4
0.0680046	0.0604248	zf.C4_Topoisom
0	0	zf.FCS
0.00893144	2.41571e-05	zf.FPG_IleRS
0	0.0327719	Zn_Tnp_IS1595
0.000950637	0	TFIIE_alpha
0.766391	0	X1.cysPrx_C
0.258351	0.35403	X2.Hacid_dh
0.540365	1.02471	X2.Hacid_dh_C
0.0448842	0	X2.oxoacid_dh
0	0	X2.ph_phosp
0	0	X2TM
0.0146395	0.0112478	X2_5_RNA_ligase2
0.240844	0.0404843	X3Beta_HSD
0	0	X3H
0	0	X3HCDH
0	0	X3HCDH_N
0.00253407	0.00140072	X4HBT
0	0	X4HBT_2
0	0	X4HFCP_synth
0	0	X5.FTHF_cyc.lig
0.000640064	0	X5TM.5TMR_LYT
0	0	X5_nucleotid_C
0	0	X6PF2K
0	0	X6PGD
0	0	X7TMR.HDED
0	0.0134958	AAA.ATPase_like
0	0.110911	AAA_10
0.0776101	0.533002	AAA_12
0	0	AAA_13
0.267253	0.212589	AAA_14
0.155394	0.346699	AAA_15
0.291873	0.0719945	AAA_16
0.133562	0.127835	AAA_17
0.132783	0.131526	AAA_18
0.345141	0.288167	AAA_2
0.626037	0.701176	AAA_21
0.378945	0.311142	AAA_22
0.0486012	0.374884	AAA_23
0.019417	0.0435739	AAA_24
0.0696637	0.111512	AAA_26
0.262297	0.050178	AAA_28
0.0810932	0.357273	AAA_29
0.291475	0.187963	AAA_3
0.112417	0.579489	AAA_30
0.362731	0.273857	AAA_31
0.257105	0.17047	AAA_32
0.355615	0.102195	AAA_33
0.490798	0.996493	AAA_5
0.085233	0.040783	AAA_7
0	0.00807119	AAA_assoc_2
0	0	AAA_assoc_C
0.000361905	0.470615	AAA_lid_2
0.345141	0.1728	AAA_lid_3
0.0347981	0	AAA_lid_8
0	0	AAA_PrkA
0.0268829	0	AAL_decarboxy
0	0.0211806	AAT
0.0794128	0.145412	AA_kinase
0	0.00214419	AA_permease
0	0.00214419	AA_permease_2
0.000884062	0.00625317	ABC.3
0	0	ABC1
0.0104444	0.0188628	ABC2_membrane
0.0176377	0.0177826	ABC2_membrane_2
0.0246686	0.0177826	ABC2_membrane_3
0.0126786	0.0177826	ABC2_membrane_4
0	0	ABC2_membrane_5
0.0353777	0	ABC_ATPase
0.00547108	0.0126443	ABC_membrane
0.836876	0.989606	ABC_tran
0	0	ABC_transp_aux
0.0124848	0.0129418	ABC_tran_Xtn
0.0301812	0.0642431	Abhydrolase_1
0	0	Abhydrolase_2
0	0.00806878	Abhydrolase_3
0	0	Abhydrolase_4
0	0	Abhydrolase_5
0.0182915	0.0642431	Abhydrolase_6
0	0	ABM
0	0	ACAS_N
0	0	Acetate_kinase
0	0	AcetylCoA_hydro
0	0	AcetylCoA_hyd_C
0.0359778	0.021936	Acetyltransf_1
0.0209768	0.0212392	Acetyltransf_10
0.00629008	0	Acetyltransf_3
0.00629008	0	Acetyltransf_4
0.0133731	0.00178369	Acetyltransf_6
0.0182953	0.00735406	Acetyltransf_7
0.00629008	0	Acetyltransf_8
0.00857997	0	Acetyltransf_9
0	0.000144719	Acetyltransf_CG
0	0	Acid_PPase
0.0643819	0.266282	Aconitase
0.00931726	0.148081	Aconitase_2_N
0	0	Aconitase_B_N
0.0421998	0.289156	Aconitase_C
0	7.70721e-05	ACPS
0	0	ACP_syn_III
0.0249931	0.393854	ACP_syn_III_C
0	0	ACR_tran
0.421936	0.391103	ACT
0	0	Actin
0.0720366	0	ACT_4
0	0	ACT_5
0.0492723	0.00844902	ACT_6
0.0449819	0.0215849	ACT_7
0.0433691	0.0505357	acVLRF1
0	0	Acyl.ACP_TE
0	0	Acyl.CoA_dh_1
0	0	Acyl.CoA_dh_2
0	0	Acyl.CoA_dh_M
0	0	Acyl.CoA_dh_N
0.0122761	0.0121479	Acylphosphatase
0	0	Acyl_transf_3
0	0	Adaptin_N
0	0	ADC
0.033248	0	Adenine_deam_C
0.0153612	0	Adenosine_kin
0.0870886	0.0903377	Adenylsucc_synt
0.0366844	0	ADH_N
0	0	ADH_N_2
0	0	ADH_N_assoc
0.00397967	0.0768229	adh_short
0.00397967	0.0768229	adh_short_C2
0.0366844	0	ADH_zinc_N
0.0366844	0	ADH_zinc_N_2
0.083532	0.061412	ADK
0.0567359	0.106648	AdoHcyase
0.306864	0.459344	AdoHcyase_NAD
0.0154739	0.371925	AdoMet_dc
0	0	AdoMet_MTase
0.00161851	0.130582	AdoMet_Synthase
0	0	ADP_PFK_GK
0	0	ADP_ribosyl_GH
0.0674226	0.213289	ADSL_C
0	0	AF0941.like
0	0	AF2331.like
0	0	AFOR_C
0	0	AFOR_N
0	0	AglB_L1
0.907632	0.0203135	AhpC.TSA
0.0455392	0	AHSA1
0	0	AI.2E_transport
0.150018	0.133467	AICARFT_IMPCHas
0	0	AIG2_2
0	0.00577532	AIM24
0.0366738	0.0514895	AIRC
0.135902	0.253634	AIRS
0.135902	0.253634	AIRS_C
0.0146395	0	AKAP7_NLS
0.0185996	0.1483	ALAD
0.0103747	0.0878445	AlaDh_PNT_C
0	0	Alanine_zipper
0.033919	0.0314094	Ala_racemase_N
0.015384	0.0326486	AlbA_2
0.447242	0.10005	Aldedh
0.00226979	0.0146858	Aldolase_II
0	0.000404699	Aldose_epim
0.0645286	0.0705925	Aldo_ket_red
0	0	Ald_Xan_dh_C
0	0	Ald_Xan_dh_C2
0	0	Alg14
0	0	Alkyl_sulf_C
0	0.100294	Alkyl_sulf_dimr
0	0	Alk_phosphatase
0	0	Alliinase_C
0	0	Alpha.amylase
0	0	Alpha.mann_mid
0	0	Alpha_Helical
0	0	ALP_N
0	0	ALS_ss_C
0.019196	0.059598	Amidase
0	0	Amidinotransf
0.105842	0.0820499	Amidohydro_1
0	0	Amidohydro_2
0.0982645	0.077534	Amidohydro_3
0.354158	0.702334	Aminotran_1_2
0.028619	0.0760496	Aminotran_3
0.0750733	0.163651	Aminotran_4
0.301316	0.381339	Aminotran_5
0	0.102135	Aminotran_MocR
3.39298	1.58252	Amino_oxidase
0.00932837	0.0122814	AMMECR1
0.000920287	0	Ammonium_transp
0.37862	0.146754	AMP.binding
0.288466	0	AMP.binding_C
0.0871099	0.146754	AMP.binding_C_2
0.143229	0.100294	ANAPC3
0	0	ANAPC4_WD40
0	0	ANAPC5
0	0	AnfO_nitrog
0	0	ANF_receptor
0	0	Ank
0	0	Ank_2
0	0	Ank_3
0	0	Ank_4
0	0	Ank_5
0	0	AnmK
0.0207889	0.0440883	Anth_synt_I_N
0.0160926	0	Anti.TRAP
0.362295	0.711163	Anticodon_1
0.000235016	0	ApbA
0	0	ApbA_C
0.000271558	0	ApeA_NTD1
0.000625503	0.0119527	APH
0	0	APP_E2
0	0	APS.reductase_C
0.0946468	0	APS_kinase
0.0829103	0.0912857	AP_endonuc_2
0	0	Arch_flagellin
0	0	Arch_fla_DE
0	0	Arc_PepC
0.000553374	0.000853137	Arc_PepC_II
0.0839025	0	Arc_trans_TRASH
0	0	ARD
0	0	Arf
0.0399084	0.0494076	Arginase
0.0938343	0.109145	Arginosuc_synth
0.033207	0.0636277	ArgJ
0.0363947	0.0747416	Arg_tRNA_synt_N
0.000834044	0	Arm
0	0	ArnB_C
0.135084	0.273857	ArsA_ATPase
0.363132	0.0799541	ArsA_HSP20
0	0	ArsB
0.0221144	0.0480413	ArsR
0	0.00390995	ASCH
0	0	ASL_C
0.0426986	0.0619761	ASL_C2
0	0	AsnC_trans_reg2
0.017238	0.0181816	Asn_synthase
0.0565404	0.0513708	Asparaginase
0	0	Asparaginase_2
0.0565404	0.0513708	Asparaginase_C
0.000135468	0	Asp_decarbox
0	0	Asp_Glu_race
0	0	AstE_AspA
0	0	ATG16
0	0	ATP.cone
0.0456511	0.178032	ATP.grasp
0.0035513	0	ATP.grasp_2
0.050341	0.218036	ATP.grasp_3
0	0	ATP.grasp_4
0.0317334	0.596912	ATP.grasp_5
0	0	ATP.sulfurylase
1.77967	3.37878	ATP.synt_ab
1.77967	3.37878	ATP.synt_ab_N
0.994416	1.33766	ATP.synt_ab_Xtn
0	0	ATP.synt_B
0	0.673404	ATP.synt_C
0.0917865	0.183012	ATP.synt_D
0	0	ATP.synt_E_2
0.0742604	0.127415	ATP.synt_F
0	0	ATP13
0.237837	0.115154	ATPase
0.0165589	0.0101287	ATPase_2
0	0	ATPgrasp_ST
0.0456511	0.178032	ATPgrasp_Ter
0.0610909	0.0366373	ATP_bind_1
0.000622658	0.164752	ATP_bind_3
0	0	Auto_anti.p27
0	0	Auxin_BP
0	0	AviRa
0	0	AXE1
0	0.0547175	A_deaminase
0	0	B.block_TFIIIC
4.06697	4.27763	B12.binding
4.02161	4.26678	B12.binding_2
0.0497187	0.140277	B3_4
0.0497187	0.140277	B5
0	0	BAAT_C
0.0545513	0.242385	bact.PGI_C
0	0	Bactofilin
0.00100345	0	Bac_luciferase
0	0	Bac_rhodopsin
0.0433691	0.0505357	baeRF_family10
0.537421	0.886172	Band_7
0.0961296	0.326387	Band_7_1
0	0	BAT
0	0	BatA
0	0.00239591	BATS
0.0151013	0	BBE
0	0	BCA_ABC_TP_C
0	0	BCD
0.0434484	0.196743	BcrAD_BadFG
0.0952566	0.122643	Beta.Casp
0.247157	0.312021	Beta_elim_lyase
0.0307386	0	Beta_helix
0	0	Beta_propel
0	0	Big_1
0.0312959	0	Big_10
0	0.00279903	Big_2
0	0.13055	Big_3
0.0146711	0	Big_3_3
0	0	Big_3_5
0.290337	0	Big_5
0.0162535	0	Big_7
0	0	Biotin_carb_C
0	0	Biotin_carb_N
0.0448842	0	Biotin_lipoyl
0.0448842	0	Biotin_lipoyl_2
0.00104211	0	BiPBP_C
0	0	BLACT_WH
0	0	BLOC1_2
0	0	bMG10
0	0	Bmp
0	0	BolA
0.0134752	0.00546971	BPD_transp_1
0	0	BPD_transp_2
0.01125	0.00359256	bPH_2
0.00149671	0.00808301	bPH_5
0	0	BPL_C
0.00311661	0	BPL_LplA_LipB
0	0	BPL_LplA_LipB_2
0	0	BPL_N
0	0.01983	BRCT
0	0	BRE1
0.143229	0.100294	BTAD
0	0	BtpA
0	0	C.C_Bond_Lyase
0	0	CAP
0	0	Carbam_trans_C
0	0	Carbam_trans_N
0.375011	0	CarbopepD_reg_2
0	0	Carboxyl_trans
0.375011	0.356966	CarboxypepD_reg
0.0527356	0.0616716	Carb_kinase
0.0816627	0	CARDB
0	0.000273895	CarS.like
0	0	Cas6_N
0	0.00242172	Cas_APE2256
0	0.00242172	Cas_Cas02710
0.00156187	0	Cas_Cas4
0.00353842	0	Cas_Cas5d
0.105892	0	Cas_Cas7
0	0	Cas_Cmr3
0	0	Cas_Csa4
0	0	Cas_csx3
0	0	Cas_CT1975
0	0	Cas_DxTHG
0	0	Cas_NE0113
0	0	CAT
0.107359	0.110802	Catalase
0.107359	0.110802	Catalase.rel
0.00617495	0	Cation_ATPase
0.00617495	0	Cation_ATPase_C
0.00617495	0.0146293	Cation_ATPase_N
0.000926385	0.000383416	Cation_efflux
0	0.100716	CBAH
0.415146	0.385369	CbiA
0.00233804	0	CbiC
0.00240775	0.00114218	CbiD
0.00201176	0.00574037	CbiG_C
0.00201176	0.00574037	CbiG_N
0	0.00521269	CbiJ
0.0790289	0.00503475	CbiK
0.0013143	0.000638248	CbiM
0	0.000638248	CbiN
0	0.000638248	CbiQ
0.0790289	0.228566	CbiX
0.00256504	0.00193737	CbiZ
0	0	CBM_48
0.00576701	0	CBP_BcsQ
0.96575	0.907544	CBS
0.683271	0.513792	CCG
0	0	CcmB
0	0	CcmE
0	0	CcmF_C
0	0	CDC24_OB3
0.256677	0.040783	CDC48_2
0.256677	0.040783	CDC48_N
0	0.0715796	Cdd1
0.0208425	0	CdhC
0.0712266	0	CdhD
0.00174407	0.00772103	CDP.OH_P_transf
0	0	CdvA
0	0	Cellulase
0	0	CENP.S
0	0	CENP.T_C
0	0	CGGC
0.00981849	0.00183077	CGI.121
0.017813	0	CHAD
0	0	ChAPs
0	0	CHAT
0	0	CHB_HEX_C_1
0.000204699	0	CheB_methylest
0.00118924	0	CheC
0	0	CheD
0	0	CheF.arch
0.00127286	0	CheR
0.00127286	0	CheR_N
0.00361483	0	CheW
0.00118924	0	CheX
0	0	ChitinaseA_N
0	0.0434582	ChiW_Ig_like
0	0	Chlam_PMP
0.0596913	0	ChlI
0	0	Chlorophyllase2
0	0	Chlor_dismutase
0	0	Choline_kinase
0.0207889	0.0443615	Chorismate_bind
0.0338323	0.0225736	Chorismate_synt
0	0	Chor_lyase
0.106139	0	CHRD
0.0010892	0.00320007	CinA
0	0	CitF
0	0	CitG
0	0	CitMHS
0.0208514	0	Citrate_synt
0	0	CLASP_N
0	0	Class_IIIsignal
0	0	Clathrin
0	0	CLP1_P
0	0	CLP_protease
0.0363216	0.0547498	CMAS
0	0	CmcI
0.104887	0.00082355	CMD
0.148539	0.0295611	CM_2
0.000834044	0	Cnd1
0.0202311	0.0253751	CN_hydrolase
0	0	CoaE
0.143229	0	Coatomer_E
0.0303306	0.596912	CoA_binding
0.0303306	0.596912	CoA_binding_2
0	0	CoA_trans
0	0	CoA_transf_3
0.0331923	0.00548809	CobA_CobO_BtuR
0.00030724	0.00061797	CobD_Cbib
0.0259336	0.000275733	CobN.Mg_chel
0	0.000354927	CobS
0.376828	0.133982	cobW
0	0	Cob_adeno_trans
0.0208425	0	CODH_A_N
0	0	COesterase
0.0183125	0	CofC
0.000919131	0	Cohesin
0	0	Cohesin_load
0	0	ComA
0.234849	0.330616	Complex1_30kDa
0.47966	0.530014	Complex1_49kDa
0	0	Complex1_51K
0	0	Com_YlbF
0	0	Cons_hypoth698
0.00283462	0.00305145	Cons_hypoth95
0.013629	0	CooC_C
0.00175387	0	CooT
0	0	CopC
0	0	CopD
0	0	Copper.bind
0	0	COQ7
0.00531888	0.00793564	CorA
0.0203357	0.0514501	CorC_HlyC
0	0	COX1
0	0	COX2
0	0	COXG
0	0	CO_deh_flav_C
0	0	CO_dh
0.000210863	0	CPBP
0	0	Cpn10
4.6544	1.61298	Cpn60_TCP1
0.0529987	0.380863	CPSase_L_D2
0.0456511	0.178032	CPSase_L_D3
0.0344797	0.0626132	CPSase_sm_chain
0.0198788	0	Creatinase_N
0.0313464	0	Creatininase
0	0	CRISPR_Cas6
0.0254231	0.0159826	CRS1_YhbY
0	0	CS
0	0	Csc2
0	0	Csm1_B
0	0	Csm2_III.A
0	0	Csm4_C
0.0629055	0.000706661	CTP_synth_N
0.00444809	0.0119562	CTP_transf_3
0.0140195	0.0862018	CTP_transf_like
0	0	Cu.oxidase
0	0	Cu.oxidase_2
0	0	Cu.oxidase_3
0	0	CUB
0	0	Cupin_1
0.227338	0.0104353	Cupin_2
0.0154623	0	Cupin_3
0	0	Cupin_7
0	0	Cupredoxin_1
0.00099219	0	CutA1
0	0	CwfJ_C_1
0	0	CW_binding_2
0.00918135	0.04458	CxxCxxCC
0.00364275	0	Cyclase
0	0	Cyclin_C
0	0	Cyclin_N
0.0216049	0.00757129	Cyclophil_like
0.0216049	0	Cyclophil_like2
0	0	CysA_C_terminal
0.162049	0.358699	Cys_Met_Meta_PP
0	0	Cyt.b5
0.0129746	0	CYTH
0.0278061	0.0179266	Cytidylate_kin
0.0154059	0.0179266	Cytidylate_kin2
0	0	Cytochrome_B
0	0	Cytochrome_C554
0	0	Cytochrome_C7
0	0	Cytochrome_CBB3
0	0	Cytochrom_B_C
0	0	Cytochrom_B_N_2
0	0	Cytochrom_C
0	0	Cytochrom_c3_2
0	0	Cytochrom_C_asm
0	0	Cytochrom_D1
0	0	Cytochrom_NNT
0	0	Cyt_bd_oxida_I
0.00086297	0	C_GCAxxG_C_C
0.00478945	0	DAGK_cat
0	0	DAHP_synth_1
0.051678	0.218036	Dala_Dala_lig_C
0.0363947	0.0747416	DALR_1
0.0471642	0.0617456	DALR_2
3.55257	1.70854	DAO
0.00690334	0.116913	DapB_C
0.15696	0.349721	DapB_N
0	0	DapH_N
0.0345083	0.0202446	DAP_epimerase
0.0719812	0.0212049	DBI_PRT
0.0783408	0.277798	DbpA
0	0	dCache_1
0.0055112	0	DCD
0.00227998	0.0213194	dCMP_cyt_deam_1
0	0	dCMP_cyt_deam_2
0	0	DcpS_C
0	0	DctM
0	0	DDE_Tnp_2
0.0164927	0.0676907	DEAD_assoc
0.369904	0.399155	DegT_DnrJ_EryC1
0.152057	0.574572	DeoC
0.153967	0.335162	Desulfoferrodox
0.153967	0	Desulfoferrod_N
0.0371335	0.090805	DFP
0.00389357	0	DGC
0.0313211	0.186785	DHBP_synthase
0.0318487	0.0339124	DHDPS
0.00169675	0.0148814	DHH
0.0650853	0.0409588	DHHA1
0	0	DHHA2
0.00194511	0	DHNA
0.00298693	0.0357155	DHODB_Fe.S_bind
0.0099125	0.085702	DHO_dh
0.0471416	0.206944	DHQS
0.0414088	0.0673712	DHquinase_I
0.0609556	0.0345901	DHQ_synthase
0	0	DHR10
0	0	DICT
0	0	DIM1
0.00166832	0	Dimerisation2
0.0168219	0.265671	Dimeth_Pyl
0.00344849	0.00418667	Diphthamide_syn
0.00577684	0	Diphthami_syn_2
0	0	Disaggr_assoc
0	0	Disaggr_repeat
0	0.0280598	DJ.1_PfpI
0.01333	0.0179266	DKCLD
0	0	DLH
0.104539	0.317134	DMRL_synthase
0.0160926	0.0296084	DnaJ
0.0160926	0.0296084	DnaJ_C
0.0160926	0.0296084	DnaJ_CXXCXGXG
0	0	DNA_pol_B_palm
0.030587	0	DNA_pol_B_thumb
0	0.00845684	dNK
0	0	Dockerin_1
0.0255929	0	Dodecin
0	0	DOT1
0	0	DoxA
0	0	DoxD
0	0	DoxX
0	0	DpnII
0	0	DPPIV_N
0	0	DprA_WH
0	0	DPRP
0	0	DR2241
0.0039151	0	DREV
0.00375047	0	DrsE
0	0	DrsE_2
0.0599307	0	DRTGG
0.12241	0.0512758	DS
0.0707364	0.00586327	DSBA
0.000604672	0	DsbD
0	0	DSPc
0	0	DsrC
0.0101187	0	DsrH
0	0.00398091	dTDP_sugar_isom
0	0	DUF1002
0.0425381	0.127869	DUF1015
0	0	DUF1028
0	0	DUF104
0	0	DUF1057
0.383131	0	DUF1059
0.0203183	0.038858	DUF108
0	0	DUF1080
0	0	DUF11
0	0.085755	DUF111
0	0	DUF1152
0	0	DUF1156
0.000372633	0	DUF116
0	0	DUF1177
0	0	DUF1186
0	0	DUF1188
0	0	DUF123
0	0	DUF1232
0.075528	0.343978	DUF1246
0.00622695	0.0125424	DUF126
0	0	DUF1282
0.075528	0.343978	DUF1297
0.00117923	0	DUF131
0.0199986	0	DUF134
0	0	DUF1416
0	0	DUF1464
0	0	DUF1487
0	0	DUF1512
0	0	DUF1524
0	0	DUF1525
0	0	DUF1565
0	0	DUF1571
0.00437892	0.021842	DUF1610
0	0	DUF1611
0	0	DUF1611_N
0.0100946	0	DUF1616
0.00211198	0.00142883	DUF1638
0	0	DUF1641
0	0	DUF1646
0	0	DUF166
0	0	DUF1664
0.00286242	0.00155467	DUF167
0	0	DUF1678
0	0	DUF1684
0.00830187	0.11531	DUF169
0	0	DUF1699
0	0	DUF1722
0	0	DUF1724
0	0	DUF1726
0	0	DUF1731
0	0	DUF1776
0	0	DUF1786
0	0	DUF1802
0	0	DUF1805
0	0.0419623	DUF1846
0.0516242	0	DUF1847
0	0.00163682	DUF1848
0	0	DUF1858
0	0	DUF1887
0	0	DUF1890
0	0	DUF1894
0.00212195	0	DUF190
0	0	DUF192
0	0	DUF1922
0	0	DUF1931
0	0	DUF1932
0	0	DUF1936
0	0	DUF1940
0	0	DUF1947
0	0	DUF1949
0	0	DUF1959
0	0	DUF1998
0.00212116	0.00237966	DUF1999
0.0353876	0	DUF2012
0.0138644	0	DUF2064
0	0	DUF2067
0	0	DUF2070
0	0	DUF2071
0	0	DUF2072
0	0	DUF2073
0.307854	0.040783	DUF2075
0	0	DUF2079
0	0	DUF2092
0	0	DUF2095
0	0	DUF2096
0	0	DUF2097
0.0190136	0.0347274	DUF2098
0.0221632	0.0609217	DUF2099
0.0203357	0.0514501	DUF21
0	0	DUF2100
0	0	DUF2101
0.00559556	0.0124337	DUF2102
0	0	DUF2103
0	0	DUF2105
0	0	DUF2106
0.0118448	0	DUF211
0	0	DUF2110
0.00721417	0.0304861	DUF2111
0.0301943	0.10324	DUF2112
0.0251355	0.0932408	DUF2113
0	0	DUF2114
0	0	DUF2115
0	0	DUF2116
0	0	DUF2117
0	0	DUF2118
0	0	DUF2119
0	0	DUF2120
0	0	DUF2121
0	0	DUF2122
0	0	DUF2124
0.0393732	0	DUF2148
0	0	DUF2149
0	0	DUF2150
0	0	DUF2153
0	0	DUF2162
0	0	DUF2175
0	0	DUF2179
0	0	DUF2180
0	0.00950134	DUF2188
0	0	DUF2192
0	0	DUF2193
0	0	DUF22
0	0	DUF2203
0	0	DUF2204
0.00135389	0	DUF2206
0	0	DUF2207
0	0	DUF2208
0	0	DUF2225
0	0	DUF2226
0.00321332	0.00243625	DUF2240
0	0	DUF2249
0	0	DUF2250
0	0	DUF2258
0.0122547	0.0053529	DUF2284
0	0	DUF2286
0	0	DUF2298
0	0	DUF2299
0	0	DUF2330
0	0.0212259	DUF234
0	0	DUF2341
0	0	DUF2381
0	0	DUF2400
0.0390716	0	DUF2478
0	0	DUF2507
0	0	DUF2551
0	0	DUF2582
0	0	DUF262
0	0	DUF2666
0	0	DUF2683
0.00408069	0	DUF2769
0	0	DUF2791
0	0	DUF2795
0	0	DUF2797
0	0	DUF2805
0	0	DUF2813
0	0	DUF2892
0	0	DUF2920
0	0	DUF294
0	0	DUF294_C
0	0	DUF2953
0.00885433	0	DUF296
0	0	DUF302
0	0	DUF3029
0	0	DUF309
0.00832796	0	DUF3096
0	0	DUF3141
0	0	DUF3160
0	0	DUF3194
0	0	DUF3198
0	0	DUF3209
0	0	DUF3236
0.0241022	0	DUF3243
0	0	DUF3320
0	0	DUF3324
0	0	DUF3343
0	0	DUF3344
0	0	DUF3362
0	0	DUF3368
0	0.163022	DUF3378
0	0	DUF3387
0.0128311	0.0316125	DUF3427
0	0	DUF3458
0	0	DUF3458_C
0	0	DUF3463
0	0	DUF3467
0	0	DUF3501
0.0246854	0	DUF354
0	0	DUF356
0.00133335	0.000655104	DUF357
0.00328386	0.000514241	DUF359
0.0140602	0.0855691	DUF35_N
0.0542368	0.163886	DUF362
0	0	DUF364
0	0	DUF365
0	0	DUF3656
0	0	DUF366
0	0	DUF3692
0	0	DUF3700
0	0	DUF371
0.00344339	0.0215298	DUF373
0	0	DUF3782
0.0288977	0	DUF3784
0.00871669	0	DUF3786
0	0	DUF3795
0	0.00592961	DUF3800
0	0	DUF3808
0	0	DUF3830
0	0	DUF3834
0.00105554	0	DUF3850
0.143229	0	DUF3856
0	0	DUF3888
0	0	DUF389
0.0417252	0	DUF3892
0	0	DUF393
0	0	DUF4012
0	0	DUF4013
0	0	DUF402
0	0	DUF4040
0.012313	0	DUF4062
0	0	DUF4097
0	0	DUF4114
0.00480443	0	DUF4118
0.00108116	0.0306622	DUF4143
0	0.08494	DUF4145
0	0	DUF4147
0.0084078	0	DUF4162
0	0	DUF4198
0.00522648	0	DUF4209
0	0	DUF4213
0	0	DUF4234
0.00540132	0.0233968	DUF424
0	0	DUF4258
0	0.00109244	DUF4277
0	0	DUF43
0	0	DUF432
0	0	DUF4330
0	0	DUF4332
0	0	DUF434
0	0	DUF4346
0.00596756	0	DUF4352
0	0	DUF4363
0	0	DUF4367
0.104485	0	DUF438
0	0	DUF4405
0	0.0439761	DUF4422
0.00830941	0	DUF4430
0	0.0153937	DUF4435
0	0	DUF444
0	0	DUF4440
0.00253407	0.00140072	DUF4442
0.107618	0.0304861	DUF4443
0	0	DUF447
0	0.000748857	DUF45
0	0	DUF460
0	0	DUF473
0	0	DUF483
0.00896967	0	DUF485
0	0	DUF4870
0.00563558	0	DUF488
0	0	DUF4916
0	0	DUF498
0	0	DUF499
0	0	DUF502
0	0	DUF505
0	0	DUF5050
0	0	DUF5051
0	0	DUF5059
0	0	DUF5113
0	0	DUF515
0.00824509	0.0301041	DUF521
0	0	DUF523
0	0	DUF530
0	0.0026159	DUF531
0	0	DUF5320
0	0	DUF5343
0	0	DUF5350
0	0	DUF5371
0	0	DUF5379
0	0	DUF5395
0	0	DUF5402
0	0	DUF5513
0	0	DUF5518
0	0	DUF553
0	0	DUF555
0	0.157921	DUF559
0.0158103	0.0707844	DUF5591
0	0	DUF561
0.0240086	0.0780051	DUF5611
0	0	DUF5612
0	0	DUF5616
0	0	DUF5619
0	0	DUF5622
0	0	DUF58
0	0.00373538	DUF61
0.0525732	0.134258	DUF655
0	0.0187655	DUF711
0.0165674	0	DUF72
0	0	DUF742
0	0	DUF749
0	0	DUF790
0.231135	0	DUF815
0.177601	0	DUF835
0	0	DUF836
0	0.110911	DUF853
0	0.00867375	DUF86
0.0516877	0.110911	DUF87
0.00923395	0.0135388	DUF89
0	0	DUF916
0	0	DUF917
0	0	DUF92
0	0	DUF929
0	0	DUF948
0	0	DUF973
0	0	DUF977
0	0	DUF98
0	0	DUF981
0	0	DUF99
0	0.00184163	DUF998
0.118497	0.11967	Dus
0.0055112	0.0089017	dUTPase
0.0513292	0.0764231	DXP_synthase_N
0	0.0129418	Dynamin_N
0.19866	0.359279	DZR
0.0174971	0.0168011	E1.E2_ATPase
0.0513292	0.0764231	E1_dh
0.0448842	0	E3_binding
0.000445319	0	EamA
0	0	EB_dh
0	0	ECH_1
0	0	ECH_2
0	0	EcKinase
0	0.0234386	EcoEI_R_C
0.128759	0.212402	ECR1_N
0	0	Ectoine_synth
0	0	EF.hand_5
0.10487	0.113121	EF1_GNE
0.392702	1.3474	EFG_C
0.392702	1.3474	EFG_II
0.392702	1.3474	EFG_IV
0.0655425	0	EFP
0	0.147098	EFP_N
0	0	Ehbp
0.0246988	0.0380463	eIF.1a
0.0655425	0	eIF.5a
0.0705714	0.121141	eIF.5_eIF.2B
0.0102505	0.00438015	eIF.6
0.110767	0.105795	eIF2_C
0.0310857	0.0550519	EIF_2_alpha
0.0126081	0.0539869	ELFV_dehydrog
0.0126081	0.0539869	ELFV_dehydrog_N
0.00192115	0.0219533	EMC3_TMCO1
0.000661253	0	EMG1
0	0	Endonuc_Holl
0.134533	0.142052	Enolase_C
0.134533	0.142052	Enolase_N
0.29404	0.0404843	Epimerase
0.0617892	0	Epimerase_2
0.0431289	0.0260013	EPSP_synthase
0	0	ERAP1_C
0	0	ERCC3_RAD25_C
0.0586301	0.0630691	eRF1_1
0.0433691	0.0505357	eRF1_2
0.0586301	0.0630691	eRF1_3
0	0.00433206	Esterase
0	0.031168	ETF
0	0.0186901	ETF_alpha
0	0	ETF_QO
0	0	EutA
0	0	EVE
0	0	ExbD
0	0.0118026	Exonuc_VII_L
0	0.0192914	Exonuc_VII_S
0.038238	0	EXOSC1
0	0	Exo_endo_phos_2
0	0	F420_ligase
0.501474	0.80521	F420_oxidored
0.0220813	0	FAA_hydrolase
0.438059	0.949078	FAD.oxidase_C
3.54669	1.9308	FAD_binding_2
0.0899736	0.180346	FAD_binding_3
0.453161	0.949078	FAD_binding_4
0	0	FAD_binding_5
0	0.0357155	FAD_binding_6
3.46837	1.80496	FAD_oxidored
0	0	FAD_syn
0	0	Fae
0	0	FaeA
0.337705	0	Fasciclin
0	0	FAT
0.0181658	0.0506769	FbpA
0	0	FBPase
0.337382	1.17009	FBPase_3
0	0	FBPase_glpX
0	0	Fcf1
0	0	FdhD.NarQ
0	0	FdtA
0.0609556	0.0369639	Fe.ADH
0.0609556	0.0369639	Fe.ADH_2
0.2509	0.0421526	Fe.S_biosyn
0.000788418	0.00625317	FecCD
0.0339684	0.0878984	FeoA
0.0312825	0.149918	FeoB_C
0.0312825	0.149918	FeoB_Cyto
0.0987226	0.259124	FeoB_N
0.00241615	0	FeoC
0.0290054	0	Fer2
0	0	Fer2_2
0	0	Fer2_3
0	0	Fer2_4
0.000296276	0	Fer2_BFD
4.61778	2.31317	Fer4
0.644889	0.887955	Fer4_10
0	0	Fer4_11
0.14162	0.230769	Fer4_12
0.115738	0	Fer4_13
0.138629	0.288756	Fer4_14
0.016484	0	Fer4_15
0.426363	1.7867	Fer4_16
4.30145	0.903506	Fer4_17
0	0.00441179	Fer4_18
0.0325291	0	Fer4_19
0.440243	0.222003	Fer4_2
0	0	Fer4_20
0.348116	0.221154	Fer4_21
0.208194	0	Fer4_22
0	0	Fer4_23
0.108851	0	Fer4_3
0.402105	0.00084919	Fer4_4
0	0	Fer4_5
4.1116	0.239163	Fer4_6
4.25537	2.49438	Fer4_7
0.51571	0.880723	Fer4_8
0.671985	0.595939	Fer4_9
0.128753	0.193903	Fer4_NifH
0.727337	2.81811	Ferritin
0	0	Ferritin.like
0	0	Ferritin_2
0	0.220187	Ferrochelatase
0.0277872	0.000187694	FeS
0	0	FeS_assembly_P
0.00951023	0	FeThRed_B
0.0211152	0	FG.GAP
0.0360468	0.107561	FGAR.AT_linker
0	0	FGase
0	0	FGGY_C
0	0	FGGY_N
0	0	FHA
0	0	FhuF
0.0132399	0.000279329	Fibrillarin
0	0	Fibrillarin_2
0.00554067	0.0100949	Fic
0	0.000990739	Fic_N
0.143229	0	Fis1_TPR_C
0	0	FIST
0	0	FIST_C
0.325031	0	FixG_C
0.354318	0.26051	FKBP26_C
0.404698	0.363363	FKBP_C
0	0	FlaC_arch
0.0936745	0.126532	Flavin_Reduct
0.177367	0.135572	Flavodoxin_1
0.126247	0.0938297	Flavodoxin_2
0.00443885	0	Flavodoxin_3
0	0	Flavodoxin_4
0.0180332	0.0095378	Flavodoxin_5
0.0595423	0.0929233	Flavoprotein
0	0	FlgD_ig
0	0.0287837	Flg_new
0.27079	0.289248	FlpD
0	0	FmdA_AmdA
0	0	FmdE
0.0246266	0.204457	FMN_dh
0.126247	0.0938297	FMN_red
0.293905	0	fn3
0.342752	0	fn3_3
0	0	fn3_5
0	0	Fn3_assoc
0.0163942	0.0235404	Formyl_trans_N
0.00578483	0.0032009	FR47
0	0	FrhB_FdhB_C
0	0	FrhB_FdhB_N
0	0	FSH1
0	0	FTCD
0	0	FTCD_C
0	0	FTCD_N
0.0145683	0.557456	FTHFS
0	0	FTR
0	0	FTR_C
0	0	FtsA
0.00638264	0.00697907	FtsJ
0	0	FtsX
0.745864	0	FtsZ_C
0	0	FumaraseC_C
0.00661762	0.039583	Fumerase
0.00239122	0.00944683	Fumerase_C
0	0.000256826	FUSC
0	0.000256826	FUSC_2
0.0322163	0.0830975	G3P_antiterm
0.122781	0.244967	GAD
0.0123078	0	GAF
0.0108412	0	GAF_2
0.0071007	0	GAF_3
0	0	GalKase_gal_bdg
0	0	Gal_mutarotas_2
0	0	Gamma_PGA_hydro
0	0.000965804	Gar1
0.115311	0.340858	GARS_A
0.0649698	0.162827	GARS_C
0.0649698	0.162827	GARS_N
0	0	GAS
0	0	Gas_vesicle
0.121225	0.156862	GATase
0	0	GATase1_like
0	0.00165221	GATase_2
0.0182893	0.198283	GATase_3
0.157626	0.0198403	GATase_4
0.00784459	0.0280598	GATase_5
0.157626	0.0198403	GATase_6
0.1562	0.0198403	GATase_7
0.120094	0.184459	GatB_N
0.120094	0.184459	GatB_Yqey
0.0565404	0.0513708	GatD_N
0.0312825	0.149918	Gate
0.0298651	0.0268296	GCD14
0.0159957	0.0683081	GCHY.1
0	0	GCH_III
0	0	GcrA
0.00322052	0	GCS2
0.0545589	0	GCV_H
0.0093305	0	GCV_T
0.0093305	0	GCV_T_C
0.0826243	0.190252	GDC.P
0	0	GDE_C
0	0	GDE_N
0	0	GDI
0	0	GDPD
0.254013	0.0404843	GDP_Man_Dehyd
0	0	GD_AH_C
0.117913	0	GFO_IDH_MocA
0.0429048	0	GFO_IDH_MocA_C
0	0	GGACT
0	0	GGDEF_2
0	0.0307705	GH3
0.0677053	0.188414	GHMP_kinases_C
0.0891244	0.189611	GHMP_kinases_N
3.47566	1.65833	GIDA
0	0	GidB
0	0	GIY.YIG
0	0	GlcNAc_2.epim
0	0.0587398	GLF
0.146801	0.0315873	Gln.synt_C
0	0.0315873	Gln.synt_C.ter
0.146801	0	Gln.synt_N
0.00537699	0.0402427	Glu.tRNAGln
0	0.303811	Glug
0	0	Glutaredoxin
0.000557819	0.0359091	GlutR_dimer
0.000557819	0.0359091	GlutR_N
0	0	Glu_cyclase_2
0	0	Glu_dehyd_C
0.0373981	0.136741	Glu_synthase
0.000217641	0.00165221	Glu_syn_central
0.0594368	0.0602505	Glycos_transf_1
0.0498506	0.0342402	Glycos_transf_2
0.489864	0.189928	Glycos_transf_3
0	0	Glycos_transf_4
0.489864	0.189928	Glycos_trans_3N
0	0	Glyco_hydro38C2
0	0	Glyco_hydro_1
0	0	Glyco_hydro_100
0	0	Glyco_hydro_114
0	0	Glyco_hydro_127
0	0	Glyco_hydro_130
0.0079418	0	Glyco_hydro_15
0	0	Glyco_hydro_31
0	0	Glyco_hydro_38C
0	0	Glyco_hydro_38N
0	0	Glyco_hydro_4
0	0	Glyco_hydro_42M
0	0	Glyco_hydro_57
0.0108173	0	Glyco_hydro_65C
0.0108173	0	Glyco_hydro_65m
0.0108173	0	Glyco_hydro_65N
0.019032	0.0248165	Glyco_tranf_2_2
0.0332476	0.0359182	Glyco_tranf_2_3
0	0	Glyco_tranf_2_4
0	0	Glyco_tranf_2_5
0.0142919	0	Glyco_transf_20
0.0104216	0.00497379	Glyco_transf_21
0	0	Glyco_transf_28
0	0.0439761	Glyco_transf_29
0.0495112	0.0171553	Glyco_transf_4
0.00149356	0	Glyco_transf_5
0	0.0439761	Glyco_transf_8
0.0294859	0	Glyco_trans_1_2
0	0	Glyco_trans_1_3
0.0594368	0.0602505	Glyco_trans_1_4
0.0239452	0	Glyco_trans_2_3
0.0186853	0	Glyco_trans_4_2
0.0423607	0.0171553	Glyco_trans_4_4
0	0	Glyco_tran_28_C
0.0926292	0.0102801	Glyoxalase
0	0	Glyoxalase_3
0	0	Glyoxalase_4
0.0893428	0	Glyoxalase_6
0	0	Glyphos_transf
0	0	Gly_radical
0	0	GMC_oxred_C
0	0	GMC_oxred_N
0.0302074	0.159755	GMP_synt_C
0	0	GNAT_acetyltr_2
0	0	GPI
0	0	GPI.anchored
0.0131845	0	Gpr1_Fun34_YaaH
0.182531	0.19395	Gp_dh_C
0.182531	0.19395	Gp_dh_N
0.0303259	0.0490685	GrpE
0	0	GSH.S_ATP
0	0.0106755	GSHPx
0	0.0315873	GSIII_N
0	0	GST_C
0	0	GST_C_2
0	0	GST_N_2
0	0	GST_N_3
0	0	GT87
0.00388173	0	GTP.bdg_M
0.00388173	0	GTP.bdg_N
0.00991221	0	GTP_cyclohydro2
0	0	GTP_cyclohydroI
1.98972	4.04844	GTP_EFTU
1.89441	4.08845	GTP_EFTU_D2
1.44219	2.42796	GTP_EFTU_D3
0.0440566	0.167286	GTP_EFTU_D4
0	0	Gtr1_RagA
0	0.00212614	GtrA
0	0	GUN4_N
0.0925544	0	GvpD
0	0	GvpH
0	0	GvpK
0	0	GvpL_GvpF
0	0	GvpO
0	0.00165221	GXGXG
0	0	GYD
0.0660853	0.0048455	GyrI.like
0	0	G_glu_transpept
0.00347487	0	H.kinase_dim
0.00541898	0.0528086	HAD
0.0875149	0.0780994	HAD_2
0	0	Haem_oxygenas_2
0	0	Halo_GVPC
0	0	HalX
0.00107976	0.0266982	Ham1p_like
0.0375123	0	HAMP
0.00588842	0	HAS.barrel
0.145368	0.114361	HATPase_c
0.00692825	0	HATPase_c_2
0.0153528	0.0709031	HATPase_c_3
0	0	HATPase_c_5
0.00236676	0.0145787	HBB
0.0858449	0.00183814	HcyBio
0.059849	0.0440136	HD
0	0	HDOD
0	0.0289062	HD_2
0	0.0289062	HD_3
0	0	HD_4
0.00870035	0	HD_6
0.000834044	0	HEAT
0.00513908	0	HEAT_2
0.000834044	0	HEAT_EZ
0.000834044	0	HEAT_PBS
0.00236676	0.0145787	Helicase_C_2
0	0	Helicase_RecD
0	0	Heliorhodopsin
0.00834693	0.00728122	HEM4
0.239798	0	Hemerythrin
0	0	HEPN
0	0	HEPN_Apea
0.111179	0.0454394	Hexapep
0.0545095	0.0362264	Hexapep_2
0	0	He_PIG
0	0	Hfq
0	0	HGD.D
0	0	HgmA
0.257121	0.450683	HGTP_anticodon
0.00509025	0.00684264	HhH.GPD
0	0	HHH_4
0.088105	0.119521	HHH_5
0	0.134258	HHH_6
0.030587	0	HHH_8
3.5466	1.93067	HI0933_like
0	0	HicA_toxin
0	0	HIGH_NTase1
0	0	HIGH_NTase1_ass
0	0	Hint_2
0.020327	0.081991	HisG
0.020327	0.081991	HisG_C
0.000350992	0	HisKA
0	0	HisKA_2
0	0	HisKA_7TM
0.069144	0.116968	Histidinol_dh
0	0	Hist_deacetyl
0.158842	0.18793	His_biosynth
0.00137892	0.0421531	His_Phos_1
0	0	HIT
0.0527356	0.0834509	HK
0	0	HlyD_3
0	0	HlyD_D23
0.0540411	0.0221216	HMA
0	0	HMD
0.0223716	0.0430842	HMG.CoA_red
0.123295	0.493728	HMGL.like
0	0	HMG_CoA_synt_C
0	0	HMG_CoA_synt_N
0	0	HNH_4
0	0	Holin_BhlA
0.0147383	0.0300159	Homoserine_dh
0	0	HpaB
0	0	HpaB_N
0	0	HpcH_HpaI
0	0	HPP
0	0	Hpr_kinase_C
0.00347487	0	Hpt
0	0	HrpB1_HrpK
0.322143	0	HSP20
0.460066	0.689501	HSP70
0	0.0143775	HSP90
0.000950637	0	HTH_12
0	0	HTH_32
0	0	HTH_36
0.0117805	0.0660132	HTH_42
0	0	HTH_45
0	0.00605018	HTS
0.00530075	0.016639	HupF_HypC
0	0	HWE_HK
0	0	HyaE
0.000811583	0	HycI
0.0806003	0.0210838	Hydantoinase_A
0	0	Hydantoinase_B
0.0806003	0.0210838	Hydant_A_N
0	0	Hydin_ADK
0.0994319	0.092315	Hydrolase
0.0248206	0.0359188	Hydrolase_3
0.0182915	0.0642431	Hydrolase_4
0	0.0173142	Hydrolase_6
0.0766976	0.0661497	Hydrolase_like
0.00330536	0.00299952	HypA
0.0249516	0.0851584	HypD
0.00857274	0.0121479	HypF_C
0	0	H_kinase_N
0.0569913	0	H_PPase
0	0	ICL
0	0	IclR
0.0440566	0.167286	IF.2
0.0649449	0.0887977	IF.2B
0.0261141	0.0258412	IGPD
0.00272273	0.00409337	IGPS
0.182373	0.564031	IlvC
0.0499662	0.0875486	ILVD_EDD
0.239109	0.670679	IlvN
0	0.135089	IMPDH
0	0	IMP_cyclohyd
0	0	Inhibitor_I9
0	0	Inos.1.P_synth
0.0347566	0.0284941	Inositol_P
0	0	Integrin_alpha2
0.268626	0	Intein_splicing
0	0	Invasin_D3
0	0	Ion_trans
0	0	Ion_trans_2
0	0	iPGM_N
0	0	Iron_transport
0.0189321	0.0208803	Isochorismatase
0.0946108	0.339033	Iso_dh
0.031899	0.0790112	IspD
0.260654	0.040783	IstB_IS21
0	0	IucA_IucC
0	0	IU_nuc_hydro
6.62364e-05	0	JAB
0	0	KaiB
0	0.00786269	KAP_NTPase
0.0112477	0.0119527	Kdo
0.00157143	0	KdpA
0.00157143	0	KdpC
0.00480443	0	KdpD
0	0	KduI
0.00187191	0	Kelch_1
0.00187191	0	Kelch_3
0.00187191	0	Kelch_4
0	0	Kelch_5
0.00187191	0	Kelch_6
0	0.416229	ketoacyl.synt
0	0	Ketoacyl.synt_C
0.216582	0.182949	KH_1
0.332849	0.141044	KH_2
0	0	KH_4
0.103687	0.0646146	KH_5
0.0905209	0.116214	KH_6
0.0337579	0.0203428	KH_7
0	0	KH_8
0	0	Kinase.like
0.124052	0.0836704	KOW
0.00397967	0.0999149	KR
0	0	KTI12
0	0	KxDL
0.0269365	0.130264	K_oxygenase
0.299214	0.174401	Lactamase_B
0.126548	0.0947079	Lactamase_B_2
0.00799626	0.0349122	Lactamase_B_3
0	0	Lactamase_B_4
0.0337579	0.122643	Lactamase_B_6
0	0	Lactate_perm
0	0	Lactonase
0	0	LacY_symp
0.178058	0	LAGLIDADG_3
0	0	LAGLIDADG_WhiA
0	0	Laminin_II
0.0339702	0.163886	Lar_N
0	0	LCM
0	0	LDcluster4
0	0	Ldh_1_C
0	0	Ldh_1_N
0	0	Ldh_2
0	0	LEA_2
0	0	Lectin_like
0	0	LEH
0	0	LemA
0.0589722	0.289749	LeuA_dimer
0	0	Leu_zip
0	0	LIAS_N
0	0.00336035	LicD
0.00569984	0	Ligase_CoA
0	0	LigB
0.0146395	0.0112478	LigT_PEase
0	0	Lig_C
0	0	Lig_chan.Glu_bd
0	0	Linocin_M18
0.0233027	0	Lipase_GDSL
0.0233027	0	Lipase_GDSL_2
0	0	Lipoprotein_9
0	0	Lip_prot_lig_C
0.00284963	0.00185569	LMWPc
0	0	LolA
0	0	LolA_like
0	0.00193192	Lon_2
0.222018	0.101608	Lon_C
0	0	LPG_synthase_TM
0	0	LpxI_N
0.300056	0.041081	LRR_5
0	0.041081	LRR_8
0.170912	0.0379353	LSM
0	0	Lsm_C
0	0.0535465	LUD_dom
0	0	Lum_binding
0.00536782	0	LuxC
0.110121	0.275265	Lyase_1
0	0	Lyase_aromatic
0.0132725	0.0881707	Lycopene_cycl
0	0	Lysine_decarbox
0	0	LysR_substrate
0	0	Lysyl_oxidase
0	0	LytR_C
0.0653253	0.0270788	M20_dimer
0	0	MAAL_C
0	0	MacB_PCD
0	0	Macro
0.00227998	0.0213194	MafB19.deam
0	0.00194397	MAF_flag10
0	0	Malate_synthase
0.0514921	0.233498	malic
0.0514921	0.233498	Malic_M
0	0.0104353	MannoseP_isomer
0	0	MaoC_dehydratas
0	0	MaoC_dehydrat_N
0	0	MAPKK1_Int
0	0	MarC
0	0	MAS20
0	0	MatE
0.00841537	0	MazE_antitoxin
0	0.0793531	MazG
0	0.00153879	MazG.like
0	0	MbeD_MobD
0	0	MCH
0.10675	0.14718	MCM
0.0466965	0.0422964	MCM_lid
0.0466965	0.0422964	MCM_N
0.0466965	0.0422964	MCM_OB
0	0	mCpol
0.0375123	0	MCPsignal
6.65343	2.67773	MCR_alpha
6.65343	2.67773	MCR_alpha_N
6.74174	3.00573	MCR_beta
6.74174	3.00573	MCR_beta_N
0.0349729	0.178336	MCR_C
0.24063	0.29016	MCR_D
2.75176	1.57636	MCR_gamma
0	0	MdcE
0	0	Me.amine.dh_H
0.270834	0.0181947	MeaB
0.0984077	0	MEDS
0	0	MEKHLA
0.0482103	0.0134616	Memo
0.139863	0.00411047	Metalloenzyme
0.124398	0.106174	Metallophos
0.120654	0.10507	Metallophos_2
0.0122515	0.0757176	Metallophos_3
0	0	Methyltranf_PUA
0.0935574	0.156225	Methyltransf_11
0.0319131	0.109057	Methyltransf_12
0	0.00305145	Methyltransf_15
0.000850882	0	Methyltransf_16
0.00288549	0	Methyltransf_18
0.0090822	0.0543073	Methyltransf_2
0	0	Methyltransf_21
0.0529198	0.119469	Methyltransf_23
0	0	Methyltransf_24
0.0956683	0.186107	Methyltransf_25
0.00820928	0	Methyltransf_29
0.0166252	0	Methyltransf_3
0	0	Methyltransf_30
0.0916601	0.14935	Methyltransf_31
0	0	Methyltransf_32
0.00288549	0	Methyltransf_4
0.000904056	0	Methyltransf_8
0.0039151	0	Methyltransf_9
0	0	Methyltransf_PK
0	0	Methyltrans_SAM
0.00512267	0.0282705	Methyltrn_RNA_2
0	0	Methyltrn_RNA_3
0	0	Methyltrn_RNA_4
0	0	Methyltr_RsmB.F
0	0	Methyltr_RsmF_N
0	0	Meth_synt_1
0	0	Meth_synt_2
0	0	MetOD1
0.0047547	0.0230879	MetW
0.0302879	0.0213704	Met_10
0	0.000394946	Met_gamma_lyase
0	0.0176948	MFS_1
0	9.98247e-05	MFS_1_like
0	0	MFS_2
0	9.98247e-05	MFS_3
0.0664513	0	MG2
0.195669	0.311499	MGS
0	0	MgtE
0.433949	0.767021	Mg_chelatase
0.0525272	0	MIase
0.217037	0.159776	MipZ
0	0	MIT
0	0	MJ1316
0	0	MmgE_PrpD
0.00606384	0.00210326	MMPL
1.79259	2.88496	MMR_HSR1
0.0443929	0.0176428	MMR_HSR1_C
0.00532469	0.065519	MMR_HSR1_Xtn
0	0	MM_CoA_mutase
0	0	MNHE
0	0	Mn_catalase
0	0	MoaC
0	0	MoaE
0.129338	0	MobB
0	0	Mob_synth_C
0.00145992	0	MoCF_biosynth
0	0	MoeA_C
0	0	MoeA_N
0	0	MOFRL
0	0	Molybdopterin
0	0	Molybdop_Fe4S4
0.333108	0.167671	Molydop_binding
0	0	MOSC
0	0	MOSC_N
0	0	MotA_ExbB
0.460066	0.689501	MreB_Mbl
0	0	mRNA_cap_enzyme
0.134533	0.142052	MR_MLE_C
0	0	MR_MLE_N
0.0113092	0.00633658	MS_channel
3.13085	4.2321	MtaB
0	0	MTD
0.0578262	0.157921	MTES_1575
0	0	MTH865
0.00453816	0	MTHFR
0.00259294	0	MTHFR_C
0.0440075	0.0284533	MtmB
0	0	MtrA
0	0	MtrB
0	0	MtrC
0	0	MtrD
0	0	MtrE
0	0	MtrF
0	0	MtrG
0	0	MtrH
0.0461568	0.131253	MTS
0	0	MttA_Hcf106
0.0442124	0.626496	MTTB
0	0	MucB_RseB
0	0	Multi.haem_cyto
0	0	MurB_C
0.00277394	0	Mur_ligase_C
0.364553	0.10206	Mur_ligase_M
0.00198152	0	Mut7.C
0.0806003	0	MutL
0	0	MvaI_BcnI
0.107363	0.0159261	NAC
0	0	NACHT
0.0223842	0.0149681	NadA
0	0	NADH.G_4Fe.4S_3
0	0	NADHdeh_related
0.0257608	0.0247507	NADHdh
0	0	NADH_4Fe.4S
0	0	NAD_binding_1
0.136729	0.023092	NAD_binding_10
0	0	NAD_binding_11
0.190597	0.759423	NAD_binding_2
0.0350566	0.262824	NAD_binding_3
0.234227	0.0404843	NAD_binding_4
0	0	NAD_binding_5
0.0563036	0	NAD_binding_7
3.52512	1.72518	NAD_binding_8
3.47712	1.65821	NAD_binding_9
0	0	NAD_Gly3P_dh_C
0	0	NAD_Gly3P_dh_N
0.0548903	0.0194062	NAD_kinase
0.0621189	0.241353	NAD_synthase
0	0	NanE
0	0	NapD
0	0.0195672	NAPRTase
0	0.0195672	NAPRTase_C
0	0.0195672	NAPRTase_N
0	0	NARP1
0	0	NAS
0	0.00308649	Na_Ala_symp
0	0	Na_H_antiporter
0.00381166	0.00171769	Na_H_Exchanger
0	0	Na_sulph_symp
0.00868122	0	NB.ARC
0.0443115	0.120255	NDK
0	0	Ndr
0	0.0546915	NeuB
0.0181658	0.0506769	NFACT.R_1
0.00728816	0.0387905	NfeD
0	0	NHL
0	0	NicO
0	0	NIF3
1.61614	1.58954	NiFeSe_Hases
0	0	NiFe_hyd_SSU_C
0	0	NifU
0.009072	0	NifU_N
0.0184945	0	NIL
0	0.0378365	NIR_SIR
0	0.0378365	NIR_SIR_ferr
0	0	Nitrate_red_del
0	0	Nitrate_red_gam
0	0	NitrOD5
0.0767239	0.00644122	Nitroreductase
0.336117	0.0982178	Nitro_FeMo.Co
0	0	Nit_Regul_Hom
0	0	Ni_hydr_CYTB
0	0	NLPC_P60
0.0160482	0.0172291	NMD3
0.0322163	0.0506443	NMO
0.0917292	0.023092	NmrA
0.18141	0	NMT1
0.212485	0.0614088	NMT1_2
0	0	NMT1_3
0	0	NOD2_WH
0.00741387	0.00563037	NodS
0.0138408	0.043687	NOG1
0.0138408	0.043687	NOG1_N
0.00944074	0.0276671	Nop
0	0	Nop10p
0.0307386	0	NosD
0	0	NosL
0	0	nos_propeller
0	0	NPCBM_assoc
0	0	NPV_P10
0	0	NQRA
0	0	NRBF2_MIT
0	0	NRD1_2
0.0336707	0	NRDD
0.00336274	0	Nre_C
0.00336274	0	Nre_N
0	0	NrfD
0	0	NTF2
0.00257678	0	NTPase_I.T
0.148283	0.0928886	NTP_transferase
0.0143694	0.0205364	NTP_transf_2
0.148283	0.0884474	NTP_transf_3
0	0.081928	NUC
0	0	NucS
0.00161691	0.00101775	Nuc_deoxyrib_tr
0.00161691	0.00101775	Nuc_deoxyri_tr2
0.014963	0.0140042	NUDIX
0	0	NusB
0	0	NusG
0.0949113	0.00218817	NYN
0.0140602	0.0855691	OB_aCoA_assoc
0	0	OB_MalK
0	0	OCD_Mu_crystall
0.0400723	0	OKR_DC_1
0.00120753	0	oligo_HPY
0.0525422	0.106938	OMPdecase
0	0	OppC_N
0	0	OPT
0.0718774	0	OpuAC
0	0	OrfB_IS605
0.033919	0.0314094	Orn_Arg_deC_N
0.033919	0.0314094	Orn_DAP_Arg_deC
0.0367962	0	OsmC
0	0	Osmo_MPGsynth
0.0930636	0	OST.HTH
0	0	OST3_OST6
0.141203	0.351601	OTCace
0.141203	0.351601	OTCace_N
0	0	Oxidored_FMN
0	0	Oxidored_molyb
0.0635587	0.0372621	Oxidored_nitro
0.00662745	0.00848681	Oxidored_q2
0	0.00143514	Oxidored_q3
0	0.00115644	Oxidored_q4
0.580334	0.879912	Oxidored_q6
0.000166672	0.00594488	P.II
0.00347487	0	P2
0	0	p450
0.151557	0.00797147	P5CR_dimer
0	0	PA
0.177373	0.0502575	PAC2
0.00444778	0	PAD_porph
0	0	Paf67
0	0	Paired_CXXCH_1
0.709226	0.478388	PALP
0	0	Pantoate_transf
9.57644e-05	0.00178369	PanZ
0	0	PapC_N
0.00956428	0.232173	PAPS_reduct
0.260683	0.273857	ParA
0	0	ParBc_2
0	0	PaREP1
0	0.00141755	ParE_toxin
0.0131414	0.040783	Parvo_NS1
0.19362	0	PAS
0	0	PASTA
0.159192	0	PAS_10
0	0	PAS_11
0	0	PAS_12
0.132128	0	PAS_3
0.298105	0	PAS_4
0.0190101	0	PAS_7
0.193139	0	PAS_8
0.193035	0	PAS_9
0	0	Patched
0	0	PAXNEB
0.0121716	0.0470559	PBP
0.0133116	0.00667406	PBP_like
0.0133116	0.00667406	PBP_like_2
[truncated: 1,143 more rows]
