# Supplementary material for: Growth temperature and chromatinization in archaea
Source: Nat Microbiol. 2022 Oct 20;7(11):1932–42. doi: 10.1038/s41564-022-01245-2 (PMC7613761; doi:10.1038/s41564-022-01245-2)
Supplement: Supplementary file 4 — Contains source data for supplementary figures. [file 41564_2022_1245_MOESM4_ESM.zip › Supplementary_Data/SourceData_F_S15.xlsx]

## Sheet: SourceData_F_S15
ID	NAP	Normalized_intensity_60C	Normalized_intensity_37C
BAB60413.1,BAB60602.1	0	0.157263	NA
BAB60414.1,BAB60603.1	0	0.27416	NA
BAB59143.1	0	0.0048202	0.0108849
BAB59144.1	0	0.00629334	NA
BAB59145.1	0	0.00187328	NA
BAB59146.1	0	0.00383176	0.000164134
BAB59147.1	0	0.0103867	NA
BAB59149.1	0	0.0833887	0.101099
BAB59150.1	0	0.0168352	0.0396677
BAB59151.1	NA	NA	0
BAB59152.1	0	0.0352279	0.0192269
BAB59153.1	0	0.0169047	0.026626
BAB59154.1	0	0.0376178	0.0575597
BAB59155.1	0	0.0184079	0.0102495
BAB59157.1	0	1.53999	5.56256
BAB59158.1	0	0.0649927	0.103377
BAB59159.1	0	0.252458	0.13876
BAB59160.1	NA	NA	0.000268515
BAB59161.1	0	0.034305	0.0219343
BAB59162.1	0	0.00378577	0.00501047
BAB59164.1	0	0.00288339	0.0020873
BAB59165.1	0	0.00493613	0.0025938
BAB59166.1	0	0.304069	0.21275
BAB59167.1	0	0.00347287	0.00296617
BAB59168.1	NA	NA	0.000173015
BAB59169.1	0	0.054662	0.0141392
BAB59170.1	0	0.00807193	0.0133059
BAB59171.1	0	0.0165275	0.00564365
BAB59172.1	0	0.00127472	3.05e-05
BAB59173.1	0	0.0133021	0.00829827
BAB59174.1	0	0.180475	0.0860868
BAB59175.1	0	0.026595	0.132689
BAB59176.1	0	0.0177413	0.0158852
BAB59177.1	0	0.00173611	0.0164349
BAB59178.1	0	0.0326046	0.0182193
BAB59179.1	0	0.00156836	0.000549842
BAB59180.1	0	0.0119239	0.0129753
BAB59181.1	0	0.134687	0.206341
BAB59182.1	0	0.000819854	0.00118696
BAB59183.1	0	0.0686459	0.0915469
BAB59185.1	0	0.0564086	0.279309
BAB59186.1	0	0.0123838	0.940848
BAB59187.1	0	0.0443466	0.0326956
BAB59188.1	0	0.239069	0.15484
BAB59190.1	0	0.0319148	NA
BAB59190.1;REV__BAB59190.1	NA	NA	0.0352525
BAB59191.1	0	0.0213317	0.00905539
BAB59192.1	0	0.00622432	0.0099697
BAB59193.1	0	0.252569	0.180583
BAB59194.1	0	0.17585	0.10952
BAB59195.1	0	0.0332998	0.0128193
BAB59196.1	0	0.0142444	0.0227075
BAB59197.1	0	0.064188	0.0270472
BAB59198.1	0	0.0134165	0.0166173
BAB59199.1	0	0.162689	0.106687
BAB59200.1	0	0.0465813	0.0990174
BAB59201.1	0	1.33421	1.84139
BAB59202.1	0	0.00120947	0.00210982
BAB59205.1	NA	NA	0.000169476
BAB59207.1	0	0.000793617	0.00495596
BAB59209.1	0	0.0403539	0.0232422
BAB59210.1	0	0.0896123	0.0594685
BAB59211.1	0	0.0170042	0.00780475
BAB59212.1	0	0.000550853	NA
BAB59213.1	0	0.0118305	0.00299918
BAB59214.1	0	0.0249682	0.0210921
BAB59215.1	0	0.0699349	0.0297883
BAB59216.1	0	0.0199272	0.0209851
BAB59217.1	0	0.000167864	NA
BAB59218.1	0	0.00219781	0.0200402
BAB59219.1	0	0.0093544	0.00935507
BAB59220.1	0	0.222195	0.191857
BAB59221.1	NA	NA	0.000387203
BAB59222.1	0	0.087717	0.0508593
BAB59224.1	0	0.0209084	0.000655532
BAB59225.1	0	0.0325539	0.0184535
BAB59226.1	0	0.0110407	0.007723
BAB59227.1	0	0.00957863	0.0166632
BAB59228.1	0	0.0130355	0.0120728
BAB59229.1	0	0.119094	0.153461
BAB59230.1	0	0.159852	0.198639
BAB59231.1	0	0.0273501	0.0602139
BAB59232.1	0	0.129162	0.0697256
BAB59233.1	0	0.433933	1.57136
BAB59234.1	NA	NA	0.00605558
BAB59235.1	0	0.0092255	0.00380061
BAB59236.1	NA	NA	0.000427627
BAB59237.1	0	0.0079724	0.00508479
BAB59239.1	0	0.0220696	0.014975
BAB59240.1	0	0.019184	0.0535971
BAB59241.1	0	0.0488732	0.128073
BAB59242.1	0	0.089414	0.192211
BAB59243.1	0	0.045239	0.102258
BAB59244.1	0	0.10225	0.1098
BAB59245.1	0	0.00683523	0.032616
BAB59247.1	0	0.00927889	0.00420327
BAB59248.1	0	0.115387	0.0592073
BAB59249.1	0	0.0488656	0.0148767
BAB59250.1	0	0.019428	0.0188189
BAB59251.1	0	0.118541	0.0504413
BAB59252.1	0	0.0542807	0.00957263
BAB59253.1	0	0.0719293	0.0183633
BAB59254.1	0	0.00367186	0.00271558
BAB59257.1	0	0.115315	0.0700886
BAB59258.1	NA	NA	0.00315311
BAB59259.1	0	0.0491554	0.016661
BAB59260.1	0	0.0318278	0.0188201
BAB59262.1	0	0.304771	0.642384
BAB59263.1	0	0.000163166	0.000432396
BAB59264.1	0	0.0116962	0.086248
BAB59265.1	0	0.0096038	0.00983702
BAB59268.1	0	0.0105373	NA
BAB59269.1	0	0.0102927	NA
BAB59270.1	0	0.00743852	0.00519934
BAB59271.1	0	0.021922	0.0237973
BAB59272.1	0	0.252416	0.127503
BAB59273.1	NA	NA	0.00429861
BAB59274.1	0	0.257332	0.236785
BAB59275.1	0	0.330516	0.401013
BAB59276.1	0	0.058506	0.083639
BAB59277.1	0	0.00130607	NA
BAB59278.1	0	0.00607216	0.00383302
BAB59279.1	0	0.00032306	0.00193816
BAB59287.1	NA	NA	0.00313936
BAB59289.1	0	0.00386379	NA
BAB59291.1	0	0.00377269	NA
BAB59292.1	0	0.0112077	0.00867332
BAB59293.1	0	0.000406247	0
BAB59295.1	0	0.100023	0.0522563
BAB59296.1	0	0.0675439	0.0105727
BAB59297.1	0	0.068093	0.0494097
BAB59298.1	0	0.057892	0.0659327
BAB59299.1	0	0.248103	0.485123
BAB59300.1	0	0.0592229	0.0821709
BAB59301.1	0	0.00533121	0.0157859
BAB59303.1	1	1.24231	0.134954
BAB59304.1	NA	NA	0
BAB59305.1	0	0.275915	0.100398
BAB59306.1	0	0.0255898	0.0539598
BAB59307.1	0	0.0398963	0.0359368
BAB59308.1	0	0.0420586	0.0631616
BAB59309.1	NA	NA	0
BAB59310.1	0	0.0347562	0.048605
BAB59311.1	0	0.895971	0.417093
BAB59312.1	NA	NA	0
BAB59313.1	0	0.0800939	0.112835
BAB59314.1	0	0.00618046	0.00434981
BAB59316.1	0	0.0152172	0.0112255
BAB59317.1	0	0.159006	0.234001
BAB59318.1	0	0.0328434	0.0490103
BAB59319.1	NA	NA	0.00244875
BAB59320.1	NA	NA	0.0052041
BAB59321.1	0	0.0016224	0.00448348
BAB59322.1	0	0.0502194	0.0919308
BAB59323.1	0	0.011411	0.00685125
BAB59324.1	0	0.0109904	0.00404707
BAB59325.1	0	0.026809	0.0449852
BAB59326.1	0	0.0110499	0.0110008
BAB59328.1	0	0.0254022	0.00580956
BAB59330.1	0	0.00303764	0.00466739
BAB59331.1	0	0.92808	0.635196
BAB59332.1	0	0.0584907	0.0458326
BAB59334.1	0	0.0266839	0.0104182
BAB59336.1	0	0.032655	0.0167407
BAB59337.1	0	0.72448	0.375906
BAB59338.1	0	0.032163	0.0363024
BAB59339.1	0	0.0336377	0.0743073
BAB59340.1	0	0.0347181	0.0100059
BAB59341.1	0	0.0528163	0.0452303
BAB59342.1	0	0.0433513	0.108858
BAB59343.1	0	0.0540747	0.0734512
BAB59344.1	0	0.38133	0.70486
BAB59346.1	0	0.0116234	0.0238648
BAB59349.1	0	0.00974794	0.0171641
BAB59351.1	0	0.110731	0.133081
BAB59352.1	0	0.00307593	0.00160009
BAB59353.1	0	0.00406628	0.0082488
BAB59355.1	0	0.105125	0.0162854
BAB59356.1	0	0.00196107	0.0104241
BAB59357.1	0	0.0175671	0.010221
BAB59359.1	0	0.0111822	0.00546547
BAB59361.1	NA	NA	0.000450105
BAB59362.1	0	0.000255048	NA
BAB59363.1	0	0.0204889	0.0246374
BAB59364.1	NA	NA	0.000783599
BAB59365.1	0	0.512413	2.03516
BAB59366.1	0	0.0122683	0.0104743
BAB59368.1	0	0.012385	0.0072469
BAB59370.1	0	0.0780575	0.0721925
BAB59371.1	0	0.0157164	0.0249224
BAB59372.1	0	0.0865082	0.0689839
BAB59373.1	0	0.0354575	0.0209771
BAB59374.1	0	0.0566412	0.0824727
BAB59375.1	0	0.0113359	0.0500013
BAB59378.1	0	0.00390688	0.00197748
BAB59380.1	0	0.0200004	0.00951607
BAB59381.1	0	0.00313588	0.00121968
BAB59383.1	0	0.533693	0.460505
BAB59385.1	NA	NA	0.0120355
BAB59389.1	0	0.000761508	0.00500994
BAB59391.1	0	0.0201106	0.00800374
BAB59393.1	NA	NA	0.0142918
BAB59394.1	NA	NA	0.00858525
BAB59397.1	0	0.000992947	0.000544642
BAB59400.1	0	0.0390498	0.0286018
BAB59401.1	0	0.0413683	0.0358026
BAB59402.1	0	0.0107398	0.0963853
BAB59403.1	0	0.0611106	0.0691757
BAB59404.1	0	0.00104706	NA
BAB59406.1	0	0.0558366	0.046826
BAB59408.1	0	0.0547802	0.0314424
BAB59409.1	0	0.067479	0.0399281
BAB59411.1	0	0.0171239	0.0130499
BAB59412.1	0	0.0150692	0.0125712
BAB59413.1	0	0.00267342	0.00120492
BAB59414.1	0	0.000678642	NA
BAB59415.1	0	0.463373	0.337805
BAB59416.1	0	0.593716	0.469941
BAB59417.1	0	0.664227	0.429557
BAB59418.1	NA	NA	0.000534275
BAB59421.1	0	0.0268532	0.0157336
BAB59423.1	0	0.0208348	0.00857718
BAB59425.1	0	0.00522672	0.014367
BAB59426.1	0	0.10201	0.198233
BAB59429.1	0	0.272547	0.155549
BAB59430.1	0	0.00061572	NA
BAB59431.1	0	0.394235	1.63027
BAB59432.1	0	0.317603	0.169535
BAB59433.1	0	0.0456928	0.0256196
BAB59434.1	0	0.00371056	0.000967987
BAB59435.1	0	0.000535637	0.00228194
BAB59436.1	NA	NA	0.000685599
BAB59437.1	0	0.00600886	0.00612965
BAB59438.1	0	0.0820579	0.0579759
BAB59440.1	0	0.0679214	0.133047
BAB59441.1	0	0.0157404	0.0136812
BAB59442.1	0	0.147352	0.213851
BAB59443.1	0	0.200755	0.207644
BAB59444.1	0	0.00134817	0.000187599
BAB59445.1	0	0.0302918	9.18e-05
BAB59446.1	0	0.00193823	0.00290575
BAB59448.1	0	0.0104645	0.000373755
BAB59449.1	0	0.408268	0.789609
BAB59450.1	0	0.100854	0.0748373
BAB59451.1	0	0.053129	0.0582431
BAB59452.1	0	0.202647	0.191066
BAB59453.1	0	0.195481	0.212849
BAB59454.1	0	0.0206571	0.0161273
BAB59455.1	0	0.00733212	0.00670953
BAB59456.1	0	0.00821799	0.0270696
BAB59457.1	0	0.0196782	0.0493218
BAB59458.1	0	0.152611	0.118894
BAB59459.1	NA	NA	0.00255615
BAB59460.1	0	0.0680129	0.0510945
BAB59463.1	0	0.0408802	0.0314498
BAB59464.1	0	0.0141971	0.00532144
BAB59465.1	0	0.0430577	0.026391
BAB59470.1	0	0.331423	0.165586
BAB59471.1	0	0.390688	0.201688
BAB59472.1	0	0.0106521	0.0557752
BAB59473.1	0	0.0565649	0.0714877
BAB59474.1	0	0.0900928	0.0544415
BAB59475.1	0	0.123971	0.114873
BAB59476.1	0	0.254083	0.108376
BAB59477.1	0	0.00145365	0.03182
BAB59478.1	0	0.00635016	0.0370043
BAB59480.1	0	0.0270198	0.0454452
BAB59481.1	0	0.100751	0.0541017
BAB59482.1	0	0.0275472	0.136329
BAB59483.1	0	0.122343	0.235789
BAB59484.1	0	0.140793	0.0610781
BAB59485.1	NA	NA	0.000135069
BAB59486.1	0	0.110849	0.0951183
BAB59487.1	0	0.137875	0.157107
BAB59488.1	0	0.0427564	0.0369745
BAB59489.1	0	0.0859514	0.0298709
BAB59490.1	0	0.0499143	0.068657
BAB59491.1	0	0.319621	0.205382
BAB59492.1	0	0.200233	0.217932
BAB59493.1	0	0.0558404	0.0489499
BAB59494.1	0	0.0114217	0.00204447
BAB59495.1	0	0.100012	0.0479193
BAB59496.1	NA	NA	0.00163651
BAB59497.1	0	0.00327431	0.00336106
BAB59498.1	0	0.0195108	0.0188583
BAB59499.1	0	0.021252	0.00972337
BAB59500.1	0	0.016267	0.0196376
BAB59502.1	0	0.0473288	0.048855
BAB59503.1	0	0.0743356	0.204974
BAB59504.1	0	0.0624453	0.108982
BAB59505.1	0	0.0628533	0.0834432
BAB59506.1	0	0.00343581	NA
BAB59509.1	0	0.0466881	0.00250772
BAB59510.1	NA	NA	0.000107888
BAB59512.1	0	0.0552569	0.00154165
BAB59513.1	0	0.0198578	NA
BAB59514.1	0	0.0709645	0.0604469
BAB59515.1	0	0.26539	0.143492
BAB59516.1	0	0.000117287	NA
BAB59517.1	0	0.121527	0.0172857
BAB59518.1	0	0.0196763	3.88e-05
BAB59519.1	0	0.00882356	NA
BAB59523.1	0	0.0176517	0.0250137
BAB59524.1	0	0.0357507	0.0378621
BAB59527.1	0	0.0242578	0.0106882
BAB59528.1	0	0.0972697	0.0715172
BAB59529.1	0	0.0569577	0.0998048
BAB59530.1	0	0.00246803	0.000873766
BAB59531.1	0	0.0446326	0.0569603
BAB59532.1	0	0.00817871	0.00631822
BAB59533.1	0	0.00264642	0.000468352
BAB59535.1	0	0.17927	0.272412
BAB59537.1	0	0.0286013	0.0331043
BAB59539.1	0	0.071609	0.0378471
BAB59540.1	0	0.0980057	0.0417487
BAB59541.1	0	0.0829578	0.0155839
BAB59542.1	0	0.145441	0.430692
BAB59543.1	0	0.149014	0.194069
BAB59544.1	0	0.00233631	0
BAB59545.1	0	0.000865501	0.00612487
BAB59546.1	0	0.149362	0.168396
BAB59547.1	0	0.100599	0.0265766
BAB59550.1	0	0.0409717	0.00931468
BAB59551.1	NA	NA	0.000160301
BAB59552.1	0	0.0766885	0.0454059
BAB59553.1	0	0.00238261	0.00613121
BAB59554.1	0	0.149979	0.0575652
BAB59555.1	0	0.0109804	0.0418111
BAB59556.1	0	0.00786601	0.00334847
BAB59557.1	0	0.00745339	0.0145631
BAB59558.1	0	0.0107291	0.0291267
BAB59559.1	0	0.0100656	0.0059002
BAB59560.1	0	0.0538192	0.0890905
BAB59561.1	0	0.0451017	0.0975543
BAB59562.1	0	0.185093	0.350595
BAB59563.1	0	0.520612	0.975313
BAB59564.1	0	0.167658	0.100348
BAB59565.1	0	0.212855	0.12331
BAB59566.1	0	0.028636	0.0900106
BAB59567.1	0	0.0962858	0.115081
BAB59568.1	NA	NA	0.000634241
BAB59569.1	0	0.0146913	0.0134454
BAB59570.1	0	0.123136	0.0796145
BAB59571.1	0	0.0479808	0.0117858
BAB59572.1	0	0.00603784	0.000815846
BAB59573.1	0	0.00428403	0.00475586
BAB59574.1	0	0.0389315	0.0716486
BAB59575.1	0	0.0124982	0.00740668
BAB59576.1	0	0.00157011	0.000709403
BAB59577.1	0	0.153019	0.0673731
BAB59578.1	0	0.154018	0.00745452
BAB59579.1	0	0.0465546	0.191184
BAB59580.1	0	0.120395	0.0941646
BAB59581.1	0	0.00222664	0.00389695
BAB59582.1	0	0.139706	0.0877983
BAB59583.1	0	0.000870725	0.000134244
BAB59584.1	0	0.000604051	0.000478344
BAB59586.1	NA	NA	0.00118621
BAB59589.1	0	0.222271	NA
BAB59589.1;REV__BAB59562.1	NA	NA	0.449146
BAB59590.1	0	0.0186783	0.020255
BAB59591.1	0	0.0128673	0.00875988
BAB59592.1	0	0.0286364	0.0187485
BAB59593.1	0	0.0386493	0.0364325
BAB59594.1	0	0.0305408	0.0279123
BAB59595.1	0	0.0958053	0.0535212
BAB59596.1	0	0.0164299	0.0110198
BAB59598.1	0	0.10884	0.1341
BAB59599.1	0	0.385616	0.244137
BAB59600.1	NA	NA	0.0055238
BAB59601.1	NA	NA	0.0017914
BAB59602.1	0	0.0213214	0.00969689
BAB59604.1	0	0.0066213	0.00792556
BAB59607.1	NA	NA	0.0145596
BAB59611.1	0	0.00134992	NA
BAB59613.1	NA	NA	0.000845711
BAB59614.1	0	0.0123411	0.00548322
BAB59615.1	0	0.00543875	0.000488733
BAB59616.1	NA	NA	0.000446669
BAB59617.1	0	0.00054479	NA
BAB59618.1	0	0.0830036	0.0687881
BAB59619.1	0	0.00118152	0.00589932
BAB59622.1	0	0.017829	0.0470172
BAB59623.1	0	0.00361591	0.00926648
BAB59624.1	0	0.0294944	0.1078
BAB59625.1	NA	NA	0.00903407
BAB59626.1	0	0.0107059	0.00495606
BAB59627.1	0	0.0743318	0.0529321
BAB59628.1	0	0.0259101	0.0200495
BAB59629.1	0	0.541396	0.414541
BAB59630.1	0	0.0517295	0.0306241
BAB59632.1	0	0.0128391	0.0395444
BAB59633.1	0	0.00374489	0.00125098
BAB59634.1	NA	NA	0.000464209
BAB59635.1	0	0.133967	0.0707138
BAB59636.1	NA	NA	0.00198171
BAB59638.1	0	0.0173966	0.0338555
BAB59639.1	0	0.0127949	0.0400416
BAB59640.1	0	0.00263799	0.00314117
BAB59641.1	0	0.000253614	NA
BAB59642.1	0	0.00497465	0.00702843
BAB59643.1	0	0.00136285	0.00092074
BAB59644.1	0	0.0213851	0.00789958
BAB59645.1	0	0.000508295	0.00118627
BAB59646.1	0	0.00763987	0.00387272
BAB59647.1	0	0.0498456	0.0501257
BAB59648.1	0	0.000742593	0.0059253
BAB59649.1	0	3.87637	2.93721
BAB59650.1	NA	NA	0.00325962
BAB59651.1	0	0.108191	0.104985
BAB59655.1	0	0.0632804	0.0133747
BAB59656.1	0	0.00862679	0.0159494
BAB59657.1	0	0.0668269	0.0387125
BAB59660.1	0	0.00285311	0.000755043
BAB59661.1	0	0.0285361	0.0150506
BAB59663.1	0	0.0569692	0.0399815
BAB59664.1	0	0.00717463	0.00486422
BAB59665.1	0	0.012298	0.0100417
BAB59666.1	0	0.000167472	NA
BAB59667.1	0	0.000691531	NA
BAB59669.1	0	0.00436755	0.0169353
BAB59670.1	0	0.2453	0.0976632
BAB59671.1	0	0.0136716	0.0171402
BAB59672.1	0	0.055951	0.0607029
BAB59673.1	0	0.0582047	0.0782476
BAB59674.1	0	0.0474699	0.0490154
BAB59675.1	0	0.0139107	0.0537506
BAB59676.1	0	0.0158048	0.0269697
BAB59677.1	0	0.117961	0.0617674
BAB59678.1	0	0.034405	0.0219293
BAB59679.1	0	0.114213	0.0411783
BAB59680.1	0	0.0808337	0.0466728
BAB59681.1	0	0.0825269	0.044539
BAB59682.1	0	0.00905123	0.041937
BAB59683.1	0	0.0478283	0.0611776
BAB59684.1	0	0.0579721	0.0472929
BAB59685.1	0	0.0303234	0.0942523
BAB59686.1	0	0.0320555	0.0115607
BAB59688.1	0	0.00126835	0.000580604
BAB59689.1	0	0.001807	0.000591101
BAB59690.1	NA	NA	0.00421022
BAB59691.1	0	0.0078969	0.00722961
BAB59692.1	NA	NA	0.00186963
BAB59693.1	0	0.00772567	0.0204028
BAB59694.1	0	0.00370866	0.00339179
BAB59695.1	0	0.0105026	0.0155354
BAB59696.1	0	0.00648096	0.0158105
BAB59697.1	0	0.00963774	0.0634139
BAB59698.1	0	0.0267784	0.0121386
BAB59699.1	0	0.212733	0.286529
BAB59700.1	0	0.0057278	0.00372093
BAB59701.1	0	0.0682112	0.0396651
BAB59702.1	0	0.000377757	0
BAB59703.1	0	0.107394	0.0832287
BAB59704.1	0	0.112005	0.126573
BAB59705.1	0	0.0651452	0.0891507
BAB59706.1	0	0.11898	0.182201
BAB59707.1	0	0.0292812	0.0226353
BAB59708.1	0	0.0777753	0.0660998
BAB59709.1	NA	NA	0.00186586
BAB59710.1	0	0.00309812	0.00627621
BAB59711.1	0	0.00122618	0.00247549
BAB59712.1	0	0.0947414	0.0265155
BAB59713.1	0	0.000830875	0.00350134
BAB59714.1	0	0.00031334	0.00139058
BAB59715.1	0	0.0116558	0.00435983
BAB59716.1	0	0.0311189	0.0219891
BAB59717.1	0	0.00233193	0.00502235
BAB59718.1	0	0.0199955	0.00943033
BAB59719.1	0	0.448462	0.313325
BAB59720.1	0	0.0067643	0.00124703
BAB59721.1	0	0.00220543	0.00185447
BAB59722.1	NA	NA	0.00131712
BAB59723.1	0	0.0708997	0.081226
BAB59724.1	0	0.00717234	0.00331161
BAB59725.1	0	0.00935974	0.00155208
BAB59726.1	0	0.0430882	0.029123
BAB59727.1	0	0.0123689	0.0191231
BAB59730.1	0	0.0660795	0.0338378
BAB59731.1	0	0.000753843	0.00192136
BAB59732.1	0	0.00482173	0.0162725
BAB59733.1	0	0.00337307	0.00208186
BAB59734.1	0	0.072345	0.0441987
BAB59735.1	0	0.05176	0.0327417
BAB59737.1	0	0.00308268	0.00366295
BAB59738.1	0	0.054826	0.0676254
BAB59739.1	0	0.000145552	NA
BAB59740.1	0	0.00582429	0.0102681
BAB59741.1	0	0.0216089	0.0126149
BAB59742.1	0	0.0299383	0.00635979
BAB59743.1	1	1.26191	0.581699
BAB59744.1	0	0.0583839	0.0230114
BAB59745.1	0	0.00195786	0.00089178
BAB59746.1	NA	NA	0.00098072
BAB59747.1	0	0.0608818	0.0649532
BAB59748.1	0	0.00492317	0.0211084
BAB59750.1	0	0.014429	0.00635279
BAB59751.1	0	0.0327919	0.024998
BAB59754.1	0	0.00129894	0.000781071
BAB59755.1	NA	NA	0.000175329
BAB59757.1	0	0.122423	0.0928607
BAB59759.1	0	0	0.00106098
BAB59760.1	0	0.0305938	0.0858461
BAB59761.1	0	0.145571	0.0820998
BAB59763.1	NA	NA	6.58e-05
BAB59765.1	0	0.00287717	0.00186393
BAB59766.1	0	0.224284	0.137317
BAB59767.1	0	0.0216619	0.0669266
BAB59768.1	1	0.214514	0.174488
BAB59770.1	0	0.00116329	0.00243597
BAB59771.1	0	0.0526066	0.0572191
BAB59772.1	0	0.340084	0.150195
BAB59773.1	0	0.114587	0.0551171
BAB59774.1	0	0.00207578	0.003618
BAB59775.1	0	0.00951876	0.0119918
BAB59776.1	0	0.121344	0.120681
BAB59777.1	0	0.0135088	0.00183826
BAB59778.1	0	0.266354	0.109168
BAB59782.1	0	0.0689891	0.184096
BAB59783.1	NA	NA	0.000190115
BAB59784.1	0	0.00178397	0.00700974
BAB59786.1	0	0.0303093	0.0377766
BAB59787.1	0	0.00995692	0.0678866
BAB59788.1	0	0.0390688	0.0336649
BAB59789.1	0	0.00262224	NA
BAB59790.1	0	0.180304	0.162133
BAB59791.1	0	0.0436602	0.0400377
BAB59793.1	0	0.0404302	0.0226268
BAB59794.1	0	0.33402	0.40641
BAB59795.1	0	0.000441445	NA
BAB59796.1	0	0.0100061	0.0329799
BAB59797.1	NA	NA	0.000111358
BAB59799.1	0	0.0660337	0.0263946
BAB59800.1	0	0.260535	0.12218
BAB59803.1	0	0.032536	0.0275698
BAB59804.1	0	0.0864471	0.138267
BAB59805.1	0	0.093052	0.0933652
BAB59806.1	0	0.0548031	0.03407
BAB59807.1	0	0.571102	0.409722
BAB59808.1	0	0.119617	0.141251
BAB59809.1	0	0.078477	0.076845
BAB59810.1	NA	NA	0.00245685
BAB59811.1	0	0.001686	0.0366336
BAB59812.1	0	0.00163902	0.0111797
BAB59813.1	NA	NA	0.012107
BAB59814.1	0	0.00273695	0.00119181
BAB59815.1	0	0.00161595	0.00239385
BAB59816.1	0	0.0008594	0.0013108
BAB59819.1	0	0.00247329	0.00286244
BAB59823.1	NA	NA	0.0232072
BAB59824.1	NA	NA	0.0130934
BAB59827.1	0	0.412806	0.404422
BAB59829.1	0	0.14988	0.0668065
BAB59834.1	0	0.0962019	0.111747
BAB59835.1	0	0.00443695	0.0451299
BAB59846.1	0	0.00253743	0.00060289
BAB59847.1	0	0.0060611	0.00356417
BAB59848.1	0	0.00527248	0.0165069
BAB59853.1	0	0.0302441	0.0182408
BAB59858.1	0	0.000795486	0.0084169
BAB59859.1	0	0.0385959	0.0539146
BAB59860.1	0	0.000156203	NA
BAB59862.1	NA	NA	0.00108031
BAB59872.1	NA	NA	0.00174871
BAB59873.1	0	0.000323503	0.00378285
BAB59874.1	0	0.00120204	0.00634467
BAB59879.1	0	0.0150895	0.010594
BAB59880.1	0	0.00234291	0.00179999
BAB59881.1	0	0.180975	0.110684
BAB59882.1	0	0.0692713	0.0521482
BAB59883.1	0	0.00727378	0.00336266
BAB59884.1	0	0.0586623	0.164703
BAB59885.1	0	0.0600733	0.0652774
BAB59886.1	0	0.0128673	0.00147386
BAB59887.1	0	0.00323522	0.00233674
BAB59889.1	0	0.0243508	0.0135607
BAB59890.1	0	0.100675	0.0595298
BAB59891.1	0	0.0433399	0.0125222
BAB59892.1	0	0.0139492	0.0239304
BAB59893.1	0	0.446403	0.110051
BAB59894.1	0	0.0454907	0.0185277
BAB59895.1	NA	NA	0.00360665
BAB59896.1	0	0.0373756	0.117002
BAB59898.1	0	0.0215349	0.0145906
BAB59899.1	0	0.252222	0.148938
BAB59900.1	0	0.879687	0.444233
BAB59902.1	0	0.00458873	0.000575482
BAB59903.1	0	0.0447699	0.0223343
BAB59904.1	0	0.0136136	0.0379945
BAB59905.1	0	0.00577052	0.00478819
BAB59907.1	0	0.00252199	NA
BAB59908.1	0	0.0242429	0.0119842
BAB59909.1	0	0.0592229	0.175137
BAB59910.1	0	0.00136014	0.00790976
BAB59911.1	NA	NA	0.00244266
BAB59912.1	0	0.136441	0.496594
BAB59913.1	0	0.153156	0.45264
BAB59914.1	0	0.26616	0.0846148
BAB59915.1	0	0.104245	0.0391907
BAB59922.1	0	0.0202365	0.0292416
BAB59923.1	0	0.358156	0.0766048
BAB59924.1	0	0.165641	0.067196
BAB59926.1	0	0.0513672	0.0247847
BAB59928.1	0	0.0224464	0.0165449
BAB59929.1	0	0.000560387	0.0117337
BAB59930.1	0	0.00429623	0.0126414
BAB59931.1	0	0.0460284	0.0845919
BAB59932.1	0	0.0150345	0.00537895
BAB59933.1	0	0.000911224	0.00354864
BAB59934.1	NA	NA	0.00080112
BAB59935.1	0	0.100793	0.0996792
BAB59938.1	0	0.00703201	0.00133808
BAB59939.1	0	0.0213351	0.0202821
BAB59940.1	0	0.0779355	0.126233
BAB59941.1	0	0.00813562	0.0183955
BAB59942.1	0	0.000176853	NA
BAB59945.1	0	0.053354	0.0422893
BAB59946.1	0	0.00742708	0.00758234
BAB59947.1	0	0.0253057	0.0371889
BAB59948.1	0	0.0842163	0.0352501
BAB59949.1	0	0.000344412	0.0061106
BAB59950.1	0	0.0074572	0.0309429
BAB59951.1	0	0.00226233	NA
BAB59952.1	0	0.113527	0.143317
BAB59953.1	0	0.322877	0.164266
BAB59954.1	0	0.0793198	0.0696249
BAB59955.1	0	0.0385502	0.0413223
BAB59956.1	0	0.236156	0.751389
BAB59958.1	0	0.0134973	0.0146716
BAB59959.1	0	0.0968083	0.0460052
BAB59960.1	0	0.00380815	0.00850859
BAB59962.1	0	0.0080277	0.00267342
BAB59963.1	0	0.0882395	0.0450223
BAB59964.1	0	0.000226397	0.000351839
BAB59967.1	0	0.283881	0.0922848
BAB59968.1	0	0.415895	0.171245
BAB59969.1	NA	NA	0.00121972
BAB59970.1	0	0.00409031	0.0129302
BAB59971.1	0	0.00278569	0.00227064
BAB59972.1	0	0.00421272	0.0173918
BAB59973.1	0	0.00213816	0.00484423
BAB59974.1	0	0.0014551	NA
BAB59975.1	0	0.139138	0.0896167
BAB59976.1	0	0.00583916	0.0203927
BAB59977.1	0	0.00132887	0.000268384
BAB59979.1	0	0.0659956	0.0934168
BAB59980.1	0	0.0376594	0.031033
BAB59981.1	0	0.100534	0.180479
BAB59982.1	0	0.0534684	0.0459409
BAB59983.1	0	0.0102662	0.00226492
BAB59985.1	0	0.30124	0.199757
BAB59986.1	0	0.00128014	0.0185959
BAB59987.1	0	0.0253354	0.0267921
BAB59988.1	0	0.0176338	0.0143344
BAB59989.1	NA	NA	0.000267442
BAB59993.1	0	0.00911491	0.0313753
BAB59994.1	0	0.00287466	0.000497108
BAB59995.1	0	0.00143283	0.00143567
BAB59996.1	0	0.0125398	0.0107529
BAB59998.1	0	0.00121973	NA
BAB59998.1;BAB59184.1	NA	NA	0.000638462
BAB60001.1	0	0.0291332	0.0226718
BAB60002.1	0	0.981697	1.07248
BAB60003.1	0	0.378237	0.278154
BAB60004.1	0	0.246353	0.0661972
BAB60006.1	0	0.0964002	0.0582398
BAB60007.1	NA	NA	0.000484909
BAB60008.1	0	0.0191901	0.00750114
BAB60009.1	0	0.0142196	0.0161541
BAB60010.1	0	0.00517371	0.000614212
BAB60011.1	0	0.0587005	0.029267
BAB60012.1	0	0.029785	0.0222728
BAB60014.1	0	0.00379679	0.00467656
BAB60015.1	0	0.00286146	0.00242352
BAB60016.1	0	0.000490334	0.00132732
BAB60017.1	0	0.00410823	0.00653938
BAB60019.1	0	0.00918432	0.00811751
BAB60020.1	0	0.0116375	0.00781014
BAB60024.1	0	0.029007	0.0159952
BAB60030.1	0	0.114285	0.139618
BAB60036.1	0	0.0239973	0.0179015
BAB60038.1	0	0.00576632	0.00416917
BAB60039.1	0	0.0515502	0.0209248
BAB60040.1	0	0.00781758	0.00147038
BAB60041.1	NA	NA	0.000549129
BAB60046.1	0	0.00129188	0.000309568
BAB60047.1	0	0.512604	0.658353
BAB60048.1	0	0.0280758	0.034168
BAB60050.1	0	0.203421	0.0816212
BAB60051.1	0	0.00894903	0.00237956
BAB60054.1	0	0.0016812	NA
BAB60055.1	0	0.00195714	0.00174764
BAB60056.1	NA	NA	0.00115304
BAB60057.1	0	0.128349	0.0617875
BAB60058.1	NA	NA	0.00658651
BAB60061.1	0	0.0465127	0.0228854
BAB60062.1	0	0.0161202	0.0091311
BAB60063.1	0	0.0201434	0.015233
BAB60064.1	0	0.109843	0.0386828
BAB60066.1	0	0.00144065	0.00107041
BAB60067.1	0	0.0504253	0.0600386
BAB60073.1	0	0.000341853	0.000470423
BAB60074.1	0	0.00671091	0.00280545
BAB60075.1	NA	NA	0.000623499
BAB60076.1	0	0.0709493	0.0194556
BAB60079.1	0	0.055848	0.0378542
BAB60080.1	0	0.104157	0.152343
BAB60081.1	0	0.000956719	0.00352846
BAB60083.1	0	0.00110361	NA
BAB60084.1	0	0.119247	0.147001
BAB60085.1	0	0.00804753	0.0107361
BAB60086.1	0	0.0112874	0.0178626
BAB60087.1	0	0.0683332	0.0882113
BAB60088.1	0	0.0512223	0.051522
BAB60089.1	0	0.00118106	0.0113863
BAB60090.1	0	0.0452924	0.0305288
BAB60091.1	0	0.00417344	0.00257821
BAB60092.1	0	0.00499295	0.0219865
BAB60093.1	0	0.0179328	0.0246614
BAB60095.1	0	0.00490295	0.00239903
BAB60099.1	0	0.0365176	0.0631407
BAB60100.1	0	0.00910995	0.0412519
BAB60101.1	0	0.0153427	0.0151395
BAB60102.1	0	0.0976511	0.488165
BAB60103.1	NA	NA	0.00667192
BAB60104.1	0	0.0155082	0.00566263
BAB60105.1	0	0.0546239	0.0304901
BAB60106.1	0	0.00397552	NA
BAB60107.1	0	0.0617322	0.0545812
BAB60108.1	0	0.0139149	0.0157022
BAB60110.1	0	0.0141376	0.0774103
BAB60112.1	0	0.021403	0.0248557
BAB60113.1	0	0.0673799	0.0283277
BAB60114.1	0	0.0621097	0.0544911
BAB60115.1	0	0.00231545	0.0026989
BAB60116.1	0	0.0121931	0.0212051
BAB60117.1	0	1.25924	0.675383
BAB60118.1	0	0.0168391	0.00430958
BAB60120.1	NA	NA	0.000308193
BAB60121.1	0	0.0338791	0.0431302
BAB60126.1	NA	NA	0.00108452
BAB60127.1	0	0.023317	0.0313131
BAB60128.1	0	0.0117073	0.00360882
BAB60129.1	NA	NA	5.83e-05
BAB60130.1	0	0.00150559	0.00145765
BAB60131.1	0	0.0262728	0.0114634
BAB60132.1	0	0.000856044	NA
BAB60134.1	0	0.00178122	0.000781982
BAB60137.1	0	0.390993	0.176499
BAB60141.1	0	0.00252984	0.000434765
BAB60142.1	0	0.0273932	0.0116616
BAB60143.1	0	0.071609	0.0108215
BAB60144.1	0	0.235816	0.102751
BAB60145.1	0	0.0854099	0.0692974
BAB60146.1	0	0.013275	0.0110215
BAB60147.1	0	0.0631508	0.0225863
BAB60148.1	0	0.0426878	0.117812
BAB60149.1	0	0.0190638	0.0139731
BAB60150.1	NA	NA	0.00111586
BAB60151.1	0	0.0175987	0.0127883
BAB60152.1	0	0.0411471	0.0668331
BAB60153.1	0	0.24501	0.346591
BAB60154.1	0	0.00426496	0.0074807
BAB60155.1	0	0.00360036	0.00154564
BAB60156.1	0	0.567327	0.246886
BAB60157.1	0	0.00156024	0.00338314
BAB60158.1	0	0.20929	0.171682
BAB60159.1	0	0.137403	0.0769864
BAB60160.1	0	0.0144743	0.0208064
BAB60161.1	0	0.0888725	0.0335321
BAB60162.1	0	0.00363761	0.0216692
BAB60163.1	0	0.0858332	0.116209
BAB60164.1	0	0.0809748	0.0447587
BAB60165.1	0	0.310221	0.333539
BAB60166.1	0	0.00816269	NA
BAB60167.1	0	0.0351371	0.0466029
BAB60168.1	0	0.195714	0.0374152
BAB60169.1	0	1.35194	0.209694
BAB60170.1	0	0.0962401	0.0313687
BAB60171.1	0	0.0149781	0.0136606
BAB60172.1	0	0.00398734	0.00546577
BAB60173.1	0	0.0153442	0.0131472
BAB60174.1	NA	NA	0.00835491
BAB60175.1	0	0.0709264	0.0472314
BAB60176.1	0	0.0420395	0.0558198
BAB60177.1	0	0.00112417	0.0106948
BAB60178.1	0	0.00384243	0.0163575
BAB60179.1	0	0.022565	0.061823
BAB60180.1	0	0.0363807	0.0271152
BAB60181.1	0	0.0138489	0.0113095
BAB60182.1	0	0.00124872	NA
BAB60183.1	0	0.00302258	0.000604734
BAB60187.1	0	0.000336282	0.000176674
BAB60188.1	0	0.0554209	0.0536983
BAB60189.1	0	0.044667	0.0393244
BAB60190.1	0	0.26489	0.232765
BAB60191.1	0	0.0816574	0.136466
BAB60192.1	0	2.30958	1.21089
BAB60193.1	0	0.00088495	0.000243556
BAB60196.1	NA	NA	0.000303432
BAB60201.1	0	0.00926325	0.00212642
BAB60202.1	NA	NA	0.00319682
BAB60203.1	0	0.0206704	0.0146933
BAB60204.1	0	0.00828053	0.0118633
BAB60205.1	0	0.0251558	0.0208746
BAB60206.1	0	0.00071712	0.00226721
BAB60208.1	0	0.0552417	0.049504
BAB60210.1	0	0.00130164	0.00150122
BAB60215.1	0	0.0236728	0.0102049
BAB60216.1	0	0.00396218	NA
BAB60217.1	0	0.000302719	0.0028066
BAB60218.1	0	0.00983718	0.00495574
BAB60219.1	0	0.660337	0.800488
BAB60220.1	0	0.0905199	0.144357
BAB60221.1	0	2.87881	1.88669
BAB60222.1	0	0.000818557	0.00720425
BAB60224.1	0	0.121855	0.0947912
BAB60225.1	0	0.0802655	0.105206
BAB60226.1	0	0.0162617	0.0139445
BAB60227.1	1	0.638829	0.529069
BAB60228.1	0	0.00343969	0.0302438
BAB60230.1	0	0.863747	0.542855
BAB60232.1	0	0.00194894	0.00257135
BAB60233.1	0	0.0241975	0.0308499
BAB60234.1	0	0.00471571	0.0054776
BAB60235.1	0	0.0111425	0.0160546
BAB60236.1	NA	NA	0.00103103
BAB60237.1	0	0.0840599	0.0311949
BAB60238.1	0	0.00614767	0.00176387
BAB60239.1	0	0.0307223	0.017637
BAB60240.1	0	0.0234863	0.0451798
BAB60241.1	0	0.000360939	0.00133684
BAB60242.1	0	0.0714717	0.0233161
BAB60243.1	NA	NA	0.00102972
BAB60244.1	0	0.0123571	0.0219121
BAB60246.1	0	0.090539	0.0749397
BAB60247.1	0	0.115982	0.0631276
BAB60248.1	0	0.00658964	0.008148
BAB60249.1	0	0.0743432	0.0146098
BAB60250.1	NA	NA	0.000873526
BAB60251.1	0	0.00816422	0.0178812
BAB60252.1	0	0.21313	0.0520128
BAB60253.1	0	0.00988256	0.00605237
BAB60254.1	0	0.00247234	0.0262176
BAB60255.1	0	0.0136937	0.0322967
BAB60256.1	0	0.129848	0.0900453
BAB60257.1	0	0.0831752	0.0387744
BAB60258.1	0	0.0073081	0.00436812
BAB60259.1	0	0.0251459	0.0357597
BAB60260.1	0	0.00722344	0.0107573
BAB60261.1	0	0.0194967	0.0113901
BAB60262.1	0	0.0461237	0.0285942
BAB60263.1	0	0.596805	0.78002
BAB60264.1	0	0.0216577	0.0164023
BAB60265.1	0	2.37826	4.16815
BAB60266.1	0	0.0595585	0.0420542
BAB60267.1	0	0.0230016	0.0304543
BAB60268.1	0	0.00768105	0.00472511
BAB60269.1	0	0.0737483	0.0190496
BAB60270.1	0	0.00591276	0.00511594
BAB60271.1	0	0.0087614	0.00494347
BAB60272.1	0	0.0237757	0.011199
BAB60277.1	0	0.0211448	0.0150942
BAB60278.1	0	0.022846	0.00758342
BAB60279.1	0	0.327476	0.078632
BAB60280.1	0	0.07625	0.0293481
BAB60281.1	0	0.0545858	0.0103215
BAB60282.1	0	0.0379118	0.0203625
BAB60283.1	0	0.0821341	0.115895
BAB60284.1	0	0.0257686	0.0465385
BAB60285.1	0	0.00821303	0.00102983
BAB60286.1	0	0.222694	0.167433
BAB60287.1	0	0.0132567	0.0193075
BAB60288.1	0	0.0159356	0.00700697
BAB60289.1	0	0.413264	0.444772
BAB60290.1	0	0.302925	0.434638
BAB60291.1	0	0.00823019	0.140289
BAB60293.1	0	0.0375122	0.018083
BAB60294.1	0	3.8943	3.39479
BAB60295.1	0	0.0911301	0.383557
BAB60300.1	0	0.0620296	0.0325358
BAB60301.1	0	0.157671	0.0953916
BAB60302.1	0	0.0564887	0.0893029
BAB60303.1	0	0.0536362	0.0405701
BAB60305.1	0	0.00164646	NA
BAB60306.1	0	0.163765	0.0155251
BAB60308.1	0	0.0103634	0.0047476
BAB60310.1	0	0.00983337	0.00339725
BAB60313.1	0	0.00103981	0.00130091
BAB60314.1	0	0.00362205	0.00460583
BAB60315.1	0	0.00709721	0.000525083
BAB60316.1	0	0.0374283	0.0232473
BAB60317.1	0	0.00393319	0.0395322
BAB60319.1	0	0.0204889	0.017586
BAB60320.1	0	0.00285021	0.000560493
BAB60321.1	0	0.00275118	0.00517087
BAB60322.1	0	0.00233429	0.000856143
BAB60323.1	NA	NA	0.000129488
BAB60324.1	0	0.03839	0.0215369
BAB60325.1	0	0.0321337	0.0466561
BAB60326.1	0	0.00212794	NA
BAB60327.1	0	0.00715365	0.00235262
BAB60328.1	0	0.00381231	0.0039204
BAB60329.1	0	0.000877132	0.00638324
BAB60330.1	NA	NA	0.00234137
BAB60332.1	0	0.00109995	0.00640054
BAB60333.1	0	0.000139092	0.00107395
BAB60334.1	0	0.0238932	0.0436715
BAB60335.1	0	0.0917745	0.039857
BAB60337.1	0	0.0165084	0.0538255
BAB60338.1	0	0.0187397	0.0357657
BAB60339.1	0	0.0365275	0.0213716
BAB60341.1	0	0.00113191	0.00169457
BAB60343.1	0	0.434047	0.217275
BAB60344.1	0	0.00365008	0.0055181
BAB60345.1	0	0.00235012	0.000362269
BAB60346.1	0	0.0154826	0.0126044
BAB60347.1	0	0.0135126	0.0490312
BAB60348.1	0	0.286001	0.250081
BAB60349.1	0	0.442627	0.407432
BAB60350.1	0	0.618046	0.481655
BAB60351.1	0	0.0243649	0.0221843
BAB60352.1	0	0.040148	0.0449443
BAB60353.1	0	0.0367845	0.0235126
BAB60357.1	0	0.216043	0.222764
BAB60358.1	0	0.00357767	0.0081437
BAB60359.1	0	0.033759	0.0155796
BAB60360.1	NA	NA	0.000355552
BAB60361.1	0	0.0488961	0.131883
BAB60363.1	0	0.00060447	0.000670497
BAB60364.1	0	0.000507685	0.00178855
BAB60366.1	0	0.00598064	0.00624077
BAB60367.1	0	0.00263006	0.00253566
BAB60368.1	0	0.000920949	0.00126978
BAB60369.1	0	0.0128578	0.412012
BAB60370.1	0	0.0200008	0.0071135
BAB60373.1	0	0.125165	0.097036
BAB60374.1	0	0.0234375	0.0137728
BAB60375.1	NA	NA	7.58e-05
BAB60376.1	0	0.00590284	NA
BAB60377.1	0	0.0645427	0.0292699
BAB60378.1	NA	NA	0.00439817
BAB60379.1	0	0.18091	0.135835
BAB60380.1	0	0.00730619	0.024124
BAB60381.1	0	0.0150959	0.0136158
BAB60382.1	0	0.000811274	0.00081032
BAB60383.1	0	0.0314366	0.00983544
BAB60384.1	0	0.248591	0.0805238
BAB60385.1	0	0.170499	0.129185
BAB60386.1	0	0.108485	0.0968238
BAB60391.1	NA	NA	0.00718223
BAB60392.1	0	0.00358045	0.00595624
BAB60393.1	NA	NA	0.013799
BAB60394.1	0	0.102105	0.100273
BAB60396.1	0	0.0713611	0.0505031
BAB60397.1	0	0.0037021	0.00209882
BAB60398.1	0	0.0161027	0.0539198
BAB60399.1	0	0.237418	0.0925164
BAB60400.1	0	0.0147588	0.00109575
BAB60402.1	0	0.03561	1.05762
BAB60403.1	0	0.0670443	0.0598603
BAB60404.1	0	0.00506579	NA
BAB60405.1	0	0.0665676	0.068969
BAB60406.1	0	0.0220097	0.00950792
BAB60407.1	0	0.0313782	0.0934458
BAB60408.1	0	0.091622	0.118303
BAB60409.1	0	0.0634978	0.018435
BAB60411.1	0	0.0249678	0.0140733
BAB60412.1	0	0.178309	0.270332
BAB60416.1	0	0.000271693	0.000482083
BAB60417.1	0	0.170538	0.348544
BAB60418.1	0	0.0281982	0.019225
BAB60419.1	0	0.0329871	0.0157924
BAB60420.1	0	0.00942914	0.0129208
BAB60421.1	0	0.163399	0.111197
BAB60422.1	0	0.0444687	0.0310641
BAB60423.1	0	0.00445144	0.00467279
BAB60424.1	0	0.00332289	0.0540309
BAB60425.1	0	0.0382947	0.136856
BAB60426.1	0	0.00209317	NA
BAB60429.1	0	0.00111288	0.0463401
BAB60430.1	0	0.00300504	0
BAB60431.1	0	0.000678489	NA
BAB60432.1	0	0.00312467	0.00101357
BAB60433.1	0	0.00475461	0.00571829
BAB60434.1	NA	NA	0.000750101
BAB60435.1	0	0.00677574	0.0031422
BAB60436.1	0	0.0355681	0.0572979
BAB60437.1	0	0.000475347	0.000728396
BAB60438.1	0	0.00107894	0.00135363
BAB60439.1	0	0.0364612	0.0644181
BAB60440.1	0	0.0449072	0.174552
BAB60441.1	0	0.0192145	0.00935732
BAB60442.1	0	0.00300706	0.0030049
BAB60443.1	0	0.199916	0.110165
BAB60444.1	0	0.00604585	0.00202012
BAB60445.1	0	0.0900661	0.123681
BAB60446.1	0	0.143706	0.0947702
BAB60447.1	0	0.186337	0.0669766
BAB60448.1	0	0.0661825	0.0309639
BAB60449.1	0	0.0298155	0.0363132
BAB60450.1	0	0.0303135	0.0629659
BAB60451.1	0	0.0248206	0.00509922
BAB60452.1	0	0.0136426	0.0103799
BAB60453.1	0	0.0116837	0.00597823
BAB60456.1	0	0.131961	0.0949762
BAB60457.1	0	0.00684667	0.0103136
BAB60458.1	0	0.0541358	0.0495985
BAB60460.1	0	0.00413188	0.0109767
BAB60461.1	0	0.000706595	0.00128625
BAB60462.1	0	0.0184785	0.0270526
BAB60463.1	0	0.0175873	0.0190404
BAB60464.1	0	0.86245	0.75621
BAB60465.1	0	0.00425467	0.000593335
BAB60467.1	0	0.380418	0.157315
BAB60468.1	NA	NA	0.0649282
BAB60469.1	0	0.359254	0.133478
BAB60470.1	0	0.135057	0.195784
BAB60471.1	0	0.123811	0.141064
BAB60472.1	0	0.0298948	0.108011
BAB60473.1	0	0.00751364	0.0126786
BAB60474.1	0	0.0612555	0.169313
BAB60475.1	0	0.328586	0.41881
BAB60476.1	0	0.0400679	0.119959
BAB60477.1	0	0.0706251	0.0201708
BAB60478.1	0	0.0188956	0.0391433
BAB60479.1	0	0.294707	0.118141
BAB60480.1	0	0.154914	0.0722749
BAB60481.1	0	0.0750907	0.0234083
BAB60482.1	0	0.00266122	0.00675595
BAB60483.1	0	0.00437212	0.00202066
BAB60484.1	0	0.0326687	0.0252734
BAB60485.1	0	0.140644	0.0417394
BAB60486.1	0	0.293426	0.118828
BAB60487.1	0	0.198292	0.13555
BAB60488.1	0	0.00744043	0.0074556
BAB60489.1	0	0.501774	0.22584
BAB60490.1	NA	NA	0.00205066
BAB60491.1	0	0.000974146	0.000788676
BAB60492.1	0	0.0157835	0.0245864
BAB60494.1	0	0.200641	0.24401
BAB60495.1	0	0.101369	0.0674442
BAB60496.1	0	0.0120032	0.00443644
BAB60497.1	0	0.00186329	NA
BAB60498.1	0	0.142127	0.184092
BAB60499.1	0	0.000244622	0.000525877
BAB60500.1	0	0.33468	0.560667
BAB60501.1	0	0.928347	1.19079
BAB60502.1	0	0.464097	0.261416
BAB60503.1	0	0.0828358	0.0198524
BAB60505.1	0	0.00153377	0.008875
BAB60507.1	0	0.00587272	0.0111054
BAB60508.1	0	0.0171171	0.0123218
BAB60509.1	NA	NA	0.000266172
BAB60510.1	0	0.133482	0.167152
BAB60511.1	0	0.0658583	0.0661967
BAB60512.1	0	0.0922512	0.0443656
BAB60514.1	0	0.0346757	0.152219
BAB60515.1	0	0.00163582	NA
BAB60516.1	0	0.0357366	0.00294725
BAB60517.1	0	0.0466728	0.0115778
BAB60518.1	0	0.00706861	0.00310673
BAB60519.1	0	0.034789	0.036982
BAB60520.1	0	0.313511	0.401521
BAB60523.1	0	0.071159	0.146385
BAB60524.1	0	0.000657325	0.00588498
BAB60525.1	0	0.0246494	0.0151194
BAB60526.1	0	0.013259	0.0182004
BAB60527.1	0	0.0431378	0.0222131
BAB60528.1	0	0.055009	0.0202784
BAB60534.1	0	0.00689014	0.0100357
BAB60536.1	0	0.000760135	0.00152509
BAB60537.1	NA	NA	0.00108193
BAB60538.1	NA	NA	0.00527981
BAB60539.1	0	0.0648287	0.0414018
BAB60540.1	0	0.00196347	0.0122284
BAB60542.1	0	0.0311162	0.00927305
BAB60543.1	0	0.288686	0.285647
BAB60544.1	0	0.00243687	0.00567725
BAB60545.1	0	0.00753042	0.0292739
BAB60546.1	0	0.00566298	0.0160982
BAB60547.1	0	0.00978608	0.0125692
BAB60548.1	0	0.00539985	0.0120544
BAB60550.1	0	0.0494071	0.146044
BAB60551.1	0	0.0404874	0.187308
BAB60552.1	NA	NA	0.000149848
BAB60554.1	0	0.0193758	0.00689996
BAB60555.1	0	0.274813	0.0864809
BAB60556.1	0	0.148149	0.100354
BAB60557.1	0	0.129028	0.410092
BAB60558.1	0	0.126729	0.372474
BAB60559.1	0	0.192839	0.706443
BAB60560.1	0	0.00129253	0.00136847
BAB60561.1	0	0.00548184	0.0129264
BAB60562.1	0	0.0991536	0.166547
BAB60563.1	0	0.0491249	0.0216385
BAB60565.1	0	0.00175106	NA
BAB60566.1	0	0.00165752	0.000331247
BAB60567.1	0	0.0126061	0.0254947
BAB60568.1	NA	NA	0.000192965
BAB60569.1	0	0.00536972	0.0128312
BAB60570.1	0	0.00674256	0.0010047
BAB60571.1	0	0.00873624	0.0161104
BAB60572.1	0	0.000994014	0.00218962
BAB60573.1	0	0.0534417	0.142363
BAB60574.1	0	0.019425	0.0177227
BAB60576.1	0	0.000968502	0
BAB60577.1	NA	NA	0.00197048
BAB60580.1	0	0.000653359	0.00518563
BAB60581.1	0	0.000867865	0.0139406
BAB60583.1	0	0.00440034	0.00851156
BAB60584.1	0	0.000732373	0.00168539
BAB60588.1	NA	NA	0.000446019
BAB60589.1	0	0.0154147	0.00766906
BAB60590.1	0	0.00172063	5.73e-05
BAB60591.1	0	0.00396599	0.0129721
BAB60593.1	0	0.0162564	0.00693452
BAB60597.1	0	0.000159311	NA
BAB60598.1	0	0.00325768	0.00464353
BAB60599.1	0	0.0361973	0.0274236
BAB60600.1	0	0.268334	0.118189
BAB60601.1	0	0.214655	0.184322
BAB60602.1;BAB60413.1	NA	NA	0.0640687
BAB60603.1;BAB60414.1	NA	NA	0.110794
BAB60604.1	0	0.0672998	0.105715
BAB60605.1	0	0.00573505	0.0154418
BAB60606.1	0	0.0596462	0.0960869
BAB60607.1	0	0.0292484	0.0109625
BAB60608.1	NA	NA	0.00143672
BAB60609.1	NA	NA	0.00654554
BAB60610.1	0	0.0538421	0.139844
BAB60612.1	0	0.675858	0.358772
BAB60613.1	0	0.047569	0.0451291
BAB60614.1	0	0.0670443	0.103944
BAB60615.1	0	0.00237574	0.0076966
BAB60616.1	0	0.00104572	0.000818962
BAB60617.1	0	0.0298219	0.021844
BAB60618.1	NA	NA	0.00103763
BAB60623.1	0	0.000880984	0.00137546
BAB60624.1	NA	NA	0
BAB60631.1	0	0.0202319	0.0279741
BAB60632.1	0	0.0161709	0.0106685
BAB60636.1	0	0.00072406	NA
BAB60636.1;BAB60656.1	NA	NA	0.00422101
BAB60640.1	0	0.0305629	0.0333042
BAB60642.1	0	0.0493232	0.0797788
BAB60643.1	NA	NA	0.00087964
BAB60644.1	0	0.0102927	NA
BAB60644.1;BAB59268.1;BAB59269.1	NA	NA	0.00319574
BAB60656.1	0	0.00072406	NA
BAB60657.1	0	0.0126218	0.0443418
BAB60659.1	0	0.00143828	0.00071611
BAB60660.1	0	0.1785	0.0971956
BAB60661.1	0	1.16261	0.553922
BAB60662.1	0	0.024789	0.0140357
BAB60664.1	0	0.00214713	0.0089095
BAB60666.1	0	0.0162236	0.0229657
BAB60667.1	0	0.057259	0.0262855
BAB60668.1	0	0.0307379	0.00879214
