# Supplementary material for: Growth temperature and chromatinization in archaea
Source: Nat Microbiol. 2022 Oct 20;7(11):1932–42. doi: 10.1038/s41564-022-01245-2 (PMC7613761; doi:10.1038/s41564-022-01245-2)
Supplement: Supplementary file 4 — Contains source data for supplementary figures. [file 41564_2022_1245_MOESM4_ESM.zip › Supplementary_Data/SourceData_F_S12B_i.xlsx]

## Sheet: SourceData_F_S12B_i
GCA_000007185.1	GCA_000008265.1	GCA_000008645.1	GCA_000008665.1	GCA_000011185.1	GCA_000012285.1	GCA_000025285.1	GCA_000025505.1	GCA_000091665.1	GCA_000145295.1	GCA_000195915.1	GCA_000970025.1	GCA_000069025.1	GCA_000300255.2	GCA_000308215.1	GCA_000009965.1	GCA_000018465.1	GCA_000025625.1	GCA_000025685.1
GCA_000007185.1	NA	0.382773	0.692537	0.623589	0.48448	0.441439	0.627623	0.577768	0.623757	0.68072	0.515081	0.518349	0.448027	0.536519	0.525932	0.474397	0.493999	0.303285	0.327323
GCA_000008265.1	0.382773	NA	0.526953	0.464259	0.58991	0.576972	0.457911	0.454664	0.442999	0.491044	0.624681	0.460036	0.608322	0.457462	0.429572	0.438824	0.487573	0.37129	0.399278
GCA_000008645.1	0.692537	0.526953	NA	0.645182	0.496735	0.546048	0.650872	0.647886	0.660687	0.865909	0.518164	0.655593	0.588808	0.622384	0.633271	0.511741	0.602961	0.40528	0.505875
GCA_000008665.1	0.623589	0.464259	0.645182	NA	0.527133	0.45628	0.689935	0.700355	0.580365	0.680158	0.524401	0.589606	0.551192	0.555942	0.60512	0.549789	0.511164	0.370391	0.437116
GCA_000011185.1	0.48448	0.58991	0.496735	0.527133	NA	0.611144	0.513577	0.507413	0.46908	0.561367	0.73674	0.445497	0.598948	0.569076	0.523402	0.400297	0.521687	0.42281	0.38453
GCA_000012285.1	0.441439	0.576972	0.546048	0.45628	0.611144	NA	0.559281	0.515404	0.552368	0.548581	0.58759	0.496598	0.533455	0.463403	0.430097	0.456357	0.49779	0.427854	0.324826
GCA_000025285.1	0.627623	0.457911	0.650872	0.689935	0.513577	0.559281	NA	0.652312	0.591593	0.6696	0.535975	0.581994	0.602477	0.553605	0.618555	0.546754	0.549165	0.422279	0.508083
GCA_000025505.1	0.577768	0.454664	0.647886	0.700355	0.507413	0.515404	0.652312	NA	0.57126	0.6591	0.503348	0.58864	0.581493	0.516936	0.577248	0.552604	0.496237	0.421908	0.479508
GCA_000091665.1	0.623757	0.442999	0.660687	0.580365	0.46908	0.552368	0.591593	0.57126	NA	0.6636	0.531153	0.56967	0.525248	0.573714	0.50016	0.447865	0.582386	0.386511	0.385699
GCA_000145295.1	0.68072	0.491044	0.865909	0.680158	0.561367	0.548581	0.6696	0.6591	0.6636	NA	0.564048	0.620296	0.584707	0.641379	0.616352	0.495883	0.598002	0.413799	0.497792
GCA_000195915.1	0.515081	0.624681	0.518164	0.524401	0.73674	0.58759	0.535975	0.503348	0.531153	0.564048	NA	0.525678	0.600122	0.5865	0.527334	0.422111	0.553897	0.458836	0.428925
GCA_000970025.1	0.518349	0.460036	0.655593	0.589606	0.445497	0.496598	0.581994	0.58864	0.56967	0.620296	0.525678	NA	0.52307	0.568666	0.550408	0.503679	0.544603	0.41951	0.496629
GCA_000069025.1	0.448027	0.608322	0.588808	0.551192	0.598948	0.533455	0.602477	0.581493	0.525248	0.584707	0.600122	0.52307	NA	0.541318	0.510418	0.515334	0.55321	0.522542	0.60116
GCA_000300255.2	0.536519	0.457462	0.622384	0.555942	0.569076	0.463403	0.553605	0.516936	0.573714	0.641379	0.5865	0.568666	0.541318	NA	0.681091	0.372614	0.5767	0.470249	0.430424
GCA_000308215.1	0.525932	0.429572	0.633271	0.60512	0.523402	0.430097	0.618555	0.577248	0.50016	0.616352	0.527334	0.550408	0.510418	0.681091	NA	0.392977	0.535116	0.377095	0.474211
GCA_000009965.1	0.474397	0.438824	0.511741	0.549789	0.400297	0.456357	0.546754	0.552604	0.447865	0.495883	0.422111	0.503679	0.515334	0.372614	0.392977	NA	0.395794	0.221156	0.381262
GCA_000018465.1	0.493999	0.487573	0.602961	0.511164	0.521687	0.49779	0.549165	0.496237	0.582386	0.598002	0.553897	0.544603	0.55321	0.5767	0.535116	0.395794	NA	0.439002	0.405073
GCA_000025625.1	0.303285	0.37129	0.40528	0.370391	0.42281	0.427854	0.422279	0.421908	0.386511	0.413799	0.458836	0.41951	0.522542	0.470249	0.377095	0.221156	0.439002	NA	0.508993
GCA_000025685.1	0.327323	0.399278	0.505875	0.437116	0.38453	0.324826	0.508083	0.479508	0.385699	0.497792	0.428925	0.496629	0.60116	0.430424	0.474211	0.381262	0.405073	0.508993	NA
