# Supplementary material for: Growth temperature and chromatinization in archaea
Source: Nat Microbiol. 2022 Oct 20;7(11):1932–42. doi: 10.1038/s41564-022-01245-2 (PMC7613761; doi:10.1038/s41564-022-01245-2)
Supplement: Supplementary file 4 — Contains source data for supplementary figures. [file 41564_2022_1245_MOESM4_ESM.zip › Supplementary_Data/SourceData_F_S3B.xlsx]

## Sheet: SourceData_F_S3B
SpecieShort	Coverage
M.alvus	71.6462
N.maritimus	71.4831
M.marburgensis	69.546
T.volcanium	69.2005
M.luminyensis	66.6667
M.kandleri	66.5507
M.jannaschii	63.9209
M.thermautotrophicus	63.7265
H.salinarium	60.8666
T.acidophilum	60.6225
A.profundus	58.9552
H.volcanii	56.2265
M.barkeri	51.1167
T.kodakarensis	50.954
P.torridus	50.8795
A.fulgidus	50.7241
N.magadii	50.1289
F.placidus	48.4418
S.acidocaldarius	45.3608
