# Supplementary material for: Growth temperature and chromatinization in archaea
Source: Nat Microbiol. 2022 Oct 20;7(11):1932–42. doi: 10.1038/s41564-022-01245-2 (PMC7613761; doi:10.1038/s41564-022-01245-2)
Supplement: Supplementary file 4 — Contains source data for supplementary figures. [file 41564_2022_1245_MOESM4_ESM.zip › Supplementary_Data/SourceData_F_S13_ii.xlsx]

## Sheet: SourceData_F_S13_ii
Specie	HSP20	Prefoldin	RtcB	PercentNAPwCandidates
Archaeoglobus fulgidus	0.27721	0.0578951	0.124255	2.93865
Archaeoglobus profundus	0.145121	0.0866747	0.10858	5.38063
Ferroglobus placidus	0.419014	0.223581	0.193456	5.03822
Halobacterium salinarium	0.0749119	0.0629097	0.0261017	0.384177
Haloferax volcanii	0.114624	0.0413608	0.0181204	1.05076
Mathanocaldococcus jannaschii	0.38203	0.0998563	0.0606597	1.7767
Methanomassiliicoccus luminyensis	0.322143	0.150068	0.0290627	1.7301
Methanomethylophilus alvus	0	0.079003	0.0206624	0.138747
Methanopyrus kandleri	0.162898	0.0914843	0.274901	2.15185
Methanosarcina barkeri	0.0753097	0.04813	0.00651023	0.545581
Methanothermobacter marburgensis	0.175253	0.0636896	0.119978	1.65589
Methanothermobacter thermautotrophicus	0.176031	0.105648	0.119795	2.24373
Natrialba magadii	0.015943	0.000826065	0.0641329	0.220962
Nitrosopumilus maritimus SCM1	0.0481217	0.0115243	0.0468758	0.738489
Picrophilus torridus	0.340306	0.0416454	0.00855911	1.74191
Sulfolobus acidocaldarius	0.240972	0.105098	0.0930988	2.80928
Thermococcus kodakarensis KOD1	0.0927548	0.219719	0.142324	3.99115
Thermoplasma acidophilum	0.331002	0.0222333	0.00689525	1.27678
Thermoplasma volcanium	0.613356	0.0582047	0.198292	3.35756
