# Supplementary material for: Growth temperature and chromatinization in archaea
Source: Nat Microbiol. 2022 Oct 20;7(11):1932–42. doi: 10.1038/s41564-022-01245-2 (PMC7613761; doi:10.1038/s41564-022-01245-2)
Supplement: Supplementary file 4 — Contains source data for supplementary figures. [file 41564_2022_1245_MOESM4_ESM.zip › Supplementary_Data/SourceData_F_S14.xlsx]

## Sheet: SourceData_F_S14
Specie	PercentNAP	Alba	CBFD_NFYB_HMF	OGT_Manual
Archaeoglobus fulgidus	2.93865	1.31	1.62865	85
Archaeoglobus profundus	5.16525	1.99259	3.17266	85
Ferroglobus placidus	4.86653	2.73137	2.13516	85
Halobacterium salinarium	0.211721	0	0.028045	37
Haloferax volcanii	0.108115	0	0.0458751	45
Mathanocaldococcus jannaschii	0.716376	0.020324	0.696052	80
Methanomassiliicoccus luminyensis	0	0	0	37
Methanomethylophilus alvus	0	0	0	37
Methanopyrus kandleri	1.92097	0.650845	1.27013	98
Methanosarcina barkeri	0.319097	0	0.0505315	35
Methanothermobacter marburgensis	1.65589	0.148727	1.50717	65
Methanothermobacter thermautotrophicus	2.24373	0.186486	2.05724	65
Natrialba magadii	0.0283448	0	0	37
Nitrosopumilus maritimus SCM1	0.202609	0.195757	0.00685228	32
Picrophilus torridus	1.74191	1.14226	0	55
Sulfolobus acidocaldarius	2.54428	1.85462	0	80
Thermococcus kodakarensis KOD1	2.65029	0.88895	1.76134	85
Thermoplasma acidophilum	0.834214	0.480389	0	55
Thermoplasma volcanium	1.88114	0.638829	0	60
