# Supplementary material for: Growth temperature and chromatinization in archaea
Source: Nat Microbiol. 2022 Oct 20;7(11):1932–42. doi: 10.1038/s41564-022-01245-2 (PMC7613761; doi:10.1038/s41564-022-01245-2)
Supplement: Supplementary file 4 — Contains source data for supplementary figures. [file 41564_2022_1245_MOESM4_ESM.zip › Supplementary_Data/SourceData_F_S9A.xlsx]

## Sheet: SourceData_F_S9A
HVO.Protein.IDs	Knuppel_NormInt	Jevtic_NormInt
HVO_0001	0.0172777	0.0210619
HVO_0002	0.0036569	0.00625848
HVO_0003	0.00817577	0.00140033
HVO_0004	0.0313799	0.040862
HVO_0006	0.00213671	0.0148977
HVO_0008	0.0139641	0.0345226
HVO_0009	0.137147	0.109282
HVO_0010	0	0.00461201
HVO_0011	0.02202	0.0359256
HVO_0013	0.0383234	0.00136086
HVO_0014	0.0404393	0.0723649
HVO_0015	0.0212022	0.00337306
HVO_0016	0.00276151	0.00962434
HVO_0017	0.0245969	0.0706791
HVO_0019	0.0163348	0.00898047
HVO_0020	0.00308724	0.00963559
HVO_0024	0.0267129	0.140603
HVO_0025	0.339289	0.362127
HVO_0027	0.098378	0.0218932
HVO_0028	0.0756967	0.0805744
HVO_0029	0.0225712	0.0198562
HVO_0033	0.000673764	0.00647512
HVO_0034	0.00846833	0.00138227
HVO_0035	0.00299528	0.0222195
HVO_0037	0.00299273	0.00389411
HVO_0038	0.00136053	0.0161645
HVO_0039	0.0010022	0.0125266
HVO_0041	0.0256829	0.0228677
HVO_0042	0.00666758	0.016313
HVO_0043	0.0191441	0.0181846
HVO_0044	0.03607	0.0583892
HVO_0045	0.0174485	0.0238127
HVO_0046	0.0415729	0.0165488
HVO_0048	0.0147407	0.0242674
HVO_0049	0.132763	0.180497
HVO_0052	0.00233154	0.00801014
HVO_0054	0.140158	0.21541
HVO_0055	0.355351	0.327911
HVO_0056	0.0057571	0.0250008
HVO_0057	0.000270626	0.00425075
HVO_0059	0.0871715	0.0819557
HVO_0060	0.00336282	0.00958713
HVO_0061	0.00694107	0.0176531
HVO_0062	0.529264	0.14513
HVO_0064	0.00642588	0.0258297
HVO_0065	0.0102906	0.0215553
HVO_0067	0.000866871	0.00454855
HVO_0068	0.0006344	0.00509459
HVO_0069	0.0301612	0.0379306
HVO_0070	0.0782955	0.015866
HVO_0071	0.0316782	0.0605298
HVO_0073	0.00194681	0.0117949
HVO_0076	0.026378	0.0265207
HVO_0077	0.04172	0.0622392
HVO_0078	0.0651628	0.0255997
HVO_0081	0.0541664	0.0646267
HVO_0083	0.0478877	0.0519227
HVO_0085	0.000668297	0.00355787
HVO_0087	0.047396	0.104213
HVO_0091	0.0038937	0.00980046
HVO_0093	0.000213272	0.00834274
HVO_0097	0.000819331	0.00652593
HVO_0099	0.000199515	0.00304501
HVO_0099A	0.00874843	0.00487171
HVO_0100	0.0522195	0.0174766
HVO_0101	0.00102074	0.00455767
HVO_0102	0.00499033	0.0186249
HVO_0103	0.000757546	0.0104182
HVO_0104	0.338944	0.317977
HVO_0105	0.000523021	0.0086319
HVO_0107	0.0166026	0.00424301
HVO_0109	0.0598749	0.168484
HVO_0112	0.0660681	0.0435861
HVO_0113	0.000585589	0.00205381
HVO_0114	0.000573587	0.0122374
HVO_0115	0.0429137	0.0167646
HVO_0117	0.0551324	0.0218312
HVO_0118	0.124713	0.109363
HVO_0119	0.0874474	0.0413608
HVO_0120	0.0266402	0.0254403
HVO_0122	0.0112272	0.01784
HVO_0123	0.085113	0.0600557
HVO_0127	0.0177609	0.0312035
HVO_0128	0.0365174	0.0445036
HVO_0133	NA	0.362831
HVO_0134	0.0257016	0.124622
HVO_0135	0.00329019	0.019492
HVO_0136	0.0170445	0.00507663
HVO_0138	0.0810279	0.113667
HVO_0140	0.00217889	0.00817971
HVO_0143	0.00471842	0.00295758
HVO_0144	0.00315155	0.0267201
HVO_0145	0.0214482	0.052922
HVO_0154	0.000671653	0.010126
HVO_0156	0.00433868	0.0290573
HVO_0158	0.0153187	0.00318264
HVO_0161	0.085483	0.114468
HVO_0162	0.000851893	0.0037653
HVO_0163	0.0327411	0.0229526
HVO_0165	0.0428777	0.0531534
HVO_0167	0.102645	0.0595088
HVO_0170	0.00397226	0.0121351
HVO_0173	0.010351	0.0257986
HVO_0174	0.00207629	0.00715756
HVO_0175	0.284728	0.0962968
HVO_0177	0.000835856	0.00241067
HVO_0179	0.00401653	0.00606599
HVO_0180	0.0413027	0.0344988
HVO_0184	0.012819	0.00194496
HVO_0185	0.00346898	0.00563494
HVO_0186	0.00169818	0.00114373
HVO_0188	0.000340547	0.00287678
HVO_0190	0.0124986	0.0320614
HVO_0191	0.00490372	0.0155684
HVO_0194	0.00456736	0.0155362
HVO_0195	0.0177307	0.0562412
HVO_0196	0.154016	0.0923536
HVO_0197	0.0154408	0.0164818
HVO_0199	0.116079	0.182804
HVO_0203	0.121174	0.152329
HVO_0206	0.27591	0.210085
HVO_0207	0.00394355	0.0207348
HVO_0208	0.0196954	0.0275358
HVO_0209	0.0254773	0.0534606
HVO_0211	0.00581096	0.00675043
HVO_0212	0.0383658	0.00908594
HVO_0213	0.29485	0.111986
HVO_0214	0.109923	0.210333
HVO_0215	0.00140824	0.00891066
HVO_0219	0.00207774	0.00229645
HVO_0220	0.0519703	0.0288132
HVO_0221	0.00299569	0.000659165
HVO_0228	0.0482653	0.00905721
HVO_0229	7.41544e-05	0.00862638
HVO_0230	0.0217613	0.00371277
HVO_0232	0.000883374	0.00973976
HVO_0233	0.0859013	0.0489386
HVO_0234	0.0068466	0.0054411
HVO_0236	0.0142083	0.0181228
HVO_0237	0.00275165	0.00146876
HVO_0239	0.251075	0.449247
HVO_0240	0.0859725	0.0565288
HVO_0242	0.0225454	0.0166217
HVO_0243	0.0409049	0.0861517
HVO_0244	0	0.00814466
HVO_0246	8.62815e-05	0.00111478
HVO_0250	0.0124514	0.0247456
HVO_0251	0.00232288	0.00556497
HVO_0252	0.00166956	0.00562132
HVO_0253	0.00670636	0.0144462
HVO_0260	2.75725e-05	0.00729083
HVO_0266	0.000638262	0.00683177
HVO_0283	0.00145969	0.0304996
HVO_0284	0.00560389	0.00219706
HVO_0285	0.000333691	0.0123797
HVO_0286	0.000538609	0.0124387
HVO_0289	0.000348184	0.00112982
HVO_0290	0.00144549	0.00262576
HVO_0291	0.0858327	0.083868
HVO_0292	0.0858136	0.133791
HVO_0294	0.000584585	0.00545764
HVO_0296	0.00455504	0.0268109
HVO_0297	0.00475718	0.0183781
HVO_0298	0.0146212	0.00214391
HVO_0300	0.00415569	0.0086545
HVO_0303	0.00477332	0.00944445
HVO_0304	0.0457823	0.056413
HVO_0305	0.0365787	0.0144395
HVO_0306	0.00355872	0.0143566
HVO_0307	0.00536664	0.0275112
HVO_0309	0.0320794	0.0340915
HVO_0310	0.152177	0.0224398
HVO_0311	0.12377	0.148302
HVO_0313	0.258501	0.134831
HVO_0314	0.105279	0.118214
HVO_0315	0.077506	0.0331705
HVO_0316	0.715696	0.253299
HVO_0317	0.701774	0.421713
HVO_0318	0	0.0168048
HVO_0319	0.117769	0.0572252
HVO_0320	0.00210391	0.0148521
HVO_0321	0.0620528	0.108846
HVO_0322	0.0103169	0.013219
HVO_0324	0.0897818	0.172218
HVO_0326	0.0172413	0.025587
HVO_0327	0.0184619	0.0436435
HVO_0328	0.000119183	0.00593154
HVO_0329	0.395193	0.58684
HVO_0331	0.0106227	0.0188286
HVO_0334	0.0171695	0.0821086
HVO_0337	0.027461	0.0479537
HVO_0338	0	0.00148976
HVO_0339	0.00178128	0.0023541
HVO_0346	0.106581	0.00174484
HVO_0347	0.288962	0.186806
HVO_0348	0.19094	0.0632988
HVO_0349	0.377557	0.206748
HVO_0350	0.165717	0.138973
HVO_0351	0.00139222	0.000636869
HVO_0353	0.209894	0.225164
HVO_0354	0.791182	0.204423
HVO_0356	2.14746	1.89284
HVO_0357	0.0105862	0.0225717
HVO_0358	0.0142778	0.0258231
HVO_0359	NA	2.87962
HVO_0360	0.379188	0.220122
HVO_0380	0.00246185	0.00565574
HVO_0386	0.000218741	0.0100766
HVO_0388	0.150525	0.104584
HVO_0390	0.0122228	0.0258368
HVO_0391	0.00253487	0.00495906
HVO_0392	0.0562322	0.0254271
HVO_0393	0.101896	0.0921964
HVO_0396	0.00205745	0.00748841
HVO_0397	0.0200597	0.0679104
HVO_0398	0.00113717	0.00291486
HVO_0399	0.0193703	0.0183768
HVO_0400	0.165959	0.22774
HVO_0401	0.0180139	0.0243073
HVO_0402	0.00529604	0.00375525
HVO_0403	0.0024581	0.013211
HVO_0405	0.00525183	0.00414241
HVO_0406	0.0389244	0.0140292
HVO_0407	0.028462	0.105848
HVO_0409	0.00221983	0.0281552
HVO_0413	0.000414582	0.00663249
HVO_0414	0.00200518	0.022664
HVO_0415	0.0690903	0.100978
HVO_0417	0.0276682	0.0224202
HVO_0418	6.09619e-05	0.00629639
HVO_0420	0.00295287	0.00139554
HVO_0421	0.102733	0.111712
HVO_0422	0.0102305	0.0166201
HVO_0424	0.0711551	0.0865023
HVO_0425	0.00270004	0.00771796
HVO_0428	0.000989501	0.00775989
HVO_0429	0.0119315	0.0237114
HVO_0430	0.000313983	0.00506605
HVO_0431	0.0204809	0.0676454
HVO_0433	0.0218043	0.0387977
HVO_0435	0.00696637	0.01751
HVO_0436	0.0115167	0.0167839
HVO_0437	0.00859623	0.0419047
HVO_0438	0.119153	0.0523494
HVO_0441	0.010916	0.0158961
HVO_0444	0.00787482	0.016705
HVO_0445	0.00113525	0.00971554
HVO_0446	0.0140713	0.00617138
HVO_0447	0.0139819	0.0080971
HVO_0448	0.00889083	0.0306126
HVO_0449	0.0279681	0.0561428
HVO_0450	0.0131717	0.0409637
HVO_0451	0.000145749	0.00253669
HVO_0452	0.0860971	0.0948101
HVO_0454	0.0733242	0.0597547
HVO_0455	NA	0.528178
HVO_0459	0.0422475	0.126414
HVO_0462	0.000979037	0.00301727
HVO_0464	0.0284728	0.0307856
HVO_0466	0.122079	0.0598595
HVO_0467	0.034851	0.0517928
HVO_0469	0.011804	0.0310612
HVO_0470	0.0028297	0.0156616
HVO_0474	0.011702	0.024845
HVO_0475	0.00247361	0.0150423
HVO_0476	0.0613968	0.0794549
HVO_0477	0.00858225	0.0306909
HVO_0478	0.00517592	0.0203855
HVO_0480	0.142666	0.257269
HVO_0481	1.22057	0.354394
HVO_0482	0.00604025	0.00425221
HVO_0484	0.31541	0.225866
HVO_0486	0.00050251	0.0334778
HVO_0488	0.00399206	0.00291485
HVO_0491	0.0311467	0.0485282
HVO_0492	0	0.000526912
HVO_0493	0.00411715	0.0210952
HVO_0505	0.000133578	0.0029688
HVO_0506	0.000499525	0.00378391
HVO_0507	0.000506621	0.0014697
HVO_0508	0.0446722	0.0949269
HVO_0510	0.00326882	0.00151584
HVO_0511	0.0116157	0.0149404
HVO_0514	0.000521508	0.00486305
HVO_0519	0.100209	0.0563145
HVO_0520	0.0144206	0.0458751
HVO_0521	0.0163	0.021135
HVO_0522	0.00247606	0.00483713
HVO_0530	0.0519677	0.0250532
HVO_0531	0.000960919	0.0116527
HVO_0532	0.00194836	0.00523618
HVO_0534	0.0235058	0.0288956
HVO_0536	0.154633	0.0163315
HVO_0541	0.0845803	0.0378401
HVO_0543	0.000990925	0.00137946
HVO_0544	0.00157091	0.0113096
HVO_0545	0.00203646	0.00430611
HVO_0547	0.0046915	0.0112143
HVO_0549	0.0526797	0.0713352
HVO_0551	0.0361337	0.0250259
HVO_0552	0.0457625	0.0736564
HVO_0553	0	0.00261729
HVO_0554	0	0.000174104
HVO_0558	0.00671831	0.0237278
HVO_0561	0.117185	0.0737385
HVO_0562	0	0.000842784
HVO_0564	0.0098495	0.022745
HVO_0565	0.00625373	0.0238855
HVO_0566	0.00310873	0.0129484
HVO_0568	0.00106043	0.00760845
HVO_0569	0.00808435	0.0288598
HVO_0570	0.0179391	0.0484284
HVO_0571	0.00442576	0.0159136
HVO_0572	0.0139022	0.00857729
HVO_0573	0.0298834	0.0136986
HVO_0574	0.000109967	0.00248084
HVO_0575	0.00142418	0.0121747
HVO_0579	0.00467753	0.0163079
HVO_0580	0.00576217	0.0307714
HVO_0581	0.119663	0.0939297
HVO_0585	0.00796002	0.00851691
HVO_0586	0.00353608	0.00454091
HVO_0589	0.000575837	0.0070898
HVO_0590	0.0443501	0.0680171
HVO_0591	0.0139931	0.0218726
HVO_0592	0.000659791	0.00096833
HVO_0595	0.00685728	0.0170425
HVO_0596	0.00150171	0.00488027
HVO_0597	0.0023618	0.00664316
HVO_0598	8.916e-05	0.000771303
HVO_0600	0.00615786	0.0241796
HVO_0601	0.00339655	0.0198034
HVO_0602	0.029332	0.0434551
HVO_0605	0.00112737	0.00306492
HVO_0609	0	0.0188356
HVO_0626	0.00159089	0.00106272
HVO_0627	0.0180733	0.0314632
HVO_0628	0.0300475	0.00899581
HVO_0629	0.000358636	0.00266985
HVO_0634	0.00118089	0.0133441
HVO_0639	0.00668996	0.0337935
HVO_0643	0	0.00140925
HVO_0644	0.000493306	0.00768025
HVO_0647	0.01899	0.0126489
HVO_0648	0.00137903	0.00951961
HVO_0650	0.0134748	0.000522615
HVO_0651	0.312742	0.0118539
HVO_0652	0.000705397	0.00202628
HVO_0653	0.00909731	0.0383084
HVO_0654	0.208777	0.00497925
HVO_0655	0.000400696	0.00456047
HVO_0656	0.000325515	0.00721435
HVO_0658	0.0217589	0.029072
HVO_0659	0.00712149	0.00605012
HVO_0661	0.0381643	0.108515
HVO_0662	0.0182272	0.029307
HVO_0665	0.000648195	0.00618958
HVO_0668	0.00304965	0.0239681
HVO_0669	0.00121486	0.00414349
HVO_0670	0.00385487	0.0207872
HVO_0674	0.0121225	0.0227509
HVO_0675	0.0062248	0.00433129
HVO_0677	0.564318	0.640893
HVO_0680	0.0169232	0.0345827
HVO_0681	0.0399039	0.0501234
HVO_0682	0.000165311	0.00129207
HVO_0684	0.141385	0.147968
HVO_0687	0.000741332	0.00726153
HVO_0688	0.0800374	0.0179605
HVO_0689	0.0381401	0.0324762
HVO_0690	0.0022029	0.00185313
HVO_0692	0.0930583	0.148071
HVO_0694	0.0270388	0.0537697
HVO_0696	0.000738722	0.00179484
HVO_0697	0.0252673	0.0157271
HVO_0699	0.131597	0.177506
HVO_0700	0.197874	0.0263569
HVO_0701	0.00721227	0.0847568
HVO_0702	6.9843e-05	0.0218616
HVO_0703	0.0235217	0.00973082
HVO_0704	0.00708759	0.0139758
HVO_0707	0.00357564	0.00386809
HVO_0708	0.00300339	0.0257334
HVO_0709	0.000497758	0.00168767
HVO_0710	0.0035158	0.0139165
HVO_0711	0.00695912	0.0304341
HVO_0712	0.00254029	0.00694338
HVO_0716	0.00485272	0.00741974
HVO_0717	0.149298	0.0871569
HVO_0718	0.00107885	0.0275702
HVO_0719	0.0307116	0.0690645
HVO_0720	0.00992972	0.00172499
HVO_0721	0.00160062	0.0135345
HVO_0722	0.000348249	0.00366891
HVO_0724	0.00703363	0.12625
HVO_0725	0.0950099	0.191002
HVO_0726	0.00084504	0.00718172
HVO_0727	0.0021374	0.00302433
HVO_0729	0.36558	0.175888
HVO_0730	0.019596	0.0255227
HVO_0731	0.00694781	0.0113722
HVO_0732	0.00621164	0.0142902
HVO_0734	0.000407778	0.00488538
HVO_0736	0.0361567	0.00809497
HVO_0738	0.101334	0.0349757
HVO_0739	0.00338644	0.00629016
HVO_0741	0.00677832	0.0116641
HVO_0742	0.00622671	0.00473429
HVO_0743	0.0945967	0.0893941
HVO_0754	0.012575	0.00844775
HVO_0755	0.00697146	0.0170213
HVO_0757	0.00426863	0.0159031
HVO_0758	0.0120989	0.00573735
HVO_0760	0.00378913	0.0244149
HVO_0761	0.00221672	0.00226397
HVO_0762	0.00108645	0.00528254
HVO_0763	0.00075122	0.00258755
HVO_0764	0.000626669	0.00367062
HVO_0766	0.0222088	0.0595851
HVO_0768	0.016142	0.0158457
HVO_0769	0.139087	0.243273
HVO_0773	0.0134046	0.0253597
HVO_0774	0.00203103	0.010867
HVO_0775	0.00285555	0.00675895
HVO_0778	NA	0.738121
HVO_0781	0.00191657	0.00598492
HVO_0782	0.010174	0.0250487
HVO_0783	0.107709	0.0831359
HVO_0786	0.00193816	0.0171922
HVO_0787	0.0156538	0.354261
HVO_0788	0.00308408	0.0758053
HVO_0790	0.0777399	0.147832
HVO_0792	0.100491	0.0821651
HVO_0793	0.000498902	0.00029382
HVO_0794	0.0144689	0.000994937
HVO_0795	0.0596638	0.0447803
HVO_0796	0.0014351	0.00221013
HVO_0797	0.0122312	0.0193068
HVO_0798	0.000484547	0.00496296
HVO_0801	0.104814	0.189787
HVO_0805	0.00126975	0.00212692
HVO_0806	0.347062	0.349936
HVO_0807	0.00206513	0.00402825
HVO_0808	0.00170679	0.00183297
HVO_0809	0.191317	0.316214
HVO_0810	0	0.00248922
HVO_0811	0.00120608	0.0105671
HVO_0812	0.0243375	0.0761531
HVO_0815	0.006013	0.0158729
HVO_0817	0.0513663	0.116743
HVO_0818	0.0275537	0.0627147
HVO_0819	0.0202401	0.0498477
HVO_0821	0.000502882	0.000335254
HVO_0822	0.0143827	0.0395112
HVO_0824	0.00488542	0.0152508
HVO_0826	0.0835377	0.0366848
HVO_0827	0.0354166	0.00143648
HVO_0829	0.00484922	0.0188677
HVO_0830	0.00375564	0.0222587
HVO_0831	0.0150352	0.0164655
HVO_0832	0.00964492	0.106714
HVO_0835	0.0177876	0.0314531
HVO_0836	0.0767367	0.0765701
HVO_0837	0.00719006	0.0208503
HVO_0838	0.0108712	0.0298678
HVO_0841	0.0271772	0.115721
HVO_0842	0	0.00389262
HVO_0843	0.0332274	0.00948408
HVO_0844	0.00222456	0.000862763
HVO_0845	0.00155537	0.0113325
HVO_0848	0.00888345	0.00877461
HVO_0850	0.181981	0.139716
HVO_0853	0.0296553	0.0208067
HVO_0854	0.103316	0.0711041
HVO_0855	0.000160431	0.00163691
HVO_0858	0.0433715	0.0309835
HVO_0859	0.756675	0.066874
HVO_0860	0.458801	0.455586
HVO_0861	0.548933	0.216813
HVO_0863	0.0142454	0.0333399
HVO_0865	0.00128781	0.0073508
HVO_0866	0.00193851	0.00532254
HVO_0867	0.0282908	0.0529516
HVO_0868	0.0318189	0.0305846
HVO_0869	0.0499067	0.021847
HVO_0870	0.188392	0.128884
HVO_0873	0.000554893	0.00515863
HVO_0874	0.144413	0.420358
HVO_0876	0.125929	0.0522539
HVO_0878	0.00304616	0.0154161
HVO_0879	0.0268659	0.0154861
HVO_0880	1.03752	0.195526
HVO_0881	0.0055716	0.00456738
HVO_0884	0.0658278	0.0886258
HVO_0887	0.200643	0.0570106
HVO_0888	0.360115	0.40816
HVO_0889	0.0444382	0.0726966
HVO_0891	0.0260969	0.00356329
HVO_0892	0.00444967	0.0198861
HVO_0893	0.0206195	0.0248481
HVO_0894	0.0331436	0.0337041
HVO_0896	0.000796395	0.00786546
HVO_0907	0.00382365	0.0146731
HVO_0908	0.0430164	0.00143911
HVO_0909	0.00217797	0.000591088
HVO_0911	0.0226438	0.0410917
HVO_0914	0.186429	0.0996533
HVO_0916	0.0130687	0.0604506
HVO_0929	0.00606631	0.0181704
HVO_0931	0.0143302	0.00706718
HVO_0932	0	0.00256681
HVO_0937	0.00865599	0.0258715
HVO_0939	0.00483053	0.0115084
HVO_0940	0.00303974	0.019721
HVO_0941	0	0.00436887
HVO_0943	0.00676701	0.00199421
HVO_0944	0.0165316	0.0874998
HVO_0945	0.000174379	0.00106309
HVO_0948	0.000233552	0.0170627
HVO_0950	0.0266525	0.0555232
HVO_0952	0.00109879	0.0356525
HVO_0954	0.00169843	0.0104739
HVO_0959	0.000213984	0.00491787
HVO_0960	0.126619	0.114927
HVO_0962	0.00182382	0.000249414
HVO_0964	0.00798009	0.020616
HVO_0965	0.00358147	0.0112183
HVO_0966	0.00745473	0.0346259
HVO_0968	0.00409671	0.00180354
HVO_0970	0.0370837	0.0469068
HVO_0971	0	0.00281757
HVO_0972	0.0469392	0.0402103
HVO_0973	0.237554	0.24389
HVO_0974	0.031393	0.0967739
HVO_0975	0.000736319	0.0444474
HVO_0976	0.00293013	0.00396961
HVO_0977	0.000510641	0.00106689
HVO_0978	0.013525	0.0265694
HVO_0979	0.0940106	0.0586341
HVO_0980	0.369657	0.226139
HVO_0981	0.00306798	0.00655935
HVO_0982	0.0629301	0.149473
HVO_0986	0.00424319	0.0118066
HVO_0987	0.000248834	0.033325
HVO_0988	0.000883972	0.0244239
HVO_0989	0.0163944	0.00548326
HVO_0990	0.00153552	0.0128902
HVO_0991	0.0107862	0.0182465
HVO_0995	0.00425002	0.0110831
HVO_0996	0.00328535	0.0163321
HVO_0997	0.0449405	0.0437076
HVO_0999	0.414582	0.348448
HVO_1000	0.507306	0.423496
HVO_1004	0.0381421	0.00177265
HVO_1006	0.0154179	0.0352112
HVO_1009	0.0529925	0.133091
HVO_1011	0.000754767	0.00597883
HVO_1014	0.00876623	0.0101307
HVO_1015	0.000329837	0.00221895
HVO_1016	8.01633e-05	0.00426838
HVO_1017	0.00169496	0.00517435
HVO_1018	0.298978	0.124776
HVO_1020	0.235154	0.222532
HVO_1021	0.000209122	0.00175097
HVO_1022	0.0856534	0.103602
HVO_1023	0.00331122	0.00568689
HVO_1024	0.0229674	0.00880918
HVO_1025	0.0664953	0.0729399
HVO_1027	0.0163175	0.0116857
HVO_1031	0.0221899	0.0453043
HVO_1032	0.00506705	0.00827122
HVO_1033	0.000188099	0.000766934
HVO_1034	0.00166717	0.0139985
HVO_1036	0.0156124	0.0112923
HVO_1037	0.00542182	0.0543546
HVO_1038	0.0154833	0.0105288
HVO_1040	0.000375396	0.000758218
HVO_1041	0.025957	0.108642
HVO_1042	0.1259	0.172643
HVO_1043	0.00181892	0.0171626
HVO_1044	0.0246002	0.0470398
HVO_1047	0.00669161	0.0351194
HVO_1048	0.0212388	0.0228901
HVO_1049	0.00627216	0.0164438
HVO_1050	0.00570141	0.0123561
HVO_1053	0.0308972	0.00685492
HVO_1054	0.0423163	0.101814
HVO_1055	0.0076902	0.00275892
HVO_1057	0.000128772	0.00345064
HVO_1058	0.010055	0.0594362
HVO_1059	0	0.00181149
HVO_1061	0.0744609	0.140398
HVO_1062	0.0111302	0.0189512
HVO_1063	0.000372838	0.000651133
HVO_1065	0.00218924	0.00374135
HVO_1066	2.54874e-05	0.00458995
HVO_1069	0.000303951	0.00358404
HVO_1071	0.000683961	0.00305154
HVO_1072	0.146578	0.0155331
HVO_1073	0.0567649	0.0692072
HVO_1075	0.0106124	0.0148434
HVO_1076	0.0232663	0.0733611
HVO_1077	0.00676777	0.0672023
HVO_1080	0.0603377	0.0184228
HVO_1081	0.0476296	0.0157174
HVO_1082	0.136453	0.24497
HVO_1083	0.0169042	0.0462777
HVO_1084	0.0138812	0.0343948
HVO_1085	0.0210217	0.0279342
HVO_1087	0.034825	0.0177713
HVO_1088	0.0183341	0.025874
HVO_1090	0.0445457	0.0347358
HVO_1091	0.412189	0.0870377
HVO_1092	0.00191747	0.00458882
HVO_1093	0.0308293	0.0472017
HVO_1094	0.00388838	0.0166656
HVO_1095	0.00198133	0.0116505
HVO_1097	0.00292704	0.016228
HVO_1098	0.000435404	0.00983534
HVO_1099	0.00697489	0.0288239
HVO_1100	0.00426487	0.0177374
HVO_1101	0.0224929	0.0381858
HVO_1102	0.016178	0.0256884
HVO_1103	0.000259082	0.00252315
HVO_1105	0.0552493	0.0460622
HVO_1107	0	0.000790375
HVO_1108	0.00501051	0.0131214
HVO_1109	0.0290942	0.0235813
HVO_1110	0.0251073	0.0065829
HVO_1112	0.00222397	0.0127291
HVO_1113	0	0.014212
HVO_1117	0.00583035	0.00295089
HVO_1119	0.00180108	0.00445599
HVO_1120	0.0216527	0.0156553
HVO_1121	0.0146207	0.0206651
HVO_1123	0.0757488	0.0662946
HVO_1125	0.0678061	0.0468379
HVO_1127	0.00352071	0.00900163
HVO_1128	0.0115647	0.0260901
HVO_1129	0.0106113	0.0339326
HVO_1130	0.00346812	0.00313291
HVO_1131	0.0357329	0.03279
HVO_1132	0.177047	0.270188
HVO_1133	0.358374	0.241213
HVO_1134	0.0712072	0.0952491
HVO_1135	8.96953e-05	0.00467732
HVO_1137	0.000529201	0.00202849
HVO_1139	0.0120513	0.0235225
HVO_1140	0.0314816	0.0569199
HVO_1141	0.000294765	0.000747984
HVO_1142	0.0107871	0.0163785
HVO_1144	0.00353731	0.000868154
HVO_1145	0.993735	0.599715
HVO_1146	0.00244163	0.00395419
HVO_1147	0.00307824	0.00961894
HVO_1148	0.661342	0.14641
HVO_1150	0.00241357	0.0028944
HVO_1163	0.00411692	0.000929357
HVO_1164	0.0600325	0.0910401
HVO_1165	0.0167463	0.0449928
HVO_1166	0.039666	0.0207475
HVO_1168	0.00351791	0.0294037
HVO_1169	0.00129601	0.012286
HVO_1170	0.0431575	0.0166122
HVO_1171	0.000274835	0.00401941
HVO_1172	0.0524705	0.0310118
HVO_1173	0.0236607	0.0431255
HVO_1174	0.043458	0.0440225
HVO_1175	0.0590382	0.0754978
HVO_1176	0.000397326	0.018624
HVO_1177	0.00239989	0.0150614
HVO_1179	0.00227227	0.00940808
HVO_1181	0.0385296	0.060473
HVO_1184	0.00020455	0.00372476
HVO_1187	0.0286809	0.0574098
HVO_1189	0.3481	0.292459
HVO_1190	0.00147404	0.0089396
HVO_1191	0.00859662	0.00888931
HVO_1197	0.000714978	0.000570656
HVO_1198	0.0808931	0.0565118
HVO_1199	0.0181619	0.0417847
HVO_1206	7.678e-05	0.000860201
HVO_1207	0.000148161	0.00315229
HVO_1208	0.00303969	0.00174879
HVO_1209	0.0339071	0.0602798
HVO_1210	0.00190286	0.00216373
HVO_1212	0.0711348	0.1156
HVO_1222	0	0.000347179
HVO_1223	0.000146215	0.0150216
HVO_1225	0.000181088	0.00616666
HVO_1227	6.90852e-05	0.00284009
HVO_1228	0.109932	0.403773
HVO_1232	0.000837093	0.00233785
HVO_1235	0.00610064	0.0379816
HVO_1236	0.00361258	0.0271202
HVO_1238	0.0155196	0.0162996
HVO_1240	0.0115867	0.0498468
HVO_1241	0.0530327	0.0240977
HVO_1242	0.0061857	0.0170009
HVO_1244	0	0.00183762
HVO_1245	0.0275443	0.050231
HVO_1248	0.0169684	0.00296778
HVO_1249	0.00372241	0.0305379
HVO_1250	0.0186658	0.0073223
HVO_1257	0.00185439	0.0219302
HVO_1260	0.000194803	0.00149272
HVO_1261	0.00156032	0.00205663
HVO_1262	0.000234696	0.00153648
HVO_1264	0.000622839	0.000696647
HVO_1265	0.0167271	0.0662404
HVO_1266	0.00304555	0.00785785
HVO_1268	0.00662234	0.0184767
HVO_1271	0.0284845	0.026109
HVO_1272	0.00242562	0.0131313
HVO_1273	0.132957	0.107096
HVO_1274	0	0.00252801
HVO_1278	0.000257097	0.0108929
HVO_1279	0.00487027	0.0077643
HVO_1282	0.00461209	0.00648912
HVO_1283	0.000196972	0.00648153
HVO_1284	0.084181	0.161702
HVO_1286	0.00636307	0.0133968
HVO_1287	0.0104003	0.0420431
HVO_1289	0.129007	0.357013
HVO_1291	0.0348046	0.0214159
HVO_1293	0.00279626	0.00816479
HVO_1294	0.00328376	0.0241282
HVO_1295	0.0248547	0.0834126
HVO_1296	0.00691666	0.0223395
HVO_1299	0.0393066	0.0127736
HVO_1300	0.121358	0.189684
HVO_1303	0.0122895	0.0313502
HVO_1304	0.447866	0.146465
HVO_1305	0.900996	0.183498
HVO_1306	0.0222359	0.0448503
HVO_1308	0.00429112	0.0222165
HVO_1309	0.0463018	0.0775851
HVO_1311	0.0173429	0.016118
HVO_1312	0.000701571	0.0145638
HVO_1313	0.00953532	0.00810708
HVO_1314	0.0079108	0.00398958
HVO_1318	0	0.00140538
HVO_1322	0.00980563	0.00763407
HVO_1323	0.00197244	0.00445586
HVO_1324	0.0181274	0.02706
HVO_1327	0.0232836	0.0818908
HVO_1332	0.022192	0.0277217
HVO_1333	0.000329825	0.00873914
HVO_1337	0.0541312	0.0721699
HVO_1338	0.0617757	0.0518204
HVO_1339	7.73788e-05	0.000757794
HVO_1340	0.00220849	0.0131645
HVO_1341	0.00402992	0.0161744
HVO_1342	0.02178	0.0245315
HVO_1344	0.0786693	0.200166
HVO_1346	0.00393568	0.0217866
HVO_1347	0.00535049	0.00111697
HVO_1348	0.0177082	0.0614658
HVO_1351	4.07053e-05	0.00621291
HVO_1354	0.0101899	0.0276427
HVO_1356	0.00937067	0.0163991
HVO_1357	0.00258883	0.0130939
HVO_1358	0.00336024	0.00709088
HVO_1360	0.00722536	0.0198527
HVO_1365	0.000280224	0.0026023
HVO_1368	0.00315644	0.0128562
HVO_1369	0.00668335	0.00277081
HVO_1370	0.0744392	0.123395
HVO_1371	0.0294221	0.062704
HVO_1372	0.0265814	0.0119735
HVO_1373	0.015429	0.0181894
HVO_1374	0.0103128	0.0515741
HVO_1375	0.00778938	0.014706
HVO_1377	0.0303026	0.0220296
HVO_1380	0.023303	0.0401414
HVO_1381	0.0118022	0.0437393
HVO_1382	0.121286	0.129204
HVO_1383	0.0211217	0.0294618
HVO_1385	0.0229948	0.0221192
HVO_1387	0.0150083	0.0727651
HVO_1388	0.010599	0.0358212
HVO_1389	0.00604152	0.0073678
HVO_1391	0.0125479	0.060894
HVO_1392	0.0213587	0.0199853
HVO_1393	0.00674972	0.0169388
HVO_1394	0.000607916	0.0216189
HVO_1395	0.0583046	0.0910454
HVO_1396	0.0615061	0.137477
HVO_1398	0.000384345	0.00734424
HVO_1399	0.000180825	0.01894
HVO_1400	0.0251925	0.017768
HVO_1401	0.38576	0.0678248
HVO_1402	0.106238	0.0883011
HVO_1405	0	0.00187283
HVO_1407	0.00228757	0.017286
HVO_1409	0.00134568	0.00501463
HVO_1412	0.0644533	0.120431
HVO_1413	0.00538914	0.0251105
HVO_1419	0.00616764	0.0154898
HVO_1424	0.00517049	0.019575
HVO_1425	0.00641037	0.0152134
HVO_1437	0.00948332	0.00706107
HVO_1438	0.00180736	0.0129418
HVO_1439	0.0671907	0.088764
HVO_1440	0.197334	0.002502
HVO_1441	0	0.000568741
HVO_1442	0	0.00718823
HVO_1443	0.0214095	0.0143205
HVO_1444	0.132636	0.149669
HVO_1446	0.000139528	0.000934115
HVO_1447	0.0132992	0.0281565
HVO_1450	0.00839458	0.00572587
HVO_1451	0.0528171	0.0952618
HVO_1452	0.00975897	0.0145126
HVO_1453	0.0525119	0.0868791
HVO_1454	0.121918	0.185576
HVO_1455	0.0344719	0.124452
HVO_1457	0.00945192	0.0124848
HVO_1459	0.0275605	0.0298099
HVO_1460	0.00213051	0.00665332
HVO_1461	0	0.00459071
HVO_1464	0	0.0112231
HVO_1465	0.029626	0.0885479
HVO_1469	0.0262389	0.0362381
HVO_1470	0.00731322	0.0151852
HVO_1471	0.0062433	0.0061673
HVO_1472	0.0113882	0.00677726
HVO_1473	0.0285414	0.0177671
HVO_1475	0.00154786	0.00273581
HVO_1476	0.00050293	0.00330941
HVO_1478	0.0520701	0.0186295
HVO_1479	0.000222256	0.00811166
HVO_1480	0.012387	0.0136191
HVO_1481	0.0689491	0.150014
HVO_1482	0.0262483	0.0369575
HVO_1484	0.00383048	0.00769645
HVO_1485	0.00277978	0.0131141
HVO_1486	0.000724689	0.000552281
HVO_1487	0.000463244	0.0127432
HVO_1488	0.483923	0.283493
HVO_1491	0.0263924	0.0289995
HVO_1492	0.0215108	0.0137933
HVO_1493	0.019287	0.0167123
HVO_1494	0.128534	0.0341154
HVO_1495	0.0425781	0.00617844
HVO_1496	0.105133	0.220291
HVO_1497	0.0340273	0.00632752
HVO_1498	0.0741799	0.0594536
HVO_1499	0	0.00527474
HVO_1500	0.0131331	0.023599
HVO_1501	0.0127457	0.012548
HVO_1503	0.01484	0.0145806
HVO_1504	0.0270978	0.0457203
HVO_1506	0.0515891	0.0363822
HVO_1507	0.0283419	0.0514864
HVO_1508	0.0313518	0.0483441
HVO_1512	0.000300061	0.00190329
HVO_1513	0.00500987	0.0220813
HVO_1514	0	0.000736001
HVO_1515	0.0200053	0.0186645
HVO_1517	0.0014237	0.00444656
HVO_1522	0.0208633	0.0663763
HVO_1523	0.00144759	0.00734495
HVO_1523A	0.00178452	0.00498348
HVO_1527	0.0178396	0.0690881
HVO_1528	0.000548526	0.0101273
HVO_1529	0.011181	0.0404948
HVO_1530	0.0549455	0.0970028
HVO_1531	0.039444	0.0487971
HVO_1534	0.00307855	0.0134869
HVO_1536	0.0284406	0.0492389
HVO_1537	0.000830389	0.0057847
HVO_1538	0.070288	0.0370041
HVO_1539	0.0799637	0.0272565
HVO_1540	0.0393286	0.0145304
HVO_1541	0.142085	0.185203
HVO_1542	0	0.0010404
HVO_1543	0.0561228	0.0102751
HVO_1544	0.029077	0.0304005
HVO_1545	0.197715	0.1843
HVO_1546	0.197334	0.0497752
HVO_1547	0.156781	0.111414
HVO_1548	9.55338e-05	0.00623268
HVO_1550	0.0216718	0.0328343
HVO_1552	0.00712441	0.0158429
HVO_1553	0.00499538	0.0355011
HVO_1554	0.00128581	0.0161081
HVO_1557	0.00932935	0.018781
HVO_1558	0.000190869	0.000663044
HVO_1559	0.0236795	0.0544175
HVO_1560	0.152934	0.0989467
HVO_1562	0.152263	0.113534
HVO_1563	0	0.0089233
HVO_1564	0.00392124	0.00762285
HVO_1565	0.0308819	0.0429097
HVO_1567	0.00275595	0.00890349
HVO_1568	0.0119722	0.0459137
HVO_1570	0.0470714	0.10955
HVO_1571	0.233839	0.147448
HVO_1572	0.125035	0.0635682
HVO_1573	0.157311	0.120091
HVO_1574	0.00990163	0.0189471
HVO_1575	0.0598799	0.0680095
HVO_1576	0.0439702	0.022811
HVO_1577	0.436257	0.720114
HVO_1578	0.157153	0.108451
HVO_1579	0.0212346	0.0412227
HVO_1581	0.0282561	0.000424721
HVO_1583	0.000419907	0.000277915
HVO_1584	0.00187158	0.00532302
HVO_1585	0.00967378	0.0482292
HVO_1587	0.00158233	0.0122454
HVO_1588	0.00182517	0.019451
HVO_1589	0.0300357	0.0260714
HVO_1590	0.687826	0.762977
HVO_1591	0.00196996	0.0040002
HVO_1592	0.095057	0.0344816
HVO_1593	0.0389465	0.0312752
HVO_1594	0.0135097	0.0335835
HVO_1595	0.00665703	0.0066707
HVO_1596	0.00167225	0.012739
HVO_1597	0.000618265	0.00919415
HVO_1598	0.00177752	0.0203991
HVO_1599	0.0212427	0.00144417
HVO_1601	0.00117297	0.00516275
HVO_1602	0	0.0035802
HVO_1603	0.0582141	0.00571006
HVO_1604	0.0173796	0.0525923
HVO_1605	0.00601018	0.0468054
HVO_1608	0.0145288	0.0311898
HVO_1610	7.36929e-05	0.000497958
HVO_1611	0.0501903	0.035826
HVO_1613	0.052756	0.0112204
HVO_1614	0.00508184	0.00490993
HVO_1615	0.00532678	0.0184354
HVO_1616	0.00753954	0.0277294
HVO_1619	0.00166738	0.00491229
HVO_1620	0.000534464	0.004111
HVO_1623	0.0290322	0.0210617
HVO_1625	0.0372925	0.0390219
HVO_1626	0.024969	0.0115487
HVO_1629	0.0062344	0.0135679
HVO_1631	0.044534	0.053087
HVO_1632	0.00233187	0.00166112
HVO_1633	0.0433687	0.00615019
HVO_1637	0.613218	0.0278166
HVO_1648	0.0110772	0.0168646
HVO_1649	0.286215	0.169314
HVO_1650	0.00172329	0.00927539
HVO_1651	0.00536816	0.0145328
HVO_1653	0.00227383	0.0102054
HVO_1654	0.0252589	0.0357539
HVO_1655	0.0318081	0.0262028
HVO_1656	0.0135565	0.0294805
HVO_1657	0.0127147	0.0320201
HVO_1658	0.0020699	0.0261562
HVO_1660	0.0339605	0.0615993
HVO_1664	0.00114739	0.000314757
HVO_1666	0.00406463	0.00639842
HVO_1667	0.0200113	0.00536043
HVO_1668	0.00844493	0.0263956
HVO_1669	0.00829541	0.016356
HVO_1670	0.0279734	0.0370916
HVO_1673	0.0215075	0.0407325
HVO_1675	0.000547694	0.00740846
HVO_1676	0.00395523	0.00256154
HVO_1677	0.00183162	0.00298205
HVO_1678	0.0243871	0.0253869
HVO_1680	0.000641126	0.0124854
HVO_1681	0.00579857	0.0172117
HVO_1683	0.0173065	0.280543
HVO_1684	0.274687	0.207032
HVO_1685	0.00245923	0.00978531
HVO_1690	0.0364095	0.0476405
HVO_1691	0.0613352	0.0369902
HVO_1692	0.0246154	0.0452668
HVO_1693	0.00420844	0.0175717
HVO_1696	0.000811016	0.00572122
HVO_1697	0.089469	0.141491
HVO_1698	0.00387136	0.00393808
HVO_1699	0.00515201	0.0576469
HVO_1700	0.000421139	0.0103736
HVO_1701	0.0020479	0.00153726
HVO_1703	0.000212471	0.00660803
HVO_1704	0.0298554	0.0430284
HVO_1705	0.127443	0.261618
HVO_1706	0.000141245	0.0127363
HVO_1707	0.0277419	0.0047316
HVO_1710	0.0197281	0.0202164
HVO_1711	0.0351615	0.0376391
HVO_1712	0.00028333	0.000894437
HVO_1715	0.000146242	0.00191206
HVO_1716	0.0288352	0.0279592
HVO_1717	0.00904429	0.00440459
HVO_1718	0.0195018	0.0122839
HVO_1723	0.0167124	0.0138873
HVO_1725	0.0170755	0.0207156
HVO_1726	0.00195753	0.0360377
HVO_1727	0.0337707	0.13876
HVO_1733	0.0141964	0.0185441
HVO_1734	0.00226569	0.00501016
HVO_1735	0.0147201	0.02102
HVO_1737	0.000148297	0.00130155
HVO_1739	0.000297298	0.00316908
HVO_1740	0.000208619	0.00597511
HVO_1741	0.0159335	0.0127574
HVO_1742	0.00127465	0.00495456
HVO_1743	0.00360803	0.0310529
HVO_1745	0.0300536	0.0394924
HVO_1746	0.00497496	0.0115834
HVO_1749	0.00218123	0.0283289
HVO_1751	0.00173453	0.0363417
HVO_1752	0.0073756	0.045364
HVO_1753	0.0322806	0.020594
HVO_1758	0.0223786	0.0663685
HVO_1760	0.0465469	0.0431005
HVO_1761	0.00460323	0.020742
HVO_1778	0.107062	0.195312
HVO_1780	0.000180469	0.000487947
HVO_1783	0.000413067	0.00493116
HVO_1785	0.000913456	0.000894344
HVO_1787	0.000355089	0.00391469
HVO_1788	0.0451789	0.0726905
HVO_1792	0.00405756	0.0168424
HVO_1792A	0.00103997	0.00171374
HVO_1797	0.000196235	0.00244067
HVO_1799	0.0730381	0.0497431
HVO_1803	0.0073014	0.0401017
HVO_1804	0.0214074	0.0607893
HVO_1809	0.000841658	0.00741943
HVO_1810	0.00116663	0.00104744
HVO_1811	0.00025724	0.000897582
HVO_1812	0.000498215	0.0142395
HVO_1814	0.00121546	0.00333989
HVO_1816	0.0178848	0.0210928
HVO_1819	0.0107311	0.00277509
HVO_1820	0.0140379	0.0563592
HVO_1821	0.00116623	0.00270276
HVO_1822	0.0146572	0.0186092
HVO_1823	0.0198048	0.0547595
HVO_1824	0.142215	0.142681
HVO_1825	0.0119665	0.0211022
HVO_1826	0.00521581	0.0135096
HVO_1827	0.469125	0.390541
HVO_1829	0.0717412	0.0203163
HVO_1831	0.0494935	0.0101506
HVO_1841A	0.000289677	0.00151793
HVO_1847	0.0296383	0.0518908
HVO_1848A	0.00402265	0.000951035
HVO_1849	0.00173031	0.0163329
HVO_1853	0.014388	0.00986443
HVO_1854	0.0966806	0.203264
HVO_1856	0.0025258	0.00687664
HVO_1857	0.034435	0.0348832
HVO_1858	0.887506	0.0429399
HVO_1859	0.000108696	0.0091458
HVO_1861	0.00800705	0.0122074
HVO_1862	6.59269e-05	0.00169373
HVO_1864	0.0071876	0.0231056
HVO_1866	0.090879	0.0733427
HVO_1867	0.0701926	0.0780354
HVO_1868	0.0142205	0.0176411
HVO_1869	0.00361044	0.0522
HVO_1870	0.00374997	0.0529881
HVO_1871	0.202856	0.203789
HVO_1874	0.114916	0.0624696
HVO_1875	0.0197103	0.0301856
HVO_1878	0.057013	0.0983068
HVO_1879	0.00307571	0.0126789
HVO_1880	0.0112464	0.0379043
HVO_1886	0	0.00144047
HVO_1888	0.0292937	0.0602455
HVO_1889	0.00115798	0.00657502
HVO_1893	0.0234674	0.0379509
HVO_1894	0.00902764	0.150246
HVO_1895	0.0106234	0.0297869
HVO_1896	0.607623	0.131867
HVO_1897	0.00194617	0.0149968
HVO_1900	0.0024842	0.00365982
HVO_1901	0.149081	0.283912
HVO_1905	0.00202591	0.000839883
HVO_1907	0.150369	0.190986
HVO_1914	0.032505	0.0296913
HVO_1916	0.0142003	0.0260763
HVO_1917	0.00658901	0.0141618
HVO_1918	0.0520569	0.042192
HVO_1921	0.291705	0.159568
HVO_1922	0	0.00205483
HVO_1923	0	0.00487663
HVO_1925	0.0414024	0.0367797
HVO_1926	0.000927582	0.00254833
HVO_1927	0.00133896	0.00407596
HVO_1928	0.00489093	0.0131923
HVO_1931	0.00356805	0.0815698
HVO_1932	0.020836	0.0613438
HVO_1934	6.97934e-05	0.00224166
HVO_1936	0.00276675	0.0227309
HVO_1937	0.0011783	0.0366708
HVO_1939	0.00190666	0.00502104
HVO_1940	0.0115651	0.0187286
HVO_1944	0.00169846	0.00115419
HVO_1945	0.000401827	0.000835702
HVO_1946	0.130729	0.0223461
HVO_1948	0.00329337	0.0107884
HVO_1949	0.0137713	0.0148153
HVO_1950	0.00558062	0.00238513
HVO_1955	1.19208	0.365212
HVO_1956	0.023523	0.0225029
HVO_1957	0.0415106	0.045881
HVO_1958	0.0307333	0.0482856
HVO_1963	0.0937461	0.181983
HVO_1964	0.0899356	0.132547
HVO_1965	0.0259893	0.00582775
HVO_1967	0.0512294	0.0799427
HVO_1973	0.0679383	0.087596
HVO_1974	0.000436034	0.00525324
HVO_1975	0.0159326	0.0681637
HVO_1976	0.018997	0.0307664
HVO_1978	0.000525742	0.00222811
HVO_1979	0.0475951	0.0862535
HVO_1981	0.0584063	0.137784
HVO_1985	0.00679651	0.0178049
HVO_1987	0.00173252	0.0109185
HVO_1988	0	0.00385159
HVO_1989	0.00867422	0.0243494
HVO_1991	0.00331101	0.00853269
HVO_1995	0.00487802	0.00597812
HVO_1999	0.000651437	0.0136321
HVO_2001	0.0347056	0.070677
HVO_2002	0.000677514	0.00116026
HVO_2004	0.00565657	0.0064842
HVO_2007	0.000195663	0.012004
HVO_2008	0.0602359	0.0597207
HVO_2009	0.00354649	0.0112222
HVO_2010	0.0265395	0.0571412
HVO_2011	0.0268137	0.0277497
HVO_2013	0.090598	0.0702105
HVO_2015	0.338887	0.397041
HVO_2016	0.00889045	0.0168915
HVO_2018	0.0337471	0.0686275
HVO_2019	0.00382202	0.00452215
HVO_2020	0.00375238	0.00592075
HVO_2021	0	0.000971352
HVO_2024	0.000830215	0.00112651
HVO_2027	0.00629988	0.0108747
HVO_2029	0.0980461	0.222533
HVO_2031	0.0523123	0.0591709
HVO_2032	0.00797246	0.0274624
HVO_2033	7.77552e-05	0.00115447
HVO_2034	0	0.00221384
HVO_2038	0	0.00182099
HVO_2040	0.0627254	0.0329861
HVO_2042	0.000477001	0.00299509
HVO_2045	0.00359586	0.000686744
HVO_2046	0.00328236	0.0134301
HVO_2047	0	0.00506357
HVO_2048	0.000431592	0.0108919
HVO_2049	0.000525577	0.00918797
HVO_2053	0.00343973	0.0092586
HVO_2055	0	0.00279086
HVO_2056	0.0413006	0.0432328
HVO_2057	0.0549505	0.154357
HVO_2057A	0.0272324	0.0061434
HVO_2058	0.00956291	0.020888
HVO_2059	0.0785803	0.0497992
HVO_2060	0.00593964	0.0306841
HVO_2061	0.00240843	0.00680178
HVO_2062	0.0347717	0.00165766
HVO_2064	0.000480822	0.00433454
HVO_2066	0	0.000345236
HVO_2067	0.00194661	0.00678563
HVO_2068	0.0400022	0.0142872
HVO_2069	0.00454927	0.00922896
HVO_2070	0.0389104	0.0694165
HVO_2071	0.0102244	0.0428924
HVO_2072	NA	0.206554
HVO_2073	0.000827723	0.01255
HVO_2079	0.00105947	0.0161492
HVO_2080	0.0346532	0.017541
HVO_2081	0.00468331	0.0248438
HVO_2082	0.00998897	0.0182228
HVO_2083	0.00132502	0.00777681
HVO_2084	0	0.0021636
HVO_2087	0.000476181	0.00933349
HVO_2089	0.00166971	0.00123461
HVO_2091	0.134974	0.0952764
HVO_2092	0.000681143	0.0151761
HVO_2093	0	0.000413011
HVO_2094	0.00243305	0.0158028
HVO_2095	0.00488171	0.0333682
HVO_2096	0.00122493	0.00860792
HVO_2101	0.000649034	0.00859709
HVO_2102	0.00189727	0.0164794
HVO_2104	0.00122426	0.00157937
HVO_2108	0.00157671	0.0127446
HVO_2110	0	0.00304499
HVO_2111	0.000266698	0.00580722
HVO_2115	0.000373042	0.0229948
HVO_2126	0.00703681	0.0280061
HVO_2127	0.00274801	0.0731655
HVO_2130	0.00750012	0.0422585
HVO_2131	0.0032365	0.00976831
HVO_2133	0.000450802	0.00564681
HVO_2150	0.00891638	0.000194105
HVO_2153	0.0851486	0.034478
HVO_2154	0.00313204	0.00441719
HVO_2156	0.0291109	0.0231228
HVO_2158	0.0104216	0.0113037
HVO_2160	0.133868	0.264164
HVO_2161	0.0047608	0.00435639
HVO_2163	0.00324776	0.0116392
HVO_2165	0	0.00342649
HVO_2167	5.00313e-05	0.00359445
HVO_2168	0.0382222	0.0757046
HVO_2169	0.00403052	0.00872978
HVO_2171	0.000515938	0.0294702
HVO_2172	0.000457108	0.0163932
HVO_2173	0	0.00523965
HVO_2174	0	0.00118809
HVO_2175	0.0105422	0.0228587
HVO_2176	0.00239351	0.00338816
HVO_2177	0.00357548	0.0177512
HVO_2183	0.0457593	0.0332758
HVO_2186	0	0.00214802
HVO_2187	0.0269129	0.0337206
HVO_2188	0.0028792	0.0120179
HVO_2189	0.0109647	0.0136708
HVO_2190	0.00192724	0.0050955
HVO_2191	0.0624533	0.150678
HVO_2193	0.00218925	0.0271089
HVO_2194	0.0209545	0.0322906
HVO_2201	0.000551514	0.00456641
HVO_2203	0.00695594	0.00528771
HVO_2204	0.263143	0.128715
HVO_2205	0.0109804	0.0178402
HVO_2207	0.0174512	0.0250458
HVO_2209	0.0113971	0.0767458
HVO_2213	0.00948714	0.0464292
HVO_2218	0.00739192	0.00084929
HVO_2220	0	0.00318408
HVO_2222	0.164995	0.0591007
HVO_2225	0.0293541	0.064184
HVO_2226	0.107882	0.0754952
HVO_2227	0.0224285	0.0246867
HVO_2228	8.23781e-05	0.00460766
HVO_2229	0	0.00892053
HVO_2230	0.00402479	0.00562562
HVO_2231	0.00270123	0.0110886
HVO_2232	0.000541073	0.00593456
HVO_2234	0.0107522	0.000414594
HVO_2239	0.0657591	0.0886872
HVO_2242	0.192286	0.241187
HVO_2248	0.0051815	0.00790131
HVO_2250	0.00254468	0.00624454
HVO_2253	0	0.00370477
HVO_2254	0.000138041	0.00307042
HVO_2255	0.00265848	0.00423647
HVO_2256	0.0219187	0.0362847
HVO_2263	0.0180166	0.0163933
HVO_2265	0.0101771	0.00886674
HVO_2266	0.00665169	0.0474857
HVO_2267	0.000107696	0.00305369
HVO_2269	0.00429454	0.0289774
HVO_2270	0.00796166	0.0439783
HVO_2271	0.00611984	0.0176128
HVO_2276	0	0.00379327
HVO_2286	0.00178943	0.00818406
HVO_2291	0.000355282	0.00443056
HVO_2297	0.0140292	0.0119274
HVO_2298	0.0081923	0.0111418
HVO_2299	0.00111768	0.000330022
HVO_2300	0.316448	0.0674007
HVO_2302	0.00159559	0.017181
HVO_2303	0.00498196	0.00728608
HVO_2304	0.0265442	0.0367972
HVO_2305	0.0182731	0.0282172
HVO_2306	0.00253783	0.0146998
HVO_2307	0	0.00322549
HVO_2309	0.0262961	0.0252889
HVO_2311	0.0125957	0.0216364
HVO_2312	0.00350057	0.00296847
HVO_2313	0.00758282	0.0366769
HVO_2314	0.00540446	0.0227507
HVO_2315	0.000143826	0.0054497
HVO_2316	0.000389351	0.025404
HVO_2318	0.00104736	0.00883538
HVO_2321	0.0302641	0.0288855
HVO_2322	0.0233586	0.033335
HVO_2325	0.039064	0.0275761
HVO_2327	0.00591347	0.0145677
HVO_2328	0.003049	0.00766583
HVO_2333	0.0264262	0.0520284
HVO_2334	0.00196817	0.0167397
HVO_2336	0.0678646	0.0977594
HVO_2337	0.00481169	0.0107592
HVO_2338	0.00194452	0.0131537
HVO_2340	0.000890214	0.0190947
HVO_2341	0.00725003	0.0206321
HVO_2342	0.000329495	0.00816908
HVO_2343	0.000330105	0.00390103
HVO_2344	0.00107907	0.0156284
HVO_2345	0.0889973	0.228118
HVO_2347	0.0234551	0.0773705
HVO_2348	0.0764926	0.0239877
HVO_2349	0.00481636	0.0283937
HVO_2350	0.0229531	0.0326112
HVO_2356	0.00524199	0.0261212
HVO_2359	0.000774081	0.000786884
HVO_2361	0.0793826	0.0463154
HVO_2363	0.00205417	0.00722383
HVO_2364	8.43196e-05	0.00840973
HVO_2365	0.0016875	0.055621
HVO_2366	0.0104438	0.0295318
HVO_2367	0.00851969	0.0174146
HVO_2368	0.00335341	0.00997358
HVO_2369	0.00384284	0.0290183
HVO_2370	0.00691284	0.0113873
HVO_2371	0.0250989	0.0603025
HVO_2372	0.00278055	0.0120683
HVO_2373	0.426468	0.33483
HVO_2374	0.0165916	0.0288759
HVO_2375	0.0295782	0.0291976
HVO_2376	0.000259914	0.00255921
HVO_2377	0.00259767	0.00187889
HVO_2378	0.0330867	0.0568143
HVO_2379	0.0960932	0.0486218
HVO_2380	0.156726	0.118693
HVO_2381	0.00320557	0.0058984
HVO_2382	0.00471931	0.00545598
HVO_2383	0.0187753	0.0479735
HVO_2384	0.194064	0.418969
HVO_2389	0.000541785	0.00619016
HVO_2395	0.00388389	0.01768
HVO_2396	0.0292018	0.0401683
HVO_2397	0.0014498	0.215966
HVO_2398	0.000860374	0.128092
HVO_2401	0.0172871	0.0225565
HVO_2402	0.0184626	0.0262688
HVO_2403	0.0160951	0.00432945
HVO_2404	0.00691017	0.00838302
HVO_2410	0.000821709	0.0028235
HVO_2412	0.00429682	0.0168773
HVO_2413	0.0163311	0.0466023
HVO_2415	0.0052784	0.00117433
HVO_2416	0.00238986	0.0116256
HVO_2417	0.0538279	0.0266802
HVO_2418	0.000311981	0.00200765
HVO_2419	0.273334	0.0971557
HVO_2421	0.00892859	0.0468298
HVO_2423	0.0214972	0.042965
HVO_2425	0.0324122	0.0454042
HVO_2427	0.017311	0.0212552
HVO_2428	0.00275835	0.019627
HVO_2430	0.00642036	0.0228407
HVO_2431	0.000978147	0.0121386
HVO_2432	0.0514375	0.0431053
HVO_2435	0.0359614	0.0620413
HVO_2436	0.0701023	0.11025
HVO_2447	0.00489239	0.00930053
HVO_2448	0.0127733	0.0705786
HVO_2449	0.00801518	0.0107551
HVO_2452	1.73201	0.454461
HVO_2464	0.286969	0.110582
HVO_2465	0.316568	0.791685
HVO_2467	0.0251766	0.0679184
HVO_2471	0.0815123	0.173738
HVO_2472	0.00482397	0.00913888
HVO_2475	0.153753	0.173455
HVO_2477	0.00125053	0.00532176
HVO_2479	0.00155578	0.0165864
HVO_2481	0.0098687	0.0249148
HVO_2482	0.00126075	0.00031562
HVO_2483	0.0373811	0.0450668
HVO_2485	0.0108556	0.0269208
HVO_2486	0.373344	0.364302
HVO_2487	0.0393501	0.00894303
HVO_2493	0.0036279	0.0255122
HVO_2494	0.0465867	0.0556373
HVO_2495	0.0174845	0.0116582
HVO_2496	0.273218	0.383221
HVO_2498	0.0100436	0.0228381
HVO_2499	0.0107284	0.021951
HVO_2500	0.0042154	0.0197844
HVO_2501	0.00304337	0.0114407
HVO_2502	0.00156065	0.00820332
HVO_2503	0.00259396	0.00764643
HVO_2504	0.0174658	0.0267282
HVO_2505	0.00174784	0.0020734
HVO_2506	0.0573014	0.00865549
HVO_2507	0.00345952	0.0211697
HVO_2508	0.0302104	0.0168396
HVO_2510	0.00867862	0.00529141
HVO_2511	0.07493	0.0703941
HVO_2514	0.00151471	0.00490728
HVO_2516	0.0565221	0.0461774
HVO_2519	0.111838	0.0672128
HVO_2521	0.0013764	0.00417821
HVO_2522	0.000510105	0.00757722
HVO_2528	0.00594637	0.0120802
HVO_2529	0.014362	0.0181449
HVO_2530	0.002376	0.0211709
HVO_2533	0.00236505	0.0148012
HVO_2536	0.0215606	0.0260282
HVO_2537	0.0138535	0.018116
HVO_2538	0.00560281	0.0304491
HVO_2539	0.00648284	0.0138588
HVO_2540	0.00421149	0.00663063
HVO_2542	0.457631	0.35692
HVO_2543	0.472686	0.568968
HVO_2544	0.514108	0.321792
HVO_2545	0.245548	0.0662553
HVO_2546	0.295447	0.137807
HVO_2547	0.658176	0.367544
HVO_2548	0.553867	0.13432
HVO_2549	0.235246	0.388291
HVO_2550	0.118987	0.184749
HVO_2551	0.248984	0.0197747
HVO_2552	0.381733	1.22563
HVO_2553	0.493562	0.424346
HVO_2554	0.189192	0.280519
HVO_2555	0.44481	0.444432
HVO_2556	0.00452773	0.00121512
HVO_2557	0.469544	0.488491
HVO_2558	0.626644	0.493966
HVO_2559	0.371066	0.152933
HVO_2560	0.322492	0.256129
HVO_2561	0.296336	0.137963
HVO_2562	0.283663	0.15518
HVO_2563	0.921492	0.89215
HVO_2564	0.720591	0.387843
HVO_2565	0.0041728	0.0285602
HVO_2569	0.00145836	0.00541946
HVO_2572	0.00330596	0.0117211
HVO_2573	0.00655746	0.0176696
HVO_2574	0.000746274	0.00210138
HVO_2577	0.0177515	0.0451113
HVO_2580	0.000336321	0.00262024
HVO_2583	0.0233861	0.0490489
HVO_2584	0.00193525	0.0011204
HVO_2588	0.987543	0.273038
HVO_2589	0.0842065	0.148254
HVO_2590	0.00161845	0.00325993
HVO_2592	0.001226	0.00361824
HVO_2598	0.000803527	0.00344753
HVO_2600	0.109119	0.0423779
HVO_2601	0.00635427	0.00362666
HVO_2604	0.000506786	0.00117305
HVO_2605	0.00600338	0.0209246
HVO_2606	0.0020128	0.0110484
HVO_2607	0.000245459	0.00354335
HVO_2610	0.0339943	0.0149498
HVO_2612	0.000350307	0.00142171
HVO_2614	0.0971472	0.0162033
HVO_2616	0.00183411	0.00807219
HVO_2617	0.00081497	0.0108013
HVO_2618	0.0025991	0.0124217
HVO_2619	0.00952057	0.0185566
HVO_2620	0.0595036	0.0373185
HVO_2621	0.0975719	0.101692
HVO_2621A	0.00105155	0.000580739
HVO_2622	0.0542373	0.031099
HVO_2624	0.180076	0.194335
HVO_2625	0.222621	0.20525
HVO_2626	0.0440441	0.0120176
HVO_2628	0.000175243	0.00120416
HVO_2629	0.000840323	0.00448641
HVO_2630	0.00349369	0.0163114
HVO_2632	0.000395587	0.000877337
HVO_2634	0.000154786	0.00617075
HVO_2635	0.00459947	0.0320505
HVO_2636	0.0571082	0.00982134
HVO_2637	0.000197989	0.0059509
HVO_2638	0.0152155	0.0252934
HVO_2639	0.010072	0.0170975
HVO_2640	0.00295969	0.00389112
HVO_2643	0.0197445	0.0733981
HVO_2644	0	0.000321479
HVO_2645	0.00174206	0.00753868
HVO_2646	0.0302076	0.0408728
HVO_2648	0.0297398	0.0511343
HVO_2650	0.0704762	0.0327944
HVO_2654	0.000539389	0.00409654
HVO_2655	0.00314066	0.000220547
HVO_2659	0.000147401	0.00227627
HVO_2660	0.000527551	0.0116551
HVO_2661	0.0172194	0.0628355
HVO_2662	0.0146344	0.0307387
HVO_2663	0.0273511	0.033093
HVO_2664	0.000114378	0.00338954
HVO_2665	0.00632849	0.0572078
HVO_2666	0.000620757	0.0115396
HVO_2668	0.000669559	0.00391261
HVO_2670	0.000730117	0.000211551
HVO_2671	0.0115202	0.015942
HVO_2675	0.048168	0.0587682
HVO_2676	0.00364097	0.00196563
HVO_2677	0.0272671	0.0454837
HVO_2681	0.00021139	0.00596248
HVO_2682	0.000222439	0.00100633
HVO_2683	0.00160842	0.00779917
HVO_2684	0.0026928	0.0076437
HVO_2688	0.038783	0.112769
HVO_2689	0.000701786	0.00186498
HVO_2690	0.162644	0.494434
HVO_2694	0.00137853	0.00144868
HVO_2695	0.301526	0.0970446
HVO_2697	0.0115942	0.0174144
HVO_2698	0.00673281	0.00664364
HVO_2699	0.046156	0.0982368
HVO_2700	0.173986	0.156823
HVO_2702	0.00587144	0.0148215
HVO_2703	0.0378185	0.0199708
HVO_2706	0.0378986	0.108156
HVO_2707	0.0411109	0.0419276
HVO_2708	0.0701532	0.0540086
HVO_2709	0.000811893	0.00824472
HVO_2710	0.000955348	0.00761617
HVO_2711	0	0.00287835
HVO_2712	0.0478723	0.0181204
HVO_2714	0.00111696	0.00218651
HVO_2715	0.0107774	0.0191251
HVO_2716	0.0762091	0.064651
HVO_2717	0.0153128	0.0158533
HVO_2718	0.0111147	0.0337056
HVO_2721	0.00537681	0.00991073
HVO_2722	0.0273617	0.00653946
HVO_2723	0.0349137	0.0930096
HVO_2724	0.446991	0.482439
HVO_2725	0.071684	0.125948
HVO_2726	0.146339	0.0544131
HVO_2727	0.00117724	0.0247392
HVO_2736	0.00258115	0.0140867
HVO_2737	0.154483	0.0060534
HVO_2738	0.147866	0.00151007
HVO_2739	0.187795	0.0438947
HVO_2740	0.209134	0.138354
HVO_2742	0.0216512	0.0809862
HVO_2743	0.0402563	0.0348077
HVO_2746	0.0198375	0.024358
HVO_2747	0.0146922	0.0497645
HVO_2748	0.179088	0.258644
HVO_2749	0.220409	0.30522
HVO_2750	0.0426718	0.0139863
HVO_2751	0.000218186	0.000649708
HVO_2752	0.0950075	0.00203155
HVO_2753	0.0866642	0.0514016
HVO_2756	0.387248	0.157487
HVO_2757	0.666008	0.118221
HVO_2758	0.349613	0.00537433
HVO_2759	0.126872	0.105522
HVO_2761	0.0278863	0.0370726
HVO_2762	0.00852287	0.0179351
HVO_2763	0.00107599	0.00364819
HVO_2766	7.50101e-05	0.00727079
HVO_2767	0.00186893	0.00580829
HVO_2770	0.0103825	0.0120787
HVO_2771	0.00017525	0.00234884
HVO_2772	0.00196734	0.019075
HVO_2773	0.425413	0.20756
HVO_2774	0.721761	0.424698
HVO_2776	0.0464726	0.0260367
HVO_2777	0.473397	0.285955
HVO_2778	0.431426	0.0122609
HVO_2779	0.705613	0.105487
HVO_2781	0.186039	0.0162276
HVO_2782	0.198485	0.301524
HVO_2783	0.752479	0.231122
HVO_2784	0.399921	0.0198097
HVO_2786	0.00261785	0.00454985
HVO_2789	0.00314551	0.00981947
HVO_2790	0.0766083	0.0496963
HVO_2791	0.00695099	0.00949896
HVO_2792	0.00246209	0.0113852
HVO_2793	0.0364972	0.0605278
HVO_2796	0.0780018	0.0449254
HVO_2797	0.0277819	0.0380267
HVO_2806	0.00719218	0.00272503
HVO_2808	0.251548	0.166534
HVO_2809	0.0776166	0.126438
HVO_2811	0	7.58859e-05
HVO_2812	0.00212444	0.0103235
HVO_2813	0.126331	0.0452023
HVO_2814	0.0029051	0.00424057
HVO_2815	0.0906057	0.0363955
HVO_2833	0.000129283	0.00234124
HVO_2850	0.00402819	0.0149138
HVO_2851	0.00595303	0.00758916
HVO_2852	0.0229165	0.044768
HVO_2853	0.000585798	0.00166868
HVO_2857	0.0449141	0.0601019
HVO_2858	0.010941	0.0348727
HVO_2860	0.00401377	0.00695447
HVO_2861	0.0587934	0.0372938
HVO_2862	0.269498	0.286099
HVO_2863	0.00495164	0.00152794
HVO_2865	0.0311018	0.0236906
HVO_2866	0.00282228	0.00653341
HVO_2867	0.010086	0.00729517
HVO_2868	0	0.000635645
HVO_2869	0.0190319	0.0115183
HVO_2871	0.00551813	0.0250399
HVO_2872	0.000480986	0.011056
HVO_2873	0.0376294	0.0362403
HVO_2875	0	0.00454269
HVO_2876	0.00427421	0.0155495
HVO_2879	0.0843235	0.120083
HVO_2880	0.0258883	0.00491689
HVO_2881	0.000597795	0.000795981
HVO_2883	0.0855568	0.045619
HVO_2885	0	0.00805877
HVO_2886	0.0350133	0.0142371
HVO_2888	0.0209969	0.0248544
HVO_2889	0.984111	0.35905
HVO_2890	0	0.000278973
HVO_2891	0.0238327	0.0663999
HVO_2892A	0.0113793	0.0215499
HVO_2893	0.004152	0.00656678
HVO_2894	0	0.00189248
HVO_2896	0.0154447	0.00971989
HVO_2897	0.00939546	0.0125751
HVO_2898	0.000775645	0.00594001
HVO_2899	0.0399253	0.0210321
HVO_2900	0.390144	0.383318
HVO_2902	0.229869	0.217319
HVO_2905	0.000833228	0.00540072
HVO_2906	0.0184762	0.0101752
HVO_2907	0.0241196	0.0148987
HVO_2908	0.0243438	0.0380066
HVO_2909	0.000106659	0.00144783
HVO_2911	0.00216774	0.00744062
HVO_2912	0.00821239	0.00608624
HVO_2914	0.00169567	0.00768607
HVO_2916	0.0651374	0.0636553
HVO_2918	0.0249474	0.05314
HVO_2919	0.00335448	0.0204907
HVO_2921	0.00443604	0.00730957
HVO_2922	0.0159712	0.0145622
HVO_2923	0.09694	0.119096
HVO_2924	0.00120888	0.00691358
HVO_2928	0.000923582	0.00725108
HVO_2929	0.0183121	0.0137535
HVO_2930	0.00312541	0.00901885
HVO_2932	0.0640561	0.0373227
HVO_2933	0.00608602	0.00648067
HVO_2941	0.068007	0.0622394
HVO_2943	0.014549	0.0227889
HVO_2945	0.139901	0.0729134
HVO_2946	0.0280392	0.0278806
HVO_2947	0.155434	0.107025
HVO_2948	0.0866616	0.036389
HVO_2951	0.0293725	0.0135497
HVO_2952	0.0147849	0.0577664
HVO_2954	0.00147294	0.017341
HVO_2955	0.0124692	0.0204641
HVO_2957	0.00130712	0.00830263
HVO_2958	0.1154	0.0502995
HVO_2959	0.128295	0.193686
HVO_2960	0.180375	0.18068
HVO_2961	0.132659	0.152798
HVO_2965	0.0287636	0.0445062
HVO_2966	0.00345828	0.0075448
HVO_2967	0.000396462	0.00468469
HVO_2968	0.0991765	0.106818
HVO_2969	0.137639	0.113961
HVO_2970	0.0151472	0.0165187
HVO_2971	0.0109107	0.0108972
HVO_2972	0.023537	0.00893372
HVO_2974	0.00370936	0.0137159
HVO_2975	0.000137494	0.191526
HVO_2977	0.000784824	0.0109517
HVO_2979	0.00252004	0.00642665
HVO_2981	0.166471	0.144969
HVO_2982	0.00516595	0.00219559
HVO_2983	0.00391638	0.00791508
HVO_2984	0.0176666	0.0256142
HVO_2985	0.022628	0.0100133
HVO_2988	0.0220753	0.036537
HVO_2989	0.104089	0.0914617
HVO_2992	0.00519824	0.000893919
HVO_2993	0	0.00316119
HVO_2995	0.715429	0.00354521
HVO_2996	0.000225694	0.00139442
HVO_2997	0.00695416	0.0115722
HVO_2998	0.000250246	0.00105159
HVO_3000	0.013074	0.0200347
HVO_3001	0.000223482	0.00142787
HVO_3002	0.0222817	0.0158283
HVO_3003	0.00544916	9.89237e-05
HVO_3006	0.000708627	0.00519797
HVO_3007	0.249887	0.13328
HVO_3008	0.0148676	0.0489625
HVO_3009	0.0122853	0.00613186
HVO_3010	0.0184633	0.0246799
HVO_3012	0.0170189	0.0104431
HVO_3013	0.0362008	0.0184478
HVO_3014	0.0594565	0.0151778
HVO_A0001	0.00210989	0.00492069
HVO_A0002	0.00731894	0.00407847
HVO_A0003	0.018884	0.0192191
HVO_A0005	0.00204077	0.0141714
HVO_A0010	0.000249845	0.00162183
HVO_A0012	0.00988751	0.0360116
HVO_A0021	0.0631946	0.0671548
HVO_A0045	0.000780743	0.00840371
HVO_A0047	0.00332132	0.00785893
HVO_A0048	0.0015784	0.00711673
HVO_A0049	0.00289968	0.0346038
HVO_A0064	0.00174656	0.0109118
HVO_A0083	0.000529455	0.00537175
HVO_A0084	0.00244606	0.0292664
HVO_A0086	0.000112046	0.0114157
HVO_A0087	0.016081	0.0129823
HVO_A0092	0.00180029	0.0198794
HVO_A0095	0.000147841	0.00104587
HVO_A0097	0.000426327	0.0212234
HVO_A0115	0.00308657	0.00104689
HVO_A0126	0.000506851	0.00128827
HVO_A0127	0.0011353	0.058572
HVO_A0129	0.00257654	0.0118618
HVO_A0133	0.0540529	0.0626395
HVO_A0135	0.00106953	0.000569749
HVO_A0140	0.0177149	0.0198546
HVO_A0150	0.00994689	0.0336716
HVO_A0156	0.000176921	0.00769451
HVO_A0157	0.00044526	0.0142742
HVO_A0158	0.0014008	0.00473891
HVO_A0159	0.00177396	0.00912337
HVO_A0160	0	0.00585702
HVO_A0161	0.0116777	0.0462278
HVO_A0162	6.51742e-05	0.00294738
HVO_A0178	0	0.000829455
HVO_A0179	4.9004e-05	0.00320454
HVO_A0180	0.00432222	0.013941
HVO_A0188	0.000226927	0.00367626
HVO_A0189	0.000893342	0.00184939
HVO_A0205	0.0276835	0.0908755
HVO_A0206	0.0936648	0.134405
HVO_A0207	0.106692	0.0419689
HVO_A0208	0.0140525	0.0280435
HVO_A0211	0	0.00095025
HVO_A0228	0.0125587	0.0109008
HVO_A0229	0.000364752	0.00104682
HVO_A0230	0.0188879	0.0216149
HVO_A0242	0.000437733	0.00277028
HVO_A0243	0.000683134	0.000776535
HVO_A0245	0.00257904	0.00459415
HVO_A0251	0.00191547	0.0102718
HVO_A0253	0.00131149	0.0116808
HVO_A0254	0.000507459	0.00601789
HVO_A0257	0.00431282	0.013054
HVO_A0266	0.014892	0.0546866
HVO_A0267	0.000348455	0.0391573
HVO_A0268	0.0198312	0.0232402
HVO_A0270	0.000150032	0.00204748
HVO_A0272	0.0541038	0.0132733
HVO_A0273	0.000475126	0.0047132
HVO_A0274	0.0254698	0.0727625
HVO_A0276	0.0010021	0.0118881
HVO_A0278	0.000459611	0.000533231
HVO_A0280	0.000897945	0.00914403
HVO_A0283	0.000386951	0.00952823
HVO_A0286	0.00129369	0.00411702
HVO_A0287	0.00120162	0.0161948
HVO_A0288	0.00407017	0.0331023
HVO_A0289	0.000451417	0.0008553
HVO_A0290	0	0.00116466
HVO_A0296	0.000150119	0.00345067
HVO_A0303	6.27013e-05	0.0193872
HVO_A0307	0.00893965	0.0182904
HVO_A0328	0.000307441	0.00917669
HVO_A0329	0.00309096	0.00916411
HVO_A0331	0.0183393	0.0698095
HVO_A0332	0.000407244	0.000743579
HVO_A0335	0.00242809	0.00434118
HVO_A0336	0.000369241	0.000856768
HVO_A0339	0.00436853	0.0151834
HVO_A0341	0.000254309	0.0012191
HVO_A0342	0	0.0104044
HVO_A0346	0.000109595	0.00034769
HVO_A0350	0.00180353	0.0366262
HVO_A0369	0.000551324	0.00205203
HVO_A0377	0.00188425	0.00195064
HVO_A0378	0.0432418	0.0541312
HVO_A0379	0.0400196	0.0557546
HVO_A0380	0.00142764	0.00686563
HVO_A0385	0	0.000619955
HVO_A0388	0.0163168	0.048736
HVO_A0394	0.00653281	0.0120842
HVO_A0395	0.000371641	0.00488284
HVO_A0401	0.0023081	0.00388192
HVO_A0406	0.0261865	0.0044915
HVO_A0419	0.00111384	0.00367335
HVO_A0424	9.57753e-05	0.00246632
HVO_A0425	0	0.000585849
HVO_A0426	0.000294899	0.00486332
HVO_A0428	0.000117019	0.00515699
HVO_A0430	0	0.00434009
HVO_A0432	0	0.00268007
HVO_A0438	0.000970176	0.000904571
HVO_A0439	0.000757476	0.00993573
HVO_A0440	0.00635544	0.00160058
HVO_A0443	0.00266493	0.00984367
HVO_A0444	0.00781735	0.0051166
HVO_A0451	0.00173386	0.0241991
HVO_A0452	0.00316699	0.0135651
HVO_A0458	0.0153601	0.066304
HVO_A0459	0.00341109	0.000551648
HVO_A0465	0.00636345	0.0136831
HVO_A0466	0.00136863	0.00618017
HVO_A0469	0.00538762	0.00833275
HVO_A0470	0.000194123	0.00539762
HVO_A0472	0.101927	0.0400474
HVO_A0476	0.00564992	0.0172824
HVO_A0485	0.0104642	0.0247466
HVO_A0486	0.0110401	0.0255369
HVO_A0487	0.061126	0.0840321
HVO_A0488	0.0136786	0.0146983
HVO_A0496	0.0313589	0.044189
HVO_A0498	0.0136437	0.0361321
HVO_A0500	0.0248126	0.0558325
HVO_A0501	0.000626555	0.0087266
HVO_A0503	0.0133111	0.0466458
HVO_A0505	0.00101117	0.00575418
HVO_A0522	0.000336558	0.0135209
HVO_A0523	0.000342203	0.0344822
HVO_A0524	0.00119002	0.0144696
HVO_A0525	0.000939712	0.0100439
HVO_A0527	0.000162398	0.00415191
HVO_A0541	3.42107e-05	0.00226821
HVO_A0545	0.00702596	0.0247024
HVO_A0546	0.218856	0.00388227
HVO_A0547	0.014309	0.0401907
HVO_A0550	0.00329191	0.0260616
HVO_A0551	0.000703236	0.00671949
HVO_A0553	0.00549165	0.00484563
HVO_A0554	0	0.00765595
HVO_A0555	0.00249331	0.0138969
HVO_A0557	0.00577879	0.0139108
HVO_A0559	0.0580198	0.0986892
HVO_A0560	0.0618647	0.061992
HVO_A0561	0.0839166	0.0426205
HVO_A0562	0.150909	0.156051
HVO_A0564	0.00650089	0.0266588
HVO_A0583	0.00135087	0.0236582
HVO_A0584	0.000482035	0.00919891
HVO_A0586	0.00191276	0.0228381
HVO_A0587	6.45906e-05	0.000507048
HVO_A0588	0.00311211	0.0281443
HVO_A0589	0.00230664	0.00333943
HVO_A0591	0.000364851	0.00148029
HVO_A0601	0.00790393	0.00705212
HVO_A0611	0.00164928	0.00137375
HVO_A0618	0.00471955	0.0233686
HVO_A0619	0.00197028	0.0122013
HVO_A0624	0.00899407	0.126877
HVO_A0626	0.000533396	0.000397278
HVO_A0627	0.00761468	0.0183411
HVO_A0629	0.000625965	0.00232156
HVO_A0630	0.00367763	0.0110496
HVO_A0631	0.0196539	0.0387154
HVO_A0633	0.00402458	0.00389044
HVO_A0635	0.0178367	0.0343857
HVO_A0636	0.00638151	0.00967583
HVO_A0637	0.0206701	0.0130178
HVO_B0001	0.00412985	0.0298798
HVO_B0002	9.04594e-05	0.00185923
HVO_B0003	0.000863552	0.00255848
HVO_B0004	0.000373978	0.00092193
HVO_B0011	0.000206772	0.00425098
HVO_B0016	0.0079122	0.00467104
HVO_B0017	0.00714717	0.00794197
HVO_B0018	0.0290165	0.0410596
HVO_B0020	0	0.00240346
HVO_B0026	0.00778289	0.0279159
HVO_B0029	0.00125287	0.015167
HVO_B0031	0.000866057	0.00264253
HVO_B0038A	0.00274239	0.00216055
HVO_B0039	0	0.00350963
HVO_B0040	0.00174301	0.0171618
HVO_B0041	0.0032572	0.0605859
HVO_B0043	9.18479e-05	0.00292971
HVO_B0044	0.0054239	0.0426085
HVO_B0045	0	0.00609168
HVO_B0046	0.000266893	0.0148156
HVO_B0047	0.0973519	0.329448
HVO_B0048	0.0212474	0.0263914
HVO_B0049	0.101761	0.102787
HVO_B0050	0.449023	0.333296
HVO_B0051	0.146247	0.103992
HVO_B0052	0.0361361	0.0241236
HVO_B0053	0.16987	0.0672437
HVO_B0054	0.0218807	0.0163974
HVO_B0055	0.089469	0.129708
HVO_B0057	0.227821	0.115506
HVO_B0058	0.121001	0.0247773
HVO_B0059	0.191313	0.140913
HVO_B0060	0.0676836	0.109276
HVO_B0061	0.178086	0.294824
HVO_B0062	0.134787	0.198398
HVO_B0064	0.0138619	0.0179378
HVO_B0066	0.0186349	0.0392081
HVO_B0069	0.0155812	0.037463
HVO_B0070	0.0982127	0.0773573
HVO_B0071	0.017441	0.0544481
HVO_B0072	0.000604966	0.00488796
HVO_B0073	0.00356919	0.00940787
HVO_B0074	0.00158056	0.00935865
HVO_B0075	0.00103798	0.00458114
HVO_B0076	0.0138015	0.023403
HVO_B0077	0.00262505	0.00403986
HVO_B0078	0.00298856	0.0159276
HVO_B0079	0.00311974	0.00785687
HVO_B0081	0	0.000543098
HVO_B0082	0.0283532	0.0639305
HVO_B0083	0.000568539	0.00399568
HVO_B0084	0.0230468	0.0257202
HVO_B0085	0.00910011	0.0210317
HVO_B0087	0.00370752	0.026584
HVO_B0090	0	0.00693425
HVO_B0093	0.000605023	0.0133692
HVO_B0095	0.00336784	0.00382512
HVO_B0096	0.000275166	0.00494234
HVO_B0100	0.000127439	0.00310895
HVO_B0101	0.00148787	0.013012
HVO_B0102	9.20309e-05	0.00469093
HVO_B0111	0.00421495	0.01612
HVO_B0113	0.000852936	0.00502057
HVO_B0114	0.0134849	0.0393231
HVO_B0115	0.00742485	0.00644434
HVO_B0116	0	0.00523121
HVO_B0117	0.0401091	0.0533081
HVO_B0118	0.192352	0.162593
HVO_B0130	0.00724113	0.0124107
HVO_B0131	0.00132548	0.00804072
HVO_B0132	0.00186056	0.00547006
HVO_B0134	0.00318469	0.0247867
HVO_B0136	0.00017518	0.00183702
HVO_B0138	0.000164105	0.012624
HVO_B0142	0.000436384	0.00187492
HVO_B0143	0.00662725	0.0255985
HVO_B0144	0.0238435	0.0521604
HVO_B0146	4.21738e-05	0.00630666
HVO_B0149	0.00751474	0.00867176
HVO_B0151	0.00578278	0.0245635
HVO_B0153	0.000673395	0.00417911
HVO_B0153B	0.0253321	0.0102705
HVO_B0154	0.0330961	0.057104
HVO_B0156	0.00237691	0.00665129
HVO_B0173	5.72023e-05	0.005381
HVO_B0174	0	0.0046849
HVO_B0182	0.0736738	0.0357033
HVO_B0183	0.00354975	0.0113168
HVO_B0184	0.0223894	0.0214269
HVO_B0186	2.468e-05	0.00595221
HVO_B0194	0.00012113	0.0127516
HVO_B0197	0.000366608	0.00121022
HVO_B0198	0.233507	0.247371
HVO_B0199	0.000583487	0.00539079
HVO_B0200	0.0030586	0.106744
HVO_B0202	0	0.0060926
HVO_B0217	2.86329e-05	0.000464931
HVO_B0223	0.0036603	0.0146426
HVO_B0233	0.00189851	0.00540477
HVO_B0245	0.000133298	0.000767978
HVO_B0248	0.0265678	0.195775
HVO_B0253	0.0101271	0.0331593
HVO_B0256	0.00747774	0.00673158
HVO_B0257	0.000290423	0.00255283
HVO_B0259	0.00136114	0.00548963
HVO_B0261	0.000686389	0.00182462
HVO_B0266	0.0440698	0.128606
HVO_B0268	0.0101151	0.0337394
HVO_B0273	0	0.000864936
HVO_B0277	0.00771589	0.0249222
HVO_B0279	0.00587808	0.00859212
HVO_B0283	0.000788562	0.00183603
HVO_B0287	0.0495749	0.0494208
HVO_B0292	0.000861073	0.000648283
HVO_B0300	0.000191467	0.00823011
HVO_B0301	0.000742104	0.00108994
HVO_B0305	0.00208475	0.0189177
HVO_B0318	0.000204376	0.00120794
HVO_B0321	0.00124132	0.01438
HVO_B0324	0.00403195	0.0309456
HVO_B0344	0	0.00231144
HVO_B0345	0.00071712	0.00428112
HVO_B0352	0.00770495	0.0438986
HVO_B0353	0.000947773	0.000584618
HVO_B0354	0.00180974	0.0079587
HVO_B0357	0.000172052	0.00128476
HVO_B0358	0.000447052	0.00218133
HVO_B0371	0.0605131	0.0339531
HVO_B0375	0.0143711	0.048088
HVO_B0376	0.117131	0.331456
HVO_B0380	0.00207435	0.00179859
HVO_B0381	0.000866604	0.0111146
HVO_B0382	0.00576413	0.00312038
HVO_C0001	0.00782116	0.0224706
HVO_C0002	0.0136094	0.00665343
[truncated: 31 more rows]
