# Supplementary material for: Growth temperature and chromatinization in archaea
Source: Nat Microbiol. 2022 Oct 20;7(11):1932–42. doi: 10.1038/s41564-022-01245-2 (PMC7613761; doi:10.1038/s41564-022-01245-2)
Supplement: Supplementary file 4 — Contains source data for supplementary figures. [file 41564_2022_1245_MOESM4_ESM.zip › Supplementary_Data/SourceData_F_S7.xlsx]

## Sheet: SourceData_F_S7
Protein_Ids_Original_MassSpec_Study	Normalized_Intensity	Length	Isoelectric_point	Organism
CAJE01000015.1-144	1.34	74	9.87242	Methanomassiliicoccus luminyensis
AGI86273.1	0.14	70	9.64679	Methanomethylophilus alvus
Q97B33	0.21	120	9.42291	Thermoplasma volcanium
D2RFM4	0.22	218	8.5965	Archaeoglobus profundus
Q9HKP9	0.21	153	6.64451	Thermoplasma acidophilum
Q97B57	1.26	154	6.63152	Thermoplasma volcanium
Q57969	0.16	141	6.29871	Mathanocaldococcus jannaschii
Q5JHX2	0.26	118	5.85536	Thermococcus kodakarensis KOD1
V9S6C1;Q4JAS0;M1JB35;M1I374;A0A0U2Y0A0	0.27	83	5.78619	Sulfolobus acidocaldicarius
Q46F53;A0A0E3R4M5;A0A0E3QIW3;A0A0E3LP84;A0A0G3CHM4;A0A0E3WZP1;A0A0E3SF11	0.23	140	5.65174	Methanosarcina barkeri
Q5JD67	0.74	264	5.62237	Thermococcus kodakarensis KOD1
Q5JII3	0.34	203	5.54684	Thermococcus kodakarensis KOD1
Nmag_0944	0.07	174	5.51262	Natrialba magadii
Q58453	0.9	163	5.40179	Mathanocaldococcus jannaschii
Q8TZ05	0.23	126	5.39268	Methanopyrus kandleri
CAJE01000001.1-33	0.2	117	5.39068	Methanomassiliicoccus luminyensis
Q9HJ25	0.23	147	5.1934	Thermoplasma acidophilum
CAJE01000005.1-32	0.18	135	5.14297	Methanomassiliicoccus luminyensis
Nmar_1524	0.18	79	5.05304	Nitrosopumilus maritimus SCM1
HVO_1577	0.72	177	4.59922	Haloferax volcanii
Nmag_3545	0.05	224	4.56972	Natrialba magadii
Nmar_1762	0.35	85	4.34169	Nitrosopumilus maritimus SCM1
Nmag_3063	0.07	125	4.0854	Natrialba magadii
B0R5J7;Q9HPY7;W0K477;A0A1I0QSY3;A0A0U5H134	0.17	272	4.07042	Halobacterium sp
HVO_2029	0.22	153	4.03139	Haloferax volcanii
