# Supplementary material for: Growth temperature and chromatinization in archaea
Source: Nat Microbiol. 2022 Oct 20;7(11):1932–42. doi: 10.1038/s41564-022-01245-2 (PMC7613761; doi:10.1038/s41564-022-01245-2)
Supplement: Supplementary file 4 — Contains source data for supplementary figures. [file 41564_2022_1245_MOESM4_ESM.zip › Supplementary_Data/SourceData_F_S10A.xlsx]

## Sheet: SourceData_F_S10A
Specie	ID	NormInt
Archaeoglobus fulgidus	AAB90902.1	0.108234
Archaeoglobus fulgidus	AAB89751.1	1.52041
Archaeoglobus profundus	ADB57261.1	2.70702
Archaeoglobus profundus	ADB57316.1	0.465638
Ferroglobus placidus	ADC65068.1	1.4374
Ferroglobus placidus	ADC65938.1	0.697756
Halobacterium sp	CAP13012.1	0.028045
Mathanocaldococcus jannaschii	AAB99261.1	0.0370861
Mathanocaldococcus jannaschii	AAB99668.1	0.0151786
Methanopyrus kandleri	AAM02890.1	1.26648
Methanopyrus kandleri	AAM01721.1	0.00364544
Methanosarcina barkeri	AKB55873.1	0.0505314
Methanothermobacter marburgensis	ADL57882.1	0.429768
Methanothermobacter marburgensis	ADL58299.1	0.767979
Methanothermobacter marburgensis	ADL58808.1	0.30942
Methanothermobacter thermautotrophicus	AAB86168.1	0.260655
Methanothermobacter thermautotrophicus	AAB85321.1	1.22825
Methanothermobacter thermautotrophicus	AAB84760.1	0.568342
Mathanocaldococcus jannaschii	AAB98153.1	0.321893
Mathanocaldococcus jannaschii	AAB98934.1	0.321893
Thermococcus^kodakarensis^KOD1	BAD85602.1	1.0977
Thermococcus^kodakarensis^KOD1	BAD86478.1	0.663645
Natrialba magadii	ADD05772.1	0
Haloferax volcanii	ADE04545.1	0.0458751
Nitrosopumilus^maritimus^SCM1	ABX13328.1	0.00685228
