# Supplementary material for: Growth temperature and chromatinization in archaea
Source: Nat Microbiol. 2022 Oct 20;7(11):1932–42. doi: 10.1038/s41564-022-01245-2 (PMC7613761; doi:10.1038/s41564-022-01245-2)
Supplement: Supplementary file 4 — Contains source data for supplementary figures. [file 41564_2022_1245_MOESM4_ESM.zip › Supplementary_Data/SourceData_F_S9B.xlsx]

## Sheet: b023p058_Hvolcanii_Nucleoid_enr
ID	nuc_vs_top_ratio	PFAM_DNA_binding.x	Mol..weight..kDa.	NAP	NormInt_WCE	Function	Category	AvgNuc	AvgTop	Candidate
ADE01260.1	2.82	0	39.344	0	0.00693425	[R] ATPase components of various ABC-type transport	R	1230250	0	0
ADE01261.1	NA	NA	27.03	0	0.00264253	[R] Short-chain alcohol dehydrogenase of unknown specificity	R	990300	0	0
ADE01263.1	0.58	0	38.464	0	0.00403986	[S] Uncharacterized conserved protein	S	15177000	9209275	0
ADE01264.1	1.76	0	23.935	0	0.00292971	NA	NA	351902	0	0
ADE01267.1	10.1	0	36.369	0	0.115506	[H] Precorrin-3B methylase	H	187942500	155935	0
ADE01271.1	-3.63	0	13.905	0	0.0672437	NA	NA	65199250	723427500	0
ADE01272.1	1.92	0	24.777	0	0.00548963	[S] Uncharacterized conserved protein	S	933962	219842	0
ADE01278.1	6.68	0	23.777	0	0.102787	[H] Precorrin isomerase	H	73743750	647362	0
ADE01280.1	-0.976	0	28.767	0	0.0331593	[G] Archaeal fructose-1,6-bisphosphatase and related enzymes of	G	25862750	46066750	0
ADE01283.1	3.73	0	23.286	0	0.0533081	NA	NA	104032000	7132650	0
ADE01285.1	0.71	0	29.853	0	0.0146426	[R] Predicted TIM-barrel enzyme, possibly a dioxygenase	R	4082450	2248200	0
ADE01286.1	3.82	0	33.513	0	0.0060926	[T] FOG: PAS/PAC domain	T	3541525	0	0
ADE01287.1	3.08	0	41.83	0	0.026584	[MR] L-alanine-DL-glutamate epimerase and related enzymes of	MR	36899750	4145150	0
ADE01288.1	5.21	1	27.183	0	0.0171618	[K] Transcriptional regulator	K	6799850	82407.5	0
ADE01292.1	2.48	0	44.271	0	0.01612	[MR] L-alanine-DL-glutamate epimerase and related enzymes of	MR	68910500	11737275	0
ADE01295.1	-6.43	0	32.187	NA	NA	NA	NA	712755	55769000	0
ADE01296.1	5.31	0	50.43	0	0.00310895	[C] NAD-dependent aldehyde dehydrogenases	C	8924250	0	0
ADE01301.1	-0.744	0	47.308	0	0.128606	[E] Glutamate dehydrogenase/leucine dehydrogenase	E	62113000	94959250	0
ADE01304.1	7.17	0	36.992	0	0.0544481	[ER] Threonine dehydrogenase and related Zn-dependent dehydrogenases	ER	24050750	0	0
ADE01305.1	-0.139	0	34.719	0	0.015167	[R] Predicted dehydrogenases and related proteins	R	2956975	2967000	0
ADE01307.1	4.11	1	24.34	0	0.00488796	[R] Predicted DNA binding protein	R	1935825	0	0
ADE01309.1	-1.16	0	27.178	0	0.0247867	[V] ABC-type multidrug transport system, ATPase component	V	15907250	32304250	0
ADE01310.1	4.91	0	31.843	0	0.0247773	[H] Precorrin-3B methylase	H	58697750	1880425	0
ADE01311.1	3.6	0	60.181	0	0.00867176	[S] Myosin-crossreactive antigen	S	4108650	0	0
ADE01313.1	-3.06	0	43.425	0	0.247371	[P] ABC-type Fe3+-hydroxamate transport system, periplasmic component	P	93265500	706545000	0
ADE01314.1	3.9	0	34.441	0	0.00823011	[Q] Uricase (urate oxidase)	Q	5113800	229630	0
ADE01315.1	-0.457	0	38.565	0	0.00458114	[S] Uncharacterized conserved protein	S	3467975	4243625	0
ADE01316.1	5.26	0	28.556	0	0.0263915	[H] Precorrin-6B methylase 1	H	7184075	0	0
ADE01317.1	-0.532	0	58.108	0	0.0214269	[E] ABC-type dipeptide transport system, periplasmic component	E	5952375	7697150	0
ADE01319.1	0.118	0	39.394	0	0.00728165	[E] ABC-type oligopeptide transport system, ATPase component	E	22599250	18867000	0
ADE01321.1	-3.12	0	NA	NA	NA	[P] ABC-type Fe3+-hydroxamate transport system, periplasmic component	P	NA	NA	0
ADE01321.1;ADE04812.1	NA	NA	44.239	NA	NA	NA	NA	63997750	501260000	0
ADE01322.1	-0.778	0	26.887	0	0.195775	[R] Short-chain alcohol dehydrogenase of unknown specificity	R	58739750	92104500	0
ADE01323.1	2.89	0	36.199	0	0.0337394	[C] Coenzyme F420-dependent N5,N10-methylene tetrahydromethanopterin reductase and	C	30837500	4306750	0
ADE01324.1	-2.01	0	69.093	0	0.0133691	[E] ABC-type dipeptide transport system, periplasmic component	E	21846500	79623500	0
ADE01327.1	0.447	1	20.073	0	0.00312037	NA	NA	23252000	15504750	0
ADE01330.1	-1.58	0	11.512	NA	NA	[S] Uncharacterized conserved protein	S	2919400	7773850	0
ADE01331.1	2.33	0	36.106	0	0.00187492	[C] FOG: HEAT repeat	C	1249550	0	0
ADE01332.1	-1.67	0	27.263	0	0.048088	[R] Sporulation control protein	R	157760000	456767500	0
ADE01333.1	0.12	0	50.479	0	0.000464931	[E] ABC-type branched-chain amino acid transport systems,	E	933912	899908	0
ADE01337.1	-4.82	0	19.002	NA	NA	NA	NA	88507.5	2137800	0
ADE01343.1	4.26	0	29.5	0	0.0249222	NA	NA	8654400	373698	0
ADE01345.1	2.08	0	27.976	0	0.00523121	[IQR] Dehydrogenases with different specificities (related to	IQR	5680175	1223625	0
ADE01347.1	4.42	0	29.688	0	0.109276	[H] Precorrin-4 methylase	H	75146000	3241075	0
ADE01351.1	1.11	0	42.109	0	0.00141504	[G] ABC-type sugar transport systems, ATPase components	G	410670	0	0
ADE01352.1	-4.99	0	6.5735	NA	NA	NA	NA	163208	4727625	0
ADE01354.1	2.21	1	30.771	0	0.00280494	[R] Predicted metal-dependent hydrolases with the TIM-barrel	R	513922	0	0
ADE01359.1	2.07	0	26.749	0	0.0279159	[IQR] Dehydrogenases with different specificities (related to	IQR	36021500	7721575	0
ADE01363.1	-1.83	0	28.118	0	0.0179378	NA	NA	371185	1877100	0
ADE01369.1	-7.48	0	52.604	0	0.00140142	[G] ABC-type sugar transport system, periplasmic component	G	88055	16968750	0
ADE01370.1	4.1	0	26.859	0	0.0113168	[M] Aspartate racemase	M	2008075	0	0
ADE01373.1	5.59	0	50.656	0	0.00350963	[C] NAD-dependent aldehyde dehydrogenases	C	3248525	0	0
ADE01377.1	-4.94	0	30.344	0	0.00644434	[Q] 2-keto-4-pentenoate hydratase/2-oxohepta-3-ene-1,7-dioic acid hydratase (catechol pathway)	Q	694158	19583750	0
ADE01378.1	-2.42	0	32.239	0	0.00663255	[EP] ABC-type dipeptide/oligopeptide/nickel transport systems, permease components	EP	450410	2347950	0
ADE01381.1	-0.708	0	41.188	NA	NA	[G] ABC-type sugar transport systems, ATPase components	G	2976600	1928150	0
ADE01383.1	4.75	0	34.503	0	0.140913	[H] Cobalamin biosynthesis protein CbiG	H	89776000	3164525	0
ADE01384.1	-0.57	0	12.357	0	0.0438986	NA	NA	8614125	11611950	0
ADE01386.1	5.05	0	18.055	0	0.0494208	[R] Predicted RNA-binding protein, contains TRAM domain	R	25334250	699270	0
ADE01393.1	2.45	0	44.141	0	0.0163974	[S] Uncharacterized conserved protein	S	1669325	0	0
ADE01397.1	2.7	1	45.853	0	0.0298798	[LO] Cdc6-related protein, AAA superfamily ATPase	LO	1440500	0	0
ADE01398.1	3.05	0	38.54	0	0.00502057	[C] Coenzyme F420-dependent N5,N10-methylene tetrahydromethanopterin reductase and	C	2248550	0	0
ADE01401.1	-2.74	0	44.657	NA	NA	[S] FOG: WD40-like repeat	S	222155	1316070	0
ADE01403.1	9.44	0	141.25	0	0.333296	[H] Cobalamin biosynthesis protein CobN and related	H	265962500	404055	0
ADE01407.1	-6.53	0	52.612	0	0.000648283	[G] ABC-type sugar transport system, periplasmic component	G	115698	21151500	0
ADE01410.1	-2.85	0	14.264	0	0.0257202	[R] Uncharacterized protein, possibly involved in utilization	R	90231750	596525000	0
ADE01415.1	1.33	0	39.412	0	0.00935865	[S] Uncharacterized conserved protein	S	6762025	2603850	0
ADE01416.1	1.87	0	41.238	0	0.00630666	[E] Selenocysteine lyase	E	761235	0	0
ADE01418.1	-0.0414	0	31.862	0	0.00259021	[R] Fumarylacetoacetate (FAA) hydrolase family protein	R	2680075	2483750	0
ADE01429.1	-3.01	0	14.795	0	0.0124107	[R] Predicted DNA-binding protein with PD1-like DNA-binding	R	5922175	36888750	0
ADE01430.2	0.625	0	39.073	0	0.0159276	[E] ABC-type oligopeptide transport system, ATPase component	E	5488000	3235500	0
ADE01433.2	5.17	0	66.418	NA	NA	NA	NA	17435250	493300	0
ADE01435.1	-4.95	0	12.431	NA	NA	[R] Transthyretin-like protein	R	162588	17797425	0
ADE01440.2	3.82	0	46.182	0	0.0773573	[E] 4-aminobutyrate aminotransferase and related aminotransferases	E	137942500	8863725	0
ADE01441.1	-0.935	0	8.5815	0	0.00467104	[K] Regulators of stationary/sporulation gene expression	K	10941500	19045500	0
ADE01444.1	3.7	0	45.528	0	0.00216054	[MR] L-alanine-DL-glutamate epimerase and related enzymes of	MR	5072350	182845	0
ADE01445.1	5.22	0	40.998	0	0.01438	[R] Predicted dehydrogenases and related proteins	R	8221575	0	0
ADE01446.1	4.43	0	31.877	0	0.00494234	[MG] Nucleoside-diphosphate-sugar epimerases	MG	3971100	0	0
ADE01454.1	7.94	0	70.146	0	0.0605859	[Q] Siderophore synthetase component	Q	28193500	0	0
ADE01456.2	3.68	0	57.88	0	0.0210316	[M] Endopolygalacturonase	M	25748000	1829650	0
ADE01458.1	-3.14	0	37.206	0	0.000543098	[EP] ABC-type dipeptide/oligopeptide/nickel transport systems, permease components	EP	845555	6820850	0
ADE01459.1	1.4	0	16.846	NA	NA	[R] Sulfite oxidase and related enzymes	R	422852	0	0
ADE01461.1	-0.352	0	14.206	0	0.00502083	NA	NA	780002	916258	0
ADE01462.1	5.6	0	52.501	0	0.0339531	[C] NAD-dependent aldehyde dehydrogenases	C	270047500	5175525	0
ADE01466.1	8.3	0	23.948	0	0.129708	NA	NA	23684000	0	0
ADE01467.1	5.82	0	31.672	0	0.0410596	[D] ATPases involved in chromosome partitioning	D	19676500	244358	0
ADE01468.1	2.84	0	19.373	0	0.00108994	[S] Uncharacterized protein conserved in bacteria	S	1617975	0	0
ADE01469.1	-2.62	0	39.619	NA	NA	[R] Predicted permease	R	372300	5245275	0
ADE01471.1	1.73	0	19.809	0	0.198398	[H] Precorrin-6B methylase 2	H	68017750	18883750	0
ADE01472.1	2.97	0	42.804	0	0.000782602	[G] ABC-type sugar transport systems, ATPase components	G	869905	0	0
ADE01473.1	NA	NA	34.855	0	0.00134664	[CHR] Lactate dehydrogenase and related dehydrogenases	CHR	0	0	0
ADE01478.1	-3.09	0	33.195	0	0.00745355	[EP] ABC-type dipeptide/oligopeptide/nickel transport systems, permease components	EP	693735	5368750	0
ADE01480.1	-0.962	0	48.369	0	0.106744	[G] Citrate lyase beta subunit	G	18270250	31847000	0
ADE01482.3	4.95	0	49.093	NA	NA	NA	NA	29457000	997350	0
ADE01484.1	5.61	0	39.498	0	0.000695791	[R] Predicted dehydrogenases and related proteins	R	8107000	0	0
ADE01488.1	9.1	1	73.308	0	0.103992	[H] Mg-chelatase subunit ChlI	H	80889000	134720	0
ADE01492.1	-2.19	0	16.379	0	0.00231144	NA	NA	6642600	27596000	0
ADE01493.1	-2.1	0	50.239	0	0.00213081	[G] ABC-type sugar transport system, periplasmic component	G	177282	1994125	0
ADE01499.1	-5.16	0	62.803	0	0.0639306	[E] ABC-type dipeptide transport system, periplasmic component	E	63922500	2061950000	0
ADE01506.1	-0.505	0	59.973	0	0.00673158	[C] Aldehyde:ferredoxin oxidoreductase	C	102745	0	0
ADE01510.1	-2.26	0	44.373	0	0.0521604	[P] ABC-type Fe3+-hydroxamate transport system, periplasmic component	P	8752075	38047500	0
ADE01514.1	1.52	1	18.509	0	0.0392081	[K] Transcriptional regulators	K	23367000	7427675	0
ADE01516.1	6.22	0	65.815	0	0.0426085	[Q] Siderophore synthetase component	Q	14301500	0	0
ADE01517.1	6.08	1	144.23	0	0.057104	[T] FOG: PAS/PAC domain	T	36303000	130852	0
ADE01518.1	-5.67	0	42.656	0	0.012624	[S] FOG: WD40-like repeat	S	0	20926250	0
ADE01521.1	4.01	0	57.544	0	0.00540477	[G] Alpha-L-arabinofuranosidase	G	3005425	0	0
ADE01523.1	5.15	1	28.428	0	0.0393231	[K] Transcriptional regulator	K	9364025	0	0
ADE01526.1	5.33	0	38.768	0	0.00469093	[R] Predicted unsaturated glucuronyl hydrolase involved in	R	5396325	0	0
ADE01530.1	-6.48	0	13.265	0	0.00340622	[J] Putative translation initiation inhibitor, yjgF family	J	0	16660000	0
ADE01532.1	2.37	0	33.92	0	0.00346463	NA	NA	1528125	0	0
ADE01535.1	-1.93	0	31.418	0	0.00595221	[EP] ABC-type dipeptide/oligopeptide/nickel transport systems, permease components	EP	361642	1184680	0
ADE01537.1	-0.458	1	16.115	0	0.0245635	[K] Predicted transcriptional regulators containing the CopG/Arc/MetJ	K	3520675	4393350	0
ADE01538.1	1.83	1	28.503	0	0.00297791	[K] Transcriptional regulator	K	480798	0	0
ADE01542.1	0.946	0	27.774	0	0.00433769	[MG] Nucleoside-diphosphate-sugar epimerases	MG	338305	0	0
ADE01546.1	1.97	0	54.03	0	0.023403	[EQ] N-methylhydantoinase A/acetone carboxylase, beta subunit	EQ	45055750	10896850	0
ADE01550.1	-1.41	0	17.037	0	0.00382512	NA	NA	138867500	338357500	0
ADE01553.1	-5.27	0	15.233	0	0.00794197	NA	NA	3.18968e+06	103184500	0
ADE01555.2	7.93	0	74.331	NA	NA	NA	NA	416370000	1.61634e+06	0
ADE01556.1	2.18	0	25.323	0	0.294824	[H] Precorrin-2 methylase	H	81112000	16367250	0
ADE01561.1	-0.769	0	40.861	0	0.00785687	[EP] ABC-type dipeptide/oligopeptide/nickel transport system, ATPase component	EP	4678650	7376650	0
ADE01562.1	6.03	0	44.11	0	0.0241236	[S] FOG: WD40-like repeat	S	16682750	746975	0
ADE01566.1	1.24	1	28.871	0	0.00183603	[R] Predicted DNA binding protein	R	868375	0	0
ADE01573.1	3.26	0	32.86	NA	NA	[R] Predicted metal-dependent hydrolase of the TIM-barrel	R	1.35602e+06	0	0
ADE01579.1	7.1	0	50.117	0	0.037463	[C] NAD-dependent aldehyde dehydrogenases	C	38174500	288780	0
ADE01580.1	-4.03	0	14.72	0	0.00255848	[R] Uncharacterized protein, possibly involved in utilization	R	0	3723975	0
ADE01586.1	NA	NA	29.378	0	0.0030225	[K] Transcriptional regulator	K	246522	0	0
ADE01587.1	2.98	1	28.594	0	0.013012	[K] Transcriptional regulator	K	2375675	0	0
ADE01588.1	1.29	0	42.657	0	0.000986445	[I] Myo-inositol-1-phosphate synthase	I	555280	0	0
ADE01589.1	-7.87	0	42.43	0	0.00120794	[R] Uncharacterized ABC-type transport system, periplasmic component/surface	R	26480	25190500	0
ADE01597.1	2.29	0	42.417	NA	NA	[S] Uncharacterized conserved protein	S	943335	0	0
ADE01599.1	-2.14	0	41.891	0	0.00547006	[S] FOG: WD40-like repeat	S	10836450	43218500	0
ADE01600.1	5.12	0	23.159	0	0.00859212	[QR] SAM-dependent methyltransferases	QR	11013975	195445	0
ADE01603.1	4.53	0	36.58	0	0.00595025	[ER] Threonine dehydrogenase and related Zn-dependent dehydrogenases	ER	5173175	0	0
ADE01606.1	1.2	0	41.239	0	0.00428112	[MR] L-alanine-DL-glutamate epimerase and related enzymes of	MR	988460	0	0
ADE01607.1	-3.86	0	42.755	0	0.0127516	[M] Outer membrane lipoprotein-sorting protein	M	4502175	60468500	0
ADE01608.1	-0.856	1	20.248	0	0.00940787	[K] Transcriptional regulators	K	1700575	2799575	0
ADE01609.1	-4.76	0	28.901	0	0.00775416	NA	NA	0	5005075	0
ADE01612.1	0.996	0	35.667	0	0.0357033	[O] Deoxyhypusine synthase	O	35415000	16685500	0
ADE01615.1	3.79	0	43.181	0	0.012724	[R] Predicted dehydrogenases and related proteins	R	2252975	0	0
ADE01618.1	-3.8	0	15.541	0	0.0189177	NA	NA	405048	8083950	0
ADE01620.1	0.0795	0	37.211	0	0.00099416	[ER] Threonine dehydrogenase and related Zn-dependent dehydrogenases	ER	8242725	6863225	0
ADE01628.1	0.933	1	28.163	0	0.00237843	[K] Transcriptional regulator	K	286012	0	0
ADE01631.1	4.79	0	31.625	0	0.00399568	[G] Gluconolactonase	G	2092225	0	0
ADE01635.1	1.7	0	37.975	0	0.331456	[C] Predicted oxidoreductases (related to aryl-alcohol dehydrogenases)	C	202155000	57236750	0
ADE01646.1	1.59	0	31.465	0	0.044189	[T] Universal stress protein UspA and related	T	81619000	25261250	0
ADE01650.1	-0.53	0	20.713	0	0.00407847	[V] ABC-type antimicrobial peptide transport system, permease	V	13074750	17152500	0
ADE01654.2	-3	0	23.856	0	0.0366262	NA	NA	0	2186400	0
ADE01660.1	1.12	0	92.543	0	0.126877	[P] Cation transport ATPase	P	70325000	29437000	0
ADE01664.1	-0.291	0	31.368	0	0.0144696	[I] 3-hydroxyacyl-CoA dehydrogenase	I	2688350	2994025	0
ADE01665.2	-2.33	0	48.18	0	0.0122013	[C] Plastocyanin	C	5231475	23857250	0
ADE01667.1	5.94	0	NA	NA	NA	NA	NA	NA	NA	0
ADE01667.1;ADE01751.2	NA	NA	41.82	NA	NA	NA	NA	14312750	0	0
ADE01669.1	8.57	0	46.882	0	0.0840321	[H] Cobyrinic acid a,c-diamide synthase	H	62538750	0	0
ADE01670.1	2.1	0	15.556	0	0.000551648	[R] ABC-type uncharacterized transport system, permease and	R	2064350	449880	0
ADE01671.1	NA	NA	52.691	0	0.00601789	[R] Predicted ATPase (AAA+ superfamily)	R	388650	0	0
ADE01675.1	-0.00885	1	31.051	0	0.0908755	NA	NA	40078250	36883000	0
ADE01687.1	0.753	1	19.445	0	0.0182904	[K] Transcriptional regulators	K	16589250	9057975	0
ADE01689.1	4.44	0	31.946	0	0.0100439	[I] Enoyl-CoA hydratase/carnithine racemase	I	5081725	0	0
ADE01696.2	-0.723	0	26.565	0	0.0047132	[G] Trehalose utilization protein	G	310232	509272	0
ADE01698.1	3.72	0	9.389	0	0.00152432	NA	NA	1181425	0	0
ADE01702.1	0.553	0	64.26	0	0.0541312	[EQ] N-methylhydantoinase B/acetone carboxylase, alpha subunit	EQ	200490000	126815750	0
ADE01707.1	-0.0768	0	14.058	0	0.0114157	[T] Universal stress protein UspA and related	T	17617250	16876500	0
ADE01710.1	3.02	0	28.091	0	0.00255035	NA	NA	1372860	0	0
ADE01716.1	3.38	0	24.037	0	0.00434118	[S] Uncharacterized conserved protein	S	1650400	0	0
ADE01719.1	0.935	0	49.288	0	0.0233686	[R] Uncharacterized NAD(FAD)-dependent dehydrogenases	R	11262750	5513375	0
ADE01720.1	0.22	0	37.327	0	0.0247466	[E] Serine-pyruvate aminotransferase/archaeal aspartate aminotransferase	E	15620000	12184000	0
ADE01721.1	4.64	0	67.981	0	0.156051	[E] Urocanate hydratase	E	105780000	4177650	0
ADE01723.1	5.68	1	79.351	0	0.134405	NA	NA	151287500	2743775	0
ADE01727.1	3.92	0	11.192	0	0.0130178	[J] Translation initiation factor 1 (IF-1)	J	11805350	704000	0
ADE01729.1	5.26	0	42.191	0	0.0198794	[I] Acyl-CoA dehydrogenases	I	16368250	803885	0
ADE01731.1	3.46	1	39.012	0	0.0336716	[K] Predicted transcriptional regulators	K	15647500	1.31498e+06	0
ADE01732.1	3.69	0	25.395	0	0.0146983	[H] ATP:corrinoid adenosyltransferase	H	2348250	0	0
ADE01733.1	-0.474	0	48.867	0	0.0346038	[R] Hemolysins and related proteins containing CBS	R	2233800	2818425	0
ADE01737.2	-0.952	0	24.308	NA	NA	[Q] Amidases related to nicotinamidase	Q	5712525	10103175	0
ADE01750.1	-2.99	0	20.788	0	0.00277028	NA	NA	13599500	93554500	0
ADE01753.1	7.39	0	32.215	0	0.066304	[D] ATPases involved in chromosome partitioning	D	29300250	0	0
ADE01755.1	0.537	0	NA	NA	NA	NA	NA	NA	NA	0
ADE01755.1;ADE01697.1	NA	NA	21.438	NA	NA	NA	NA	651475	389748	0
ADE01756.2	1.34	1	124.12	0	0.0043239	[V] GTPase subunit of restriction endonuclease	V	499700	0	0
ADE01767.1	-1.91	0	44.252	0	0.0139108	[P] ABC-type Fe3+-hydroxamate transport system, periplasmic component	P	1447475	5600450	0
ADE01770.1	0.488	0	44.088	NA	NA	[C] Predicted acyl-CoA transferases/carnitine dehydratase	C	184352	0	0
ADE01771.1	0.829	0	72.967	0	0.0557546	[EQ] N-methylhydantoinase A/acetone carboxylase, beta subunit	EQ	270507500	142270000	0
ADE01774.1	1.07	0	26.658	0	0.00575418	[I] Enoyl-CoA hydratase/carnithine racemase	I	9780000	4559450	0
ADE01777.1	0.814	1	19.55	0	0.0120842	[K] Predicted transcriptional regulator	K	13639000	7101975	0
ADE01784.1	NA	NA	16.307	NA	NA	NA	NA	425750	0	0
ADE01786.1	2.73	0	30.364	0	0.0192191	[D] ATPases involved in chromosome partitioning	D	20278750	2780900	0
ADE01789.2	0.758	0	35.462	0	0.0172824	NA	NA	6692400	3572375	0
ADE01790.1	0.473	0	37.11	0	0.0144471	[MR] L-alanine-DL-glutamate epimerase and related enzymes of	MR	1753050	1232175	0
ADE01793.1	1.71	1	27.862	0	0.00246632	[R] Predicted DNA binding protein	R	511312	0	0
ADE01794.1	-7.03	0	25.128	NA	NA	NA	NA	312228	39495750	0
ADE01798.1	-4.34	0	NA	NA	NA	NA	NA	NA	NA	0
ADE01798.1;ADE01819.1	NA	NA	11.99	NA	NA	NA	NA	813345	13815500	0
ADE01806.1	-4.38	0	10.14	0	0.00711673	NA	NA	3979500	75481250	0
ADE01809.1	-5.26	0	62.855	0	0.00686563	[E] ABC-type dipeptide transport system, periplasmic component	E	5840850	208462500	0
ADE01814.1	0.464	0	12.911	0	0.0051166	NA	NA	449402	0	0
ADE01815.1	1.78	0	76.56	0	0.00585702	[T] FOG: PAS/PAC domain	T	1351075	268825	0
ADE01821.1	0.57	1	23.73	0	0.0136831	[K] Transcriptional regulator	K	11276250	6941825	0
ADE01824.1	2.94	0	42.408	0	0.0619919	[Q] Imidazolonepropionase and related amidohydrolases	Q	45255500	5368625	0
ADE01829.1	2.59	0	33.898	NA	NA	[C] Pyruvate/oxaloacetate carboxyltransferase	C	942492	85720	0
ADE01831.1	-3.32	0	33.079	0	0.0056126	NA	NA	0	4745800	0
ADE01833.1	-3.16	0	45.5	NA	NA	[E] ABC-type branched-chain amino acid transport systems,	E	0	2470425	0
ADE01839.1	-2.05	0	15.541	0	0.0132733	[R] Uncharacterized protein, possibly involved in utilization	R	0	2706600	0
ADE01841.1	4.02	0	13.755	0	0.0387154	NA	NA	5909250	328688	0
ADE01842.2	4.99	0	31.504	0	0.0109008	[R] Predicted acid phosphatase	R	6299200	0	0
ADE01845.1	-1.91	1	13.807	0	0.00333943	[K] Predicted transcriptional regulators	K	1313640	4495975	0
ADE01852.1	-6.18	0	20.737	0	0.0400474	[O] Thioredoxin reductase	O	83529500	5289250000	0
ADE01853.1	6.85	0	17.666	0	0.0360116	[S] Uncharacterized protein conserved in bacteria	S	54506750	747742	0
ADE01855.1	3.59	0	38.183	0	0.0419689	[L] Uncharacterized protein predicted to be involved	L	121375000	9310550	0
ADE01858.1	0.436	0	31.303	0	0.0124046	[S] Uncharacterized conserved protein	S	20188500	13549000	0
ADE01870.1	4.86	0	47.679	0	0.000795499	[E] 4-aminobutyrate aminotransferase and related aminotransferases	E	3312600	0	0
ADE01872.1	-0.348	0	30.868	0	0.00785893	[T] Universal stress protein UspA and related	T	9033525	10579075	0
ADE01875.1	-1.55	0	11.826	NA	NA	NA	NA	452030	1.11264e+06	0
ADE01876.1	-7.36	0	14.114	NA	NA	NA	NA	388720	40903000	0
ADE01877.1	-0.444	0	35.186	0	0.0401907	[S] Uncharacterized conserved protein	S	19528500	24182750	0
ADE01878.1	-0.789	0	14.114	0	0.00433951	NA	NA	656185	1.14725e+06	0
ADE01879.1	2.93	0	25.827	0	0.00388227	[IQR] Dehydrogenases with different specificities (related to	IQR	1111425	148072	0
ADE01880.1	8	1	27.912	0	0.0236582	[K] Transcriptional regulator	K	18430500	27572.5	0
ADE01881.1	-1.76	0	62.472	0	0.00515699	[E] ABC-type dipeptide transport system, periplasmic component	E	441185	1358050	0
ADE01887.1	3.78	0	52.127	0	0.00407711	[C] NAD-dependent aldehyde dehydrogenases	C	1685150	0	0
ADE01889.1	4.97	1	27.734	0	0.0546866	[K] Transcriptional regulator	K	5884900	0	0
ADE01894.1	-0.0564	0	33.85	0	0.0255369	[O] Hydrogenase maturation factor	O	4447150	4319250	0
ADE01901.1	1.58	0	32.842	0	0.0426205	[E] Arginase/agmatinase/formimionoglutamate hydrolase, arginase family	E	22925250	7132875	0
ADE01905.1	1.36	1	40.249	0	0.0126466	[Q] Gentisate 1,2-dioxygenase	Q	22318000	7918300	0
ADE01907.2	NA	NA	13.714	NA	NA	NA	NA	0	0	0
ADE01909.1	-2.93	1	13.631	0	0.0102718	NA	NA	1715400	12101100	0
ADE01912.1	6.03	0	42.243	0	0.00411702	NA	NA	8547675	0	0
ADE01919.1	1.77	0	42.679	0	0.00912337	[E] Aspartate/tyrosine/aromatic aminotransferase	E	1002265	0	0
ADE01922.1	-2.69	0	14.853	NA	NA	[S] Uncharacterized protein conserved in archaea	S	0	3034550	0
ADE01927.1	0.972	0	23.728	0	0.0138969	NA	NA	2020850	960500	0
ADE01934.1	0.487	0	14.881	0	0.0671548	NA	NA	17381500	11263000	0
ADE01938.1	8.03	0	42.819	0	0.0698095	[MR] L-alanine-DL-glutamate epimerase and related enzymes of	MR	150205000	964715	0
ADE01941.1	0.0632	0	16.066	0	0.0281443	[K] Predicted transcriptional regulator	K	1002290	878028	0
ADE01943.1	6.49	0	29.322	0	0.0280435	NA	NA	23966700	259312	0
ADE01946.1	5.42	0	111.36	0	0.0167628	[C] FAD/FMN-containing dehydrogenases	C	13588000	0	0
ADE01955.1	-2.08	0	61.246	0	0.0151834	[E] ABC-type dipeptide transport system, periplasmic component	E	18195000	69980750	0
ADE01961.1	-1.84	0	13.503	NA	NA	NA	NA	0	1171575	0
ADE01962.1	3.82	0	76.752	0	0.00694926	[G] Beta-galactosidase	G	2158800	0	0
ADE01967.1	NA	NA	46	NA	NA	[E] 3-isopropylmalate dehydratase large subunit	E	0	0	0
ADE01968.1	NA	NA	44.268	0	0.058572	NA	NA	0	0	0
ADE01972.1	5.37	1	22.966	0	0.0247024	[K] Transcriptional regulator	K	12031750	324830	0
ADE01977.1	-5.6	0	21.561	0	0.00705212	[C] Predicted lipoprotein involved in nitrous oxide	C	4201375	186292500	0
ADE01983.1	7.19	0	70.287	0	0.0212234	[I] 3-hydroxyacyl-CoA dehydrogenase	I	18759500	0	0
ADE01985.1	-2.83	0	14.913	NA	NA	[R] Prophage maintenance system killer protein	R	0	1327075	0
ADE01990.1	-1.97	0	38.085	0	0.0183411	NA	NA	7144275	25468500	0
ADE01994.1	4.46	1	43.56	0	0.00388192	[S] Uncharacterized conserved protein	S	3536050	0	0
ADE01997.1	2.82	0	16.93	0	0.00488284	NA	NA	820638	0	0
ADE01999.1	2.86	0	16.278	0	0.00367625	[R] Predicted nucleic acid-binding protein, contains PIN	R	1292025	0	0
ADE02000.1	3.06	0	40.152	NA	NA	[E] ABC-type oligopeptide transport system, ATPase component	E	1297100	0	0
ADE02004.2	5.86	0	35.935	0	0.0209225	[S] Uncharacterized conserved protein	S	4834675	0	0
ADE02005.1	0.396	0	37.766	0	0.00919891	[F] IMP dehydrogenase/GMP reductase	F	598068	0	0
ADE02013.1	3.75	0	59.629	0	0.00671949	[IQ] Acyl-CoA synthetases (AMP-forming)/AMP-acid ligases II	IQ	1513300	0	0
ADE02014.1	NA	NA	17.403	NA	NA	[T] Universal stress protein UspA and related	T	2578300	0	0
ADE02017.2	-3.62	0	21.974	NA	NA	NA	NA	73550	1606050	0
ADE02024.1	1.9	0	35.429	0	0.00539762	[E] Lactoylglutathione lyase and related lyases	E	1.11032e+06	0	0
ADE02028.1	-1.98	0	13.558	NA	NA	[Q] Uncharacterized protein, possibly involved in aromatic	Q	1404625	5142550	0
ADE02030.1	1.48	0	32.813	NA	NA	NA	NA	523560	0	0
ADE02033.1	0.376	1	21.636	0	0.0462278	[K] Transcriptional regulator	K	7169125	5021550	0
ADE02037.1	2.52	0	25.772	0	0.00138195	[S] Uncharacterized conserved protein	S	1882450	300372	0
ADE02040.1	-1.8	0	NA	NA	NA	[K] Predicted transcriptional regulator	K	NA	NA	0
ADE02040.1;ADE01705.1	NA	NA	17.875	NA	NA	NA	NA	12579000	39779250	0
ADE02044.1	-1.64	0	16.245	NA	NA	[S] Predicted membrane protein	S	0	1231020	0
ADE02046.1	-1.04	0	24.65	0	0.00102799	[R] Predicted esterase	R	1862750	3482425	0
ADE02049.1	2.68	1	20.156	0	0.048736	[K] Transcriptional regulators	K	25916000	3698500	0
ADE02055.1	1.64	0	27.759	0	0.00833275	[R] Pirin-related protein	R	19607250	5399775	0
ADE02056.1	-3.88	0	15.298	0	0.00389044	[S] Uncharacterized protein conserved in archaea	S	6491200	86308000	0
ADE02059.1	4.94	0	66.464	0	0.013941	[L] ATPase involved in DNA repair	L	4850200	0	0
ADE02063.1	1.24	0	NA	NA	NA	[K] Predicted transcriptional regulators	K	NA	NA	0
ADE02063.1;ADE01683.1	NA	NA	11.035	NA	NA	NA	NA	148652500	57045750	0
ADE02064.1	-4.6	0	13.331	0	0.0008553	[J] Putative translation initiation inhibitor, yjgF family	J	4466850	89468000	0
ADE02065.1	2.05	0	74.043	0	0.000619955	[EQ] N-methylhydantoinase A/acetone carboxylase, beta subunit	EQ	786530	0	0
ADE02067.1	0.579	0	16.897	0	0.0558325	[O] FKBP-type peptidyl-prolyl cis-trans isomerases 2	O	849225	516815	0
ADE02068.1	5.08	0	36.953	0	0.00993572	NA	NA	8247475	0	0
ADE02072.1	3.04	0	55.578	0	0.0986892	[E] Histidine ammonia-lyase	E	56756000	6444150	0
ADE02076.1	1.65	0	8.4213	0	0.00382492	[K] DNA-directed RNA polymerase, subunit RPC10 (contains	K	487692	70545	0
ADE02077.1	-3.42	0	35.96	0	0.00137375	[P] ABC-type metal ion transport system, periplasmic	P	0	4212250	0
ADE02088.1	4.69	0	74.032	0	0.00769451	[I] Acyl-coenzyme A synthetases/AMP-(fatty) acid ligases	I	3192075	0	0
ADE02091.1	2.49	0	52.614	0	0.00484564	[H] Cobyric acid synthase	H	1341750	0	0
ADE02096.1	2.34	1	28.802	0	0.00914403	[K] Transcriptional regulator	K	1094855	62177.5	0
ADE02100.1	5.76	0	42.737	0	0.0361322	NA	NA	8690475	0	0
ADE02101.2	-1.76	0	49.099	0	0.00952823	[G] ABC-type sugar transport system, periplasmic component	G	1949125	5986225	0
ADE02104.1	5.9	0	16.696	0	0.00967583	[S] Uncharacterized conserved protein	S	9363150	0	0
ADE02105.1	0.16	0	19.752	0	0.00459415	NA	NA	830548	675625	0
ADE02106.1	5.43	0	29.914	0	0.0331024	[IQR] Dehydrogenases with different specificities (related to	IQR	70844250	1.55509e+06	0
ADE02107.1	2.99	0	28.562	0	0.00195064	[E] Hydantoin racemase	E	72890500	8318725	0
ADE02108.1	5.17	0	47.926	0	0.0232402	[G] Ribulose-5-phosphate 4-epimerase and related epimerases and	G	5290375	0	0
ADE02109.1	-3.16	0	22.051	0	0.00916411	[G] 2-keto-3-deoxy-6-phosphogluconate aldolase	G	10121100	82587000	0
ADE02113.1	5.64	0	22.557	0	0.0087266	[QR] SAM-dependent methyltransferases	QR	10849400	210668	0
ADE02126.1	4.16	0	39.185	0	0.0135209	[I] Acetyl-CoA acetyltransferase	I	5746925	0	0
ADE02137.1	-1.65	0	14.432	0	0.0266588	NA	NA	16825500	49184750	0
ADE02142.1	-2.11	0	21.28	NA	NA	[K] Transcriptional regulator	K	185530	719750	0
ADE02144.1	NA	NA	20.614	0	0.000904571	NA	NA	0	229762	0
ADE02147.1	2.55	0	95.921	0	0.0260616	[T] FOG: PAS/PAC domain	T	20343750	3212175	0
ADE02154.1	-0.0168	0	NA	NA	NA	NA	NA	NA	NA	0
ADE02154.1;ADE01692.1	NA	NA	6.9467	NA	NA	NA	NA	2689375	2467300	0
ADE02159.1	-4.11	0	31.988	0	0.0129823	[Q] 2-keto-4-pentenoate hydratase/2-oxohepta-3-ene-1,7-dioic acid hydratase (catechol pathway)	Q	34625500	542355000	0
ADE02163.2	-0.243	0	42.332	NA	NA	[P] ABC-type phosphate transport system, periplasmic component	P	2607575	3033400	0
ADE02165.1	NA	NA	6.8776	NA	NA	NA	NA	589275	208380	0
ADE02178.1	4.36	0	43.495	0	0.0292664	[R] Predicted metal-dependent hydrolase of the TIM-barrel	R	20477250	820430	0
ADE02179.2	-4.14	0	68.374	0	0.024199	[P] Di- and tricarboxylate transporters	P	1.38586e+06	22245750	0
ADE02183.1	-2.8	0	34.546	NA	NA	[G] ABC-type sugar transport systems, permease components	G	47301.2	508525	0
ADE02184.1	1.23	0	29.157	0	0.0727625	[G] Archaeal fructose-1,6-bisphosphatase and related enzymes of	G	109887250	42342000	0
ADE02189.1	3.89	0	39.8	0	0.00297969	[E] Xaa-Pro aminopeptidase	E	4069250	0	0
ADE02190.1	-1.26	0	30.836	0	0.0626395	NA	NA	36423750	78984250	0
ADE02195.1	-0.538	0	22.954	0	0.00148925	[R] Predicted dinucleotide-binding enzymes	R	2165100	2855000	0
ADE02196.1	NA	NA	42.56	0	0.0391573	[MR] L-alanine-DL-glutamate epimerase and related enzymes of	MR	1078225	0	0
ADE02197.1	4.98	0	42.479	0	0.0161948	[MR] L-alanine-DL-glutamate epimerase and related enzymes of	MR	26741250	759375	0
ADE02198.1	-4.45	0	14.693	0	0.0110496	[E] Lactoylglutathione lyase and related lyases	E	0	11862750	0
ADE02202.1	3.21	0	23.19	0	0.0198546	[R] Predicted hydrolases of HD superfamily	R	1255075	0	0
ADE02205.1	2.06	0	17.517	0	0.0104004	[I] Acyl dehydratase	I	3514225	892965	0
ADE02210.1	0.503	0	40.438	0	0.0343857	[E] Selenocysteine lyase	E	28654500	18864000	0
ADE02216.1	5.52	0	18.488	0	0.00984367	[K] DNA-directed RNA polymerase, subunit E''	K	3672275	0	0
ADE02220.1	0.0809	0	11.657	0	0.0118618	NA	NA	1230125	1072890	0
ADE02223.1	0.375	0	NA	NA	NA	[R] Predicted metal-dependent hydrolase	R	NA	NA	0
ADE02223.1;ADE02042.1	NA	NA	25.516	NA	NA	NA	NA	5880275	4114525	0
ADE02224.1	4.77	0	52.137	0	0.0344822	[I] 3-hydroxy-3-methylglutaryl CoA synthase	I	7748900	0	0
ADE02225.1	4.22	0	NA	NA	NA	[R] Predicted DNA binding protein	R	NA	NA	0
ADE02225.1;ADE02103.1	NA	NA	23.846	NA	NA	NA	NA	2791375	0	0
ADE02229.1	-4.02	0	58.223	0	0.00618017	[M] S-layer domain	M	0	3934325	0
ADE02233.1	4.85	0	32.882	0	0.0466457	[R] Predicted metal-dependent hydrolase of the TIM-barrel	R	15432500	544908	0
ADE02238.1	-1.36	0	52.386	0	0.00151146	[S] Uncharacterized protein conserved in bacteria	S	176620	401995	0
ADE02239.1	6.41	0	20.975	0	0.021615	[O] Peptide methionine sulfoxide reductase	O	40959000	572948	0
ADE02241.2	-7.81	0	37.041	NA	NA	NA	NA	72158	14259850	0
ADE02242.1	0.728	1	48.047	0	0.013054	[LO] Cdc6-related protein, AAA superfamily ATPase	LO	633698	347175	0
ADE02246.1	1.39	0	43.716	0	0.0228381	[MJ] Nucleoside-diphosphate-sugar pyrophosphorylase involved in lipopolysaccharide biosynthesis/translation	MJ	9990200	3554825	0
ADE02247.1	2.24	0	31.79	0	0.00104587	[R] Predicted metal-dependent hydrolase of the TIM-barrel	R	4349700	850962	0
ADE02251.1	1.18	0	13.796	0	0.00537175	[PR] Ferredoxin subunits of nitrite reductase and	PR	849380	0	0
ADE02252.1	1.76	1	25.832	0	0.00367335	[R] Predicted nucleotidyltransferases	R	2227825	536855	0
ADE02253.1	0.134	0	31.357	0	0.0135651	[T] Universal stress protein UspA and related	T	6414150	5293950	0
ADE02254.1	4.48	0	46.784	0	0.00642665	[R] Putative GTPases (G3E family)	R	2461875	0	0
ADE02255.1	-0.884	0	18.048	0	0.00166868	[S] Uncharacterized conserved protein	S	662272	1039870	0
ADE02256.1	-2.04	0	9.0181	0	0.132547	[S] Uncharacterized conserved protein	S	39044750	146775000	0
ADE02260.1	-2.73	0	21.946	0	0.0243494	[S] Uncharacterized conserved protein	S	3606250	21765000	0
ADE02263.1	0.568	0	22.304	0	0.00706107	NA	NA	3272625	1996250	0
ADE02264.1	5.57	0	22.618	0	0.00390103	[R] Predicted hydrolase (HAD superfamily)	R	10304075	209325	0
ADE02265.1	-2.43	0	10.604	NA	NA	[S] Predicted membrane protein	S	237650	1184955	0
ADE02268.1	1.54	0	47.564	0	0.00726152	[R] Metal-dependent amidase/aminoacylase/carboxypeptidase	R	953022	0	0
ADE02269.1	-4.17	0	7.6705	0	0.488491	[J] Ribosomal protein L29	J	9291000	156407500	0
ADE02270.1	4.11	0	44.444	0	0.00983534	[E] Diaminopimelate decarboxylase	E	5142725	0	0
ADE02273.1	2.64	0	41.032	0	0.0419276	[R] Predicted dehydrogenases and related proteins	R	51600250	7656100	0
ADE02278.1	1.61	0	46.051	0	0.00764643	[E] Kynureninase	E	4627100	1378630	0
ADE02280.1	-3.77	0	5.6465	0	0.0419047	NA	NA	4149325	55919750	0
ADE02281.1	-4.51	0	46.918	0	0.0110484	[S] FOG: WD40-like repeat	S	8767250	182110000	0
ADE02282.1	1.5	0	28.435	0	0.140603	[P] Rhodanese-related sulfurtransferase	P	18956000	6113775	0
ADE02285.1	-1.55	0	32.763	0	0.0186249	[O] Zn-dependent protease with chaperone function	O	4349625	11435500	0
ADE02287.1	3.1	0	35.802	0	0.0404948	[R] Predicted glycosyltransferases	R	8933700	960100	0
ADE02288.1	4.46	1	26.531	0	0.0146998	[T] Response regulator containing CheY-like receiver, AAA-type	T	13876500	656275	0
ADE02289.1	0.978	0	11.633	0	0.019451	NA	NA	6633625	3090000	0
ADE02290.1	4.59	0	28.698	0	0.0561428	[E] Prephenate dehydratase	E	23708500	1.01938e+06	0
ADE02291.1	1.76	0	31.212	0	0.148071	[F] Purine nucleoside phosphorylase	F	46986000	12997000	0
ADE02292.1	-0.226	0	29.81	0	0.00944445	[H] Geranylgeranyl pyrophosphate synthase	H	4872575	5147125	0
ADE02293.1	-1.68	0	22.995	0	0.0379509	[F] Xanthosine triphosphate pyrophosphatase	F	11306000	33139250	0
ADE02295.1	5.29	0	34.885	0	0.0520284	NA	NA	30302750	807048	0
ADE02296.1	-1.65	0	5.9526	NA	NA	[E] Sarcosine oxidase delta subunit	E	360450	1778150	0
ADE02297.1	0.0929	0	42.132	0	0.00734495	NA	NA	1145620	977838	0
ADE02299.1	0.151	0	18.267	0	0.00389411	[J] 2'-5' RNA ligase	J	3981325	3234000	0
ADE02302.1	5.03	0	39.627	0	0.103602	[C] NADH:flavin oxidoreductases, Old Yellow Enzyme family	C	109893500	3084675	0
ADE02303.1	2.46	1	37.32	0	0.317977	[L] RecA/RadA recombinase	L	224182500	36997750	0
ADE02308.1	5.05	0	22.777	0	0.00296847	[H] Siroheme synthase (precorrin-2 oxidase/ferrochelatase domain)	H	7321450	0	0
ADE02309.1	6.7	0	58.851	0	0.0326112	[O] Highly conserved protein containing a thioredoxin	O	33461250	0	0
ADE02310.1	-0.0347	0	69.803	0	0.00414241	[O] Thioredoxin-like proteins and domains	O	3039250	2816350	0
ADE02312.1	6.07	0	36.518	0	0.0367797	[R] Predicted GTPase	R	40809250	535950	0
ADE02315.1	1.68	0	15.005	0	0.000414594	[O] Conserved domain frequently associated with peptide	O	850418	0	0
ADE02316.1	-0.55	0	7.385	NA	NA	NA	NA	13464000	17909500	0
ADE02317.1	7.59	0	62.36	0	0.0483441	[EH] Thiamine pyrophosphate-requiring enzymes [acetolactate synthase, pyruvate	EH	39684500	0	0
ADE02318.1	1.74	0	10.48	0	0.00454855	NA	NA	3949975	1288675	0
ADE02319.1	-8.99	0	12.202	0	0.00656679	[S] Uncharacterized conserved protein	S	184838	79918250	0
ADE02320.1	-2.43	0	77.985	0	0.00563494	[U] Sec-independent protein secretion pathway component TatC	U	2277625	11080750	0
ADE02321.1	0.537	0	17.828	0	0.35692	[J] Ribosomal protein L15	J	119937500	75196000	0
ADE02325.1	8.33	1	35.732	0	0.0186295	[K] Transcription initiation factor TFIIIB, Brf1 subunit/Transcription	K	58383000	102608	0
ADE02329.1	7.16	0	40.903	0	0.019575	NA	NA	20241750	0	0
ADE02330.1	NA	NA	26.357	0	0.00721435	[R] Predicted metal-binding protein	R	252950	0	0
ADE02332.1	7.69	1	85.817	0	0.0204641	[R] Superfamily II helicase	R	22738750	0	0
ADE02334.1	1.31	0	21.866	0	0.0250458	[F] Thymidylate kinase	F	8322625	3065975	0
ADE02338.1	0.581	0	16.704	0	0.0258368	[J] Predicted RNA-binding protein (contains PUA domain)	J	30158000	18313000	0
ADE02339.1	-0.154	0	26.998	0	0.00401941	NA	NA	687215	693595	0
ADE02340.1	1.8	0	29.905	0	0.016228	[E] Diaminopimelate epimerase	E	6343050	1561700	0
ADE02345.1	-3.11	0	12.229	NA	NA	NA	NA	0	1911650	0
ADE02346.2	-3.8	0	6.2194	NA	NA	NA	NA	7799300	100054000	0
ADE02348.1	4.29	0	45.556	0	0.0134301	[P] Arylsulfatase A and related enzymes	P	5413850	0	0
ADE02352.1	2.64	0	34.561	0	0.0366708	[C] Coenzyme F420-dependent N5,N10-methylene tetrahydromethanopterin reductase and	C	5554900	808312	0
ADE02353.1	-3.3	0	12.93	NA	NA	NA	NA	0	2023975	0
ADE02354.1	-0.815	0	33.521	0	0.00255921	[P] ABC-type phosphate transport system, permease component	P	0	617288	0
ADE02355.1	-1.5	0	30.997	0	0.00594343	NA	NA	3007425	7740000	0
ADE02358.1	2.45	0	33.008	0	0.019492	[TD] Serine/threonine protein kinase involved in cell	TD	23260250	4150750	0
ADE02359.1	3.47	0	40.192	0	0.0525923	[E] Aspartate/tyrosine/aromatic aminotransferase	E	23797000	2031475	0
ADE02360.1	0.612	0	17.529	0	0.14641	[J] Ribosomal protein S15P/S13E	J	192480000	114305000	0
ADE02361.1	4.33	0	41.699	0	0.0345225	[E] Aspartokinases	E	26213750	2.26409e+06	0
ADE02362.1	-1.71	0	24.673	0	0.0365371	[E] Phosphoribosylformimino-5-aminoimidazole carboxamide ribonucleotide (ProFAR) isomerase	E	25657250	77068250	0
ADE02363.1	7.01	0	46.901	0	0.0862535	[J] Predicted pseudouridylate synthase	J	36240000	383072	0
ADE02364.1	-0.628	0	9.3223	0	0.00143648	[S] Uncharacterized protein conserved in archaea	S	51513500	72320250	0
ADE02366.1	2.48	0	72.963	0	0.0228901	[F] Phosphoribosylformylglycinamidine (FGAM) synthase, synthetase domain	F	2503550	120718	0
ADE02369.1	6.11	0	43.636	0	0.257269	[G] 3-phosphoglycerate kinase	G	303927500	4002600	0
ADE02370.1	3.75	0	26.835	0	0.0119735	[E] Pyrroline-5-carboxylate reductase	E	10546350	1016115	0
ADE02374.1	-3.5	0	11.67	0	0.00675043	[C] Ferredoxin	C	157820	3203250	0
ADE02377.1	5.99	0	43.288	0	0.0517928	[S] Uncharacterized conserved protein	S	28221000	258978	0
ADE02379.1	3.08	0	67.596	0	0.217319	[J] Archaeal Glu-tRNAGln amidotransferase subunit E (contains	J	151020000	16304000	0
ADE02380.1	-4.13	0	10.787	0	0.000659165	[L] Exonuclease VII small subunit	L	1165625	18776250	0
ADE02382.1	0.935	0	42.089	0	0.0139863	[E] Cystathionine beta-lyases/cystathionine gamma-synthases	E	28698500	13839000	0
ADE02383.1	5.16	0	29.997	0	0.0370916	[J] Protein implicated in ribosomal biogenesis, Nop56p	J	12711500	322510	0
ADE02384.1	0.804	0	29.591	0	0.0983068	[H] NAD synthase	H	93137000	48900500	0
ADE02385.1	4.37	0	39.718	0	0.00838302	[E] Glycine cleavage system T protein (aminomethyltransferase)	E	22699750	1211075	0
ADE02387.1	-2.25	0	20.843	NA	NA	[OU] Membrane protein implicated in regulation of	OU	1839125	7940675	0
ADE02388.1	3.22	0	20.63	0	0.000552281	[S] Uncharacterized protein conserved in bacteria	S	1729125	0	0
ADE02390.1	-2.75	0	11.4	0	0.0571412	NA	NA	18289250	112122250	0
ADE02392.1	-2.85	0	37.466	0	0.0498468	NA	NA	18034250	117087500	0
ADE02393.1	6.28	0	40.73	0	0.0672128	NA	NA	167630000	1.98118e+06	0
ADE02394.1	-4.45	0	58.128	0	0.0694165	[M] S-layer domain	M	41192250	816555000	0
ADE02395.1	4.56	0	23.994	0	0.0112143	NA	NA	2125950	0	0
ADE02396.1	-0.0419	0	26.639	0	0.0228407	[E] ABC-type polar amino acid transport system,	E	5812225	5431050	0
ADE02397.1	-6.08	0	64.337	0	0.00106309	[C] Heme/copper-type cytochrome/quinol oxidases, subunit 1	C	1044700	57051250	0
ADE02401.1	3.58	0	17.687	0	0.0464292	NA	NA	7650550	775975	0
ADE02408.1	6.85	0	166.22	0	0.0376391	[G] Glucoamylase and related glycosyl hydrolases	G	76565750	635835	0
ADE02410.1	-1.07	0	15.802	0	0.0186092	[T] Universal stress protein UspA and related	T	21802500	41751750	0
ADE02411.1	6.09	0	31.367	0	0.0236906	[H] 5,10-methylene-tetrahydrofolate dehydrogenase/Methenyl tetrahydrofolate cyclohydrolase	H	13669500	0	0
ADE02412.1	-2.1	0	9.3162	0	0.0136708	[F] Phosphoribosylformylglycinamidine (FGAM) synthase, PurS component	F	11464275	44064500	0
ADE02413.1	3.37	0	38.989	0	0.0462777	[ER] Threonine dehydrogenase and related Zn-dependent dehydrogenases	ER	70464750	6375775	0
ADE02415.1	2.56	0	16.654	0	0.00657502	NA	NA	1314750	0	0
ADE02417.1	NA	NA	39.131	0	0.0163321	[R] Hemolysins and related proteins containing CBS	R	0	0	0
ADE02422.1	1.06	0	6.071	0	0.0167646	[J] Ribosomal protein L39E	J	10141550	4281900	0
ADE02424.1	NA	NA	25.37	NA	NA	NA	NA	0	864725	0
ADE02426.1	0.407	0	31.241	0	0.0168916	NA	NA	11947750	8177125	0
ADE02427.1	5.52	0	36.094	0	0.0305846	[MG] Predicted nucleoside-diphosphate-sugar epimerases	MG	22421250	439130	0
ADE02429.1	-1.13	0	36.916	0	0.157487	[J] Ribosomal protein L10	J	228302500	456305000	0
ADE02431.1	1.95	0	12.053	0	0.0449254	NA	NA	106368500	24740000	0
ADE02434.1	3.15	0	31.876	0	0.0165488	[HJ] Glutathione synthase/Ribosomal protein S6 modification enzyme	HJ	5861150	655318	0
ADE02436.1	NA	NA	46.71	0	0.00131071	NA	NA	0	495905	0
ADE02440.1	1.88	0	28.014	0	0.140398	[O] Thioredoxin reductase	O	54235000	13542000	0
ADE02442.1	0.657	0	15.63	0	0.0565118	[T] Universal stress protein UspA and related	T	197385000	114482000	0
ADE02443.1	-0.805	0	15.541	0	0.0773705	NA	NA	9047225	14304000	0
ADE02445.1	-1.24	0	12.489	0	0.00196563	[S] Uncharacterized conserved protein	S	1658160	3485625	0
ADE02448.1	-6.12	0	14.975	0	0.000424721	[F] Cytidine deaminase	F	1819165	111939250	0
ADE02452.1	6.25	1	53.09	0	0.0439783	[V] Type I restriction-modification system methyltransferase subunit	V	11838500	0	0
ADE02453.1	0.809	0	13.245	NA	NA	[R] Predicted nucleic-acid-binding protein containing a Zn-ribbon	R	2051425	1100987	0
ADE02455.1	0.5	0	25.994	0	0.0636553	[IQR] Dehydrogenases with different specificities (related to	IQR	63534750	40687250	0
ADE02461.1	6.64	0	66.605	0	0.0726905	[P] Sulfite reductase, beta subunit (hemoprotein)	P	45645250	421178	0
ADE02462.1	-2.95	0	28.205	0	0.00665331	[I] Enoyl-CoA hydratase/carnithine racemase	I	1313300	9192950	0
ADE02464.1	1.41	0	33.784	0	0.0278166	[O] FKBP-type peptidyl-prolyl cis-trans isomerases 2	O	143182500	48948750	0
ADE02465.1	0.952	0	33.52	0	0.00629016	NA	NA	1166565	608528	0
ADE02467.1	-3.08	0	17.616	0	0.0193068	[S] Uncharacterized conserved protein	S	4322000	33188500	0
ADE02468.1	-0.236	1	10.534	0	0.00116026	[K] Predicted transcriptional regulator	K	587220	666120	0
ADE02470.1	5.08	0	26.499	0	0.0111418	[S] Uncharacterized conserved protein	S	11874275	0	0
ADE02472.1	-0.206	0	7.7134	0	0.00100633	[S] Uncharacterized conserved protein	S	6408825	6830225	0
ADE02474.2	-2.1	0	17.902	0	0.00433454	NA	NA	0	850842	0
ADE02475.1	1.6	0	47.992	0	0.0952764	[E] 4-aminobutyrate aminotransferase and related aminotransferases	E	34695000	12884500	0
ADE02476.1	-2.49	0	39.549	0	0.0166217	[E] Leucyl aminopeptidase (aminopeptidase T)	E	45468500	232900000	0
ADE02478.1	-1.94	0	46.668	0	0.0952618	[E] Glutamate dehydrogenase/leucine dehydrogenase	E	9229975	32061750	0
ADE02481.1	0.92	0	50.69	0	0.0327944	[C] Dehydrogenases (flavoproteins)	C	42949750	20663250	0
ADE02482.1	0.895	0	45.272	0	0.0355011	[G] Putative glycerate kinase	G	6445675	3238375	0
ADE02485.1	0.344	0	15.424	NA	NA	NA	NA	1689975	1133125	0
ADE02486.1	4.5	0	39.077	0	0.0246867	[J] Predicted RNA-binding protein containing KH domain,	J	27514750	1370740	0
ADE02489.1	-1.29	0	23.338	0	0.0387977	[R] Predicted dinucleotide-binding enzymes	R	38206500	85900500	0
ADE02491.1	0.148	0	21.111	0	0.0204907	[H] Dihydrofolate reductase	H	256355	182325	0
ADE02492.1	-1.77	1	13.807	0	0.000249414	[K] Transcriptional regulator	K	134872	1474025	0
ADE02494.1	-4.32	0	60.073	0	0.00572122	[C] L-lactate permease	C	123078	2499500	0
ADE02495.1	3.66	0	80.44	0	1.89284	[J] Translation elongation factors (GTPases)	J	1460075000	104791500	0
ADE02496.1	-1.09	0	11.46	0	0.002502	NA	NA	10922850	21202750	0
ADE02498.1	0.741	1	78.728	0	0.0250259	[L] DNA mismatch repair enzyme (predicted ATPase)	L	29192000	15958250	0
ADE02501.1	3.39	0	14.468	0	0.0149138	NA	NA	4563950	424685	0
ADE02502.1	0.713	0	7.202	NA	NA	[K] DNA-directed RNA polymerase, subunit E''	K	1805625	995052	0
ADE02504.1	-1.19	0	17.411	0	0.012004	NA	NA	1020160	2077975	0
ADE02505.2	-2.11	0	15.658	0	0.0258296	[R] Predicted DNA-binding protein with PD1-like DNA-binding	R	8476950	33368250	0
ADE02507.1	4.44	0	28.596	0	0.00980046	[R] Predicted metal-dependent phosphoesterases (PHP family)	R	4513025	0	0
ADE02508.1	3.79	0	40.06	NA	NA	[E] ABC-type oligopeptide transport system, ATPase component	E	1390925	0	0
ADE02509.1	8.3	0	35.417	0	0.120431	[I] Mevalonate pyrophosphate decarboxylase	I	42460250	126312	0
ADE02512.1	3.96	0	36.763	0	0.00940808	[S] Uncharacterized conserved protein	S	2065925	0	0
ADE02514.1	NA	NA	16.438	0	0.00187283	NA	NA	187332	0	0
ADE02515.1	5.01	1	41.829	0	0.10955	[L] DNA topoisomerase VI, subunit A	L	82682500	2491850	0
ADE02518.1	-0.459	0	35.319	0	0.104214	[H] Delta-aminolevulinic acid dehydratase	H	35143750	43865250	0
ADE02520.1	5.29	0	63.346	0	0.0362381	[H] 2-succinyl-6-hydroxy-2,4-cyclohexadiene-1-carboxylate synthase	H	24985250	592878	0
ADE02521.1	-5.82	0	52.134	0	0.00301727	[C] Cytochrome bd-type quinol oxidase, subunit 1	C	102335	16282675	0
ADE02523.1	-0.844	0	13.387	0	0.0686275	NA	NA	16917250	27569250	0
ADE02525.1	3.16	0	36.72	0	0.0395112	[C] Glycerol dehydrogenase and related enzymes	C	23340250	3064875	0
ADE02528.1	2.33	1	28.23	0	0.0135345	NA	NA	4358025	1022700	0
ADE02529.1	10.5	1	36.222	0	0.152329	[L] ATPase involved in DNA replication	L	65066750	40696.5	0
ADE02531.1	1.35	1	35.532	0	0.00148976	[K] Predicted transcriptional regulator	K	469600	0	0
ADE02535.1	-4.06	0	16.105	0	0.0482856	[S] Uncharacterized conserved protein	S	4195475	64139250	0
ADE02536.1	-0.32	0	22.25	0	0.00528254	[LR] NTP pyrophosphohydrolases including oxidative damage repair	LR	1.16634e+06	1620325	0
ADE02538.1	-0.368	0	28.32	0	0.20756	[J] Ribosomal protein S2	J	337185000	396485000	0
ADE02540.1	-3.71	0	13.67	0	0.0268902	[C] Succinate dehydrogenase, hydrophobic anchor subunit	C	85300	2617050	0
ADE02542.1	0.694	0	29.163	0	0.0372938	NA	NA	107072500	60453500	0
ADE02543.1	-2.89	0	10.33	0	0.00685492	[J] Asp-tRNAAsn/Glu-tRNAGln amidotransferase C subunit	J	6656375	45062500	0
ADE02544.1	4.91	0	69.792	0	0.124776	[L] Archaea-specific RecJ-like exonuclease, contains DnaJ-type Zn	L	219835000	6811125	0
ADE02547.1	8.48	1	94.852	0	0.120091	[L] Type IIA topoisomerase (DNA gyrase/topo II,	L	79565750	166558	0
ADE02549.1	-2.85	0	83.701	0	0.403773	[C] Plastocyanin	C	109062000	710885000	0
ADE02550.1	1.54	0	11.583	0	0.0331705	[C] Archaeal/vacuolar-type H+-ATPase subunit F	C	27426250	8665025	0
ADE02551.1	5.68	0	77.554	0	0.00817971	[S] Uncharacterized conserved protein	S	6214025	0	0
ADE02552.1	-4.2	0	20.752	0	0.00753868	[H] Molybdopterin biosynthesis enzymes	H	955488	16131750	0
ADE02553.1	0.293	1	67.254	0	0.0865023	[R] Predicted ATPase, RNase L inhibitor (RLI)	R	22259500	16913250	0
ADE02554.1	4.87	0	102.21	0	0.0378401	[C] Aconitase A	C	514460000	16250750	0
ADE02555.1	1.04	0	27.934	0	0.0231056	[H] Molybdopterin converting factor, large subunit	H	17531750	7869875	0
ADE02559.1	3.82	0	18.539	0	0.00562132	[O] Peroxiredoxin	O	10665025	735425	0
ADE02560.1	8.16	0	55.342	0	0.106818	[HE] Phosphoglycerate dehydrogenase and related dehydrogenases	HE	136665000	434522	0
ADE02561.1	-4.87	0	27.507	0	0.00109618	[S] Predicted membrane protein	S	0	5566450	0
ADE02562.1	-3.28	1	13.707	0	0.00219706	[S] Uncharacterized conserved protein, contains double-stranded beta-helix	S	6437750	56836750	0
ADE02566.1	0.385	0	20.48	0	0.0168646	[F] Adenylate cyclase, class 2 (thermophilic)	F	691652	611600	0
ADE02568.1	-0.394	0	18.924	0	0.0198097	[J] Ribosomal protein S13	J	219375000	262752500	0
ADE02571.1	3.06	0	26.31	0	0.00545598	NA	NA	1452025	126390	0
ADE02572.1	-3.32	0	40.098	0	0.215966	[P] ABC-type metal ion transport system, periplasmic	P	196377500	1788700000	0
ADE02573.1	3.96	0	14.436	0	0.00305154	NA	NA	3937125	0	0
ADE02575.1	4.01	1	40.049	0	0.0257986	[L] Eukaryotic-type DNA primase, large subunit	L	2274075	0	0
ADE02576.1	1.56	0	37.865	0	0.154357	[M] dTDP-glucose pyrophosphorylase	M	126222500	39241000	0
ADE02579.1	3.91	0	20.992	0	0.00741943	[Q] Amidases related to nicotinamidase	Q	3917450	0	0
ADE02580.1	0.95	0	30.849	0	0.149669	[I] 3-hydroxyacyl-CoA dehydrogenase	I	122540000	59926750	0
ADE02581.1	-3.5	0	22.311	0	0.00216373	[N] Archaeal flagellins	N	24567	1911775	0
ADE02583.1	-1.72	1	56.808	0	0.017768	[R] ABC-type uncharacterized transport systems, ATPase components	R	12495250	37294750	0
ADE02584.1	1.06	0	36.8	0	0.0348077	[E] Methionine synthase II (cobalamin-independent)	E	16077000	6998350	0
ADE02586.1	-4.35	0	62.949	0	0.0280061	[E] ABC-type dipeptide transport system, periplasmic component	E	51340250	950892500	0
ADE02588.1	-0.732	0	19.61	0	0.13432	[J] Ribosomal protein L6P/L9E	J	252137500	387915000	0
ADE02589.1	4.59	0	26.113	0	0.0294618	[J] tRNA(1-methyladenosine) methyltransferase and related methyltransferases	J	11758275	164898	0
ADE02591.1	5.24	0	51.62	0	0.0457203	[E] 3-isopropylmalate dehydratase large subunit	E	41222750	850510	0
ADE02592.1	-3.81	0	25.505	0	0.0164818	[R] NCAIR mutase (PurE)-related proteins	R	11005575	140465000	0
ADE02593.1	-4.41	0	40.885	0	0.0182228	[M] S-layer domain	M	10226175	198550000	0
ADE02597.1	0.964	0	16.714	0	0.124452	[F] Aspartate carbamoyltransferase, regulatory subunit	F	15568000	7159200	0
ADE02599.1	-4.06	0	13.718	0	0.00919415	NA	NA	477865	7334250	0
ADE02600.1	-4.25	0	37.292	0	0.00316119	NA	NA	329675	10925275	0
ADE02602.1	5.67	0	54.912	0	0.18068	[C] Pyruvate/2-oxoglutarate dehydrogenase complex, dihydrolipoamide acyltransferase (E2)	C	118155000	2112550	0
ADE02603.1	3.42	0	8.8737	0	0.0401683	[O] Glutaredoxin and related proteins	O	12527000	1067475	0
ADE02606.1	3.91	1	138.18	0	0.0324762	[D] Chromosome segregation ATPases	D	35454250	3.05048e+06	0
ADE02608.1	4.34	0	NA	NA	NA	[R] Predicted DNA binding protein	R	NA	NA	0
ADE02608.1;ADE01913.1	NA	NA	26.94	NA	NA	NA	NA	2377650	0	0
ADE02612.1	2.48	0	27.711	0	0.00423647	NA	NA	1582050	0	0
ADE02614.1	0.853	0	14.831	0	0.0228381	NA	NA	8395475	4220375	0
ADE02615.1	-0.444	0	21.992	0	0.083868	[S] Uncharacterized protein conserved in archaea	S	83878500	103637750	0
ADE02616.1	0.682	0	18.66	0	0.00238513	NA	NA	3628750	2034300	0
ADE02619.1	-3.72	0	29.571	0	0.0489386	[FE] Phosphoribosylpyrophosphate synthetase	FE	27414500	328405000	0
ADE02620.1	-0.729	0	16.712	0	0.00117433	[S] Uncharacterized conserved protein	S	2727600	4174075	0
ADE02622.1	5.11	1	28.03	0	0.0127446	[K] Transcriptional regulator	K	4107375	0	0
ADE02623.1	-4.44	0	14.369	0	7.59e-05	[C] Succinate dehydrogenase/fumarate reductase, cytochrome b subunit	C	507995	10623325	0
ADE02624.1	1.6	0	27.586	0	0.00186498	NA	NA	1.02401e+06	0	0
ADE02628.1	3.63	0	68.469	0	0.183498	[C] Pyruvate:ferredoxin oxidoreductase and related 2-oxoacid:ferredoxin oxidoreductases,	C	583322500	42998500	0
ADE02629.1	-4.32	0	22.649	0	0.000220547	[C] Rieske Fe-S protein	C	1072350	19939750	0
ADE02631.1	-6.46	0	16.645	0	0.0522	NA	NA	1.01876e+06	82216500	0
ADE02632.1	1.79	0	63.624	0	0.0281565	[I] Acetyl-CoA carboxylase, carboxyltransferase component (subunits alpha	I	5392150	1.49052e+06	0
ADE02634.1	-4.66	0	39.596	0	0.00139442	NA	NA	268145	8625950	0
ADE02635.1	4.62	0	23.578	0	0.0815698	[R] Predicted GTPase	R	6666500	0	0
ADE02636.1	-1.84	0	11.897	0	0.00605012	[S] Uncharacterized conserved protein	S	9335925	30510000	0
ADE02637.2	-2.56	0	46.817	0	0.0227449	[G] Maltose-binding periplasmic proteins/domains	G	1657575	8828100	0
ADE02639.1	-7.27	0	19.655	0	0.0261562	[E] Serine acetyltransferase	E	104240	13984000	0
ADE02640.1	-2.2	0	13.646	0	0.33483	[J] Ribosomal protein S8E	J	97305500	408905000	0
ADE02642.1	0.187	0	49.836	0	0.0211709	[F] Phosphoribosylamine-glycine ligase	F	6097450	4857075	0
ADE02646.1	-1.66	0	15.559	0	0.00647512	[T] Universal stress protein UspA and related	T	3932100	11308000	0
ADE02651.1	1.82	0	17.493	0	0.0413608	[O] Predicted prefoldin, molecular chaperone implicated in	O	29849750	7655850	0
ADE02652.1	6.93	0	21.86	0	0.0489625	[R] Uncharacterized Zn-finger containing protein	R	45301000	280862	0
ADE02653.1	-1.57	0	42.143	0	0.00422421	[V] ABC-type antimicrobial peptide transport system, permease	V	0	1.05675e+06	0
ADE02657.1	3.33	0	42.569	0	0.0939297	[D] Cell division GTPase	D	58466000	5342325	0
ADE02658.1	0.73	0	27.378	0	0.0157271	[R] Uncharacterized protein (ATP-grasp superfamily)	R	17748000	10329500	0
ADE02659.1	1.14	0	17.362	0	0.00112982	[R] Superfamily II helicase, archaea-specific	R	610912	0	0
ADE02662.1	-3.29	0	16.797	NA	NA	NA	NA	57322.5	1796075	0
ADE02663.1	-2.55	0	9.8106	0	0.0210321	[T] Stress-induced morphogen (activity unknown)	T	18517825	96413250	0
ADE02664.1	6.81	0	70.092	0	0.0390219	[D] Chromosome segregation ATPases	D	19995750	0	0
ADE02666.1	-1.23	0	21.881	0	0.0706791	NA	NA	70234250	152902500	0
ADE02667.1	-0.574	0	15.416	0	0.0886872	[T] Universal stress protein UspA and related	T	271622500	368330000	0
ADE02668.1	-1.05	0	32.602	0	0.0449928	[M] Small-conductance mechanosensitive channel	M	12134250	22908000	0
ADE02670.1	-1.2	1	30.863	0	0.0116256	[R] Predicted metal-dependent hydrolase (urease superfamily)	R	2074675	4273725	0
ADE02671.1	7.05	0	36.111	0	0.113667	NA	NA	58871500	462540	0
ADE02673.1	-3.41	0	9.4432	0	0.0102751	[G] Phosphotransferase system, HPr-related proteins	G	5327925	51945250	0
ADE02674.1	5.14	0	18.119	0	0.087596	NA	NA	49347000	1.3951e+06	0
ADE02678.1	-3.75	0	94.663	0	0.00200765	NA	NA	0	3294175	0
ADE02679.1	7.34	0	77.3	0	0.0294805	[O] Highly conserved protein containing a thioredoxin	O	24090500	0	0
ADE02680.1	5.58	0	45.71	0	0.0758053	[E] Tryptophan synthase beta chain	E	24560750	0	0
ADE02681.1	-4.53	0	39.057	NA	NA	NA	NA	173510	3377175	0
ADE02683.1	-0.445	0	17.101	0	0.00801014	[P] Putative regulatory, ligand-binding protein related to	P	3017800	3572075	0
ADE02686.1	1.98	0	18.336	0	0.0432328	NA	NA	11601700	2665200	0
ADE02687.1	1.29	0	17.642	0	0.0328343	[I] Acyl-CoA hydrolase	I	20039750	7510400	0
ADE02688.1	-3.43	0	44.475	0	0.00342649	NA	NA	946890	9425250	0
ADE02689.1	1.16	1	62.738	0	0.0429098	[L] ATP-dependent DNA ligase	L	14675250	6016275	0
ADE02693.1	1.43	0	46.4	0	0.189787	[O] Membrane protease subunits, stomatin/prohibitin homologs	O	158700000	53273500	0
ADE02698.1	-1.14	0	11.526	0	0.0179605	NA	NA	11091750	22336250	0
ADE02699.1	0.333	0	13.773	0	0.00613186	[T] Universal stress protein UspA and related	T	21525250	15764750	0
ADE02700.1	-1.25	0	6.6191	0	0.020594	[P] Copper chaperone	P	5232875	11231500	0
ADE02701.1	-7	0	30.314	0	0.00625848	NA	NA	1141650	60239250	0
ADE02703.1	-3.59	0	15.587	0	0.00425075	NA	NA	0	4248000	0
ADE02705.1	3.11	0	30.904	0	0.00982134	[KT] Phage shock protein A (IM30), suppresses	KT	85127750	8936475	0
ADE02706.1	-1.7	1	76.809	0	0.0138873	[KL] DNA or RNA helicases of superfamily	KL	3246375	9612975	0
ADE02707.1	-2.24	0	7.3407	NA	NA	NA	NA	0	1128900	0
ADE02708.1	0.225	0	29.496	0	0.00445586	[EH] Archaeal shikimate kinase	EH	1435875	1143865	0
ADE02709.1	5.44	0	39.578	0	0.0164654	[E] Putative periplasmic protein kinase ArgK and	E	16835000	510472	0
ADE02710.1	1.51	0	36.302	0	0.0341154	[G] Fructose/tagatose bisphosphate aldolase	G	91752250	29709250	0
ADE02711.2	8.77	0	56.772	0	0.173738	[I] Acetyl-CoA carboxylase, carboxyltransferase component (subunits alpha	I	45473000	0	0
ADE02718.1	-0.798	0	14.228	0	0.00216916	NA	NA	1185625	1872675	0
ADE02719.1	-4.61	0	15.361	0	0.000868154	[C] Plastocyanin	C	6929475	140257500	0
ADE02720.1	-3.28	0	20.51	0	0.00501463	[R] Conserved protein/domain typically associated with flavoprotein	R	960790	7690350	0
ADE02721.1	-4.08	0	7.8909	0	0.0131214	[J] RNA-binding protein involved in rRNA processing	J	778895	14317950	0
ADE02722.1	3.97	1	35.678	0	0.0269208	[H] Biotin-(acetyl-CoA carboxylase) ligase	H	20249250	1.15147e+06	0
ADE02723.1	-1.83	0	52.348	NA	NA	[G] Phosphotransferase system, galactitol-specific IIC component	G	810365	2669700	0
ADE02724.1	-2.1	0	17.132	0	0.0122839	[H] 6-pyruvoyl-tetrahydropterin synthase	H	17661500	68374250	0
ADE02725.1	2.95	0	39.805	0	0.0871569	[D] Cell division GTPase	D	130772500	15636250	0
ADE02728.1	1.19	0	25.689	NA	NA	[R] Predicted Zn-dependent hydrolases of the beta-lactamase	R	22436500	9159725	0
ADE02729.1	-1.88	0	16.699	0	0.0982368	[O] Peroxiredoxin	O	10528500	35176500	0
ADE02731.1	-2.63	0	27.427	NA	NA	NA	NA	0	1793600	0
ADE02732.1	3.99	0	23.416	NA	NA	[P] Kef-type K+ transport systems, predicted NAD-binding	P	3212975	0	0
ADE02734.1	-1.78	0	28.322	0	0.0572078	[G] 2,4-dihydroxyhept-2-ene-1,7-dioic acid aldolase	G	13891750	43685750	0
ADE02736.1	0.213	0	59.858	0	0.00786546	[IQ] Acyl-CoA synthetases (AMP-forming)/AMP-acid ligases II	IQ	672578	0	0
ADE02740.1	5.69	0	39.291	0	0.00491689	[R] Predicted RNA-binding proteins	R	27399750	379875	0
ADE02741.1	1.8	0	16.077	0	0.0135096	NA	NA	891025	0	0
ADE02742.1	2.31	1	33.652	0	0.00971989	[L] A/G-specific DNA glycosylase	L	2200550	455245	0
ADE02743.1	1.42	0	27.661	0	0.00722383	[G] Predicted sugar kinase	G	3413600	1477450	0
ADE02744.1	-5.18	0	51.586	0	0.00409654	[C] Cytochrome b subunit of the bc	C	82590	7293300	0
ADE02745.1	-0.605	0	12.268	0	0.0605298	NA	NA	33605000	46405500	0
ADE02748.1	10.2	0	63.316	0	0.107025	[J] Phenylalanyl-tRNA synthetase beta subunit	J	143995000	0	0
ADE02749.1	-3.01	0	48.687	0	0.025404	[O] Serine protease inhibitor	O	4674000	34137500	0
ADE02750.1	0.549	0	13.642	0	0.0137159	[S] Uncharacterized conserved protein, contains double-stranded beta-helix	S	3943700	2501675	0
ADE02752.1	6.13	0	25.813	0	0.00729517	[R] Zn finger protein HypA/HybF (possibly regulating	R	21526500	0	0
ADE02753.1	0.614	0	31.688	0	0.00302433	[R] Uncharacterized membrane protein (homolog of Drosophila	R	366468	0	0
ADE02755.1	1.17	0	16.389	0	0.0305379	[J] Predicted exosome subunit	J	1810525	733592	0
ADE02757.1	4.03	0	12.546	0	0.0199853	[J] Ribosomal protein S10	J	4759175	262425	0
ADE02758.1	-3	0	13.478	0	0.00728608	[O] Molecular chaperone (small heat shock protein)	O	413525	4737900	0
ADE02762.1	-1.62	0	11.823	0	0.0115084	NA	NA	3394675	9526050	0
ADE02763.1	0.578	0	27.015	0	0.89215	[J] Ribosomal protein L4	J	389540000	236662500	0
ADE02766.1	-3.02	0	11.235	0	0.00291486	NA	NA	4861175	35856750	0
ADE02767.1	7.79	0	55.217	0	0.0468379	[J] Cysteinyl-tRNA synthetase	J	81222250	138100	0
ADE02768.1	0.509	1	36.382	0	0.0362403	[L] 5'-3' exonuclease (including N-terminal domain of	L	19004500	12197500	0
ADE02770.1	0.0161	0	9.9148	0	0.00973082	NA	NA	24042500	20982500	0
ADE02772.1	1.21	0	32.275	0	0.0423779	[J] Methionine aminopeptidase	J	141885000	56340000	0
ADE02775.1	1.76	0	46.624	0	0.0595088	[H] S-adenosylhomocysteine hydrolase	H	67194500	18069750	0
ADE02776.1	-2.02	1	20.859	0	0.0158429	NA	NA	9765125	35879750	0
ADE02777.1	-2.5	0	39.39	0	0.022664	NA	NA	1523350	7961325	0
ADE02778.1	8.61	1	67.761	0	0.0632988	[K] DNA-directed RNA polymerase, beta subunit/140 kD	K	142841000	349695	0
ADE02779.1	2.6	0	33.581	0	0.018781	[F] Phosphoribosylaminoimidazole (AIR) synthetase	F	1654400	0	0
ADE02780.1	2.75	0	6.4823	0	0.00573735	NA	NA	2573725	435495	0
ADE02782.1	0.413	0	15.356	0	0.0148977	NA	NA	5964850	4119350	0
ADE02783.2	-3.14	0	10.046	NA	NA	[H] Molybdopterin converting factor, small subunit	H	7299800	58835500	0
ADE02785.1	0.265	0	35.586	0	0.0597547	[E] Predicted ornithine cyclodeaminase, mu-crystallin homolog	E	68670000	53394250	0
ADE02787.1	8.41	0	42.429	0	0.0311898	[J] Predicted GTPase, probable translation factor	J	37587500	0	0
ADE02788.1	2.48	0	35.296	0	0.00918797	[R] Predicted glycosyltransferases	R	8624200	1529725	0
ADE02790.1	0.839	0	10.833	0	0.0223461	[J] Translation initiation factor 1 (eIF-1/SUI1) and	J	50839250	25860750	0
ADE02791.1	-0.257	1	19.832	0	0.0229526	[S] Uncharacterized protein conserved in archaea	S	28677500	31132250	0
ADE02793.1	-1.59	0	26.727	0	0.119096	[O] 20S proteasome, alpha and beta subunits	O	77555500	212877500	0
ADE02794.1	4.4	0	21.649	0	0.0171626	[S] Uncharacterized conserved protein	S	2581425	0	0
ADE02795.1	-0.68	0	30.92	0	0.0188286	[E] Proline dehydrogenase	E	11121250	16243250	0
ADE02796.1	NA	NA	36.068	0	0.0091458	[S] Predicted integral membrane protein	S	0	589300	0
ADE02798.1	5.24	0	39.261	0	0.00748841	[C] Dehydrogenases (flavoproteins)	C	7246725	83917.5	0
ADE02800.1	0.537	0	18.889	0	0.0358212	NA	NA	8165525	5113250	0
ADE02802.1	-0.21	0	37.443	0	0.0453043	[O] Alkyl hydroperoxide reductase, large subunit	O	35541000	38472500	0
ADE02805.1	3.45	0	37.887	0	0.0086545	[R] Uncharacterized conserved protein related to pyruvate	R	3697175	479575	0
ADE02806.1	0.448	0	39.841	0	0.0576469	[E] Histidinol-phosphate/aromatic aminotransferase and cobyric acid decarboxylase	E	14043750	9589100	0
ADE02810.1	3.5	0	45.81	0	0.273039	[C] Isocitrate dehydrogenases	C	583072500	46781000	0
ADE02812.1	-4.59	0	35.496	0	0.00971554	[P] ABC-type phosphate/phosphonate transport system, permease component	P	477780	10411375	0
ADE02813.1	-1.11	0	24.649	0	0.00905721	[D] ATPases involved in chromosome partitioning	D	6631625	14050850	0
ADE02815.1	4.35	0	70.406	0	0.365212	[C] Aconitase A	C	1750650000	77891000	0
ADE02816.1	1.3	0	38.295	0	0.000519031	[I] Phytoene/squalene synthetase	I	1124955	166065	0
ADE02817.1	4.06	0	24.462	0	0.00597511	NA	NA	2236000	0	0
ADE02818.1	-0.186	0	21.75	0	0.00865549	[I] Isopentenyldiphosphate isomerase	I	7085525	7117350	0
ADE02819.1	2.82	0	22.388	0	0.00273581	[J] Predicted RNA methylase	J	5428100	700050	0
ADE02821.1	-3.25	0	39.754	0	0.0251105	[C] NADH dehydrogenase, FAD-containing subunit	C	4667675	40391750	0
ADE02825.1	2.75	1	39.274	0	0.112769	[K] Predicted transcriptional regulators	K	50552000	7240375	0
ADE02828.1	0.634	0	13.746	0	0.00615019	[S] Uncharacterized conserved protein	S	18108250	10566475	0
ADE02830.1	-5.14	0	17.671	0	0.0402103	[S] Uncharacterized protein conserved in archaea	S	15394500	497860000	0
ADE02831.1	-3.92	0	8.2732	NA	NA	NA	NA	0	3805050	0
ADE02832.1	-2.18	0	12.629	0	0.00084929	[C] Ferredoxin	C	2115875	8536300	0
ADE02834.1	-1.29	0	45.245	NA	NA	[E] Amino acid transporters	E	359890	815178	0
ADE02837.1	0.115	1	23.561	0	0.0113852	[L] Uracil-DNA glycosylase	L	378810	0	0
ADE02838.1	-1.35	0	NA	NA	NA	[K] Predicted transcriptional regulators	K	NA	NA	0
ADE02838.1;ADE01949.1	NA	NA	7.8897	NA	NA	NA	NA	858565	1974550	0
ADE02842.1	1.4	0	41.127	0	0.0607893	[H] Nicotinic acid phosphoribosyltransferase	H	10003250	3412500	0
ADE02843.1	-1.19	0	16.19	0	0.0298678	[C] NADH:ubiquinone oxidoreductase subunit 2 (chain N)	C	7253250	15304750	0
ADE02844.1	0.863	0	97.731	0	0.0314632	[R] ATPase components of various ABC-type transport	R	29359250	14593250	0
ADE02845.1	-0.787	0	20.056	0	0.0126489	[F] GMP synthase - Glutamine amidotransferase domain	F	4280925	6873475	0
ADE02846.1	6.73	0	39.417	0	0.0834126	[E] Histidinol-phosphate/aromatic aminotransferase and cobyric acid decarboxylase	E	20497500	93580	0
ADE02847.1	-0.2	0	22.448	0	0.00791508	[S] Uncharacterized conserved protein	S	239755	0	0
ADE02848.1	-1.15	0	10.599	0	0.305221	[J] Ribosomal protein L21E	J	103793500	207327500	0
ADE02851.1	4.01	0	34.173	0	0.0290573	[L] Predicted DNA modification methylase	L	2240225	0	0
ADE02852.1	-6.24	0	39.094	0	0.0116527	[G] ABC-type sugar transport systems, permease components	G	0	20814250	0
ADE02853.1	2.72	0	41.192	0	0.0569199	[I] Acyl-CoA dehydrogenases	I	34285000	5045875	0
ADE02856.1	3.61	0	163.91	0	0.021847	[E] Glutamate synthase domain 2	E	2081825	0	0
ADE02858.1	NA	NA	28.103	0	0.000771303	NA	NA	102950	451315	0
ADE02860.1	-1.59	0	33.761	0	0.00529141	[KR] Histone acetyltransferase HPA2 and related acetyltransferases	KR	3847775	10516800	0
ADE02861.1	9.12	0	67.69	0	0.111712	[R] ATPase (PilT family)	R	188647500	309968	0
ADE02862.1	NA	NA	18.858	0	0.0116505	NA	NA	0	2362025	0
ADE02863.1	0.422	1	24.016	0	0.0164438	[R] Predicted metal-dependent phosphoesterases (PHP family)	R	1503600	1017320	0
ADE02864.1	-3.58	0	9.1852	0	0.00683177	NA	NA	236508	3408900	0
ADE02866.1	-4.59	0	13.448	0	0.000651133	[P] Multisubunit Na+/H+ antiporter, MnhG subunit	P	251125	10951150	0
ADE02867.1	9.15	1	46.14	0	0.138973	[K] DNA-directed RNA polymerase, beta' subunit/160 kD	K	201720000	368668	0
ADE02870.1	5.17	0	117.3	0	0.0463154	[EF] Carbamoylphosphate synthase large subunit (split gene	EF	33510875	766420	0
ADE02872.2	-3.63	0	55.575	0	0.0428924	NA	NA	8690875	97648000	0
ADE02873.1	-1.08	0	55.038	0	0.0115455	[P] Di- and tricarboxylate transporters	P	260538	823618	0
ADE02874.1	0.576	0	47.161	0	0.203264	[J] Histidyl-tRNA synthetase	J	96438750	60355750	0
ADE02875.1	4.84	1	21.758	0	0.045364	[K] Transcriptional regulators	K	7787000	0	0
ADE02877.1	-5.12	0	22.416	0	0.0555232	[G] 2-keto-3-deoxy-6-phosphogluconate aldolase	G	7693975	243382500	0
ADE02880.1	2.84	0	23.639	0	0.0188356	[R] Zn-dependent hydrolases, including glyoxylases	R	11348575	1498700	0
ADE02882.1	NA	NA	29.991	0	0.00675895	[R] Predicted metal-dependent hydrolase of the TIM-barrel	R	647225	0	0
ADE02884.1	2.14	0	41.691	0	0.0145328	[H] Thiamine biosynthesis ATP pyrophosphatase	H	870030	0	0
ADE02887.1	1.39	0	22.618	0	0.0472017	[QR] SAM-dependent methyltransferases	QR	37907250	13210250	0
ADE02888.1	0.429	1	22.31	0	0.0497645	[J] Predicted RNA-binding protein	J	94145500	63543750	0
ADE02891.1	11.1	0	73.485	0	0.207032	[J] Threonyl-tRNA synthetase	J	327802500	148276	0
ADE02892.1	0.0125	0	11.527	0	0.0369575	[C] Flavodoxin reductases (ferredoxin-NADPH reductases) family 1	C	5917925	5343300	0
ADE02894.1	-4.73	0	12.57	0	0.00143911	NA	NA	558485	13763500	0
ADE02898.1	-1.65	0	39.826	0	0.348448	[R] BioD-like N-terminal domain of phosphotransacetylase	R	581657500	1670000000	0
ADE02900.1	-2.24	0	15.522	0	0.00559605	NA	NA	0	2574200	0
ADE02901.1	5.21	0	46.581	0	0.108846	[J] Peptide chain release factor 1 (eRF1)	J	81294750	1995500	0
ADE02902.1	-0.0649	0	15.661	0	0.00256681	[T] Universal stress protein UspA and related	T	238072	0	0
ADE02903.1	5.76	0	50.114	0	0.482439	[R] Predicted hydrolase of the metallo-beta-lactamase superfamily	R	554820000	9267125	0
ADE02904.1	3.62	0	23.739	0	0.017341	[R] Predicted phosphatase/phosphohexomutase	R	2783075	0	0
ADE02906.1	-0.19	0	41.084	0	0.0490489	[I] Hydroxymethylglutaryl-CoA reductase	I	18705250	19865000	0
ADE02908.1	-2.17	0	20.605	NA	NA	NA	NA	0	1872700	0
ADE02909.1	-2.67	1	16.588	0	0.0333399	[K] Mn-dependent transcriptional regulator	K	9394325	54491500	0
ADE02910.1	NA	NA	18.037	0	0.00287678	[S] Uncharacterized conserved protein	S	0	284200	0
ADE02911.1	0.196	0	22.213	0	0.00860792	[MG] Predicted nucleoside-diphosphate-sugar epimerases	MG	3299625	2615850	0
ADE02914.1	-1.76	0	13.207	NA	NA	NA	NA	0	677628	0
ADE02915.1	1.64	0	17.707	0	0.149473	[C] Formate hydrogenlyase subunit 6/NADH:ubiquinone oxidoreductase 23	C	29099000	8923450	0
ADE02917.1	4.55	0	24.136	0	0.00493116	NA	NA	1929000	0	0
ADE02918.1	-0.589	0	20.867	0	0.00608624	[K] Transcriptional regulator containing an amidase domain	K	6790425	9331100	0
ADE02919.1	0.477	0	10.981	0	0.00930053	NA	NA	1169900	857850	0
ADE02922.1	-0.578	0	12.751	0	0.105487	[J] Ribosomal protein L18E	J	330135000	451232500	0
ADE02923.1	-2.93	0	8.962	0	0.0207475	[J] Predicted RNA-binding protein containing KH domain,	J	21066750	148145000	0
ADE02924.1	-0.325	0	41.03	0	0.016313	[E] Acetylornithine deacetylase/Succinyl-diaminopimelate desuccinylase and related deacylases	E	1431950	1629425	0
ADE02926.1	1.3	0	19.54	0	0.0191251	[R] Predicted phosphatases	R	11392000	4219475	0
ADE02929.2	1.28	0	34.306	NA	NA	[R] Metal-dependent hydrolases of the beta-lactamase superfamily	R	5061850	1903325	0
ADE02930.1	0.0395	0	26.628	0	0.0312752	[R] Archaeal enzymes of ATP-grasp superfamily	R	118790000	104822500	0
ADE02931.1	-0.941	0	26.821	0	0.0298099	[G] Trehalose utilization protein	G	6366850	11077700	0
ADE02934.1	7.3	0	20.965	NA	NA	[K] DNA-directed RNA polymerase, subunit E'	K	16537250	0	0
ADE02935.1	1.76	0	14.69	0	0.285955	[J] Ribosomal protein S9	J	239520000	64014500	0
ADE02938.1	0.0766	0	16.149	0	0.00506604	[S] Uncharacterized protein conserved in archaea	S	1645100	1418500	0
ADE02942.1	8.2	0	65.286	0	0.0544131	[J] Glutamyl- and glutaminyl-tRNA synthetases	J	85245750	549868	0
ADE02947.1	2.27	0	25.091	0	0.0112204	[M] Glycosyltransferases involved in cell wall biogenesis	M	11259100	2100200	0
ADE02950.1	-1.62	0	109.78	0	0.0248438	NA	NA	3954025	11015750	0
ADE02951.1	-4.87	0	9.9557	0	0.00177265	NA	NA	9843475	267702500	0
ADE02952.1	0.908	0	28.31	0	0.0199708	[H] Ketopantoate hydroxymethyltransferase	H	19296250	9277625	0
ADE02955.1	-1.2	0	36.026	0	0.0218726	[E] Histidinol-phosphate/aromatic aminotransferase and cobyric acid decarboxylase	E	4465950	9311325	0
ADE02956.1	0.656	0	27.024	0	0.0268109	[IQR] Dehydrogenases with different specificities (related to	IQR	10946500	6316350	0
ADE02957.1	1.54	0	15.975	0	0.256128	[J] Ribosomal protein S19	J	199595000	63597500	0
ADE02960.1	-0.51	0	7.5523	NA	NA	[R] Predicted nucleic-acid-binding protein containing a Zn-ribbon	R	575108	764520	0
ADE02961.1	11.6	0	79.158	0	0.35905	[L] Archaea-specific RecJ-like exonuclease, contains DnaJ-type Zn	L	590060000	176852	0
ADE02962.1	1.44	0	37.755	NA	NA	[T] Osmosensitive K+ channel histidine kinase	T	440580	0	0
ADE02963.1	7.31	0	89.155	0	0.025874	[H] Dihydropteroate synthase and related enzymes	H	24143000	0	0
ADE02965.1	-2.69	0	21.025	0	0.0218932	NA	NA	38862000	227560000	0
ADE02966.1	3.65	0	24.303	0	0.0126789	[I] Enoyl-CoA hydratase/carnithine racemase	I	1849050	0	0
ADE02967.1	-2.98	0	7.9938	0	0.00151007	[J] Ribosomal protein S28E/S33	J	37919500	270737500	0
ADE02968.1	1.4	0	32.002	0	0.023599	[G] Fructose-1-phosphate kinase and related fructose-6-phosphate kinase	G	14985000	5496075	0
ADE02970.1	2.07	0	48.23	0	0.270188	[F] Adenylosuccinate synthase	F	189537500	41501000	0
ADE02971.1	3.48	0	33.831	0	0.0304491	[R] Hydrolases of the alpha/beta superfamily	R	22571250	2160205	0
ADE02972.1	0.0777	0	10.122	0	0.0112222	NA	NA	3343400	2729900	0
ADE02974.1	-2.04	0	35.23	0	0.00456738	[OU] Periplasmic serine proteases (ClpP class)	OU	599750	1901075	0
ADE02975.2	1.3	0	52.129	0	0.0476405	[R] Exopolyphosphatase-related proteins	R	31217500	11692050	0
ADE02981.1	1.09	0	36.563	0	0.0307387	[E] Lactoylglutathione lyase and related lyases	E	37960000	16292250	0
ADE02982.1	3.12	0	31.977	0	0.020888	[M] dTDP-4-dehydrorhamnose reductase	M	11989000	1251225	0
ADE02983.1	NA	NA	47.13	0	0.0163329	[R] Predicted aminopeptidases	R	1624525	0	0
ADE02984.1	6.76	0	36.2	0	0.00981947	[H] Molybdenum cofactor biosynthesis enzyme	H	32021000	301465	0
ADE02986.1	1.61	0	14.89	0	0.00997358	NA	NA	1.20513e+06	373355	0
ADE02990.1	-1.19	0	37.748	0	0.0366848	[G] Cellulase M and related proteins	G	65555500	142113500	0
ADE02992.1	-3.95	0	67.099	0	0.0198861	[P] Nitrous oxidase accessory protein	P	6648075	93658500	0
ADE02995.1	-0.975	0	10.636	NA	NA	NA	NA	0	795372	0
ADE02999.1	5.47	0	43.904	0	0.12625	[P] Oxyanion-translocating ATPase	P	10853150	0	0
ADE03000.2	-3.68	0	28.381	0	0.00528771	NA	NA	413330	6260900	0
ADE03003.1	7.4	0	65.372	0	0.181983	[J] Translation initiation factor 2 (IF-2; GTPase)	J	153712500	827288	0
ADE03005.1	1.59	0	16.317	0	0.0690645	[K] Transcription antiterminator	K	80650750	24855750	0
ADE03006.1	-1.97	0	14.393	0	0.00548326	NA	NA	4344375	15630750	0
ADE03008.1	6.35	1	14.714	0	0.0028944	[L] Transposase and inactivated derivatives	L	2691500	0	0
ADE03009.1	8.51	1	78.164	0	0.0818908	[O] ATPases of the AAA+ class	O	64812250	124568	0
ADE03011.1	0.0589	0	16.457	0	0.0547595	[T] Universal stress protein UspA and related	T	30149250	26257500	0
ADE03015.1	1.67	0	42.548	0	0.0181894	[I] Acyl-CoA dehydrogenases	I	15406750	4543675	0
ADE03016.2	3.79	0	41.956	NA	NA	[M] Glycosyltransferase	M	6116125	0	0
ADE03017.1	-0.634	0	36.94	0	0.00655935	[C] NADH:ubiquinone oxidoreductase subunit 1 (chain H)	C	1194915	1813975	0
ADE03018.1	-1.78	0	10.686	NA	NA	NA	NA	441748	1329445	0
ADE03019.1	2.28	1	21.481	0	0.0142902	[L] Ribonuclease HI	L	634412	0	0
ADE03022.1	-5.27	0	74.221	0	0.0228587	NA	NA	0	11810000	0
ADE03023.1	-1.47	0	16.256	0	0.0075448	NA	NA	6671600	16795500	0
ADE03024.1	4.74	0	26.447	0	0.024845	[O] Protein-L-isoaspartate carboxylmethyltransferase	O	7051775	0	0
ADE03025.1	-3.73	0	49.714	0	0.0113096	[GEPR] Permeases of the major facilitator superfamily	GEPR	0	5110250	0
ADE03027.1	-1.97	0	9.4306	0	0.15518	[J] Ribosomal protein L23	J	62027750	223220000	0
ADE03029.1	1.57	0	13.219	0	0.0148521	NA	NA	4472300	1366900	0
ADE03030.1	-0.052	0	19.425	NA	NA	[T] Universal stress protein UspA and related	T	1590050	1484700	0
ADE03033.1	0.523	0	23.033	0	0.0131141	NA	NA	8648600	5596850	0
ADE03034.1	7.94	0	40.732	0	0.0729399	NA	NA	51363750	0	0
ADE03035.1	-7.4	0	NA	NA	NA	NA	NA	NA	NA	0
ADE03035.1;ADE01713.1	NA	NA	18.935	NA	NA	NA	NA	156672	24461250	0
ADE03036.1	-2.87	0	20.95	0	0.00454269	[QR] SAM-dependent methyltransferases	QR	497322	3295975	0
ADE03037.1	-5.2	0	29.63	0	0.0121386	[E] ABC-type amino acid transport system, permease	E	709550	22918750	0
ADE03038.1	-2.69	0	7.5313	0	0.000971352	NA	NA	4117150	24197500	0
ADE03040.1	NA	NA	27.549	NA	NA	[C] Flavodoxin reductases (ferredoxin-NADPH reductases) family 1	C	390135	0	0
ADE03041.1	-2.52	0	38.425	0	0.00417821	[R] Hemolysins and related proteins containing CBS	R	3772975	20015750	0
ADE03042.1	3.95	0	40.549	0	0.0142395	NA	NA	1883475	0	0
ADE03043.1	-1.59	1	16.901	0	0.222533	[K] Transcriptional regulators	K	48894250	133667500	1
ADE03046.1	9.69	1	53.41	0	0.190987	[O] ATPases of the AAA+ class	O	161417500	178895	0
ADE03047.1	3.39	0	39.646	0	0.0754952	[E] Anthranilate phosphoribosyltransferase	E	214267500	18527250	0
ADE03048.1	-5.66	0	8.8508	0	0.000649708	NA	NA	38429.8	2312575	0
ADE03051.1	-2.11	0	11.943	0	0.00949896	NA	NA	3804175	15053000	0
ADE03053.1	-3.32	0	36.763	0	0.00266985	[EP] ABC-type dipeptide/oligopeptide/nickel transport systems, permease components	EP	331880	2868775	0
ADE03054.1	5.09	0	42.772	0	0.0249148	[R] HD superfamily phosphohydrolases	R	8647975	0	0
ADE03056.1	3.81	0	39.183	0	0.0156616	[E] Threonine dehydratase	E	1547625	0	0
ADE03058.1	-6.46	0	NA	NA	NA	[G] ABC-type sugar transport system, permease component	G	NA	NA	0
ADE03058.1;ADE01991.1	NA	NA	34.771	NA	NA	NA	NA	787790	52486250	0
ADE03059.1	6.69	0	41.277	0	0.019075	[R] Zn-dependent hydrolases, including glyoxylases	R	22403500	0	0
ADE03060.1	3.12	0	26.388	0	0.0184767	NA	NA	5313450	764718	0
ADE03061.1	5.28	0	34.876	0	0.0346259	[J] Translation initiation factor 2B subunit, eIF-2B	J	27340750	619000	0
ADE03063.1	2.55	0	43.416	0	0.0430284	NA	NA	609295	0	0
ADE03065.1	4.42	0	50.816	0	0.0343948	[F] Adenylosuccinate lyase	F	6627125	0	0
ADE03066.1	-1.74	0	6.3641	0	0.109363	[J] Ribosomal protein L20A (L18A)	J	129415000	393137500	0
ADE03069.1	6.67	0	36.336	0	0.0170975	[S] Uncharacterized conserved protein	S	25740500	0	0
ADE03074.1	4.73	1	75.784	0	0.02102	[S] Uncharacterized conserved protein	S	8309825	262075	0
ADE03075.1	-0.892	0	34.569	0	0.210333	[C] Malate/lactate dehydrogenases	C	341862500	578162500	0
ADE03077.1	-1.23	0	16.452	0	0.0594536	[GT] Phosphotransferase system mannitol/fructose-specific IIA domain (Ntr-type)	GT	20457500	43613500	0
ADE03078.1	-2.47	0	5.4689	0	0.00144417	NA	NA	26144500	132587500	0
ADE03079.1	0.638	0	17.826	0	0.00136086	[S] Uncharacterized conserved protein	S	479270	186980	0
ADE03080.1	1.19	1	11.586	1	0.0622394	NA	NA	19305250	7707325	0
ADE03083.1	-2.77	0	38.264	0	0.0370726	[I] Mevalonate kinase	I	19197500	118955000	0
ADE03084.1	0.424	0	161.87	0	0.00379327	NA	NA	911625	528800	0
ADE03085.1	-1.55	0	18.567	NA	NA	NA	NA	8870800	23638500	0
ADE03086.1	-0.534	0	14.335	0	0.00371277	[FGR] Diadenosine tetraphosphate (Ap4A) hydrolase and other	FGR	44045500	57918250	0
ADE03087.2	4.72	0	16.998	0	0.00253669	[O] Molecular chaperone (small heat shock protein)	O	3170675	0	0
ADE03089.2	1.27	1	38.291	0	0.00760845	[K] Predicted transcriptional regulators	K	23822750	9151950	0
ADE03093.1	-1.69	1	17.981	0	0.0662404	[K] Transcriptional regulators	K	7281025	21401250	0
ADE03094.1	-1.3	0	21.256	0	0.00483179	[QR] SAM-dependent methyltransferases	QR	516038	1.33523e+06	0
ADE03095.1	1.21	0	25.767	0	0.0162033	[F] Uridine phosphorylase	F	26306000	10496225	0
ADE03096.1	1.73	0	22.701	0	0.0158961	[R] Zn-dependent hydrolases, including glyoxylases	R	8490975	2298200	0
ADE03098.1	1.79	0	9.1619	0	0.0454837	[R] Zn finger protein HypA/HybF (possibly regulating	R	8972650	2366975	0
ADE03103.1	-2.68	0	14.839	0	0.00165766	[S] Uncharacterized protein conserved in archaea	S	2666625	40853875	0
ADE03104.1	-0.921	0	10.029	0	0.0523494	[OC] Thiol-disulfide isomerase and thioredoxins	OC	116322500	201082500	0
ADE03105.1	0.517	0	26.528	0	0.00597812	NA	NA	3560750	2299475	0
ADE03106.1	-0.287	0	18.733	0	0.0149967	[S] Uncharacterized protein conserved in archaea	S	2571650	2876850	0
ADE03107.1	0.108	0	26.754	0	0.354261	[E] Indole-3-glycerol phosphate synthase	E	20758500	17490000	0
ADE03108.1	-2.19	0	20.474	0	0.0215499	[R] Predicted flavoprotein	R	9368125	39261500	0
ADE03111.1	5.23	0	26.533	0	0.0131923	[H] 5-formyltetrahydrofolate cyclo-ligase	H	9872300	216250	0
ADE03113.1	6.66	0	49.888	0	0.0140292	[J] Ribonucleases G and E	J	14114250	0	0
ADE03114.1	-0.9	0	30.521	0	0.00389262	[C] Cytochrome b subunit of the bc	C	12287000	20860000	0
ADE03116.1	2.9	0	13.602	0	0.000893919	[E] Phosphoribosyl-AMP cyclohydrolase	E	1215050	0	0
ADE03117.1	3.17	0	59.146	0	0.0271202	[IQ] Acyl-CoA synthetases (AMP-forming)/AMP-acid ligases II	IQ	6516975	668525	0
ADE03118.2	-2.14	0	75.244	0	0.0163932	NA	NA	115902	462848	0
ADE03120.1	3.11	1	31.889	0	0.029307	[S] Uncharacterized conserved protein	S	6096300	894790	0
ADE03123.1	3.3	0	16.779	0	0.0102054	NA	NA	920945	0	0
ADE03124.1	-2.93	0	48.991	0	0.0050955	[GE] H+/gluconate symporter and related permeases	GE	0	1592750	0
ADE03125.1	-0.383	0	43.497	0	0.169315	[E] Archaeal S-adenosylmethionine synthetase	E	141635000	172007500	0
ADE03129.1	-1.89	0	40.027	0	0.494434	[R] Predicted dehydrogenases and related proteins	R	441492500	1510000000	0
ADE03130.1	0.748	1	37.463	0	0.0219302	[R] MoxR-like ATPases	R	2529075	1362850	0
ADE03131.1	-3.16	0	7.0917	NA	NA	NA	NA	0	2475075	0
ADE03132.1	4.75	0	29.117	0	0.0604506	[J] Diphthamide biosynthesis methyltransferase	J	21620450	613300	0
ADE03133.1	-0.53	0	9.6507	NA	NA	NA	NA	907880	1186250	0
ADE03134.1	-0.227	0	30.97	0	0.00888931	[E] Proline dehydrogenase	E	5936200	6350250	0
ADE03135.1	-0.381	0	79.503	0	0.148302	[C] Archaeal/vacuolar-type H+-ATPase subunit I	C	63037750	77332250	0
ADE03137.1	-2.41	0	16.054	0	0.0949269	NA	NA	48011250	232670000	0
ADE03138.1	-2.47	0	46.755	0	0.00146876	[S] Predicted membrane protein	S	437210	1.92145e+07	0
ADE03139.1	-2.44	0	22.414	0	0.00455767	[R] Predicted phosphoribosyltransferases	R	4173275	20573000	0
ADE03140.1	0.212	0	12.64	0	0.0254271	[S] Uncharacterized conserved protein	S	66601000	52264250	0
ADE03141.1	-3.28	0	25.993	0	0.113534	[O] 20S proteasome, alpha and beta subunits	O	81327000	720347500	0
ADE03143.1	0.785	0	15.169	0	0.0409636	[O] Molecular chaperone (small heat shock protein)	O	157885000	83924250	0
ADE03144.1	-3.18	0	12.664	0	0.444432	[J] Ribosomal protein S17	J	59543500	482652500	0
ADE03149.1	2.33	0	24.597	0	0.0122454	NA	NA	667980	0	0
ADE03151.1	0.0558	0	14.949	0	0.0166122	NA	NA	17511750	15729750	0
ADE03152.1	2.06	0	30.285	0	0.00448641	[T] RecA-superfamily ATPases implicated in signal transduction	T	1076430	0	0
ADE03153.1	-1.46	0	48.624	NA	NA	[G] Glucose/sorbosone dehydrogenases	G	275955	875485	0
ADE03155.1	-2.6	0	10.268	0	0.150246	[R] Predicted membrane protein	R	14154000	77419500	0
ADE03157.1	-4.91	0	25.28	0	0.00254833	[S] Uncharacterized conserved protein	S	4158225	113890000	0
ADE03158.1	8.03	1	93.685	0	0.0501234	[L] Zn-finger domain associated with topoisomerase type	L	35248500	0	0
ADE03159.1	-2.18	0	28.698	0	0.0601019	[G] Archaeal fructose-1,6-bisphosphatase and related enzymes of	G	7998575	32851250	0
ADE03161.1	-3.47	0	14.623	NA	NA	NA	NA	187238	4270075	0
ADE03162.1	2.84	0	33.444	0	0.493966	[J] Ribosomal protein S3	J	291445000	38736750	0
ADE03163.1	2.99	0	37.655	0	0.354394	[G] Glyceraldehyde-3-phosphate dehydrogenase/erythrose-4-phosphate dehydrogenase	G	1179675000	136415000	0
ADE03164.1	NA	NA	13.963	NA	NA	[S] Uncharacterized conserved protein	S	0	202555	0
ADE03165.1	-1.56	0	7.3977	0	0.000298347	NA	NA	1555400	4186150	0
ADE03166.1	-1.08	0	39.936	0	0.00218658	[S] Predicted membrane protein	S	1672375	3313425	0
ADE03167.1	0.897	0	35.405	0	0.0540086	[G] Sugar phosphate isomerases/epimerases	G	93899500	49160250	0
ADE03169.1	-4.97	0	19.904	0	0.0163315	[P] DNA-binding ferritin-like protein (oxidative damage protectant)	P	676602500	18777250000	0
ADE03170.1	5.57	1	75.811	0	0.0200347	[L] NAD-dependent DNA ligase (contains BRCT domain	L	6578525	0	0
ADE03171.1	-0.0766	0	45.449	0	0.0497431	[C] Dehydrogenases (flavoproteins)	C	27928500	27191750	0
ADE03172.1	3.17	0	41.37	0	0.064651	[I] Acyl-CoA dehydrogenases	I	63903000	6665525	0
ADE03173.1	1.14	0	43.108	0	0.0821651	[E] Predicted alternative 3-dehydroquinate synthase	E	82101000	34109750	0
ADE03174.1	-3.86	0	10.35	NA	NA	[S] Uncharacterized protein conserved in archaea	S	1417700	18629750	0
ADE03176.1	-3.44	0	55.005	0	0.0307664	NA	NA	37267250	370047500	0
ADE03177.1	-0.103	1	14.736	0	0.00761617	[S] Uncharacterized conserved protein	S	2292250	2230250	0
ADE03178.1	0.728	0	25.499	0	0.0265207	[H] Uroporphyrinogen-III synthase	H	21095500	11571500	0
ADE03179.1	-4.07	0	38.023	0	0.00617075	NA	NA	3152450	48374750	0
ADE03180.1	-0.116	0	30.865	0	0.0255122	[J] Pseudouridine synthase	J	1788275	1761025	0
ADE03182.1	-0.461	0	21.332	0	0.189684	[H] Uncharacterized enzyme of thiazole biosynthesis	H	40322500	51057250	0
ADE03184.1	-7.34	0	31.206	0	0.00252315	NA	NA	120490	17925125	0
ADE03185.1	5.33	0	40.971	0	0.0502995	[C] Pyruvate/2-oxoglutarate dehydrogenase complex, dehydrogenase (E1) component,	C	92701750	2.70358e+06	0
ADE03186.1	-3.61	0	NA	NA	NA	[U] Preprotein translocase subunit SecY	U	NA	NA	0
ADE03186.1;ADE01969.1	NA	NA	52.324	NA	NA	NA	NA	3626150	38592000	0
ADE03187.1	-1.21	0	16.629	0	0.0164794	[GT] Phosphotransferase system mannitol/fructose-specific IIA domain (Ntr-type)	GT	20223750	42430750	0
ADE03188.1	7.38	0	33.801	0	0.0351194	[CR] NADPH:quinone reductase and related Zn-dependent oxidoreductases	CR	27659750	0	0
ADE03193.1	-2.67	0	7.3552	NA	NA	[K] Regulators of stationary/sporulation gene expression	K	2808825	15501750	0
ADE03195.1	4.92	0	11.28	0	0.00172499	NA	NA	9545750	0	0
ADE03196.1	5.8	0	39.62	0	0.0366769	NA	NA	29079000	498750	0
ADE03197.1	-0.292	0	7.5354	0	0.035826	NA	NA	40727750	45309000	0
ADE03201.1	-3.61	1	18.099	0	0.0168424	[K] Transcriptional regulators	K	4172525	46042250	0
ADE03204.1	7.85	0	40.114	0	0.0314531	[I] Acetyl-CoA acetyltransferase	I	35527000	141258	0
ADE03205.1	4.59	0	56.17	0	0.292459	[C] NAD-dependent aldehyde dehydrogenases	C	213285000	8014125	0
ADE03206.1	-0.0897	1	13.078	0	0.0602798	NA	NA	29043750	28006250	0
ADE03209.1	-2.34	0	113.67	0	0.0970028	[R] Uncharacterized membrane protein, required for N-linked	R	32317250	149005000	0
ADE03210.1	-5.42	0	34.087	NA	NA	NA	NA	0	11769750	0
ADE03211.1	4.34	0	NA	NA	NA	[E] Glycine/serine hydroxymethyltransferase	E	NA	NA	0
ADE03211.1;ADE01276.1	NA	NA	44.348	NA	NA	NA	NA	265655000	12003425	0
ADE03212.1	1.4	0	37.294	0	0.0103235	[R] Predicted deacylase	R	1751075	407498	0
ADE03213.1	1.91	0	61.862	0	0.0408728	[EG] Dihydroxyacid dehydratase/phosphogluconate dehydratase	EG	74471000	18182750	0
ADE03215.1	-1.46	0	11.408	0	0.000314757	[K] Transcription initiation factor TFIIIB, Brf1 subunit/Transcription	K	1112570	2415800	0
ADE03216.1	0.782	0	36.082	0	0.0181704	[R] Predicted methyltransferase	R	2852125	1483325	0
ADE03217.1	-3.79	0	35.972	0	0.0110831	NA	NA	2049050	26361750	0
ADE03218.1	0.961	0	52.293	0	0.0058984	[S] Uncharacterized conserved protein	S	12872250	6036725	0
ADE03219.1	0.829	0	17.607	0	0.0189471	[F] ADP-ribose pyrophosphatase	F	12782500	6538275	0
ADE03223.1	1.37	0	29.837	0	0.0131537	[E] Homoserine kinase	E	2426400	793075	0
ADE03224.1	2.93	0	33.674	0	0.185576	[F] Aspartate carbamoyltransferase, catalytic chain	F	96718250	11637375	0
ADE03226.1	2.47	0	42.005	0	0.424698	[G] Enolase	G	1072725000	211887500	0
ADE03228.1	-0.892	0	65.939	0	0.00764922	[S] Predicted membrane protein	S	97915	498248	0
ADE03229.1	2.1	0	26.56	0	0.200166	[J] Predicted exosome subunit	J	247635000	52866250	0
ADE03230.1	-1.4	0	31.017	0	0.0680095	[E] Arginase/agmatinase/formimionoglutamate hydrolase, arginase family	E	70358750	169135000	0
ADE03233.1	2.23	0	24.583	0	0.00176201	[R] Uncharacterized protein related to proFAR isomerase	R	907618	0	0
ADE03234.1	-1.5	0	16.019	NA	NA	[F] ADP-ribose pyrophosphatase	F	151740	989715	0
ADE03237.1	3.57	0	85.995	0	0.019721	[P] Cation transport ATPase	P	4051225	445975	0
ADE03240.1	-3.11	0	8.2571	0	0.0930095	[K] Small nuclear ribonucleoprotein (snRNP) homolog	K	18361250	143805000	0
ADE03244.1	2.51	0	22.419	0	0.0104182	NA	NA	4167150	539025	0
ADE03245.1	7.69	0	36.019	0	0.193686	[C] Pyruvate/2-oxoglutarate dehydrogenase complex, dehydrogenase (E1) component,	C	94962250	480088	0
ADE03247.1	6.18	0	78.932	0	0.045619	[K] Predicted RNA-binding protein homologous to eukaryotic	K	23797750	411139	0
ADE03248.1	1.82	0	15.171	0	0.0177713	[T] Universal stress protein UspA and related	T	99678000	26071500	0
ADE03250.1	NA	NA	50.31	0	0.0203991	[KL] DNA or RNA helicases of superfamily	KL	179250	0	0
ADE03252.1	0.494	0	42.106	0	0.0123797	[R] Zn-dependent proteases	R	6714450	4221875	0
ADE03253.1	3.58	0	29.686	0	0.00532176	[H] Triphosphoribosyl-dephospho-CoA synthetase	H	1.84858e+06	0	0
ADE03255.1	-2.12	0	14.454	NA	NA	[T] Universal stress protein UspA and related	T	0	1573850	0
ADE03256.1	-7.12	0	39.212	0	0.0678248	[R] Uncharacterized ABC-type transport system, periplasmic component/surface	R	40285000	5073900000	0
ADE03257.1	-0.882	0	28.908	0	0.161702	[S] Uncharacterized conserved protein	S	19331000	32394250	0
ADE03258.1	-2.02	0	16.387	0	0.021951	NA	NA	15437000	56869750	0
ADE03259.1	-3.89	0	36.922	0	0.064184	[R] Predicted deacylase	R	28431500	384710000	0
ADE03261.1	1.92	1	75.481	0	0.0831359	[O] Predicted ATP-dependent protease	O	420137500	102497250	0
ADE03262.1	3.65	0	102.4	0	0.101693	[C] Phosphoenolpyruvate carboxylase	C	129710000	9606925	0
ADE03264.1	0.323	0	64.867	0	0.0721699	[S] Uncharacterized protein conserved in archaea	S	36786500	27322000	0
ADE03265.1	2.5	0	34.583	0	0.133791	[L] Single-stranded DNA-binding replication protein A (RPA),	L	66298750	10625350	0
ADE03266.1	3.34	0	27.705	0	0.00735081	[R] Predicted O-methyltransferase	R	2402725	0	0
ADE03268.1	NA	NA	20.773	NA	NA	[G] ABC-type maltose transport systems, permease component	G	0	807725	0
ADE03271.1	6.56	0	37.552	0	0.0588251	[EH] 3'-phosphoadenosine 5'-phosphosulfate sulfotransferase (PAPS reductase)/FAD synthetase	EH	27982000	0	0
ADE03272.1	0.0156	0	16.403	0	0.0243073	[T] Universal stress protein UspA and related	T	92280000	84672250	0
ADE03273.1	1.7	0	16.375	0	0.0574098	[S] Uncharacterized conserved protein	S	34601750	9693375	0
ADE03274.1	6.64	0	35.773	0	0.108642	[R] Zn-dependent hydrolases, including glyoxylases	R	18513750	165888	0
ADE03275.1	5.1	0	47.811	0	0.0646267	[H] Glutamate-1-semialdehyde aminotransferase	H	85170250	2312400	0
ADE03276.1	-4.92	0	62.002	0	0.0529881	[O] Trypsin-like serine proteases, typically periplasmic, contain	O	3556475	106159750	0
ADE03277.1	8.2	0	44.403	0	0.113961	[E] Threonine synthase	E	90483000	348792	0
ADE03279.1	-0.293	0	38.597	0	0.0167397	NA	NA	15997750	18069750	0
ADE03280.1	1.65	0	10.352	0	0.0136191	NA	NA	5307125	1542475	0
ADE03282.1	6.22	0	50.491	0	0.021135	[J] tRNA nucleotidyltransferase (CCA-adding enzyme)	J	16635500	0	0
ADE03283.1	1.93	0	22.417	0	0.00486305	[S] Uncharacterized conserved protein	S	2425750	380442	0
ADE03284.1	7.24	1	37.377	0	0.0447803	[K] Transcription initiation factor TFIIIB, Brf1 subunit/Transcription	K	23583250	0	0
ADE03285.1	-1.44	0	30.669	0	0.0886259	[R] Aldo/keto reductases, related to diketogulonate reductase	R	132412500	327567500	0
ADE03288.1	4.49	0	49.115	0	0.0250399	[E] 4-aminobutyrate aminotransferase and related aminotransferases	E	8033825	0	0
ADE03290.1	2.48	0	35.985	0	0.0109517	[P] Oxyanion-translocating ATPase	P	957250	156038	0
ADE03292.1	4.04	0	34.497	0	0.146465	[C] Pyruvate:ferredoxin oxidoreductase and related 2-oxoacid:ferredoxin oxidoreductases,	C	360665000	19857500	0
ADE03293.1	NA	NA	81.454	0	0.0113037	[C] Malic enzyme	C	92437.5	0	0
ADE03295.1	-4.32	0	21.233	0	0.0144462	[J] Putative translation factor (SUA5)	J	4357925	79021750	0
ADE03296.1	-1.89	0	12.636	0	0.0060534	[J] Ribosomal protein HS6-type (S12/L30/L7a)	J	155120000	520817500	0
ADE03299.1	2.53	0	NA	NA	NA	[P] Superoxide dismutase	P	NA	NA	0
ADE03299.1;ADE01978.1	NA	NA	22.297	NA	NA	NA	NA	515140000	82126250	0
ADE03300.1	1.9	0	47.451	0	0.0209246	[J] 2-methylthioadenine synthetase	J	1661425	110952	0
ADE03303.1	-0.454	0	22.615	0	0.204423	[J] Ribosomal protein S7	J	205590000	260627500	0
ADE03314.1	-0.834	0	17.451	0	0.060894	[LR] NTP pyrophosphohydrolases including oxidative damage repair	LR	31161000	50548000	0
ADE03315.1	2.62	0	24.785	0	0.0267282	[IQR] Dehydrogenases with different specificities (related to	IQR	5686550	839025	0
ADE03318.1	-3.63	0	23.14	0	0.0304341	[S] Uncharacterized conserved protein	S	13082250	148037500	0
ADE03320.1	4.47	1	28.057	0	0.00606599	[P] K+ transport systems, NAD-binding component	P	4785050	120040	0
ADE03322.1	-0.232	0	9.3111	0	0.0479537	NA	NA	21211000	23084000	0
ADE03325.1	-2.1	0	22.686	NA	NA	[S] Predicted membrane protein	S	0	1.32528e+06	0
ADE03328.1	-0.722	0	22.966	0	0.00277081	[S] Uncharacterized conserved protein	S	1.04017e+06	1574850	0
ADE03330.1	2.03	0	48.726	0	0.640893	[J] Aspartyl/asparaginyl-tRNA synthetases	J	685932500	154530000	0
ADE03334.2	1.33	0	7.372	0	0.00219559	NA	NA	1631150	634640	0
ADE03335.1	2.66	0	35.049	0	0.0178049	[V] ABC-type multidrug transport system, ATPase component	V	18686500	2774625	0
ADE03336.1	2.17	0	26.912	0	0.0170425	[D] ATPases involved in chromosome partitioning	D	1086825	0	0
ADE03337.1	5.83	0	32.272	0	0.0260901	[S] Uncharacterized conserved protein	S	18460750	0	0
ADE03338.1	-2.8	0	24.462	0	0.0754978	[S] Uncharacterized protein conserved in archaea	S	34693750	219705000	0
ADE03340.1	5.1	0	21.324	0	0.0107551	[S] Uncharacterized conserved protein	S	2480600	0	0
ADE03342.1	-0.587	0	9.2452	0	0.00541946	NA	NA	648250	879132	0
ADE03344.1	-0.633	0	24.934	0	0.00322549	[R] Predicted phosphatase/phosphohexomutase	R	292818	0	0
ADE03345.1	-4.59	0	26.089	NA	NA	[Q] 2-keto-4-pentenoate hydratase/2-oxohepta-3-ene-1,7-dioic acid hydratase (catechol pathway)	Q	813625	16837250	0
ADE03346.1	-0.338	0	11.033	0	0.0117211	[S] Uncharacterized conserved protein	S	1728175	1988450	0
ADE03347.1	2.23	0	23.135	0	0.00883538	[I] Undecaprenyl pyrophosphate synthase	I	744230	0	0
ADE03348.1	1.92	0	111.28	0	0.141491	[C] FAD/FMN-containing dehydrogenases	C	9589175	2.28151e+06	0
ADE03349.1	6.35	0	28.986	0	0.0360377	[K] Predicted transcriptional regulator	K	6023425	0	0
ADE03350.1	-5.09	0	16.419	0	0.00809497	[S] Uncharacterized conserved protein	S	18847250	586462500	0
ADE03351.1	-2.93	0	49.06	0	0.0275112	NA	NA	9253050	64340500	0
ADE03352.1	1.72	0	27.54	0	0.00221013	[P] ABC-type Fe3+-hydroxamate transport system, periplasmic component	P	1841150	0	0
ADE03356.1	0.194	0	20.397	0	0.0101506	[C] Flavodoxin reductases (ferredoxin-NADPH reductases) family 1	C	14902500	11811250	0
ADE03357.1	-0.676	0	47.755	0	0.0151852	[HQ] Isochorismate synthase	HQ	11245500	16613250	0
ADE03359.1	5.77	0	55.873	0	0.0120802	[Q] Phytoene dehydrogenase and related proteins	Q	9778900	0	0
ADE03361.1	1.81	0	24.479	0	0.0019569	[H] Demethylmenaquinone methyltransferase	H	4881275	1289465	0
ADE03362.1	3.49	0	17.505	0	0.00572587	[I] Acyl dehydratase	I	2687500	250600	0
ADE03363.1	2.31	0	35.617	0	0.0861517	[E] Threonine aldolase	E	26155750	4996225	0
ADE03365.1	0.458	0	67.784	0	0.00951961	[S] Predicted membrane protein	S	678832	466182	0
ADE03368.1	3.93	0	53.846	0	0.00978531	[R] Predicted hydrolase of the alpha/beta superfamily	R	26973000	2022675	0
ADE03370.1	NA	NA	22.587	0	0.00715756	NA	NA	656650	0	0
ADE03371.1	2.87	0	58.731	0	0.00202849	[P] Kef-type K+ transport systems, predicted NAD-binding	P	1670925	0	0
ADE03372.1	-0.533	0	20.546	0	0.0073223	[O] Peroxiredoxin	O	14491425	18808750	0
ADE03373.1	-3.66	0	5.8152	0	0.0167123	NA	NA	13611500	164622500	0
ADE03375.1	-2.32	0	13.033	0	0.0304005	[S] Uncharacterized protein conserved in bacteria	S	25757000	116482500	0
ADE03376.1	0.47	0	25.091	0	0.0220813	[F] Ribonucleotide reductase, alpha subunit	F	6835775	4473325	0
ADE03377.1	-0.531	0	14.956	0	0.0222587	[I] Methylmalonyl-CoA mutase, C-terminal domain/subunit (cobalamin-binding)	I	34459500	46340000	0
ADE03378.1	0.779	0	23.208	0	0.0445062	[E] Phosphoserine phosphatase	E	32779500	17709500	0
ADE03381.1	3.38	1	32.438	0	0.0431005	[PH] ABC-type cobalamin/Fe3+-siderophores transport systems, ATPase components	PH	4370200	1047175	0
ADE03387.1	-2.96	0	20.372	0	0.175888	[C] Inorganic pyrophosphatase	C	162712500	1152075000	0
ADE03388.1	4.87	0	29.722	0	0.0229949	[R] Aldo/keto reductases, related to diketogulonate reductase	R	9403700	0	0
ADE03389.1	0.65	1	28.338	0	0.00306492	[K] Transcriptional regulator	K	409700	0	0
ADE03390.1	-2.73	0	24.587	0	0.0240977	[C] Plastocyanin	C	62335250	377522500	0
ADE03393.1	-2.81	0	37.018	NA	NA	NA	NA	0	4031375	0
ADE03394.1	2.44	0	39.973	0	0.0296912	[I] Acetyl-CoA acetyltransferase	I	18383500	3129100	0
ADE03395.1	2.15	0	24.905	0	0.055621	[C] Nitroreductase	C	1810000	0	0
ADE03396.1	9.32	1	82.816	0	0.156823	[O] ATPases of the AAA+ class	O	407065000	577358	0
ADE03397.1	3.05	0	47.098	0	0.0137535	[FR] Cytosine deaminase and related metal-dependent hydrolases	FR	3958425	577335	0
ADE03399.2	5.51	0	39.984	0	0.0620413	[E] Asparaginase	E	81206750	1.75754e+06	0
ADE03400.1	-6.12	0	9.6875	NA	NA	[U] Sec-independent protein secretion pathway components	U	15770500	1041177500	0
ADE03403.1	0.438	0	23.994	0	0.00375525	[S] Uncharacterized conserved protein	S	30880500	20959250	0
ADE03404.1	2.4	0	20.216	0	0.0066707	NA	NA	3797750	883400	0
ADE03408.1	-7.03	0	41.998	0	0.000345236	[M] S-layer domain	M	0	23769750	0
ADE03410.1	-1.2	0	30.905	0	0.00144047	[Q] ABC-type transport system involved in resistance	Q	39850	467270	0
ADE03411.1	1.1	0	15.266	0	0.00775989	[T] Universal stress protein UspA and related	T	8099475	3731625	0
ADE03413.1	2.75	1	10.752	0	0.0148434	[K] Predicted transcriptional regulator containing an HTH	K	3562325	484568	0
ADE03414.1	2.77	1	47.339	0	0.0290183	NA	NA	1684050	0	0
ADE03415.1	-2.97	0	13.896	0	0.390541	[J] Ribosomal protein S6E (S10)	J	60282000	427420000	0
ADE03416.1	3.76	0	59.297	0	0.528178	[O] Chaperonin GroEL (HSP60 family)	O	5552150000	377992500	0
ADE03417.1	3.88	0	35.982	0	0.0123405	[R] Predicted dehydrogenases and related proteins	R	4381275	277790	0
ADE03418.1	-1.25	0	19.35	0	0.000736001	NA	NA	1.20636e+06	2607150	0
ADE03420.1	1.27	1	20.649	0	0.0440225	[K] Transcription initiation factor IIE, alpha subunit	K	41010750	15505000	0
ADE03421.1	-5.68	0	35.393	0	0.000790375	[S] Uncharacterized protein conserved in archaea	S	0	10326950	0
ADE03424.1	1.29	0	26.273	0	0.0214159	[Q] 2-keto-4-pentenoate hydratase/2-oxohepta-3-ene-1,7-dioic acid hydratase (catechol pathway)	Q	33025500	12570175	0
ADE03425.1	4.19	0	32.277	0	0.010867	[R] Predicted glycosyltransferases	R	1690975	0	0
ADE03426.1	-2.28	0	44.07	NA	NA	NA	NA	0	1286650	0
ADE03427.1	0.285	0	20.532	0	0.015533	[F] Adenine/guanine phosphoribosyltransferases and related PRPP-binding proteins	F	193727500	146495000	0
ADE03428.1	7.18	0	74.158	0	0.0482292	[I] Acyl-coenzyme A synthetases/AMP-(fatty) acid ligases	I	20306250	0	0
ADE03429.1	2.21	0	32.674	0	0.0381858	[EM] Dihydrodipicolinate synthase/N-acetylneuraminate lyase	EM	37481250	7318500	0
ADE03431.1	-6.47	0	13.057	NA	NA	NA	NA	1549950	119555750	0
ADE03433.1	-4.5	0	54.937	0	0.0468054	[C] Na+/H+ antiporter	C	363400	15274250	0
ADE03435.1	0.322	0	13.635	0	0.258644	[S] Uncharacterized protein conserved in archaea	S	121632500	88400250	0
ADE03437.1	-1.96	0	24.453	0	0.00275892	[P] K+ transport systems, NAD-binding component	P	5341800	18944750	0
ADE03438.1	3.68	0	23.098	0	0.0320505	[R] Predicted hydrolase of the alpha/beta superfamily	R	1638900	116485	0
ADE03439.1	6.23	0	55.159	0	0.036389	[J] Phenylalanyl-tRNA synthetase alpha subunit	J	23512500	68357.5	0
ADE03442.1	-0.472	0	23.37	NA	NA	[G] Fructose-2,6-bisphosphatase	G	671172	893328	0
ADE03444.1	-0.0626	0	32.739	0	0.0176696	[H] Methenyltetrahydromethanopterin cyclohydrolase	H	12503750	11780500	0
ADE03446.1	-0.329	0	23.129	0	0.118221	[J] Ribosomal protein L1	J	241432500	279492500	0
ADE03447.1	-3.53	0	17.334	0	0.00515863	NA	NA	669810	7194675	0
ADE03450.1	0.498	0	36.048	0	0.0183768	NA	NA	675565	0	0
ADE03452.1	-1.38	0	15.037	NA	NA	[T] Universal stress protein UspA and related	T	7108625	16891750	0
ADE03457.1	11.1	1	108.91	0	0.206748	[K] DNA-directed RNA polymerase, beta' subunit/160 kD	K	488790000	231191	0
ADE03458.1	0.346	0	50.614	0	0.0124217	[P] Kef-type K+ transport systems, predicted NAD-binding	P	439912	302525	0
ADE03459.1	7.43	0	41.479	0	0.0417847	[I] Acyl-CoA dehydrogenases	I	14930250	44225	0
ADE03460.1	-3.96	0	NA	NA	NA	[B] Histones H3 and H4	B	NA	NA	0
ADE03460.1;ADE01800.1	NA	NA	6.2459	NA	NA	NA	NA	1015390000	14538750000	0
ADE03463.1	2.28	0	25.593	0	0.0166656	[J] RNase P/RNase MRP subunit p30	J	968390	0	0
ADE03465.1	6.29	0	30.507	0	0.0145677	[S] Uncharacterized conserved protein	S	15695250	0	0
ADE03466.1	3.58	1	89.598	0	0.0163933	[S] Uncharacterized conserved protein	S	1821675	0	0
ADE03470.1	-4.29	0	34.605	0	0.148254	[E] Asparaginase	E	34710250	612650000	0
ADE03472.2	-2.41	0	15.764	NA	NA	[S] Uncharacterized conserved protein	S	0	1184800	0
ADE03473.1	2.3	1	59.769	0	0.00502104	[L] DNA mismatch repair enzyme (predicted ATPase)	L	821315	0	0
ADE03474.1	4.81	0	45.46	0	0.0210928	[F] Dihydroorotase and related cyclic amidohydrolases	F	8990775	0	0
ADE03475.1	0.0128	0	37.636	0	0.00834274	NA	NA	465430	465898	0
ADE03477.1	1.44	0	38.406	0	0.060473	NA	NA	80651500	26933500	0
ADE03478.1	0.527	0	26.241	0	0.0277294	[S] Uncharacterized conserved protein	S	9949800	6293375	0
ADE03479.1	0.719	0	12.516	0	0.00525324	NA	NA	192550	0	0
ADE03482.1	-0.811	0	18.661	0	0.0148153	NA	NA	8170175	13786175	0
ADE03484.1	8.12	0	33.995	0	0.042192	[C] Uncharacterized flavoproteins	C	33591000	112982	0
ADE03485.1	2.18	0	48.575	0	0.0262688	[E] Glycine cleavage system protein P (pyridoxal-binding),	E	8377125	1671300	0
ADE03487.1	0.853	0	42.392	0	0.0534606	[I] Acyl-CoA dehydrogenases	I	28485500	14577500	0
ADE03489.1	-1.48	0	10.383	0	0.172643	[K] DNA-directed RNA polymerase, subunit L	K	132182500	334962500	0
ADE03490.1	6.06	1	93.956	0	0.0246799	[L] ERCC4-like helicases	L	8174325	0	0
ADE03492.1	4.57	0	50.586	0	0.029072	[S] Uncharacterized conserved protein	S	5682275	0	0
ADE03493.1	-2.39	0	28.136	0	0.0054411	NA	NA	10760550	51007750	0
ADE03494.2	2.92	0	62.798	NA	NA	NA	NA	7468075	953350	0
ADE03498.1	-1.67	0	10.539	0	0.00729083	[K] Predicted transcriptional regulator	K	411425	1.19973e+06	0
ADE03506.1	0.801	0	53.433	0	0.0181204	[S] Uncharacterized conserved protein	S	68087250	35813250	0
ADE03508.1	1.15	0	24.136	0	0.0492389	[R] Predicted hydrolases of the HAD superfamily	R	39189000	16282750	0
ADE03510.1	4.4	0	29.755	0	0.031099	[R] Aldo/keto reductases, related to diketogulonate reductase	R	76172750	3275175	0
ADE03511.1	1.67	0	23.23	NA	NA	[C] Glycerophosphoryl diester phosphodiesterase	C	40097000	211427500	0
ADE03512.1	3.25	0	58.925	0	0.362831	[O] Chaperonin GroEL (HSP60 family)	O	5070200000	492895000	0
ADE03513.1	4.72	0	41.499	0	0.0702105	[D] Cell division GTPase	D	146562500	5068025	0
ADE03514.1	4.46	1	23.326	0	0.00295089	[R] Predicted DNA binding protein	R	6060525	0	0
ADE03516.1	0.158	0	24.607	0	0.0733427	[F] Uridylate kinase	F	32899750	27426750	0
ADE03520.1	5.57	0	36.721	0	0.0288759	[P] Phosphate uptake regulator	P	22120750	350775	0
ADE03521.1	-2.66	1	14.31	0	0.00709088	[TK] Response regulators consisting of a CheY-like	TK	2228550	12196750	0
ADE03523.1	NA	NA	52.271	0	0.0244239	[C] NADH:ubiquinone oxidoreductase subunit 2 (chain N)	C	310805	684025	0
ADE03524.1	4.04	0	34.141	0	0.0497992	[M] dTDP-D-glucose 4,6-dehydratase	M	103027250	5685350	0
ADE03525.1	0.778	0	23.274	0	0.00166112	[R] Predicted esterase	R	7021950	3695700	0
ADE03526.1	0.968	0	14.234	0	0.280519	[J] Ribosomal protein L14	J	80228500	37795750	0
ADE03527.1	3.44	0	30.041	0	0.0113325	[E] Uncharacterized protein involved in cysteine biosynthesis	E	2555300	0	0
ADE03528.1	-1.25	0	13.66	0	0.129204	[K] Transcription factor homologous to NACalpha-BTF3	K	75363500	162987500	0
ADE03529.1	10.2	0	NA	NA	NA	[O] ATPases of the AAA+ class	O	NA	NA	0
ADE03529.1;REV__ADE05246.1	NA	NA	81.988	NA	NA	NA	NA	359865000	281320	0
ADE03531.1	0.407	0	23.761	0	0.0340915	[QR] SAM-dependent methyltransferases	QR	10542500	7918125	0
ADE03532.1	NA	NA	31.504	0	0.00192935	NA	NA	162162	2279725	0
ADE03534.1	2.62	0	13.094	0	0.0138588	NA	NA	4214050	644325	0
ADE03537.1	2.46	0	24.036	0	0.0151778	[R] Predicted GTPase	R	19999750	3416125	0
ADE03538.1	1.4	0	23.227	NA	NA	NA	NA	325732	0	0
ADE03539.1	5.56	0	45.981	0	0.0518204	[L] Single-stranded DNA-binding replication protein A (RPA),	L	50843500	979855	0
ADE03541.1	4.12	0	63.002	0	0.017181	[R] Predicted unusual protein kinase	R	1918425	0	0
ADE03542.1	-0.012	1	25.811	0	0.367544	[J] Ribosomal protein L32E	J	187855000	174215000	0
ADE03543.1	2.57	1	16.032	0	0.00262576	NA	NA	1342825	0	0
ADE03548.1	3.4	1	24.119	0	0.00490728	[K] Predicted transcriptional regulators	K	1224925	0	0
ADE03549.1	-1.73	0	14.22	0	0.357013	[O] Predicted redox protein, regulator of disulfide	O	36222000	106398500	0
ADE03550.1	-3.86	0	NA	NA	NA	[G] ABC-type sugar transport systems, ATPase components	G	NA	NA	0
ADE03550.1;ADE02125.1	NA	NA	43.352	NA	NA	NA	NA	31170000	413247500	0
ADE03552.1	-4.25	0	20.154	0	0.00183762	[C] Plastocyanin	C	1919200	47022500	0
ADE03553.1	0.594	0	16.39	0	0.00758916	[S] Uncharacterized protein conserved in archaea	S	1562025	939070	0
ADE03554.1	-4.52	0	17.823	0	0.00722674	[S] Uncharacterized protein conserved in archaea	S	471395	7829925	0
ADE03556.1	0.312	0	8.6746	0	0.00653341	NA	NA	959250	647380	0
ADE03557.1	-3.08	0	45.176	0	0.00853269	[P] ABC-type Fe3+-hydroxamate transport system, periplasmic component	P	187078	1771725	0
ADE03558.1	1.81	0	19.765	0	0.225866	[J] Ribosomal protein L16/L10E	J	268260000	71053250	0
ADE03559.2	3.86	0	32.854	0	0.0210617	NA	NA	2820075	0	0
ADE03560.1	3.27	0	21.366	0	0.00687664	[J] Predicted subunit of tRNA(5-methylaminomethyl-2-thiouridylate) methyltransferase, contains	J	1787750	0	0
ADE03561.1	1.78	0	38.11	0	0.0271089	[F] Phosphoribosylaminoimidazolesuccinocarboxamide (SAICAR) synthase	F	2779225	737410	0
ADE03564.1	-2.47	0	38.757	0	0.118215	[C] Archaeal/vacuolar-type H+-ATPase subunit C	C	115287500	582150000	0
ADE03565.1	2.06	0	30.6	0	0.0115487	[R] Predicted Zn-dependent hydrolases of the beta-lactamase	R	16489250	3677950	0
ADE03568.1	3	0	30.651	0	0.0101752	[J] rRNA methylase	J	3617675	215705	0
ADE03572.1	-1.31	1	13.671	0	0.0165187	[K] Predicted transcriptional regulator	K	10657500	24027750	0
ADE03575.1	0.85	0	14.436	0	0.00354521	[C] Ferredoxin	C	258602500	131329500	0
ADE03577.1	2.57	0	34.647	0	0.120083	[E] Predicted ornithine cyclodeaminase, mu-crystallin homolog	E	184910000	28998500	0
ADE03578.1	2.09	0	33.847	0	0.20525	[F] GMP synthase, PP-ATPase domain/subunit	F	121600000	26083000	0
ADE03579.1	1.32	0	37.278	NA	NA	[K] Transcription initiation factor TFIIIB, Brf1 subunit/Transcription	K	300005	0	0
ADE03582.1	0.615	0	14.209	0	0.0674007	NA	NA	87738000	51699000	0
ADE03583.1	0.155	0	11.799	0	0.00763407	[E] Chorismate mutase	E	3472150	2832425	0
ADE03585.1	3.42	0	26.65	0	0.00364819	[R] Metal-dependent hydrolases of the beta-lactamase superfamily	R	7843400	627718	0
ADE03586.1	7	0	45.504	0	0.0320201	[F] Phosphoribosylamine-glycine ligase	F	16203475	85010	0
ADE03587.1	3.95	0	20.927	0	0.0250008	NA	NA	6339300	0	0
ADE03588.1	-3.54	0	12.814	0	0.0220296	[S] Uncharacterized conserved protein	S	24576750	261260000	0
ADE03590.1	-0.348	0	9.5409	NA	NA	NA	NA	520995	565872	0
ADE03591.1	-5.96	0	39.64	0	0.0065829	[P] ABC-type Fe3+-hydroxamate transport system, periplasmic component	P	2221050	116168500	0
ADE03594.1	-1.71	0	30.188	0	0.128092	[P] ABC-type Mn/Zn transport systems, ATPase component	P	66194500	196852500	0
ADE03596.1	3.39	0	33.269	0	0.00444657	[M] Glycosyltransferases, probably involved in cell wall	M	2147475	160540	0
ADE03597.1	-1.74	0	12.505	0	0.00355787	[E] Nitrogen regulatory protein PII	E	1133475	3471675	0
ADE03606.1	0.433	0	22.54	0	0.0061673	[R] Sulfite oxidase and related enzymes	R	3968000	2704850	0
ADE03607.1	6.46	0	33.933	0	0.0885478	[H] Dihydroxynaphthoic acid synthase	H	14653250	0	0
ADE03608.1	2.36	0	34.596	0	0.0335835	[J] tRNA and rRNA cytosine-C5-methylases	J	4408175	597425	0
ADE03610.2	5.72	0	NA	NA	NA	[R] Metal-dependent amidase/aminoacylase/carboxypeptidase	R	NA	NA	0
ADE03610.2;ADE01595.1	NA	NA	45.409	NA	NA	NA	NA	72838250	1288885	0
ADE03611.1	5.72	0	23.52	0	0.016356	[J] Fibrillarin-like rRNA methylase	J	7345475	0	0
ADE03612.1	-1.98	0	6.8586	0	0.03279	[S] Uncharacterized conserved protein	S	22974000	82353250	0
ADE03613.1	0.188	0	44.311	0	0.00305369	NA	NA	188132	0	0
ADE03614.1	-0.993	0	26.984	0	0.0537697	[R] Predicted phosphoribosyltransferases	R	16358250	29638750	0
ADE03615.1	5.58	0	19.283	0	0.0237114	[R] Predicted Zn-dependent proteases	R	19251000	457100	0
ADE03617.1	0.866	0	16.011	0	0.0122609	[J] Ribosomal protein L13	J	141415000	70652250	0
ADE03619.1	-0.18	1	15.432	0	0.0313502	[K] Transcriptional regulators	K	12115250	12473750	0
ADE03620.1	4.73	0	21.45	0	0.0663999	[F] Thymidine kinase	F	6830950	0	0
ADE03623.1	-0.222	0	27.563	0	0.1156	[T] RecA-superfamily ATPases implicated in signal transduction	T	68361000	72373250	0
ADE03626.1	0.551	0	30.25	0	0.191002	[R] Short-chain alcohol dehydrogenase of unknown specificity	R	43978000	28277500	0
ADE03629.1	0.425	0	30.446	0	0.0676454	[G] Predicted sugar phosphatases of the HAD	G	23354000	15903500	0
ADE03632.1	-5.53	0	19.378	0	0.0874998	[C] Heme/copper-type cytochrome/quinol oxidases, subunit 2	C	27772500	1202290000	0
ADE03636.1	1.19	0	14.414	NA	NA	NA	NA	384792	0	0
ADE03638.1	-1.85	0	11.764	NA	NA	[C] Ferredoxin	C	0	1934050	0
ADE03639.1	0.247	0	17.49	0	0.138354	[F] Nucleoside diphosphate kinase	F	49985000	38512750	0
ADE03643.1	-3.57	0	41.884	0	0.261618	[P] ABC-type Fe3+ transport system, periplasmic component	P	75185750	790395000	0
ADE03645.1	0.627	0	27.053	0	0.0207348	[R] Predicted hydrolases or acyltransferases (alpha/beta hydrolase	R	1676000	1110300	0
ADE03646.1	-1.89	0	26.687	0	0.0116393	[V] ABC-type antimicrobial peptide transport system, ATPase	V	5126775	17257250	0
ADE03647.1	-1.89	0	13.2	0	0.015866	[O] Thioredoxin-like proteins and domains	O	14526500	49005500	0
ADE03649.1	7.98	0	44.411	0	0.0206651	[R] Predicted Fe-S oxidoreductases	R	142820000	527010	0
ADE03650.1	-3.21	0	6.6503	0	0.00487171	[S] Uncharacterized small protein	S	1780350	15504250	0
ADE03651.2	-0.986	0	32.594	0	0.0568143	[P] ABC-type phosphate transport system, ATPase component	P	22102000	39860000	0
ADE03652.1	0.638	0	13.602	0	0.000757794	NA	NA	1166475	683718	0
ADE03656.1	-2.83	0	15.115	0	0.0129418	[R] Predicted CoA-binding protein	R	2159700	6219925	0
ADE03660.1	3.92	0	23.412	0	0.0163079	NA	NA	3322700	68002.5	0
ADE03665.1	1.91	0	32.491	0	0.0150423	[QR] SAM-dependent methyltransferases	QR	6125525	1629075	0
ADE03666.1	-7.62	0	32.363	0	0.0431053	[ET] ABC-type amino acid transport/signal transduction systems,	ET	19813500	3576500000	0
ADE03667.1	3.83	0	80.003	0	0.195312	[P] Catalase (peroxidase I)	P	324240000	20743250	0
ADE03669.1	1.41	0	45.758	0	2.87962	[J] Translation elongation factor EF-1alpha (GTPase)	J	5047100000	1737175000	0
ADE03670.1	6.69	0	50.918	0	0.0600557	[U] Signal recognition particle GTPase	U	67433000	722825	0
ADE03671.1	3.19	0	15.463	0	0.00424301	[C] NifU homolog involved in Fe-S cluster	C	28932250	4264425	0
ADE03673.1	2.51	0	55.241	0	0.738121	[O] Chaperonin GroEL (HSP60 family)	O	3782625000	614710000	0
ADE03675.1	-4.17	0	9.3592	0	0.00632752	[G] Phosphotransferase system, HPr-related proteins	G	2132025	31768500	0
ADE03678.1	-0.426	0	18.576	0	0.00106272	NA	NA	961855	1175000	0
ADE03679.1	-1.96	0	19.163	0	0.0241796	[E] ACT-domain-containing protein, predicted allosteric regulator of	E	3387100	12004750	0
ADE03680.1	-0.896	0	13.907	0	0.0522539	[G] Methylglyoxal synthase	G	84677750	145207500	0
ADE03681.1	7.04	1	30.315	0	0.0310529	[S] Uncharacterized conserved protein	S	20456000	0	0
ADE03682.1	0.486	0	42.816	0	0.108451	[C] NADH dehydrogenase, FAD-containing subunit	C	100075250	67579500	0
ADE03684.1	5.1	0	81.935	0	0.316214	[J] Methionyl-tRNA synthetase	J	242642500	6425275	0
ADE03685.1	6.9	0	8.7623	0	0.00395419	NA	NA	27315000	0	0
ADE03687.1	2.59	0	29.02	0	0.0412227	[F] Uridine phosphorylase	F	16486250	2737350	0
ADE03688.1	6.62	0	27.33	0	0.0434551	[E] 3-dehydroquinate dehydratase	E	50366000	479855	0
ADE03691.1	-2.22	0	19.656	0	0.042965	[KR] Histone acetyltransferase HPA2 and related acetyltransferases	KR	2632700	11134500	0
ADE03693.1	5.22	0	22.272	0	0.0148987	NA	NA	8906575	0	0
ADE03695.1	2.67	0	28.087	0	0.0162276	[K] DNA-directed RNA polymerase, alpha subunit/40 kD	K	129220000	18737000	0
ADE03696.1	5.04	0	50.521	0	0.449247	[E] Glutamine synthetase	E	923382500	25435250	0
ADE03699.1	NA	NA	38.15	0	0.00210124	[NT] Chemotaxis response regulator containing a CheY-like	NT	0	0	0
ADE03703.1	NA	NA	12.634	0	0.000591088	NA	NA	100055	1016625	0
ADE03704.1	5.06	0	35.306	0	0.01784	[CHR] Lactate dehydrogenase and related dehydrogenases	CHR	8966900	0	0
ADE03705.1	NA	NA	18.72	0	0.0223395	[F] Predicted nucleotide kinase (related to CMP	F	0	0	0
ADE03709.1	-1.94	0	17.669	0	0.150014	[T] Universal stress protein UspA and related	T	155297500	547725000	0
ADE03711.1	1.87	0	48.838	0	0.0614658	[G] Predicted sugar kinase	G	71379250	20218425	0
ADE03713.1	4.09	0	44.455	0	0.0703941	[EJ] L-asparaginase/archaeal Glu-tRNAGln amidotransferase subunit D	EJ	80919000	4313450	0
ADE03714.1	-1.14	0	46.163	0	0.116743	[Q] Phytoene dehydrogenase and related proteins	Q	33082250	66554000	0
ADE03715.1	-1.73	0	31.043	0	0.0283289	NA	NA	15618000	47165500	0
ADE03716.1	7.21	0	54.942	0	0.128884	[J] Prolyl-tRNA synthetase	J	133464000	844535	0
ADE03718.1	NA	NA	17.42	0	0.00458882	[J] RNase P/RNase MRP subunit POP5	J	0	0	0
ADE03720.1	2.04	0	27.55	0	0.0727651	[I] Enoyl-CoA hydratase/carnithine racemase	I	13643250	3389100	0
ADE03722.1	7.18	0	35.038	0	0.00580722	[H] Pyridoxal phosphate biosynthesis protein	H	38263750	0	0
ADE03725.1	-0.0087	0	15.623	0	0.00163691	NA	NA	893855	796675	0
ADE03728.1	4.61	0	29.365	0	0.0149404	[MG] Nucleoside-diphosphate-sugar epimerases	MG	6311250	0	0
ADE03729.1	1.3	0	64.026	0	0.40816	[C] Pyruvate:ferredoxin oxidoreductase and related 2-oxoacid:ferredoxin oxidoreductases,	C	431662500	162525000	0
ADE03730.1	4.34	0	39.737	0	0.0235225	[I] Phytoene/squalene synthetase	I	4362225	0	0
ADE03732.1	-2.24	0	22.336	NA	NA	[S] Uncharacterized protein conserved in archaea	S	74710	1.15768e+06	0
ADE03734.1	5.31	0	32.681	0	0.0228677	[E] Ornithine carbamoyltransferase	E	25487000	569100	0
ADE03735.1	2.42	0	27.312	0	0.0133968	[G] Predicted sugar phosphatases of the HAD	G	5894875	1849150	0
ADE03736.1	0.845	0	31.918	0	0.0064842	[E] Serine acetyltransferase	E	1477300	731830	0
ADE03741.1	2.58	0	46.863	0	0.00488538	[S] Uncharacterized conserved protein	S	1305400	0	0
ADE03743.1	0.406	0	38.64	0	0.0119274	[O] Deoxyhypusine synthase	O	18048500	12407250	0
ADE03745.1	-1.69	0	27.351	0	0.00862638	NA	NA	0	1361700	0
ADE03746.1	-2.96	0	62.634	0	0.00205663	NA	NA	898188	6352225	0
ADE03751.1	2.45	0	9.5625	NA	NA	NA	NA	731845	189825	0
ADE03752.1	-2.7	0	80.507	0	0.0161493	[R] Predicted exporters of the RND superfamily	R	556592	3281975	0
ADE03756.1	8.74	0	41.806	0	0.0598595	[C] Citrate synthase	C	98522250	210370	0
ADE03757.2	-2.25	0	16.413	0	0.0104739	[S] Uncharacterized conserved protein	S	364275	2132350	0
ADE03762.1	-7.13	0	62.818	0	0.00899581	[E] ABC-type dipeptide transport system, periplasmic component	E	7597725	952102500	0
ADE03764.1	-2.24	0	17.702	0	0.0543546	NA	NA	21060000	90892250	0
ADE03765.1	-2.09	0	25.762	0	0.00491787	[S] Uncharacterized conserved protein	S	1382625	5320525	0
ADE03767.1	1.74	1	15.481	0	0.0211697	[K] Transcriptional regulators	K	637552	0	0
ADE03771.1	2.56	0	29.293	0	0.0128562	[R] Metal-dependent hydrolases of the beta-lactamase superfamily	R	12451500	1957400	0
ADE03772.1	1.94	1	104.45	0	0.00873914	[R] Lhr-like helicases	R	465622	0	0
ADE03774.1	0.423	0	28.785	0	0.115721	[C] Cytochrome b subunit of the bc	C	17802250	12057250	0
ADE03775.1	-0.447	1	15.37	0	0.0121351	[L] Holliday junction resolvase - archaeal type	L	3784250	4696250	0
ADE03780.1	-2.23	0	32.255	0	0.0198034	[E] Homoserine dehydrogenase	E	1145625	5142425	0
ADE03781.1	-3.26	0	40.772	0	0.0244149	NA	NA	6057975	52748000	0
ADE03783.1	4.44	0	13.587	0	0.00365982	[R] Uncharacterized proteins of PilT N-term./Vapc superfamily	R	1988025	0	0
ADE03787.1	-1.08	0	15.178	0	0.020616	[OC] Thiol-disulfide isomerase and thioredoxins	OC	22921000	43903250	0
ADE03789.1	0.145	0	71.735	0	0.00378391	[V] ABC-type multidrug transport system, ATPase and	V	375005	0	0
ADE03790.1	-0.481	0	12.543	0	0.0224398	[C] Archaeal/vacuolar-type H+-ATPase subunit H	C	50271500	63398500	0
ADE03792.2	3.64	0	64.232	0	0.0139986	[NU] Type IV secretory pathway, VirB11 components,	NU	3584700	154378	0
ADE03793.1	5.52	1	62.165	0	0.0276427	[L] Mismatch repair ATPase (MutS family)	L	11147500	235060	0
ADE03794.1	-0.636	0	21.717	0	0.0401017	[S] Uncharacterized conserved protein	S	68042750	96278250	0
ADE03798.1	4.72	0	57.358	0	0.0224202	[E] Zn-dependent carboxypeptidase	E	55163750	1914175	0
ADE03799.1	3.18	0	56.501	0	0.00762285	NA	NA	4640850	297025	0
ADE03802.1	-1.63	1	26.672	0	0.0962968	NA	NA	454740000	1285975000	0
ADE03803.1	8.54	0	36.668	0	0.0162996	[C] Predicted oxidoreductases (related to aryl-alcohol dehydrogenases)	C	49243750	93775	0
ADE03804.1	8.28	0	80.682	0	0.0952491	NA	NA	103165000	308100	0
ADE03807.1	1.73	0	41.004	0	0.791685	[C] Succinyl-CoA synthetase, beta subunit	C	226417500	62405750	0
ADE03808.1	2.42	0	26.682	0	0.0572252	[C] Archaeal/vacuolar-type H+-ATPase subunit D	C	54278250	9331325	0
ADE03810.1	2.57	0	23.801	NA	NA	[R] Predicted phosphatases	R	2072500	211548	0
ADE03816.1	-1.17	0	11.483	0	0.220122	[J] Ribosomal protein S10	J	146410000	298757500	0
ADE03820.1	2.3	0	37.344	0	0.0662946	[O] Thioredoxin reductase	O	184232500	34517500	0
ADE03821.1	1.67	0	37.965	0	0.00892053	[R] Predicted NAD/FAD-dependent oxidoreductase	R	2664075	913875	0
ADE03822.1	6.63	0	24.322	0	0.0436435	[H] 3,4-dihydroxy-2-butanone 4-phosphate synthase	H	8350350	0	0
ADE03825.1	-1.75	0	10.821	0	0.0369902	[S] Uncharacterized conserved protein	S	24434500	74544250	0
ADE03826.1	-2.37	0	82.894	0	0.0218616	[S] Uncharacterized membrane protein	S	1727550	8051275	0
ADE03827.1	5.73	0	56.088	0	0.203789	[S] Uncharacterized conserved protein	S	400080000	6930625	0
ADE03832.1	1.72	0	77.811	NA	NA	[NU] Flp pilus assembly protein TadC	NU	667102	0	0
ADE03833.1	0.455	0	33.293	0	0.106714	[R] Predicted hydrolases or acyltransferases (alpha/beta hydrolase	R	12294250	8882175	0
ADE03834.1	4	0	30.16	0	0.016118	[IQR] Dehydrogenases with different specificities (related to	IQR	3029175	0	0
ADE03837.1	6.79	1	99.486	0	0.0187286	[L] Mismatch repair ATPase (MutS family)	L	19022750	0	0
ADE03838.1	6.13	0	49.386	0	0.0288855	[L] DNA primase (bacterial type)	L	25258000	408025	0
ADE03839.1	-3.35	0	78.651	0	0.0197843	[E] Amino acid transporters	E	7953625	73741000	0
ADE03841.1	7.03	0	40.815	0	0.0627146	[E] Threonine synthase	E	38165500	111395	0
ADE03843.1	-0.244	0	24.408	0	0.0454042	[J] Acetyltransferases, including N-acetylases of ribosomal proteins	J	17003250	18349750	0
ADE03844.1	0.0563	1	15.849	0	0.0171922	NA	NA	1149470	980655	0
ADE03845.1	4.41	0	36.207	0	0.00851691	[C] Predicted oxidoreductases (related to aryl-alcohol dehydrogenases)	C	17737500	525070	0
ADE03847.1	5.24	0	17.335	0	0.0175717	[S] Uncharacterized conserved protein	S	14011000	178778	0
ADE03855.1	3.81	0	20.724	0	0.00362666	[FGR] Diadenosine tetraphosphate (Ap4A) hydrolase and other	FGR	4220375	0	0
ADE03859.1	-3.5	0	30.244	0	0.0373185	[C] Rieske Fe-S protein	C	33006000	342605000	0
ADE03860.1	3.94	0	67.64	0	0.166534	[C] Succinate dehydrogenase/fumarate reductase, flavoprotein subunit	C	382447500	23075500	0
ADE03861.1	9.16	0	117.99	0	0.111414	[J] Isoleucyl-tRNA synthetase	J	120835000	68555	0
ADE03863.1	-1.92	0	10.623	0	0.0166201	NA	NA	9929775	35750000	0
ADE03865.1	1.14	0	51.755	0	0.0247456	[R] Hemolysins and related proteins containing CBS	R	17030250	7035925	0
ADE03868.1	7.26	0	33.84	0	0.0329861	[MG] Nucleoside-diphosphate-sugar epimerases	MG	165080000	1.03916e+06	0
ADE03869.1	-3.8	0	33.991	NA	NA	[P] ABC-type Mn2+/Zn2+ transport systems, permease components	P	4508950	57415250	0
ADE03873.1	-1.17	0	15.526	0	0.0312035	[S] Uncharacterized protein conserved in archaea	S	8205925	16817750	0
ADE03874.1	-0.58	0	16.061	0	0.0137933	NA	NA	37642250	51227250	0
ADE03876.1	-5.23	0	34.04	0	0.00814466	[P] Predicted Co/Zn/Cd cation transporters	P	1633950	57511750	0
ADE03880.1	1.95	0	51.933	0	0.421713	[C] Archaeal/vacuolar-type H+-ATPase subunit B	C	491770000	125844750	0
ADE03884.1	-0.335	0	27.778	0	0.0253597	[QR] SAM-dependent methyltransferases	QR	11579625	13366750	0
ADE03886.1	0.358	0	24.837	0	0.1843	[G] Dihydroxyacetone kinase	G	355062500	254485000	0
ADE03888.1	0.278	0	60.324	0	0.220291	[G] Phosphoenolpyruvate-protein kinase (PTS system EI component	G	149585000	112925750	0
ADE03890.1	3.25	0	31.839	0	0.00652593	NA	NA	4260175	0	0
ADE03891.1	6.56	0	62.118	0	0.0780354	[J] Lysyl-tRNA synthetase (class I)	J	27825750	0	0
ADE03895.1	-2.16	0	23.035	0	0.0161744	[H] Pyrimidine reductase, riboflavin biosynthesis	H	6612375	26947750	0
ADE03897.1	-0.178	0	19.118	0	0.0197747	[J] Ribosomal protein L5	J	117987500	123181000	0
ADE03898.1	11.1	1	108.68	0	0.0921963	[L] Excinuclease ATPase subunit	L	139100000	61878.8	0
ADE03900.1	-4.15	0	51.581	0	0.00958713	[EP] ABC-type dipeptide/oligopeptide/nickel transport systems, permease components	EP	661645	10203775	0
ADE03902.1	9.26	1	100.09	0	0.0711041	[L] ATPase involved in DNA repair	L	86744750	133468	0
ADE03903.1	8.1	0	47.499	0	0.0883011	[G] Phosphomannomutase	G	112983250	105448	0
ADE03904.1	4.02	0	28.766	0	0.00400019	NA	NA	2882200	0	0
ADE03905.1	3.75	0	29.179	0	0.00234884	NA	NA	1971275	0	0
ADE03906.1	-0.838	0	31.339	0	0.00976831	[G] Fructose-1,6-bisphosphatase	G	1666550	2712975	0
ADE03907.1	6.46	0	40.478	0	0.0410917	[R] Predicted GTPase	R	12357000	0	0
ADE03910.1	-2.05	0	23.43	0	0.000696647	NA	NA	2254825	8419050	0
ADE03911.1	4.93	0	52.038	0	0.159568	[J] Seryl-tRNA synthetase	J	192435000	6027400	0
ADE03912.1	-0.62	0	44.357	NA	NA	[S] FOG: WD40-like repeat	S	111275	399722	0
ADE03917.1	1.37	0	33.519	0	0.056413	[C] Electron transfer flavoprotein, alpha subunit	C	136547500	49187750	0
ADE03920.1	-1.15	0	42.076	0	0.034478	[Q] Putative multicopper oxidases	Q	51855750	104762000	0
ADE03921.1	2.6	0	57.849	0	0.00100961	[R] GTPase	R	1907900	0	0
ADE03922.1	NA	NA	14.49	0	0.0155495	NA	NA	0	3560700	0
ADE03923.1	-1.46	0	13.156	0	0.0347358	[S] Uncharacterized membrane-associated protein/domain	S	27813500	69277750	0
ADE03924.1	5.89	0	53.286	0	0.107096	[F] IMP dehydrogenase/GMP reductase	F	86294750	1.37934e+06	0
ADE03925.1	0.17	1	24.433	0	0.0206321	[K] Transcriptional regulator	K	8250400	6674100	0
ADE03926.1	3.15	0	42.52	0	0.418969	[R] FOG: CBS domain	R	527060000	54227000	0
ADE03927.1	6.92	0	33.943	0	0.022811	[MG] Nucleoside-diphosphate-sugar epimerases	MG	42430000	356160	0
ADE03929.1	4.42	0	17.715	0	0.0183781	[S] Uncharacterized protein conserved in archaea	S	6177775	100485	0
ADE03930.1	-0.064	0	17.328	0	0.0485282	[R] Predicted flavin-nucleotide-binding protein	R	23452000	22275000	0
ADE03931.1	3.37	0	42.099	0	0.0775851	[E] Xaa-Pro aminopeptidase	E	70069500	6423775	0
ADE03932.2	-8.19	0	36.722	0	0.00435638	NA	NA	642092	170497500	0
ADE03933.1	1.55	0	21.474	0	0.0167839	[H] Predicted glutamine amidotransferase involved in pyridoxine	H	17046500	5535675	0
ADE03936.1	2.99	0	16.383	0	0.00501016	NA	NA	2949375	0	0
ADE03937.1	-0.342	0	20.02	0	0.0431255	[S] Uncharacterized protein conserved in archaea	S	20075000	23291250	0
ADE03938.1	-2.69	0	50.863	0	0.011056	[PT] Fe2+-dicitrate sensor, membrane component	PT	648390	3738250	0
ADE03939.1	2.91	0	52.122	0	0.0112183	[F] Thymidine phosphorylase	F	4872825	0	0
ADE03941.1	0.504	0	45.549	0	0.222532	[C] FOG: HEAT repeat	C	140800000	93726500	0
ADE03942.1	2.86	0	28.87	0	0.0124387	[R] Predicted nucleotide-utilizing enzyme related to molybdopterin-biosynthesis	R	1323875	0	0
ADE03943.1	-1.64	0	23.254	0	0.0562412	[G] Ribose 5-phosphate isomerase	G	23840250	67640500	0
ADE03944.1	3.27	1	11.994	0	0.0221192	[K] DNA-directed RNA polymerase, subunit M/Transcription elongation	K	1843700	0	0
ADE03946.1	5.6	0	28.157	0	0.00440459	[O] Organic radical activating enzymes	O	8719575	0	0
ADE03947.1	0.843	0	24.852	0	0.0394924	NA	NA	21669750	10977725	0
ADE03958.1	6.08	0	34.855	0	0.00830263	[H] Lipoate synthase	H	11296500	0	0
ADE03960.1	0.113	0	14.732	0	0.00948408	NA	NA	15140000	12690100	0
ADE03961.1	-0.189	0	21.598	0	0.0556372	[F] Cytidylate kinase	F	27706250	29325500	0
ADE03963.1	-6.12	0	33.155	0	0.0030201	[EP] ABC-type dipeptide/oligopeptide/nickel transport systems, permease components	EP	229388	13012200	0
ADE03964.1	5.75	0	34.757	0	0.088764	[E] Cysteine synthase	E	91285750	1.66612e+06	0
ADE03965.1	5.09	0	57.4	0	0.0379306	[P] Arylsulfatase A and related enzymes	P	13745000	0	0
ADE03967.1	-1.8	0	13.905	0	0.0967739	[H] Riboflavin synthase beta-chain	H	10255325	32557250	0
ADE03968.1	-5.87	0	11.631	NA	NA	NA	NA	628708	32586500	0
ADE03970.1	-0.501	1	13.769	0	0.0348832	[R] DNA-binding protein	R	33427500	43931750	0
ADE03972.1	-3.32	0	10.844	0	0.0120176	NA	NA	7410575	67781000	0
ADE03974.1	-1.77	0	14.363	NA	NA	[S] Uncharacterized conserved protein	S	9004600	27773250	0
ADE03976.1	-2.92	0	31.867	0	0.0008601	NA	NA	0	1096750	0
ADE03977.1	4.46	0	38.087	0	0.0207872	[O] Predicted glutathione S-transferase	O	1895925	0	0
ADE03979.1	1.9	0	19.923	0	0.124622	[R] Predicted RNA-binding protein (contains KH domains)	R	58697250	14297750	0
ADE03981.1	6.09	0	44.483	0	0.180497	[E] Argininosuccinate synthase	E	101360000	1311200	0
ADE03982.1	2.57	0	26.56	0	0.0227509	[S] Uncharacterized protein conserved in archaea	S	15647000	2449500	0
ADE03983.1	7.89	0	18.225	0	0.0256884	[S] Uncharacterized conserved protein	S	38585000	0	0
ADE03984.1	-4.53	0	33.055	0	0.00142787	[R] ABC-type transport system involved in multi-copper	R	0	5007725	0
ADE03985.1	-0.88	0	36.935	0	0.0252934	[MR] L-alanine-DL-glutamate epimerase and related enzymes of	MR	12025000	20827750	0
ADE03987.1	1.34	0	35.016	0	0.58684	[EH] Branched-chain amino acid aminotransferase/4-amino-4-deoxychorismate lyase	EH	460425000	166120000	0
ADE03988.1	4.52	0	36.488	0	0.0705786	[C] Predicted oxidoreductases (related to aryl-alcohol dehydrogenases)	C	20348750	806962	0
ADE03990.1	-3.67	0	16.512	0	0.00900163	NA	NA	1410125	16325750	0
ADE03992.1	3.64	1	44.548	0	0.0207156	[LO] Cdc6-related protein, AAA superfamily ATPase	LO	4029675	0	0
ADE03994.1	0.584	0	30.829	0	0.0122074	[H] Thiamine monophosphate kinase	H	3573025	2168850	0
ADE03995.1	-0.78	0	15.687	0	0.0295318	[T] Universal stress protein UspA and related	T	6866425	10630300	0
ADE03997.2	1.49	0	43.08	0	0.0222195	[O] Membrane protease subunits, stomatin/prohibitin homologs	O	18857500	6143350	0
ADE04000.1	-0.807	0	32.74	0	0.0352112	[V] ABC-type multidrug transport system, ATPase component	V	18467750	29688000	0
ADE04002.1	3.66	0	15.088	0	0.00121512	[J] RNase P/RNase MRP subunit p29	J	17770750	1399275	0
ADE04003.1	-5.95	0	41.11	NA	NA	[H] ABC-type thiamine transport system, periplasmic component	H	1347885	71756000	0
ADE04005.1	8.56	0	81.459	0	0.11025	[C] Malic enzyme	C	66846000	359360	0
ADE04007.1	-2.23	0	8.9115	NA	NA	NA	NA	1010350	4119575	0
ADE04009.1	2.5	0	6.4323	0	0.0514016	[J] Predicted Zn-ribbon RNA-binding protein with a	J	1533750	0	0
ADE04011.1	-2.25	0	45.604	0	0.0799427	[G] Glucose-6-phosphate isomerase	G	48750250	211052500	0
ADE04013.1	2.85	0	32.319	0	0.0357539	[E] Cysteine synthase	E	19103250	2502885	0
ADE04014.1	1.1	0	12.867	0	0.0989467	[S] Uncharacterized protein conserved in archaea	S	44361000	18725750	0
ADE04015.1	-5.74	0	28.868	0	0.00617138	[P] ABC-type phosphate/phosphonate transport system, ATPase component	P	616000	33656500	0
ADE04016.1	4.45	0	27.451	0	0.0227309	[S] Uncharacterized conserved protein	S	2543575	0	0
ADE04019.1	2.57	0	50.092	0	0.383318	[C] Fumarase	C	587032500	93714000	0
ADE04021.1	4.74	1	79.021	0	0.0198562	[L] Helicase subunit of the DNA excision	L	25564750	7701250	0
ADE04024.1	4.48	0	26.477	0	0.00663063	[S] Uncharacterized homolog of gamma-carboxymuconolactone decarboxylase subunit	S	3505550	0	0
ADE04026.1	-2.73	0	48.149	0	0.0250531	[G] ABC-type sugar transport system, periplasmic component	G	29732000	177282500	0
ADE04027.1	3.04	0	29.498	0	0.177506	[J] Translation initiation factor 2, alpha subunit	J	68453000	7577225	0
ADE04028.1	6.08	1	26.903	0	0.0322906	[K] NAD-dependent protein deacetylases, SIR2 family	K	11568300	0	0
ADE04029.1	0.646	0	18.334	0	0.00487663	[S] Uncharacterized conserved protein	S	1118780	0	0
ADE04032.1	3.41	0	54.647	0	0.0139165	[EH] Anthranilate/para-aminobenzoate synthases component I	EH	1246600	0	0
ADE04036.1	-2.95	0	16.908	0	0.111986	[R] Protein distantly related to bacterial ferritins	R	441700000	3080000000	0
ADE04037.1	2.23	0	24.882	0	0.017286	NA	NA	8641400	1681000	0
ADE04038.1	1.37	0	48.175	0	0.0208067	[L] DNA repair exonuclease	L	20292750	7540150	0
ADE04040.1	1.33	0	56.346	0	0.0135679	NA	NA	977648	0	0
ADE04043.1	0.747	0	30.853	0	0.327911	[R] FOG: CBS domain	R	188757500	102284250	0
ADE04044.1	4.84	0	83.132	0	0.0761531	[G] Phosphoenolpyruvate synthase/pyruvate phosphate dikinase	G	61150500	2706340	0
ADE04046.1	0.791	0	18.506	NA	NA	[R] Uncharacterized protein (competence- and mitomycin-induced)	R	604165	0	0
ADE04047.1	5.13	0	46.937	0	0.0765701	[R] Predicted aminopeptidases	R	132477500	3547200	0
ADE04048.1	6.9	1	90.354	0	0.0723649	[R] Superfamily II helicase	R	18757750	0	0
ADE04050.1	0.04	0	24.286	0	0.0356525	[P] Carbonic anhydrase	P	4844200	4295175	0
ADE04051.1	6.93	1	46.004	0	0.0176128	[V] Restriction endonuclease S subunits	V	10278675	0	0
ADE04055.1	0.016	0	10.695	0	0.00152794	[S] Uncharacterized protein conserved in archaea	S	10955250	9969000	0
ADE04057.1	-2.58	0	17.948	NA	NA	[S] Uncharacterized conserved protein	S	509750	3497300	0
ADE04058.2	-2.13	0	20.64	NA	NA	[C] Plastocyanin	C	0	3484875	0
ADE04060.1	0.888	0	17.061	0	0.0207419	[O] FKBP-type peptidyl-prolyl cis-trans isomerases 2	O	5262600	2598575	0
ADE04064.1	-2.16	0	9.2533	0	0.00203155	[J] Translation elongation factor EF-1beta	J	38754250	157710000	0
ADE04067.1	2.26	0	34.076	0	0.0301856	[R] Acetyltransferase (isoleucine patch superfamily)	R	4340875	776900	0
ADE04068.1	-2.11	0	13.609	0	0.00886674	NA	NA	4472575	17547750	0
ADE04069.1	2.08	0	25.656	0	0.137963	[J] Ribosomal protein L2	J	247010000	53553000	0
ADE04070.1	4.44	0	34.517	0	0.0104431	[R] Zn-ribbon containing protein	R	4339350	0	0
ADE04072.1	0.473	0	25.461	0	0.0821086	NA	NA	12490500	8143125	0
ADE04073.1	4.67	0	23.61	0	0.0181449	[IQR] Dehydrogenases with different specificities (related to	IQR	17253750	643295	0
ADE04074.1	0.394	0	33.772	0	0.0176419	[E] Anthranilate phosphoribosyltransferase	E	305572	0	0
ADE04075.1	2.17	1	76.339	0	0.0304996	[R] Superfamily II helicase, archaea-specific	R	1343225	0	0
ADE04079.1	-4.58	0	16.788	NA	NA	NA	NA	376985	9884250	0
ADE04080.1	4.06	0	36.611	0	0.00894303	[E] Aspartate-semialdehyde dehydrogenase	E	48304750	2646625	0
ADE04083.1	-2.66	0	30.122	0	0.00548982	NA	NA	624900	4134000	0
ADE04084.1	3.24	0	14.922	0	0.0253869	[J] Translation initiation factor 2, beta subunit	J	33353500	3244350	0
ADE04087.1	3.94	0	33.594	0	0.00325993	[IQR] Dehydrogenases with different specificities (related to	IQR	3358850	0	0
ADE04091.1	6	0	24.646	0	0.0179351	[R] Predicted archaeal kinase	R	9976900	0	0
ADE04092.1	3.2	0	27.077	0	0.00532254	[R] Predicted metal-dependent hydrolases related to alanyl-tRNA	R	1730875	0	0
ADE04093.1	0.244	0	39.365	0	0.0203163	[E] Leucyl aminopeptidase (aminopeptidase T)	E	199855000	162172500	0
ADE04095.1	-2.3	0	13.919	0	0.22774	NA	NA	100960500	453597500	0
ADE04101.1	-0.234	0	33.947	0	0.0310612	[R] Predicted deacylase	R	8099825	8669925	0
ADE04102.1	8.2	0	56.457	0	0.0279342	[F] AICAR transformylase/IMP cyclohydrolase PurH (only IMP	F	41597000	56612.5	0
ADE04103.1	4.27	1	27.977	0	0.012548	[KG] Transcriptional regulators of sugar metabolism	KG	5747975	343915	0
ADE04104.1	-0.174	0	33.454	0	0.066874	[O] ABC-type transport system involved in Fe-S	O	1011802500	1029375000	0
ADE04110.1	-3.8	0	21.227	0	0.000862763	[C] Plastocyanin	C	3647325	42984500	0
ADE04111.1	8.27	0	27.81	0	0.0435861	[R] FOG: TPR repeat	R	42340500	0	0
ADE04113.1	-0.31	1	20.346	0	0.00318264	[K] TATA-box binding protein (TBP), component of	K	48580000	54876500	0
ADE04115.1	1.35	0	19.969	0	0.0134868	[QR] SAM-dependent methyltransferases	QR	7225725	2625650	0
ADE04117.1	0.476	0	33.2	0	0.0583892	[E] Acetylglutamate kinase	E	16343250	10615125	0
ADE04118.1	4.75	0	25.581	0	0.00898047	[QR] SAM-dependent methyltransferases	QR	30002750	1159650	0
ADE04119.1	6.34	0	61.156	0	0.0515741	[IQ] Acyl-CoA synthetases (AMP-forming)/AMP-acid ligases II	IQ	16036575	0	0
ADE04120.1	4.79	0	69.353	0	0.0332758	[C] Aldehyde:ferredoxin oxidoreductase	C	6417825	0	0
ADE04122.1	-1.64	0	20.566	0	0.00181149	NA	NA	195905	537118	0
ADE04123.1	1.04	0	35.852	0	0.0733611	[MJ] Nucleoside-diphosphate-sugar pyrophosphorylase involved in lipopolysaccharide biosynthesis/translation	MJ	76333250	34148000	0
ADE04124.1	-4.4	0	37.22	0	0.00144868	[G] ABC-type sugar transport systems, permease components	G	5527950	108051000	0
ADE04125.1	3.55	0	36.357	0	0.00483713	[BQ] Deacetylases, including yeast histone deacetylase and	BQ	4480300	322275	0
ADE04127.1	5.31	0	16.286	0	0.0142371	[KR] Histone acetyltransferase HPA2 and related acetyltransferases	KR	10196650	254760	0
ADE04128.1	1.81	0	50.103	0	0.0971557	[I] 3-hydroxy-3-methylglutaryl CoA synthase	I	268522500	70812500	0
ADE04130.1	-0.189	0	32.422	0	0.0258231	[E] Homoserine dehydrogenase	E	16783250	17900750	0
ADE04131.1	NA	NA	21.754	0	0.00374135	[P] Multisubunit Na+/H+ antiporter, MnhE subunit	P	941500	0	0
ADE04132.2	0.439	0	24.92	0	0.00257041	[IQR] Dehydrogenases with different specificities (related to	IQR	623518	0	0
ADE04133.1	1.79	0	22.11	0	0.00233785	[S] Uncharacterized conserved protein	S	868945	228570	0
ADE04134.1	4.66	0	18.561	0	0.00639842	[R] Predicted nucleotidyltransferase	R	6176325	0	0
ADE04136.1	-0.82	0	9.0941	0	0.00764941	NA	NA	608290	941202	0
ADE04139.1	1.66	0	17.263	0	0.00473429	NA	NA	11115000	3191250	0
ADE04141.1	-6.62	0	15.847	0	0.010126	NA	NA	383928	32027250	0
ADE04145.1	5.19	0	57.235	0	0.0461774	[G] Phosphoglyceromutase	G	24410250	608372	0
ADE04147.1	-2.06	0	30.594	0	0.114927	[C] Predicted oxidoreductases (related to aryl-alcohol dehydrogenases)	C	181690000	692027500	0
ADE04149.1	-1.09	0	6.8747	0	0.184749	[J] Ribosomal protein S14	J	13383700	21711750	0
ADE04152.1	7.62	0	29.265	0	0.0379816	[R] Uncharacterized protein, putative amidase	R	19204000	0	0
ADE04153.1	2.57	0	43.922	0	0.0469068	[G] Ribulose 1,5-bisphosphate carboxylase, large subunit	G	143675000	22288750	0
ADE04154.1	-1.85	0	11.633	0	0.131867	[J] Ribosomal protein S24E	J	262562500	856212500	0
ADE04157.1	-0.126	0	21.235	0	0.108515	[F] Deoxycytidine deaminase	F	37436250	37101500	0
ADE04161.1	1.83	0	44.684	0	0.216813	[O] ABC-type transport system involved in Fe-S	O	533520000	136252500	0
ADE04164.1	0.787	0	47.76	0	0.0594362	[P] K+ transport systems, NAD-binding component	P	4496175	2360825	0
ADE04166.1	0.343	0	13.986	0	0.0118539	[O] Prefoldin, chaperonin cofactor	O	184505000	132152500	0
ADE04167.1	-2.27	0	46.843	0	0.00114373	[U] Sec-independent protein secretion pathway component TatC	U	0	1900975	0
ADE04171.1	-1.51	1	16.915	0	0.0565288	[K] Transcriptional regulators	K	76582250	201950000	0
ADE04173.1	-7.35	0	10.585	0	0.00183297	NA	NA	604930	88834500	0
ADE04177.1	0.747	0	14.148	0	0.388291	[J] Ribosomal protein S8	J	149872500	80647000	0
ADE04179.1	2.08	0	47.381	0	0.142681	[R] Predicted phosphohydrolase (DHH superfamily)	R	81449750	17578250	0
ADE04180.1	3.14	0	21.545	0	0.0420431	[R] Putative intracellular protease/amidase	R	32875250	3386375	0
ADE04181.1	NA	NA	15.549	0	0.00386809	NA	NA	345250	0	0
ADE04183.1	-4.02	0	42.381	0	0.0591709	[R] Uncharacterized ABC-type transport system, periplasmic component/surface	R	10594025	155465000	0
ADE04185.1	1.67	0	63.483	0	0.226138	[C] NADH:ubiquinone oxidoreductase 49 kD subunit 7	C	173067500	50868250	0
ADE04186.2	0.629	1	25.182	0	0.0154898	[R] Predicted DNA binding protein	R	3385650	2042200	0
ADE04189.1	-2.54	0	23.904	0	0.0437393	[R] Predicted O-methyltransferase	R	30324750	160415000	0
ADE04190.1	2.42	0	15.477	0	0.225164	[J] Ribosomal protein S12	J	128330000	22000250	0
ADE04192.1	2.84	0	13.438	0	0.301524	[J] Ribosomal protein S11	J	157465000	19909250	0
ADE04193.1	-2.35	0	34.681	0	0.0158283	[V] ABC-type multidrug transport system, ATPase component	V	4654350	21552250	0
ADE04194.1	-1.09	0	14.935	0	0.0277217	NA	NA	10339450	20041500	0
ADE04197.1	-2.65	0	47.099	0	0.0170009	[P] Predicted iron-dependent peroxidase	P	7428925	42655500	0
ADE04199.1	5	1	62.052	0	0.0158457	[C] Uncharacterized Fe-S oxidoreductase	C	9670050	0	0
ADE04201.1	3.74	0	65.034	0	0.172218	[J] Arginyl-tRNA synthetase	J	72984750	4947300	0
ADE04206.1	3.57	0	53.422	0	0.00991073	[F] Glutamine phosphoribosylpyrophosphate amidotransferase	F	2684125	0	0
ADE04207.1	3.27	0	28.396	0	0.0184353	[L] Predicted exonuclease	L	1827000	0	0
ADE04211.1	4.5	0	87.437	0	0.147448	[L] DNA topoisomerase VI, subunit B	L	211970000	8462100	0
ADE04214.1	-0.00873	0	50.357	0	0.104584	[K] Exoribonuclease R	K	164030000	151130000	0
ADE04218.1	-1.13	0	37.12	NA	NA	NA	NA	567912	991865	0
ADE04220.1	2.49	0	43.94	0	0.283912	[J] Translation initiation factor 2, gamma subunit	J	66135250	10672250	0
ADE04221.1	-2.28	0	89.504	0	0.00922896	[R] Predicted exporters of the RND superfamily	R	6447125	28433500	0
ADE04224.1	-3.23	0	13.91	0	0.00432945	[E] Glycine cleavage system H protein (lipoate-binding)	E	3460900	24233250	0
ADE04226.1	-3.79	0	7.6841	NA	NA	NA	NA	58480	2736000	0
ADE04227.1	7.66	0	28.704	0	0.0237278	[H] Dinucleotide-utilizing enzymes involved in molybdopterin and	H	16925500	81315	0
ADE04229.1	1.61	0	37.873	0	0.0363822	[EH] Ketol-acid reductoisomerase	EH	88510250	27157500	0
ADE04230.1	1.35	0	68.542	0	0.0518908	[E] Oligoendopeptidase F	E	59061250	21532000	0
ADE04232.1	6.16	1	53.443	0	0.0212552	[L] ATPase involved in DNA replication	L	15550750	0	0
ADE04233.1	-2.38	0	9.9558	0	0.0163785	NA	NA	1948800	9402800	0
ADE04234.1	5.66	0	20.443	0	0.0250486	[H] Nicotinamide mononucleotide adenylyltransferase	H	7876775	0	0
ADE04238.1	0.998	0	21.734	0	0.00532302	[E] N-acetylglutamate synthase and related acetyltransferases	E	4421500	1951300	0
ADE04242.1	0.571	0	63.154	0	0.0248481	[I] Methylmalonyl-CoA mutase, N-terminal domain/subunit	I	14472000	9152925	0
ADE04243.1	-2.1	0	22.341	0	0.0121747	[R] Putative NADH-flavin reductase	R	1846650	6612725	0
ADE04248.1	1.32	0	43.908	0	0.101814	[J] Asp-tRNAAsn/Glu-tRNAGln amidotransferase A subunit and related	J	26615000	9983025	0
ADE04249.1	1.72	0	27.491	0	0.01255	[K] Predicted transcriptional regulators	K	12555500	3502175	0
ADE04252.1	-1.95	0	36.317	0	0.0143205	[CP] ABC-type Na+ transport system, ATPase component	CP	3627395	12440600	0
ADE04253.1	3.11	0	11.088	0	0.00143015	[R] Predicted metal-binding protein	R	3168825	0	0
ADE04257.1	3.15	0	36.993	0	0.00414349	[C] Pyruvate/2-oxoglutarate dehydrogenase complex, dehydrogenase (E1) component,	C	3476825	242978	0
ADE04258.1	-2.91	0	37.733	0	0.000194105	[C] Plastocyanin	C	5696750	38952000	0
ADE04259.1	-5.52	0	42.321	0	0.00354335	[S] FOG: WD40-like repeat	S	0	11079000	0
ADE04260.1	2.04	0	66.125	0	0.0282172	[H] Molybdopterin biosynthesis enzyme	H	62508250	13808375	0
ADE04261.1	2.59	0	44.855	0	0.0260282	[S] Uncharacterized conserved protein	S	18307750	2845525	0
ADE04264.1	2.26	0	32.33	0	0.0170213	[MG] Predicted nucleoside-diphosphate-sugar epimerases	MG	1746600	0	0
ADE04265.1	3.6	0	37.417	0	0.0577664	[J] tRNA splicing endonuclease	J	16755750	1498010	0
ADE04267.1	-7.25	0	11.22	NA	NA	[S] Uncharacterized conserved protein	S	49659.8	7220475	0
ADE04268.1	2.42	0	23.847	0	0.0794549	[R] Uncharacterized archaeal Zn-finger protein	R	31311500	5428250	0
ADE04269.1	3.13	0	24.499	0	0.0150614	[R] Predicted nucleotide-utilizing enzyme related to molybdopterin-biosynthesis	R	7159075	958302	0
ADE04271.1	1.51	0	20.916	0	0.0107884	[LR] NTP pyrophosphohydrolases including oxidative damage repair	LR	1158050	0	0
ADE04272.1	5.39	0	23.422	0	0.0113873	[R] Predicted hydrolase (HAD superfamily)	R	4594050	0	0
ADE04275.1	4.88	0	41.073	0	0.0131645	[M] Glycosyltransferase	M	2375050	0	0
ADE04276.1	-0.0955	0	27.724	0	0.00347287	[G] DhnA-type fructose-1,6-bisphosphate aldolase and related enzymes	G	6054050	5964950	0
ADE04277.1	-7.3	0	67.307	0	0.14513	[E] ABC-type dipeptide transport system, periplasmic component	E	116653750	16677500000	0
ADE04278.1	2.12	0	18.542	0	0.00210138	NA	NA	1700525	214400	0
ADE04281.1	-2.58	0	41.795	0	0.00112651	NA	NA	836100	4551525	0
ADE04284.1	3.61	0	49.014	0	0.0452023	[HJ] Glutathione synthase/Ribosomal protein S6 modification enzyme	HJ	40358250	2997540	0
ADE04285.1	4.98	0	26.166	0	0.0275358	[F] GMP synthase - Glutamine amidotransferase domain	F	7566900	0	0
ADE04286.1	1.2	1	29.597	0	0.0151761	[K] Transcriptional regulator	K	539542	0	0
ADE04288.1	-2.01	0	11.726	0	0.0156553	[Q] Uncharacterized enzyme of phenylacetate metabolism	Q	101541000	371737500	0
ADE04290.1	8.27	0	80.205	0	0.0452668	[C] Uncharacterized conserved protein containing a ferredoxin-like	C	74955250	232392	0
ADE04292.1	-4.07	0	56.307	0	0.0127363	[P] ABC-type Fe3+ transport system, permease component	P	224102	3586175	0
ADE04294.1	-6.18	0	14.739	0	0.0020734	[R] Predicted metal-dependent protease of the PAD1/JAB1	R	208465	13656000	0
ADE04295.1	-0.655	0	23.794	0	0.0379043	NA	NA	8640400	12338000	0
ADE04297.1	-4.44	0	9.175	0	0.00337306	[C] Ferredoxin	C	2736125	54876750	0
ADE04298.1	-0.16	0	16.311	0	0.00594001	NA	NA	130508	62610	0
ADE04299.1	5.02	0	51.037	0	0.0563145	[L] Single-stranded DNA-binding replication protein A (RPA),	L	44072000	1240045	0
ADE04303.1	-3.3	0	58.124	0	0.00458995	[CP] Formate hydrogenlyase subunit 3/Multisubunit Na+/H+ antiporter,	CP	0	2347350	0
ADE04305.1	-5.37	0	31.297	0	0.0109185	[OU] Periplasmic serine proteases (ClpP class)	OU	1005850	35180000	0
ADE04306.1	-2	0	23.785	0	0.00130948	NA	NA	1.10982e+06	2633125	0
ADE04308.2	-5.03	0	40.342	0	0.00372476	[S] Conserved secreted protein	S	0	6543850	0
ADE04311.1	1.67	0	74.064	0	0.0141618	[I] Long-chain acyl-CoA synthetases (AMP-forming)	I	5600125	1703020	0
ADE04312.1	-0.936	0	13.542	0	0.00880918	[R] Predicted nucleic-acid-binding protein containing a Zn-ribbon	R	3251250	5363925	0
ADE04314.1	-0.0638	0	24.502	0	0.144969	[F] Uracil phosphoribosyltransferase	F	95947250	93212000	0
ADE04315.1	-0.673	0	13.783	0	0.00227627	NA	NA	731938	1059805	0
ADE04316.1	-0.415	0	42.433	0	0.0057847	[LO] Cdc6-related protein, AAA superfamily ATPase	LO	650715	756722	0
ADE04317.1	2.41	1	28.952	0	0.0615993	[S] Uncharacterized conserved protein	S	23426750	3997825	0
ADE04319.1	-3.64	0	13.425	0	0.105848	NA	NA	27980000	317642500	0
ADE04323.1	2.99	0	27.535	0	0.0690881	[M] dTDP-glucose pyrophosphorylase	M	9385850	1129920	0
ADE04324.1	2.56	1	42.674	0	0.0174144	[L] Eukaryotic-type DNA primase, catalytic (small) subunit	L	2897775	529175	0
ADE04326.1	1.39	0	42.025	0	0.0108013	[S] Uncharacterized conserved protein	S	1032335	396092	0
ADE04330.1	1.68	0	30.488	0	0.0622392	[H] Uroporphyrinogen-III methylase	H	26862500	7650500	0
ADE04331.1	1.41	0	21.151	0	0.0184228	NA	NA	51773750	17604000	0
ADE04332.1	1.25	1	18.901	0	0.0127736	[K] Predicted transcription factor, homolog of eukaryotic	K	39480750	14795750	0
ADE04333.1	0.581	0	24.963	0	0.00284327	[S] Uncharacterized conserved protein	S	0	421200	0
ADE04335.1	-0.192	1	17.672	0	0.0168773	[K] Transcriptional regulators	K	1189525	1230915	0
ADE04336.1	0.967	0	8.8136	NA	NA	NA	NA	432488	0	0
ADE04337.1	2.91	0	36.951	0	0.00456046	[MG] Predicted nucleoside-diphosphate-sugar epimerases	MG	2304625	0	0
ADE04338.1	-1.41	0	54.745	0	0.0333251	[C] NADH:ubiquinone oxidoreductase subunit 4 (chain M)	C	0	1.2149e+06	0
ADE04339.1	2.76	0	22.298	0	0.24497	[F] Orotate phosphoribosyltransferase homologs	F	311227500	41748750	0
ADE04340.1	0.59	0	25.471	0	0.0486218	[P] Phosphate uptake regulator	P	128867500	77788750	0
ADE04346.1	2.25	0	22.434	0	0.00901885	[M] Sortase and related acyltransferases	M	1909075	399558	0
ADE04347.1	4.73	1	30.078	0	0.0422585	[K] Transcriptional regulator	K	6946450	0	0
ADE04348.1	1.56	0	17.328	0	0.137807	[J] Ribosomal protein L19E	J	107687500	33260750	0
ADE04350.1	0.718	1	70.792	0	0.0155684	[L] Mismatch repair ATPase (MutS family)	L	717860	0	0
ADE04352.1	3.56	0	17.192	0	0.00540072	[I] Acyl dehydratase	I	2782325	114430	0
ADE04353.1	3.43	0	38.573	0	0.0168396	[EF] Carbamoylphosphate synthase small subunit	EF	2173900	0	0
ADE04356.1	-2.48	0	11.346	0	0.01751	[E] Phosphoribosyl-ATP pyrophosphohydrolase	E	344025	1866575	0
ADE04357.1	-0.0301	0	23.963	0	0.0692072	[R] Putative intracellular protease/amidase	R	34414250	32077000	0
ADE04358.1	-1.17	0	9.8438	0	0.00859709	[G] Phosphotransferase system, HPr-related proteins	G	4324925	8861350	0
ADE04360.1	-5.03	0	37.035	0	0.0291976	[P] ABC-type phosphate transport system, periplasmic component	P	2906625	88976250	0
ADE04361.1	-1.58	0	21.777	0	0.0726966	[C] Flavodoxin reductases (ferredoxin-NADPH reductases) family 1	C	68151750	185387500	0
ADE04363.1	0.471	1	64.34	0	0.00519797	[L] Nuclease subunit of the excinuclease complex	L	431725	0	0
ADE04366.1	-1.66	0	8.7507	0	0.00597883	[O] Uncharacterized protein conserved in bacteria	O	2695875	7644625	0
ADE04368.1	2.57	0	26.061	0	0.0177374	[E] Dihydrodipicolinate reductase	E	3680050	575605	0
ADE04369.1	4.03	1	40.558	0	0.0131313	[K] Predicted transcriptional regulators	K	4218025	0	0
ADE04371.1	-1.18	0	19.599	0	0.000487947	[S] Uncharacterized conserved protein	S	566400	2012700	0
ADE04374.1	0.904	0	23.284	0	0.321792	[J] Ribosomal protein S5	J	226792500	109855000	0
ADE04376.1	10.9	0	71.946	0	0.420358	[R] Predicted metal-dependent RNase, consists of a	R	494957500	243889	0
ADE04379.1	1.09	0	39.416	0	0.0819557	[EP] ABC-type dipeptide/oligopeptide/nickel transport system, ATPase component	EP	50455250	21505250	0
ADE04382.1	-2.74	0	58.082	0	0.00255629	[E] Spermidine synthase	E	1351647500	8255325000	0
ADE04383.1	-4.68	0	22.25	0	0.00623268	[C] Plastocyanin	C	973500	14177750	0
ADE04384.1	-3.62	0	37.471	0	0.0227889	[F] Dihydroorotate dehydrogenase	F	10703750	119550000	0
ADE04386.1	1.17	0	17.988	0	0.0107592	[T] Universal stress protein UspA and related	T	823110	173185	0
ADE04387.1	3.32	0	43.642	0	0.0272565	[E] Anaerobic glycerol-3-phosphate dehydrogenase	E	470647500	45161750	0
ADE04389.1	10.5	0	114.37	0	0.454461	[F] Ribonucleotide reductase, alpha subunit	F	566947500	472788	0
ADE04390.1	1.26	0	16.952	0	0.152933	[J] Ribosomal protein L22	J	92485750	35418500	0
ADE04391.1	8.04	0	48.116	0	0.123395	[E] Gamma-glutamyl phosphate reductase	E	33647500	0	0
ADE04392.1	1.07	0	45.729	0	0.0868791	[E] Glutamate dehydrogenase/leucine dehydrogenase	E	93756500	41447500	0
ADE04394.1	-6.76	0	24.2	0	0.050231	[O] Protein-disulfide isomerase	O	5744950	576467500	0
ADE04396.1	5.77	1	37.779	0	0.052922	[L] ATPase involved in DNA replication	L	13727250	0	0
ADE04397.1	1.36	0	11.724	0	0.00391469	NA	NA	401618	26137.5	0
ADE04399.1	-2.63	0	35.108	0	0.0148012	[S] Uncharacterized protein conserved in archaea	S	27638500	155762500	0
ADE04400.1	1.26	0	56.737	0	0.185203	[C] Glycerol kinase	C	101272500	39496000	0
ADE04402.1	7.88	0	45.433	0	0.0587682	[E] Histidinol dehydrogenase	E	75920000	289372	0
ADE04408.1	-5.8	0	6.1001	NA	NA	[N] Flagellar biogenesis protein	N	412078	20926750	0
ADE04409.1	1.57	0	29.288	0	0.0283937	[K] Predicted transcriptional regulators	K	7564825	2318950	0
ADE04410.1	-1.62	0	13.667	0	0.0112923	[G] Mannose-6-phosphate isomerase	G	10403725	29103750	0
ADE04411.2	-2.14	0	39.906	NA	NA	[S] Uncharacterized conserved protein	S	1766705	6925125	0
ADE04412.1	5.01	0	40.902	0	0.0181228	[J] N2,N2-dimethylguanosine tRNA methyltransferase	J	3178950	0	0
ADE04416.1	-5.79	0	20.349	0	0.137784	[R] Predicted phosphatase	R	19255600	939555000	0
ADE04417.1	2.33	0	39.289	0	0.040862	[C] NADH:flavin oxidoreductases, Old Yellow Enzyme family	C	16026000	2899875	0
ADE04418.1	4.23	0	19.723	0	0.000786884	NA	NA	5796925	156658	0
ADE04419.1	7.8	0	35.872	0	0.0450668	[FR] Cytosine deaminase and related metal-dependent hydrolases	FR	26523750	41300	0
ADE04420.1	5.69	0	36.791	0	0.0238128	[E] Acetylglutamate semialdehyde dehydrogenase	E	6391000	0	0
ADE04421.1	0.898	0	67.249	0	0.762977	[O] Molecular chaperone	O	679920000	335887500	0
ADE04423.1	3.91	1	34.27	0	0.0172117	[L] 3-methyladenine DNA glycosylase/8-oxoguanine DNA glycosylase	L	2066525	0	0
ADE04425.1	-1.84	1	17.645	0	0.0348727	[K] Transcriptional regulators	K	6440200	20914500	0
ADE04428.1	0.548	0	26.149	0	0.00893372	NA	NA	2091525	1283925	0
ADE04429.1	6.69	0	39.083	0	0.053087	[J] Diphthamide synthase subunit DPH2	J	23313000	0	0
ADE04430.1	-1.73	0	27.613	0	0.0870377	[O] 20S proteasome, alpha and beta subunits	O	370495000	1119500000	0
ADE04433.1	5.1	0	10.341	0	0.0177671	[R] Predicted metal-binding protein	R	10178000	163545	0
ADE04434.1	3.72	0	53.957	0	0.0127391	[S] Uncharacterized conserved protein	S	2012400	0	0
ADE04436.1	-3.29	0	43.047	0	0.00115419	[S] Uncharacterized membrane-associated protein/domain	S	2383850	21311250	0
ADE04437.1	-2.95	0	43.156	0	0.00774031	[P] Mn2+ and Fe2+ transporters of the	P	1261775	9008200	0
ADE04439.1	-4.28	0	12.954	0	0.0563592	[T] Universal stress protein UspA and related	T	9057525	159627500	0
ADE04440.1	-3.26	0	29.406	0	0.00592075	[S] Uncharacterized conserved protein	S	2763875	24182000	0
ADE04443.1	-1.73	0	17.674	0	0.000929357	[O] Peroxiredoxin	O	2562025	7649025	0
ADE04450.1	0.72	0	14.32	0	0.0184478	[S] Uncharacterized protein conserved in archaea	S	5274700	2866400	0
ADE04452.1	9.99	0	102.46	0	0.210085	[J] Alanyl-tRNA synthetase	J	231961250	159908	0
ADE04453.1	-4.76	0	52.983	0	0.021619	[C] Na+/H+ antiporter	C	0	7233700	0
ADE04456.1	2.83	0	19.482	0	0.00624454	[F] Adenine/guanine phosphoribosyltransferases and related PRPP-binding proteins	F	3450750	515825	0
ADE04457.1	1.45	0	42.412	0	0.015942	[E] Serine-pyruvate aminotransferase/archaeal aspartate aminotransferase	E	7101150	2350450	0
ADE04458.1	1.28	0	26.473	0	0.0345827	[R] Predicted phosphate-binding enzymes, TIM-barrel fold	R	6143550	2455575	0
ADE04459.1	-0.656	1	11.364	0	0.0115183	[K] Predicted transcriptional regulators	K	24799000	35962500	0
ADE04461.1	0.274	0	22.025	0	0.134831	[C] Archaeal/vacuolar-type H+-ATPase subunit E	C	78004500	59931000	0
ADE04462.1	0.689	0	20.696	0	0.00766584	[Q] Amidases related to nicotinamidase	Q	4711650	2645300	0
ADE04464.1	-1.85	0	22.983	0	0.0218312	[J] Translation initiation factor 6 (eIF-6)	J	22259750	73151500	0
ADE04466.1	1.59	1	15.252	0	0.0198527	[K] Predicted transcriptional regulator	K	2944800	792102	0
ADE04467.1	1.36	1	25.523	0	0.00877461	[L] Predicted EndoIII-related endonuclease	L	695520	0	0
ADE04469.1	0.784	0	7.9968	NA	NA	NA	NA	471332	0	0
ADE04471.1	-1.44	0	16.802	0	0.00537433	[J] Ribosomal protein L11	J	126115000	311330000	0
ADE04472.1	4.14	0	17.147	0	0.00214391	[J] SAM-dependent methyltransferases related to tRNA (uracil-5-)-methyltransferase	J	11763800	808485	0
ADE04473.1	8.52	0	98.943	0	0.0729134	[J] Valyl-tRNA synthetase	J	74617000	185875	0
ADE04474.1	-1.22	1	28.716	0	0.0103736	NA	NA	2849325	6026600	0
ADE04475.1	1.53	0	6.7443	0	0.0263569	[J] Ribosomal protein S27E	J	8451675	2848825	0
ADE04477.1	-1.99	0	67.477	0	0.0188677	[E] Dipeptidyl aminopeptidases/acylaminoacyl-peptidases	E	43208750	156645000	0
ADE04478.1	9.41	0	109.56	0	0.0948101	[J] Valyl-tRNA synthetase	J	132065000	188968	0
ADE04479.1	1.99	0	11.458	0	0.00507663	[J] Translation initiation factor 1 (IF-1)	J	12599750	2944025	0
ADE04480.1	-0.391	0	49.973	0	0.152798	[C] Pyruvate/2-oxoglutarate dehydrogenase complex, dihydrolipoamide dehydrogenase (E3)	C	151945000	183107500	0
ADE04483.1	5.13	0	45.115	0	0.0531534	[FR] Cytosine deaminase and related metal-dependent hydrolases	FR	42543750	1.09173e+06	0
ADE04484.1	-0.575	0	8.5366	0	0.00174484	[K] DNA-directed RNA polymerase, subunit H, RpoH/RPB5	K	41860250	56633000	0
ADE04487.1	3.28	0	17.7	0	0.0306842	[F] ADP-ribose pyrophosphatase	F	6939525	641192	0
ADE04490.1	-4.39	0	79.937	NA	NA	[T] Putative Ser protein kinase	T	0	7034450	0
ADE04491.1	4	1	62.169	0	0.0210619	[LO] Cdc6-related protein, AAA superfamily ATPase	LO	2033150	0	0
ADE04492.1	-1.78	0	35.672	0	0.0120787	[S] Uncharacterized conserved protein	S	32815000	103038000	0
ADE04495.1	0.462	0	28.991	0	0.0145126	[G] Citrate lyase beta subunit	G	6041500	3986850	0
ADE04496.1	7.12	0	40.813	0	0.0380066	[H] Dihydropteroate synthase and related enzymes	H	32427250	0	0
ADE04497.1	0.0625	0	44.437	0	0.0289995	[R] Predicted hydrolases of the HAD superfamily	R	23178500	20137000	0
ADE04498.1	1.59	0	15.929	NA	NA	NA	NA	1120050	349828	0
ADE04501.1	4.19	0	26.049	0	0.0672023	[R] Predicted ATPases of PP-loop superfamily	R	7669100	414350	0
ADE04502.1	-1.84	1	19.377	0	0.720114	[K] Predicted transcriptional regulator, contains C-terminal CBS	K	314060000	1022002500	1
ADE04503.1	2.93	0	33.966	0	0.126438	[C] Succinate dehydrogenase/fumarate reductase, Fe-S protein subunit	C	92600250	11044500	0
ADE04504.1	1.48	0	7.2863	0	0.0260367	[K] DNA-directed RNA polymerase, subunit N (RpoN/RPB10)	K	36120500	11777500	0
ADE04505.1	-2.89	0	7.4761	0	0.0438947	[J] Ribosomal protein L24E	J	22452000	151100000	0
ADE04506.1	-0.213	0	12.067	0	0.0245315	[OC] Thiol-disulfide isomerase and thioredoxins	OC	92124750	96931000	0
ADE04507.2	NA	NA	24.155	NA	NA	NA	NA	0	0	0
ADE04510.1	1.92	1	99.266	0	0.0736564	[L] Mismatch repair ATPase (MutS family)	L	94788250	23225500	0
ADE04511.2	-3.75	0	27.509	0	0.000795981	NA	NA	190050	4725375	0
ADE04518.1	-1.31	0	20.051	0	0.0176411	NA	NA	5058050	11347250	0
ADE04519.1	-2.38	0	8.9367	0	0.0185566	[H] Molybdopterin converting factor, small subunit	H	21181750	100425750	0
ADE04520.1	-1.2	0	12.818	NA	NA	[R] Truncated hemoglobins	R	1539275	3131675	0
ADE04521.1	2.58	0	26.262	0	0.0529516	[R] Predicted HD superfamily hydrolase	R	24769750	3775100	0
ADE04522.1	-0.179	0	29.864	0	0.110582	[C] Succinyl-CoA synthetase, alpha subunit	C	169535000	180240000	0
ADE04524.1	-0.546	0	18.783	0	0.00111697	[H] Molybdenum cofactor biosynthesis enzyme	H	1745225	2400675	0
ADE04530.1	-6.68	0	55.422	0	0.0970446	[G] ABC-type sugar transport system, periplasmic component	G	109630000	10284775000	0
ADE04532.1	-1.34	0	14.719	0	0.0227508	NA	NA	2500250	5738175	0
ADE04533.1	0.427	0	39.766	0	0.0181846	[E] Ornithine/acetylornithine aminotransferase	E	12894300	8603750	0
ADE04534.1	1.98	0	26.336	0	0.0380267	[F] Uridine kinase	F	13424750	3196475	0
ADE04535.1	-2.9	0	39.929	0	0.0021636	[V] ABC-type antimicrobial peptide transport system, permease	V	475628	3239350	0
ADE04536.1	-0.244	0	9.7338	0	0.00556497	NA	NA	4514250	4864250	0
ADE04537.1	3.66	0	33.641	0	0.013211	[KG] Transcriptional regulator/sugar kinase	KG	5577875	400648	0
ADE04539.1	-2.16	0	21.575	0	0.00816479	NA	NA	120230	1668900	0
ADE04540.1	7.73	0	39.961	0	0.0437076	[E] Xaa-Pro aminopeptidase	E	48766500	220790	0
ADE04541.1	1.19	0	19.482	0	0.01768	[S] Uncharacterized conserved protein	S	9135900	3715325	0
ADE04543.1	-0.438	0	28.471	0	0.0144395	[C] Electron transfer flavoprotein, beta subunit	C	52515000	64924250	0
ADE04545.1	0.225	1	15.762	1	0.0458751	[B] Histones H3 and H4	B	71012750	55242500	0
ADE04547.1	-1.86	0	12.948	0	0.0519227	[E] Nitrogen regulatory protein PII	E	30512000	101557500	0
ADE04549.1	0.25	0	38.561	0	0.0105672	[E] Glutamate decarboxylase and related PLP-dependent proteins	E	519720	395522	0
ADE04550.1	7.32	0	26.262	0	0.0663763	NA	NA	24661750	0	0
ADE04551.1	-0.893	0	30.344	0	0.0285602	[S] Uncharacterized conserved protein	S	1756150	2939650	0
ADE04552.1	6.38	0	59.135	0	0.0135496	[J] Tryptophanyl-tRNA synthetase	J	19990250	78825	0
ADE04553.1	1.69	0	31.045	0	0.0570106	[C] Pyruvate:ferredoxin oxidoreductase and related 2-oxoacid:ferredoxin oxidoreductases,	C	68678500	19662250	0
ADE04556.1	-1.11	0	38.4	0	0.00734424	[R] Uncharacterized ABC-type transport system, permease component	R	93800	720402	0
ADE04557.1	1.5	0	22.548	0	0.0737385	[J] Ribosomal protein L15E	J	41459500	16740725	0
ADE04558.1	-1.89	0	10.405	0	0.0252889	[H] Pterin-4a-carbinolamine dehydratase	H	36427750	123212500	0
ADE04559.1	-0.496	0	37.757	0	0.397041	NA	NA	759925000	991797500	0
ADE04560.1	NA	NA	38.273	0	0.00963559	[E] ABC-type spermidine/putrescine transport systems, ATPase components	E	0	302300	0
ADE04561.1	2.03	0	44.246	0	0.0222165	[E] 5-enolpyruvylshikimate-3-phosphate synthase	E	8557850	1889225	0
ADE04563.1	1.3	0	18.163	0	0.00153726	[S] Uncharacterized conserved protein	S	868475	0	0
ADE04565.1	3.92	0	36.507	0	0.0115834	NA	NA	1391950	0	0
ADE04569.1	-6.95	0	232.81	0	0.264164	NA	NA	37122750	4148500000	0
ADE04572.1	5.03	0	48.753	0	0.0190947	[H] Protoporphyrinogen oxidase	H	4473875	0	0
ADE04575.1	7.73	1	45.588	0	0.045881	[O] ATP-dependent 26S proteasome regulatory subunit	O	28795000	0	0
ADE04578.1	1.55	0	42.063	0	0.128715	[D] Cell division GTPase	D	128202500	39734500	0
ADE04579.1	3.06	1	24.6	0	0.0479735	[L] RecA/RadA recombinase	L	4513275	487160	0
ADE04580.1	7.46	0	26.781	0	0.0279592	[R] Predicted PP-loop superfamily ATPase	R	19346550	27307.5	0
ADE04581.1	4.03	0	16.81	0	0.00582775	[R] Predicted nucleic acid-binding protein, consists of	R	27098000	1537795	0
ADE04584.1	1.6	0	32.845	0	0.0101273	[M] Glycosyltransferases, probably involved in cell wall	M	561768	0	0
ADE04585.1	2.47	0	36.007	0	0.00820332	[O] Hydrogenase maturation factor	O	1132200	0	0
ADE04587.1	6.01	0	45.167	0	0.0261212	[R] Predicted acetyltransferase involved in intracellular survival	R	8110075	0	0
ADE04589.1	-2.19	0	21.012	NA	NA	[U] Signal peptidase I	U	0	1.24791e+06	0
ADE04590.1	-1.25	0	6.9739	0	0.173455	[J] Ribosomal protein S17E	J	97262500	209645000	0
ADE04591.1	-0.165	0	11.71	0	0.241213	[S] Uncharacterized protein conserved in archaea	S	221830000	226087500	0
ADE04592.1	6.41	1	32.783	0	0.0156284	NA	NA	9740700	0	0
ADE04593.1	3.11	0	43.152	0	0.0367972	[H] Molybdopterin biosynthesis enzyme	H	60327250	6485550	0
ADE04594.1	3.05	0	18.528	0	0.000696597	NA	NA	1118675	0	0
ADE04596.1	1.49	0	40.858	0	0.014212	[D] Cell division GTPase	D	1685125	0	0
ADE04597.1	1.03	0	30.826	0	0.00962434	NA	NA	4292900	1908675	0
ADE04599.1	2.76	0	18.703	0	0.0591007	[O] Peptidyl-prolyl cis-trans isomerase (rotamase) - cyclophilin	O	141595000	19058000	0
ADE04600.1	-3.67	0	9.9967	0	0.0349757	NA	NA	25702000	299005000	0
ADE04602.1	-2.82	0	8.0358	0	0.00677726	[K] Predicted transcriptional regulators containing the CopG/Arc/MetJ	K	1009025	6152750	0
ADE04604.2	-9.09	0	9.949	0	0.00199421	NA	NA	61335	74834500	0
ADE04606.1	-0.154	0	27.821	0	0.00433129	[R] Predicted archaeal kinase (sugar kinase superfamily)	R	2024625	2056650	0
ADE04607.1	6.31	0	28.484	0	0.0154161	[L] Predicted EndoIII-related endonuclease	L	3898075	0	0
ADE04608.1	7.18	0	56.3	0	0.070677	[J] Queuine/archaeosine tRNA-ribosyltransferase	J	26199750	0	0
ADE04611.1	-0.384	0	33.724	NA	NA	[CE] Isocitrate/isopropylmalate dehydrogenase	CE	31781750	38663250	0
ADE04614.1	-0.66	0	23.708	0	0.0514864	[E] Acetolactate synthase, small (regulatory) subunit	E	19682250	28243500	0
ADE04616.1	-1.21	0	32.073	0	0.362127	[P] Rhodanese-related sulfurtransferase	P	312945000	640595000	0
ADE04617.1	-2.09	0	11.093	NA	NA	NA	NA	166148	1055450	0
ADE04618.1	0.788	0	26.8	0	0.033335	[G] Sugar phosphate isomerases/epimerases	G	52182000	27761500	0
ADE04620.1	-0.365	0	26.665	0	1.22563	[J] Ribosomal protein S4E	J	311092500	367445000	0
ADE04624.1	-2.72	0	56.079	0	0.00187889	[P] ABC-type phosphate transport system, permease component	P	855600	4897500	0
ADE04625.1	2.71	0	39.625	0	0.0152508	[M] Glycosyltransferase	M	1498675	0	0
ADE04629.1	2.24	1	23.69	0	0.00678563	[K] Transcriptional regulator	K	2140050	148242	0
ADE04630.1	0.226	0	20.714	0	0.0445036	NA	NA	13793500	10742675	0
ADE04633.1	1.02	0	34.847	0	0.0497753	[G] Dihydroxyacetone kinase	G	225030000	103967750	0
ADE04636.1	-2.19	0	7.8516	0	0.0186644	NA	NA	21967000	91422750	0
ADE04640.1	-10.5	0	13.572	0	0.126414	[J] Putative translation initiation inhibitor, yjgF family	J	0	486954500	0
ADE04641.1	2.03	0	18.809	NA	NA	NA	NA	1409900	145625	0
ADE04642.1	4.6	1	31.247	0	0.00460766	NA	NA	3325800	0	0
ADE04643.1	-2.12	0	16.279	0	0.00617844	[G] Phosphotransferase system fructose-specific component IIB	G	21477500	84719000	0
ADE04646.1	6.91	1	45.671	0	0.139716	[O] ATP-dependent 26S proteasome regulatory subunit	O	213350000	1627725	0
ADE04648.1	1.19	0	24.548	0	0.0100133	NA	NA	16121500	6402575	0
ADE04651.1	-1.88	0	6.1163	0	0.000894344	NA	NA	796200	3110875	0
ADE04652.1	0.529	0	21.852	0	0.0073678	[QR] SAM-dependent methyltransferases	QR	28819000	18142750	0
ADE04653.1	-4.65	0	9.1601	0	0.000686744	NA	NA	414770	9471700	0
ADE04655.1	3.06	0	32.521	0	0.0977594	[H] Pyridoxine biosynthesis enzyme	H	58800750	6424500	0
ADE04657.1	-6.34	0	37.196	0	0.00571006	[P] ABC-type nitrate/sulfonate/bicarbonate transport systems, periplasmic components	P	19430500	1427200000	0
ADE04658.1	2.63	0	24.204	0	0.00318523	[E] 3-dehydroquinate dehydratase	E	1.09988e+06	98157.5	0
ADE04659.1	5.22	0	17.98	0	0.0077643	[H] Dihydrofolate reductase	H	4030550	0	0
ADE04661.1	-2.6	0	57.342	0	0.00811166	[O] Predicted membrane-bound mannosyltransferase	O	1138450	6310200	0
ADE04662.1	1.47	0	26.139	0	0.0586341	[C] NADH:ubiquinone oxidoreductase 20 kD subunit and	C	98767750	33208750	0
ADE04663.1	-0.166	0	31.99	0	0.062704	[E] Glutamate 5-kinase	E	22600000	23506500	0
ADE04664.1	2.92	0	29.863	0	0.09104	[S] Uncharacterized conserved protein	S	85824750	10612200	0
ADE04665.1	1.67	0	64.514	0	0.253299	[C] Archaeal/vacuolar-type H+-ATPase subunit A	C	617595000	187445000	0
ADE04666.1	-2.07	1	13.643	0	0.0255227	[K] Predicted transcriptional regulators	K	3799250	14799500	0
ADE04671.1	-4.04	0	30.425	0	0.0681637	[U] Preprotein translocase subunit SecF	U	11158000	169690000	0
ADE04672.1	1.18	0	32.027	0	0.0178402	[MG] Predicted nucleoside-diphosphate-sugar epimerases	MG	34672250	13960750	0
ADE04673.1	3.22	0	23.937	0	0.00461201	[R] Predicted phosphoesterase	R	2046225	0	0
ADE04677.1	-4.21	0	18.589	0	0.00366891	[R] Predicted membrane-bound metal-dependent hydrolases	R	0	6412800	0
ADE04678.1	-4.75	0	44.671	NA	NA	[E] ABC-type branched-chain amino acid transport systems,	E	567900	18870750	0
ADE04680.1	-6.13	0	51.714	NA	NA	NA	NA	243235	14599250	0
ADE04684.1	-3.03	0	10.471	0	9.89e-05	NA	NA	2531625	19368000	0
ADE04685.1	-1.2	0	22.914	0	0.0159136	[R] Predicted ring-cleavage extradiol dioxygenase	R	4966450	10338825	0
ADE04686.2	-3.4	0	8.0951	NA	NA	NA	NA	0	4716950	0
ADE04687.1	-0.163	0	48.465	0	0.182804	[G] Phosphomannomutase	G	218955000	224692500	0
ADE04688.1	-2.14	0	27.728	0	0.0101307	[C] Heme/copper-type cytochrome/quinol oxidases, subunit 2	C	1.9797e+06	7809700	0
ADE04690.1	1.95	0	37.178	0	0.387843	[J] Ribosomal protein L3	J	209597500	49701000	0
ADE04692.1	4.81	1	42.237	0	0.0155362	[LO] Cdc6-related protein, AAA superfamily ATPase	LO	3889275	0	0
ADE04693.1	1.63	0	6.3762	NA	NA	NA	NA	2664575	783168	0
ADE04694.1	3.41	0	18.48	0	0.0337056	[K] Predicted transcription factor, homolog of eukaryotic	K	11385500	977612	0
ADE04695.1	-3.51	0	10.464	NA	NA	[J] Ribosomal protein L31E	J	68082500	730322500	0
ADE04696.1	1.42	0	34.747	0	0.0165864	[S] Uncharacterized conserved protein	S	3395900	1.16942e+06	0
ADE04698.1	0.0949	0	15.962	0	0.0124855	[S] Uncharacterized protein conserved in archaea	S	16201750	13791500	0
ADE04699.1	2.8	0	39.865	0	0.0624696	[C] Predicted oxidoreductases (related to aryl-alcohol dehydrogenases)	C	73931750	9679875	0
ADE04701.1	-0.103	0	27.843	0	0.147832	[G] DhnA-type fructose-1,6-bisphosphate aldolase and related enzymes	G	58635250	58207250	0
ADE04702.1	4.76	1	25.958	0	0.0255871	[KH] Transcriptional regulator of a riboflavin/FAD biosynthetic	KH	15453000	535032	0
ADE04703.1	-1.59	0	29.454	0	0.0459137	[R] Predicted hydrolases or acyltransferases (alpha/beta hydrolase	R	31295250	85847000	0
ADE04704.1	0.084	0	75.066	0	0.0202164	[G] Glycosidases	G	29014000	25335500	0
ADE04705.1	2.52	1	150.58	0	0.0309835	[L] DNA polymerase elongation subunit (family B)	L	28233500	5091825	0
ADE04708.1	2.33	0	55.073	0	0.147968	[J] Asp-tRNAAsn/Glu-tRNAGln amidotransferase B subunit (PET112 homolog)	J	85125750	15837750	0
ADE04709.1	1.82	0	37.046	0	0.105522	[G] Cellulase M and related proteins	G	108077500	27797500	0
ADE04710.1	1.98	0	6.9107	0	0.00298205	NA	NA	2994925	689590	0
ADE04711.1	-1.38	0	42.695	0	0.00807219	[P] Kef-type K+ transport systems, predicted NAD-binding	P	623028	1395200	0
ADE04713.1	0.308	0	35.919	0	0.0333682	[R] Putative NADP-dependent oxidoreductases	R	23936750	17714750	0
ADE04714.1	2.74	0	31.781	0	0.024358	[J] Dimethyladenosine transferase (rRNA methylation)	J	1953125	0	0
ADE04716.1	3.09	0	64.766	0	0.014706	[IQ] Acyl-CoA synthetases (AMP-forming)/AMP-acid ligases II	IQ	1691625	0	0
ADE04717.1	0.344	0	20.069	0	0.00313291	NA	NA	1595100	1143950	0
ADE04718.1	2.19	0	62.041	0	0.349936	[G] Pyruvate kinase	G	416290000	85844500	0
ADE04720.1	-1.66	1	34.863	0	0.00631469	[R] MoxR-like ATPases	R	4242600	12242750	0
ADE04722.1	-1.62	0	23.349	0	0.00827122	[QR] SAM-dependent methyltransferases	QR	1538375	3811575	0
ADE04724.1	-0.493	0	17.065	0	0.00104744	[Q] Uncharacterized protein, possibly involved in aromatic	Q	1160250	1485325	0
ADE04725.1	2.53	0	45.794	0	0.283493	[MR] L-alanine-DL-glutamate epimerase and related enzymes of	MR	1319200000	221580000	0
ADE04726.1	0.38	0	14.327	NA	NA	[T] Universal stress protein UspA and related	T	6976475	4896650	0
ADE04729.1	-3.37	0	13.701	NA	NA	NA	NA	840068	7862500	0
ADE04730.1	-0.825	1	85.17	0	0.00149271	NA	NA	0	562440	0
ADE04733.1	2.66	0	29.943	0	0.0996533	[E] Lactoylglutathione lyase and related lyases	E	90983500	13311775	0
ADE04735.1	6.11	0	32.792	0	0.0124848	NA	NA	21414250	0	0
ADE04736.1	5.04	0	43.517	0	0.0373227	[J] Predicted GTPase, probable translation factor	J	7794800	0	0
ADE04738.1	-2.77	0	17.611	0	0.00226398	NA	NA	158110	1993150	0
ADE04740.1	-0.148	0	15.31	0	0.0154861	[S] Uncharacterized protein conserved in archaea	S	1940075	1986275	0
ADE04742.1	2.42	0	42.855	0	0.0026023	[R] Zn-dependent hydrolases, including glyoxylases	R	1.00138e+06	0	0
ADE04743.1	2.27	0	39.1	0	0.0294037	[M] Glycosyltransferase	M	1785025	0	0
ADE04745.1	4.88	0	64.951	0	0.21541	[J] Glycyl-tRNA synthetase (class II)	J	53909750	1724550	0
ADE04748.1	-1.72	0	17.748	0	0.0595851	NA	NA	20443000	61297500	0
ADE04750.1	1.35	0	30.754	0	0.108157	[J] Translation initiation factor 2B subunit, eIF-2B	J	34291000	13060425	0
ADE04751.1	-4.65	0	10.156	0	0.0275761	NA	NA	19522250	448720000	0
ADE04752.1	2.61	0	22.141	0	0.00454091	[R] Predicted hydrolase (HAD superfamily)	R	1517350	0	0
ADE04753.1	5.07	0	59.018	0	0.0297869	[T] Mn2+-dependent serine/threonine protein kinase	T	10362250	288250	0
ADE04754.1	3.24	0	29.001	0	0.00316908	NA	NA	1191950	0	0
ADE04756.1	4.74	0	50.79	0	0.0225565	[E] Glycine cleavage system protein P (pyridoxal-binding),	E	16727100	559418	0
ADE04757.1	1.61	0	34.888	0	0.0310118	[MG] Nucleoside-diphosphate-sugar epimerases	MG	48962250	14741500	0
ADE04758.2	-3.39	0	7.9277	0	0.00565574	NA	NA	751775	7144650	0
ADE04760.1	0.366	0	21.65	0	0.0185441	NA	NA	24751000	17442750	0
ADE04761.1	3.17	0	31.367	0	0.044768	NA	NA	6864550	697450	0
ADE04762.1	-8.33	0	36.498	0	0.00809711	[P] ABC-type phosphate/phosphonate transport system, periplasmic component	P	1427350	311075750	0
ADE04764.1	4.07	0	41.742	0	0.0238855	[G] ABC-type sugar transport systems, ATPase components	G	4731400	118608	0
ADE04766.1	-3.78	0	8.0865	0	0.00973976	NA	NA	27367.5	1315315	0
ADE04767.1	2.46	0	38.834	0	0.133091	[C] Predicted oxidoreductases (related to aryl-alcohol dehydrogenases)	C	157247500	26285000	0
ADE04768.1	-3.69	0	9.433	NA	NA	[S] Uncharacterized conserved protein	S	2814375	33401500	0
ADE04771.1	-1.63	0	30.445	0	0.114468	[E] ATP phosphoribosyltransferase	E	98401250	276550000	0
ADE04772.1	1.89	0	23.394	0	0.0306126	[E] Glutamine amidotransferase	E	6052425	1473050	0
ADE04774.1	2.37	0	36.675	0	0.000568741	[CP] ABC-type Na+ efflux pump, permease component	CP	953718	388110	0
ADE04775.1	NA	NA	30.765	0	0.00509459	[H] Ketopantoate reductase	H	0	0	0
ADE04777.1	-3.56	0	15.177	NA	NA	[K] Predicted transcriptional regulators containing the CopG/Arc/MetJ	K	987775	9528800	0
ADE04778.2	-0.415	0	37.005	0	0.0484284	[T] Osmosensitive K+ channel histidine kinase	T	8643475	10532350	0
ADE04779.1	-1.17	0	58.993	0	0.0161081	[S] Uncharacterized homolog of PrgY (pheromone shutdown	S	1646450	3375625	0
ADE04783.1	-3.24	0	27.098	0	0.0605278	[S] Uncharacterized protein conserved in bacteria	S	12499750	106967500	0
ADE04787.1	-1.16	0	20.237	0	0.0225717	[E] ACT-domain-containing protein, predicted allosteric regulator of	E	14488500	29499000	0
ADE04788.1	2.36	0	52.2	0	0.0161645	[Q] Cytochrome P450	Q	2682375	387458	0
ADE04789.1	1.88	0	25.039	0	0.0344816	[O] Molecular chaperone GrpE (heat shock protein)	O	44328250	10922300	0
ADE04792.1	-1.42	0	16.673	0	0.0429399	[J] Ribosomal protein S19E (S16A)	J	296677500	721395000	0
ADE04794.1	6.61	1	28.595	0	0.0182465	[R] FOG: CBS domain	R	25910500	120550	0
ADE04797.1	-0.374	0	41.465	0	0.24389	[E] Aspartate/tyrosine/aromatic aminotransferase	E	283670000	341047500	0
ADE04798.1	5.88	0	35.349	0	0.0114407	[R] Predicted hydrolases or acyltransferases (alpha/beta hydrolase	R	9606450	0	0
ADE04803.1	0.775	0	31.348	0	0.00179484	[R] Predicted epimerase, PhzC/PhzF homolog	R	417622	0	0
ADE04804.1	2	0	15.129	0	0.0265694	[C] NADH:ubiquinone oxidoreductase subunit 3 (chain A)	C	4570725	4796500	0
ADE04805.1	-5.49	0	35.209	0	0.00385159	NA	NA	925850	23158750	0
ADE04808.1	-0.227	1	19.561	0	0.0544175	[K] Predicted transcriptional regulator with C-terminal CBS	K	13928500	14634000	0
ADE04811.1	2.56	0	38.922	0	0.0123561	[E] Asparagine synthase (glutamine-hydrolyzing)	E	1411775	0	0
ADE04813.1	6.41	0	36.157	0	0.0307714	[D] Predicted ATPase of the PP-loop superfamily	D	19291000	0	0
ADE04814.1	1.13	0	22.521	0	0.00229645	NA	NA	9699900	4023150	0
ADE04815.1	1.25	0	34.083	0	0.0713352	[G] Sugar kinases, ribokinase family	G	54626000	21285000	0
ADE04819.1	-4.5	1	6.6743	0	0.00194496	[K] Predicted transcriptional regulators containing the CopG/Arc/MetJ	K	3606575	75826750	0
ADE04820.1	-3.14	0	6.6753	0	0.0145622	[S] Uncharacterized conserved protein	S	14708500	118107500	0
ADE04822.1	-3.12	0	13.385	0	0.424346	[J] Ribosomal protein L24	J	51139000	423515000	0
ADE04823.1	-3.78	0	71.787	0	0.0118066	[CP] NADH:ubiquinone oxidoreductase subunit 5 (chain L)/Multisubunit	CP	3310250	42045000	0
ADE04827.1	-2.59	0	33.498	0	0.0116582	[S] Predicted membrane protein	S	5636225	31126500	0
ADE04828.1	2.19	0	36.182	0	0.150678	[F] Formyltetrahydrofolate hydrolase	F	59427250	11950250	0
ADE04829.1	-1.67	0	9.1057	0	0.00913888	NA	NA	198732	1265175	0
ADE04831.1	0.0607	0	13.719	0	0.0262028	NA	NA	58984750	51407500	0
ADE04832.1	-4.4	0	17.791	0	0.00445599	[C] Plastocyanin	C	7297275	140000000	0
ADE04835.1	-3.08	0	9.8737	0	0.0805744	NA	NA	50792250	390467500	0
ADE04836.1	1.67	1	45.649	0	0.00299509	[LO] Cdc6-related protein, AAA superfamily ATPase	LO	785498	0	0
ADE04838.1	-3.66	0	42.163	0	0.0143566	[S] Uncharacterized membrane-associated protein/domain	S	646245	7414775	0
ADE04839.1	4.74	0	40.297	0	0.0809862	[E] Methionine synthase II (cobalamin-independent)	E	15214500	0	0
ADE04843.1	-0.192	0	51.067	0	0.137477	[C] Dehydrogenases (flavoproteins)	C	23879000	25597750	0
ADE04844.1	3.82	0	21.817	0	0.00424057	[L] 3-methyladenine DNA glycosylase/8-oxoguanine DNA glycosylase	L	2907625	0	0
ADE04845.1	2.36	0	74.35	0	0.0337041	[I] Acyl-coenzyme A synthetases/AMP-(fatty) acid ligases	I	34315250	6077050	0
ADE04846.1	-3.49	0	9.3502	0	0.0169388	NA	NA	2360200	24230250	0
ADE04849.1	5.41	0	43.003	0	0.0339326	NA	NA	6678125	157812	0
ADE04852.1	7.88	1	71.212	0	0.0635683	[L] Type IIA topoisomerase (DNA gyrase/topo II,	L	89579250	352925	0
ADE04855.1	-1.93	0	14.272	0	0.0603025	NA	NA	14503250	50238750	0
ADE04858.1	3.67	0	46.136	0	0.0115722	[E] O-acetylhomoserine sulfhydrylase	E	17049000	1330000	0
ADE04859.1	0.442	0	28.934	0	0.0451113	NA	NA	8803625	5919700	0
ADE04860.1	1.06	0	22.013	0	0.0145806	[E] 3-isopropylmalate dehydratase small subunit	E	12784000	5562500	0
ADE04862.1	8.17	0	43.68	0	0.0307856	[E] Threonine dehydratase	E	43915500	79505	0
ADE04864.1	-4.58	0	26.974	0	0.00175285	[R] ABC-type transport system involved in multi-copper	R	0	10981950	0
ADE04865.1	5.99	0	38.733	0	0.0142872	NA	NA	13641000	244940	0
ADE04866.1	3.37	0	15.637	0	0.0076437	[T] Universal stress protein UspA and related	T	7268275	674175	0
ADE04867.1	-2.32	0	16.203	0	0.0258715	[R] Predicted flavin-nucleotide-binding protein	R	26259750	119280000	0
ADE04868.1	-0.344	0	74.553	0	0.423496	[C] Acyl-CoA synthetase (NDP forming)	C	782737500	918317500	0
ADE04869.1	1.77	0	23.652	0	0.0247392	[R] Predicted metal-dependent hydrolase	R	923322	244735	0
ADE04872.1	0.705	0	35.425	0	0.00545764	[M] Mannose-1-phosphate guanylyltransferase	M	369292	0	0
ADE04873.1	1.1	0	35.442	0	0.0257334	[EH] Branched-chain amino acid aminotransferase/4-amino-4-deoxychorismate lyase	EH	743562	0	0
ADE04874.1	3.02	0	35.604	0	0.0680171	[H] NaMN:DMB phosphoribosyltransferase	H	25934000	2952500	0
ADE04875.1	6.92	1	54.936	0	0.0362847	[S] Uncharacterized conserved protein	S	19807750	140638	0
ADE04878.1	-3.68	0	38.99	0	0.00376531	NA	NA	550425	6273275	0
ADE04880.2	-8.89	0	17.771	0	0.018116	NA	NA	1148055	470250000	0
ADE04882.1	-1.33	0	9.3288	0	0.000522615	NA	NA	1827675	4162825	0
ADE04884.1	4.75	0	48.527	0	0.0914617	[G] Phosphomannomutase	G	48034500	1.85294e+06	0
ADE04886.1	-1.38	0	33.405	0	0.0306909	[E] Leucyl aminopeptidase (aminopeptidase T)	E	10291525	24613750	0
ADE04887.1	-2.47	0	14.103	0	0.00648912	[H] 6-pyruvoyl-tetrahydropterin synthase	H	3172125	15941000	0
ADE04890.1	7.27	0	64.97	0	0.0597207	[J] Queuine tRNA-ribosyltransferases, contain PUA domain	J	37693250	0	0
ADE04891.1	4.05	0	38.214	0	0.0203855	NA	NA	12197000	734515	0
ADE04892.1	2.6	0	41.797	0	0.0086319	[C] NADH dehydrogenase, FAD-containing subunit	C	3677300	621100	0
ADE04893.1	-1.61	0	16.638	0	0.00664316	[O] Predicted redox protein, regulator of disulfide	O	4904225	13910850	0
ADE04895.1	3.93	0	93.656	0	0.00927539	[P] Polyphosphate kinase	P	2710975	0	0
ADE04896.1	3.07	0	31.602	0	0.0231228	[T] Universal stress protein UspA and related	T	64204750	7009025	0
ADE04897.1	3.66	0	21.961	0	0.0149498	[F] Deoxyribose-phosphate aldolase	F	17949250	1311105	0
ADE04898.1	3.33	1	29.421	0	0.00393808	[R] FOG: CBS domain	R	2748775	0	0
ADE04899.1	5.79	0	36.336	0	0.195526	[S] Uncharacterized archaeal coiled-coil protein	S	395475000	6869400	0
ADE04900.1	6.02	0	36.012	0	0.0239681	[C] Pyruvate/2-oxoglutarate dehydrogenase complex, dehydrogenase (E1) component,	C	8042925	0	0
ADE04901.1	4	0	48.211	0	0.0217866	[R] GTPases	R	8308175	474055	0
ADE04902.1	1.06	1	23.08	0	0.383221	[F] Adenylate kinase and related kinases	F	110548250	48152750	0
ADE04904.1	0.782	0	18.351	0	0.00138227	[I] Acyl-CoA hydrolase	I	3206725	1722100	0
ADE04907.1	1.81	0	30.262	0	0.00568689	NA	NA	4925550	1265425	0
ADE04909.1	7.98	0	34.262	0	0.0511343	[CHR] Lactate dehydrogenase and related dehydrogenases	CHR	32046000	0	0
ADE04912.1	-1.51	1	19.882	0	0.13876	[K] TATA-box binding protein (TBP), component of	K	102315000	264150000	0
ADE04913.1	-1.27	1	21.129	0	0.016705	[L] Uracil-DNA glycosylase	L	4319300	9529650	0
ADE04916.1	-4.66	1	16.681	0	0.00536043	NA	NA	1137760	22871500	0
ADE04917.1	-3.76	0	38.778	0	0.0176531	[EP] ABC-type dipeptide/oligopeptide/nickel transport systems, permease components	EP	4827475	59407750	0
ADE04918.1	1.71	0	32.506	0	0.033093	[R] Predicted oxidoreductases of the aldo/keto reductase	R	29014000	8102400	0
ADE04920.1	4.6	0	36.738	0	0.019627	[ER] Threonine dehydrogenase and related Zn-dependent dehydrogenases	ER	6942150	0	0
ADE04921.1	1.06	0	41.887	0	0.0047316	[E] ABC-type spermidine/putrescine transport systems, ATPase components	E	1749225	850930	0
ADE04922.1	2.39	0	27.625	0	0.0110887	[R] Aldo/keto reductases, related to diketogulonate reductase	R	1158300	0	0
ADE04923.1	-0.129	0	12.918	0	0.00104735	NA	NA	0	317885	0
ADE04925.1	0.196	0	15.973	0	0.00221895	[MI] Cytidylyltransferase	MI	568042	0	0
ADE04928.1	3.34	0	14.847	0	0.243273	[R] Predicted RNA-binding protein, contains TRAM domain	R	145510000	13195500	0
ADE04931.1	-0.289	0	66.269	0	0.0260763	[P] K+ transport systems, NAD-binding component	P	12337000	13672000	0
ADE04933.1	0.383	0	15.206	0	0.00706718	[T] Universal stress protein UspA and related	T	14433000	10097325	0
ADE04934.2	-5.67	0	69.841	0	0.00313336	[S] Uncharacterized protein conserved in archaea	S	272090	12639000	0
ADE04935.1	0.337	0	8.7358	0	0.0108972	NA	NA	9301350	6787025	0
ADE04936.1	-0.148	0	20.077	0	0.231122	[J] Ribosomal protein S4 and related proteins	J	431727500	435837500	0
ADE04937.1	3.67	1	54.488	0	0.00744062	[L] Deoxyribodipyrimidine photolyase	L	4802775	262188	0
ADE04941.2	-2.76	0	62.841	0	0.0444474	[O] Predicted membrane-bound mannosyltransferase	O	1949525	12029750	0
ADE04942.1	4.27	0	20.571	0	0.0359256	[F] Archaeal IMP cyclohydrolase	F	1337475	0	0
ADE04943.1	5.38	0	71.034	0	0.0363955	[I] 3-hydroxyacyl-CoA dehydrogenase	I	66090000	1302450	0
ADE04945.1	-1.45	0	24.765	0	0.0208503	[G] Predicted sugar kinase	G	0	541520	0
ADE04949.1	-2.06	0	50.498	0	0.0893941	[S] Uncharacterized conserved protein	S	55377250	210460000	0
ADE04951.1	-5.34	0	34.09	0	0.00523618	[G] ABC-type sugar transport system, permease component	G	0	10000175	0
ADE04952.1	-0.473	0	15.024	NA	NA	[K] Predicted transcriptional regulators	K	1.03771e+06	1311625	0
ADE04955.1	5	0	37.582	0	0.0127574	[R] FOG: Zn-finger	R	14873000	419830	0
ADE04956.1	2.55	0	31.983	NA	NA	[G] Predicted 6-phosphogluconate dehydrogenase	G	17125500	2916750	0
ADE04959.1	7.26	0	37.488	0	0.05314	[F] Thymidylate synthase	F	23602500	0	0
ADE04960.2	1.87	0	63.289	0	0.00180354	[C] NADH:ubiquinone oxidoreductase 49 kD subunit 7	C	7326075	1888950	0
ADE04963.1	0.436	0	16.027	0	0.00986443	[T] Universal stress protein UspA and related	T	28324000	19043250	0
ADE04965.1	1.62	0	14.989	0	0.000636869	[K] Transcription elongation factor	K	401882	0	0
ADE04966.1	7.56	0	33.032	0	0.0679184	[CR] NADPH:quinone reductase and related Zn-dependent oxidoreductases	CR	40469500	0	0
ADE04967.1	-1.86	0	10.232	0	0.00157937	[G] Phosphotransferase system, galactitol-specific IIB component	G	92708000	310425000	0
ADE04968.1	0.333	1	26.883	0	0.0158729	[K] Predicted transcriptional regulator	K	8664550	6348100	0
ADE04970.1	-3.04	0	18.313	0	0.0256142	[R] Predicted regulator of amino acid metabolism,	R	12879500	96546750	0
ADE04972.1	-2.07	0	89.954	0	0.0363417	[P] Cation transport ATPase	P	5645750	21551000	0
ADE04973.1	-0.878	0	22.144	0	0.0281552	[H] Riboflavin synthase alpha chain	H	1.00665e+06	1700625	0
ADE04974.1	3.42	0	38.204	0	0.125948	[H] Geranylgeranyl pyrophosphate synthase	H	128760000	11067625	0
ADE04975.1	2.6	0	32.654	0	0.13328	[C] Malate/lactate dehydrogenases	C	237342500	35714500	0
ADE04979.1	-2.88	0	56.991	0	0.017541	[M] S-layer domain	M	7427000	49617250	0
ADE04981.1	-7.02	0	10.176	0	0.00402825	NA	NA	577205	66381250	0
ADE04983.1	1.22	1	23.138	0	0.000526912	[R] Predicted DNA binding protein	R	339248	0	0
ADE04985.1	NA	NA	37.236	0	0.00922754	[ER] Threonine dehydrogenase and related Zn-dependent dehydrogenases	ER	0	0	0
ADE04986.1	-4.57	0	13.893	0	0.0108747	NA	NA	0	3476825	0
ADE04989.1	4.61	0	25.595	0	0.00619016	[R] Predicted hydrolase (HAD superfamily)	R	2178700	0	0
ADE04990.1	3.25	0	58.033	0	0.013219	[D] ATPases involved in chromosome partitioning	D	3602150	353918	0
ADE04991.1	-0.689	0	21.648	0	0.0266802	[S] Uncharacterized protein conserved in archaea	S	37508500	54944500	0
ADE04992.1	2.89	0	78.854	0	0.0288132	[L] Predicted ATPase involved in replication control,	L	28844000	3080875	0
ADE04994.1	3.46	0	40.823	0	0.012286	[M] Glycosyltransferase	M	1676975	0	0
ADE04996.1	-2.23	0	37.895	0	0.00209563	[S] Predicted membrane protein	S	885685	3779650	0
ADE04997.1	-5.88	0	9.5825	0	0.0116857	[U] Sec-independent protein secretion pathway components	U	1.3031e+06	71355250	0
ADE04998.1	-0.942	0	66.989	0	0.00496296	[S] Predicted integral membrane protein	S	1.03227e+06	1853400	0
ADE04999.1	4.01	0	61.905	0	0.0401414	[I] Methylmalonyl-CoA mutase, N-terminal domain/subunit	I	24198000	2069175	0
ADE05003.2	6.04	0	56.34	0	0.280543	[G] 4-alpha-glucanotransferase	G	12428250	231710	0
ADE05005.1	8.01	1	69.641	0	0.100978	[L] ATP-dependent exoDNAse (exonuclease V) beta subunit	L	18087750	0	0
ADE05006.1	8.14	0	41.947	0	0.0448503	[E] Chorismate synthase	E	63227250	0	0
ADE05007.1	-4.06	0	19.629	0	0.0122374	[J] 2'-5' RNA ligase	J	1315920	18837500	0
ADE05011.1	-2.49	0	23.229	NA	NA	NA	NA	0	1.15189e+06	0
ADE05012.1	-0.717	0	25.001	0	0.00144783	[R] Uncharacterized Rossmann fold enzyme	R	2923925	4368100	0
ADE05013.2	-0.621	0	11.473	NA	NA	NA	NA	637865	893945	0
ADE05014.2	0.533	1	25.793	0	0.0468298	[K] Predicted transcriptional regulator	K	3581025	2267925	0
ADE05018.1	2.79	1	22.736	0	0.0105288	[L] Uracil-DNA glycosylase	L	17787250	2412100	0
ADE05019.1	3.48	0	39.096	0	0.0159031	[C] Predicted oxidoreductases (related to aryl-alcohol dehydrogenases)	C	1710000	0	0
ADE05022.1	-3.38	0	35.912	0	0.0602455	[H] ABC-type tungstate transport system, permease component	H	21631750	206157500	0
ADE05023.1	10.6	1	58.897	0	0.186806	[K] DNA-directed RNA polymerase, beta subunit/140 kD	K	319132500	135995	0
ADE05024.1	-1.42	0	9.4937	0	0.00452215	[S] Uncharacterized conserved protein	S	1.64667e+06	4070650	0
ADE05025.1	0.824	0	48.187	0	0.0254403	[U] Signal recognition particle GTPase	U	35095250	18011250	0
ADE05027.1	2.57	1	29.17	0	0.00718172	[L] Deoxyinosine 3'endonuclease (endonuclease V)	L	1888900	0	0
ADE05028.1	5.84	0	39.014	0	0.0679104	[R] Predicted aminomethyltransferase related to GcvT	R	44641250	739462	0
ADE05029.1	-1.18	0	14.219	NA	NA	[R] Predicted thioesterase	R	4026075	8268575	0
ADE05031.1	10.2	0	65.345	0	0.364302	[I] Acetyl/propionyl-CoA carboxylase, alpha subunit	I	295095000	231488	0
ADE05033.1	NA	NA	37.259	NA	NA	[K] Transcription initiation factor TFIIIB, Brf1 subunit/Transcription	K	74950	0	0
ADE05034.1	3.55	0	33.516	0	0.0239877	[S] Uncharacterized conserved protein	S	58400500	4643825	0
ADE05036.1	2.84	0	29.163	0	0.0470398	[E] Imidazoleglycerol-phosphate synthase	E	25570250	3257050	0
ADE05038.1	-1.51	0	20.438	0	0.00270276	[KR] Histone acetyltransferase HPA2 and related acetyltransferases	KR	2221350	4969400	0
ADE05040.1	2.61	0	48.623	0	0.0145304	[C] Fe-S oxidoreductase	C	4225575	675370	0
ADE05041.1	-0.813	1	34.682	0	0.0337935	[R] MoxR-like ATPases	R	8394675	13386500	0
ADE05042.1	-6.54	0	12.317	0	0.00490993	NA	NA	0	22666250	0
ADE05043.1	3.74	0	56.673	0	0.0274624	[R] ABC-type uncharacterized transport systems, ATPase components	R	2246625	0	0
ADE05044.1	-1.21	0	10.317	0	0.00190329	NA	NA	1353000	3208900	0
ADE05045.1	-2	0	52.171	0	0.00307759	[G] ABC-type sugar transport system, periplasmic component	G	1849600	6770475	0
ADE05046.1	1.49	0	43.142	0	0.0278806	[E] Cystathionine beta-lyases/cystathionine gamma-synthases	E	50308500	16576500	0
ADE05047.1	0.309	0	27.975	0	0.0148215	[R] Predicted hydrolases or acyltransferases (alpha/beta hydrolase	R	22949250	17044250	0
ADE05049.2	-3.78	0	37.068	0	0.000835702	NA	NA	0	4787150	0
ADE05052.1	NA	NA	11.49	NA	NA	[J] Ribosomal protein L12E/L44/L45/RPP1/RPP2	J	0	1189525	0
ADE05053.1	-2.08	0	27.672	0	0.018624	NA	NA	3245185	9016600	0
ADE05054.1	4.5	0	30.543	0	0.00857729	[H] Lipoate-protein ligase A	H	9626125	0	0
ADE05055.1	1.59	0	56.71	0	0.0474857	NA	NA	8623375	2762625	0
ADE05057.1	-0.464	0	12.782	0	0.0157174	[O] Glutaredoxin-related protein	O	33642250	42177000	0
ADE05062.1	6.5	0	41.901	0	0.0260714	[O] DnaJ-class molecular chaperone with C-terminal Zn	O	31281250	137135	0
ADE05063.1	5.27	0	32.551	0	0.0320614	[R] ATP-utilizing enzymes of the PP-loop superfamily	R	17219500	164172	0
ADE05067.1	4.18	0	30.091	0	0.000839884	[R] Metal-dependent hydrolases of the beta-lactamase superfamily	R	2901950	0	0
ADE05068.1	4.86	1	37.281	0	0.00256155	[K] Transcription initiation factor TFIIIB, Brf1 subunit/Transcription	K	7463250	0	0
ADE05069.1	-2.91	0	13.268	NA	NA	NA	NA	0	2790275	0
ADE05070.1	3.28	0	39.977	0	0.0189512	[H] Phosphopantothenoylcysteine synthetase/decarboxylase	H	3958500	276162	0
ADE05071.1	-5.98	0	23.211	0	0.0407325	NA	NA	29304750	1680525000	0
ADE05072.1	4.13	0	17.345	0	0.0225029	[F] Deoxycytidine deaminase	F	14780725	717005	0
ADE05075.1	6.72	0	40	0	0.0337206	[R] Predicted Fe-S oxidoreductase	R	25887000	0	0
ADE05076.1	6.59	0	72.146	0	0.0174146	[R] Predicted ATPase	R	14278750	0	0
ADE05077.1	-2.33	0	13.526	0	0.00908594	[E] Lactoylglutathione lyase and related lyases	E	19435750	89767500	0
ADE05078.1	-1.12	0	8.6002	NA	NA	NA	NA	2185175	1.58575e+07	0
ADE05079.1	2.99	1	36.819	0	0.0496963	[D] ATPases involved in chromosome partitioning	D	121967500	14050750	0
ADE05080.1	1.3	1	25.146	0	0.0498477	[K] Mn-dependent transcriptional regulator	K	67248500	24889750	0
ADE05081.1	-4.07	0	40.534	0	0.0108919	[M] Glycosyltransferase	M	284915	114675000	0
ADE05082.1	-0.273	0	14.693	NA	NA	[KR] Histone acetyltransferase HPA2 and related acetyltransferases	KR	379188	293640	0
ADE05085.1	5.43	0	48.543	0	0.109282	[E] Tryptophanase	E	157505000	3902400	0
ADE05087.1	0.43	0	32.424	0	0.00618958	[H] Flavoprotein involved in thiazole biosynthesis	H	2773775	1942025	0
ADE05088.1	-4	0	23.348	0	0.00722483	[S] Uncharacterized conserved protein	S	102462	3714650	0
ADE05090.1	-0.937	0	47.329	NA	NA	NA	NA	320040	556185	0
ADE05093.1	-1.87	0	10.159	0	0.0235813	[U] Signal recognition particle 19 kDa protein	U	21339500	70992000	0
ADE05095.1	1.08	0	41.614	0	0.0174766	[J] NMD protein affecting ribosome stability and	J	22901750	9854275	0
ADE05097.1	-5.09	0	8.0012	NA	NA	[R] Predicted metal-dependent membrane protease	R	738172	23196000	0
ADE05098.2	-3.39	0	47.651	NA	NA	NA	NA	101845	2202825	0
ADE05100.1	3.54	0	51.912	0	0.0128902	[R] Exopolyphosphatase-related proteins	R	6369200	647092	0
ADE05101.1	-0.354	0	14.527	0	0.00844775	NA	NA	2120250	2426525	0
ADE05102.1	1.2	0	23.005	0	0.00222811	[L] Ribonuclease HII	L	400040	158170	0
ADE05103.1	-1.25	0	45.966	0	0.0487971	[M] Predicted UDP-glucose 6-dehydrogenase	M	45164000	99022500	0
ADE05108.1	8.89	0	60.828	0	0.194335	[F] CTP synthase (UTP-ammonia lyase)	F	113705000	253205	0
ADE05109.1	0.597	0	16.323	0	0.00491229	NA	NA	512868	311538	0
ADE05110.1	-0.403	0	27.81	0	0.00398958	[R] Predicted acid phosphatase	R	2956600	3543850	0
ADE05111.1	-4.14	0	6.1963	0	0.0275702	[U] Preprotein translocase subunit Sss1	U	4109250	66593250	0
ADE05112.1	NA	NA	38.831	NA	NA	[EP] ABC-type dipeptide/oligopeptide/nickel transport system, ATPase component	EP	0	0	0
ADE05113.1	5.1	0	14.764	0	0.0277497	NA	NA	10783300	153060	0
ADE05115.1	-3.74	0	28.627	0	0.00356329	[CP] ABC-type Na+ transport system, ATPase component	CP	9366850	113075000	0
ADE05123.1	3.5	0	53.247	0	0.455586	[O] ABC-type transport system involved in Fe-S	O	600887500	48404500	0
ADE05124.1	3.5	0	45.796	0	0.228118	[R] Uncharacterized NAD(FAD)-dependent dehydrogenases	R	215607500	17302750	0
ADE05126.1	7.91	0	61.152	0	0.0163991	[T] Osmosensitive K+ channel histidine kinase	T	26404000	0	0
ADE05127.1	-1.72	0	12.277	0	0.0125751	NA	NA	710202	2165850	0
ADE05128.1	3.6	0	32.917	0	0.0163114	NA	NA	1509200	0	0
ADE05130.1	3.12	0	63.486	0	0.0370041	[C] Glycerol-3-phosphate dehydrogenase	C	7609800	545175	0
ADE05131.1	-3.42	0	38.092	0	0.00287835	NA	NA	116292	3006525	0
ADE05132.1	5.47	0	41.877	0	0.0628355	[E] Serine-pyruvate aminotransferase/archaeal aspartate aminotransferase	E	7159175	0	0
ADE05133.1	8.22	0	33.001	0	0.0613438	[CHR] Lactate dehydrogenase and related dehydrogenases	CHR	44106250	139390	0
ADE05134.1	4.73	0	29.664	NA	NA	[E] Tryptophan synthase alpha chain	E	17897000	779275	0
ADE05135.1	0.178	0	NA	NA	NA	[G] ABC-type sugar transport systems, ATPase components	G	NA	NA	0
ADE05135.1;ADE01437.1;ADE01308.1	NA	NA	41.923	NA	NA	NA	NA	45410000	36577750	0
ADE05137.1	-0.997	0	9.8879	0	0.00497925	[J] Ribosomal protein L37AE/L43A	J	30734750	54574750	0
ADE05138.1	0.353	0	17.907	0	0.00430611	NA	NA	493202	391605	0
ADE05140.1	-0.452	0	32.071	0	0.00333989	NA	NA	2371825	2948850	0
ADE05141.1	5.8	0	22.169	0	0.241187	[J] Translation initiation factor 2, beta subunit	J	149805000	2453050	0
ADE05142.1	1.19	1	35.915	0	0.0757046	[R] MoxR-like ATPases	R	63954750	27050750	0
ADE05144.1	-5.01	0	85.188	0	0.206554	[S] Uncharacterized protein conserved in archaea	S	61998250	1779600000	0
ADE05147.1	1.46	0	45.628	0	0.0466023	[J] Translation elongation factor EF-1alpha (GTPase)	J	74656500	24925500	0
ADE05148.2	7.37	0	46.807	NA	NA	[E] Selenocysteine lyase	E	109848500	899435	0
ADE05152.1	0.647	0	26.426	0	0.00307042	NA	NA	851448	0	0
ADE05153.1	4.4	0	28.356	0	0.0344988	[J] 23S rRNA methylase	J	35391750	1593340	0
ADE05154.1	8.17	0	37.255	0	0.0733981	[CR] NADPH:quinone reductase and related Zn-dependent oxidoreductases	CR	45841250	0	0
ADE05156.1	5.08	0	49.252	0	0.0216365	[H] Glutamyl-tRNA reductase	H	6021675	0	0
ADE05158.1	-1.26	0	15.795	0	0.02706	NA	NA	16185500	35220000	0
ADE05159.1	0.292	0	15.043	0	0.0170627	[T] Universal stress protein UspA and related	T	11079000	8227700	0
ADE05161.1	5.17	0	15.32	0	0.0211022	NA	NA	11949375	0	0
ADE05162.1	2.11	0	45.054	0	0.0731655	[R] Metal-dependent amidase/aminoacylase/carboxypeptidase	R	1767475	0	0
ADE05163.1	0.74	0	20.197	0	0.0662554	[J] Ribosomal protein L18	J	116807750	65516750	0
ADE05164.1	-0.533	0	16.926	0	0.0460622	[O] Prefoldin, molecular chaperone implicated in de	O	17202000	22613000	0
ADE05165.1	0.708	0	39.301	0	0.0255997	[H] Porphobilinogen deaminase	H	24936750	13862750	0
ADE05167.1	0.242	0	13.333	0	0.00425221	[O] Molecular chaperone (small heat shock protein)	O	6794800	5206450	0
ADE05169.1	0.562	0	50.184	0	0.0700464	[E] ABC-type oligopeptide transport system, ATPase component	E	52014500	32086000	0
ADE05172.1	-2.61	0	30.158	0	0.0288239	[E] Tetrahydrodipicolinate N-succinyltransferase	E	16168250	87552000	0
ADE05173.1	1.24	1	5.0879	0	0.0383084	[K] DNA-directed RNA polymerase, subunit RPC10 (contains	K	15217750	5876500	0
ADE05175.3	0.953	0	33.456	NA	NA	NA	NA	740320	203298	0
ADE05176.1	2.79	0	24.814	0	0.599715	[J] Ribosomal protein S3AE	J	492830000	64634500	0
ADE05178.1	-0.977	1	21.996	0	0.026109	[T] Response regulator containing CheY-like receiver, AAA-type	T	42294250	75804750	0
ADE05180.1	-2.72	0	65.759	0	0.0146731	[C] Heme/copper-type cytochrome/quinol oxidases, subunit 1	C	1202655	7230325	0
ADE05181.1	2.23	0	36.356	0	0.0663685	[O] Thioredoxin reductase	O	8828150	1766250	0
ADE05182.1	4.11	0	30.465	0	0.0152134	NA	NA	2673850	0	0
ADE05185.1	1.13	0	15.371	0	0.00218651	[K] DNA-directed RNA polymerase, subunit RPC10 (contains	K	856725	0	0
ADE05186.1	3.85	1	34.463	0	0.0288598	[T] RIO-like serine/threonine protein kinase fused to	T	42186000	2792175	0
ADE05188.1	-1.23	0	62.327	0	0.00818406	NA	NA	302375	1111825	0
ADE05189.1	2.93	0	38.711	0	0.0767458	[C] Pyruvate/2-oxoglutarate dehydrogenase complex, dehydrogenase (E1) component,	C	20197750	2417125	0
ADE05192.1	-1.92	0	17.107	0	0.568968	[J] Ribosomal protein L30/L7E	J	138500000	470037500	0
ADE05194.1	6.15	0	50.808	0	0.0242674	[E] Argininosuccinate lyase	E	17405000	0	0
ADE05195.1	NA	NA	68.048	NA	NA	[NU] Flp pilus assembly protein TadC	NU	0	0	0
ADE05198.1	2.12	0	37.45	0	0.00961894	NA	NA	861382	140352	0
ADE05202.1	-0.443	0	12.009	0	0.0128486	NA	NA	8730450	10786000	0
ADE05204.2	-0.00667	0	32.701	0	0.0294808	[D] ATPases involved in chromosome partitioning	D	27302250	24918250	0
ADE05207.1	4.87	0	45.247	0	0.0224706	NA	NA	5472775	0	0
ADE05208.1	9.68	0	36.004	0	0.0258887	[R] Predicted dehydrogenases and related proteins	R	147245000	163060	0
ADE05219.2	3.74	1	45.953	0	0.0109515	[LO] Cdc6-related protein, AAA superfamily ATPase	LO	3232700	0	0
ADE05222.1	-0.75	0	16.021	0	0.00665343	NA	NA	12906000	19716250	0
ADE05223.1	4.29	1	75.914	0	0.0109571	[R] ATPase components of various ABC-type transport	R	3872350	0	0
ADE05226.1	NA	NA	45.523	0	0.0184616	[L] Site-specific DNA methylase	L	114042	0	0
ADE05228.1	-1.58	0	9.4385	NA	NA	NA	NA	3151500	8583400	0
ADE05230.1	1.56	0	37.504	0	0.00335754	[P] Predicted iron-dependent peroxidase	P	530030	0	0
[truncated: 19 more rows]
