# Supplementary material for: Growth temperature and chromatinization in archaea
Source: Nat Microbiol. 2022 Oct 20;7(11):1932–42. doi: 10.1038/s41564-022-01245-2 (PMC7613761; doi:10.1038/s41564-022-01245-2)
Supplement: Supplementary file 4 — Contains source data for supplementary figures. [file 41564_2022_1245_MOESM4_ESM.zip › Supplementary_Data/SourceData_F_S4.xlsx]

## Sheet: SourceData_F_S4
ProtName	OperonSize	Type
AAB84510.1	33	other
AAB84511.1	33	other
AAB84512.1	33	other
AAB84513.1	33	other
AAB84514.1	33	other
AAB84515.1	33	other
AAB84516.1	33	other
AAB84517.1	33	other
AAB84519.1	33	other
AAB84520.1	33	other
AAB84521.1	33	other
AAB84522.1	33	other
AAB84523.1	33	other
AAB84524.1	33	other
AAB84525.1	33	other
AAB84526.1	33	other
AAB84527.1	33	other
AAB84528.1	33	other
AAB84529.1	33	other
AAB84530.1	33	other
AAB84531.1	33	other
AAB84532.1	33	other
AAB84533.1	33	other
AAB84534.1	33	other
AAB84536.1	33	other
AAB84537.1	33	other
AAB84539.1	33	other
AAB84540.1	33	other
AAB84541.1	33	other
AAB84542.1	18	other
AAB84543.1	18	other
AAB84544.1	18	other
AAB84545.1	18	other
AAB84546.1	18	other
AAB84547.1	18	other
AAB84548.1	18	other
AAB84549.1	18	other
AAB84550.1	18	other
AAB84551.1	18	other
AAB84552.1	18	other
AAB84553.1	18	other
AAB84554.1	18	other
AAB84555.1	18	other
AAB84556.1	18	other
AAB84557.1	18	other
AAB84558.1	18	other
AAB84559.1	1	other
AAB84561.1	4	other
AAB84562.1	4	other
AAB84566.1	2	other
AAB84567.1	1	other
AAB84568.1	1	other
AAB84570.1	2	other
AAB84576.1	4	other
AAB84579.1	4	other
AAB84589.1	3	other
AAB84593.1	2	other
AAB84600.1	3	other
AAB84601.1	3	other
AAB84604.1	2	other
AAB84605.1	2	other
AAB84615.1	2	other
AAB84621.1	1	other
AAB84623.1	1	other
AAB84624.1	1	other
AAB84625.1	2	other
AAB84626.1	2	other
AAB84627.1	1	other
AAB84632.1	1	TF
AAB84633.1	2	other
AAB84635.1	1	other
AAB84639.1	9	other
AAB84640.1	9	other
AAB84641.1	9	other
AAB84642.1	9	other
AAB84644.1	9	other
AAB84646.1	2	other
AAB84647.1	3	other
AAB84648.1	3	other
AAB84651.1	2	other
AAB84652.1	2	other
AAB84653.1	4	other
AAB84654.1	4	other
AAB84655.1	4	other
AAB84656.1	4	other
AAB84657.1	4	other
AAB84658.1	4	other
AAB84659.1	4	other
AAB84661.1	6	other
AAB84663.1	6	other
AAB84664.1	6	other
AAB84665.1	6	other
AAB84666.1	6	other
AAB84667.1	2	other
AAB84668.1	2	other
AAB84669.1	8	TF
AAB84670.1	8	other
AAB84671.1	8	other
AAB84672.1	8	other
AAB84673.1	8	other
AAB84674.1	8	other
AAB84675.1	8	other
AAB84676.1	8	other
AAB84677.1	1	other
AAB84679.1	2	other
AAB84681.1	1	other
AAB84682.1	3	other
AAB84683.1	3	other
AAB84684.1	3	other
AAB84685.1	5	other
AAB84686.1	5	other
AAB84688.1	5	other
AAB84689.1	5	other
AAB84690.1	1	other
AAB84694.1	2	other
AAB84696.1	6	other
AAB84697.1	6	other
AAB84698.1	6	other
AAB84699.1	6	other
AAB84700.1	6	other
AAB84702.1	2	TF
AAB84704.1	1	other
AAB84705.1	4	other
AAB84709.1	1	other
AAB84710.1	3	other
AAB84711.1	3	other
AAB84713.1	2	other
AAB84714.1	2	other
AAB84715.1	1	other
AAB84716.1	2	other
AAB84717.1	2	other
AAB84718.1	1	other
AAB84719.1	2	other
AAB84720.1	2	TF
AAB84723.1	4	other
AAB84724.1	4	other
AAB84725.1	2	other
AAB84726.1	2	other
AAB84728.1	2	other
AAB84729.1	2	other
AAB84731.1	4	other
AAB84732.1	4	other
AAB84733.1	4	other
AAB84734.1	4	other
AAB84736.1	1	other
AAB84737.1	1	other
AAB84738.1	2	other
AAB84739.1	2	other
AAB84740.1	1	other
AAB84741.1	2	other
AAB84742.1	2	other
AAB84744.1	1	other
AAB84746.1	2	other
AAB84747.1	2	other
AAB84748.1	1	other
AAB84749.1	5	other
AAB84750.1	5	other
AAB84751.1	5	other
AAB84752.1	5	other
AAB84753.1	5	other
AAB84754.1	1	other
AAB84755.1	4	other
AAB84756.1	4	other
AAB84757.1	4	other
AAB84758.1	4	other
AAB84759.1	1	other
AAB84760.1	1	NAP
AAB84761.1	15	other
AAB84762.1	15	other
AAB84763.1	15	other
AAB84764.1	15	other
AAB84765.1	15	other
AAB84766.1	15	other
AAB84767.1	15	other
AAB84768.1	15	other
AAB84769.1	15	other
AAB84770.1	15	other
AAB84771.1	15	other
AAB84772.1	15	other
AAB84773.1	15	other
AAB84774.1	15	other
AAB84775.1	15	other
AAB84777.1	1	other
AAB84779.1	1	other
AAB84783.1	2	other
AAB84786.1	2	other
AAB84787.1	2	TF
AAB84790.1	3	other
AAB84802.1	4	other
AAB84804.1	4	other
AAB84805.1	4	other
AAB84807.1	2	other
AAB84813.1	2	other
AAB84815.1	1	other
AAB84816.1	3	other
AAB84817.1	3	other
AAB84839.1	7	other
AAB84840.1	7	other
AAB84846.1	1	other
AAB84847.1	8	other
AAB84849.1	8	other
AAB84850.1	8	other
AAB84851.1	8	other
AAB84852.1	8	other
AAB84857.1	1	other
AAB84863.1	1	other
AAB84866.1	1	other
AAB84867.1	2	other
AAB84868.1	2	other
AAB84871.1	1	other
AAB84874.1	3	other
AAB84875.1	3	other
AAB84876.1	1	other
AAB84879.1	6	other
AAB84880.1	6	other
AAB84881.1	6	other
AAB84882.1	6	other
AAB84883.1	6	other
AAB84884.1	6	other
AAB84886.1	2	other
AAB84887.1	1	other
AAB84895.1	19	other
AAB84897.1	19	other
AAB84899.1	19	other
AAB84902.1	19	other
AAB84903.1	19	other
AAB84904.1	19	other
AAB84905.1	19	other
AAB84906.1	19	other
AAB84907.1	19	other
AAB84908.1	19	other
AAB84909.1	2	other
AAB84910.1	2	other
AAB84911.1	2	other
AAB84912.1	2	other
AAB84917.1	2	other
AAB84919.1	2	other
AAB84920.1	2	other
AAB84921.1	5	other
AAB84922.1	5	other
AAB84923.1	5	other
AAB84924.1	5	other
AAB84925.1	5	other
AAB84927.1	3	other
AAB84928.1	3	other
AAB84929.1	3	other
AAB84930.1	1	other
AAB84932.1	3	other
AAB84933.1	3	other
AAB84935.1	2	other
AAB84936.1	1	other
AAB84937.1	2	other
AAB84938.1	2	other
AAB84940.1	2	other
AAB84941.1	1	other
AAB84942.1	2	other
AAB84943.1	2	other
AAB84945.1	1	other
AAB84946.1	1	other
AAB84947.1	1	other
AAB84948.1	2	other
AAB84949.1	2	other
AAB84950.1	4	other
AAB84951.1	4	other
AAB84952.1	4	other
AAB84953.1	4	other
AAB84956.1	3	other
AAB84957.1	6	other
AAB84961.1	6	other
AAB84962.1	6	other
AAB84969.1	2	other
AAB84973.1	1	other
AAB84975.1	1	other
AAB84977.1	2	other
AAB84983.1	3	other
AAB84985.1	3	other
AAB84986.1	1	other
AAB84991.1	4	other
AAB84992.1	4	other
AAB84993.1	4	other
AAB84994.1	4	other
AAB85000.1	6	other
AAB85002.1	6	other
AAB85005.1	6	other
AAB85006.1	1	other
AAB85007.1	2	other
AAB85009.1	2	other
AAB85010.1	2	other
AAB85013.1	2	other
AAB85014.1	2	other
AAB85016.1	2	other
AAB85017.1	2	other
AAB85022.1	2	other
AAB85023.1	2	TF
AAB85025.1	5	other
AAB85032.1	3	other
AAB85033.1	3	other
AAB85034.1	2	other
AAB85035.1	2	other
AAB85036.1	4	other
AAB85037.1	4	other
AAB85038.1	4	other
AAB85041.1	4	other
AAB85044.1	4	other
AAB85046.1	4	other
AAB85047.1	4	other
AAB85048.1	4	other
AAB85049.1	4	other
AAB85056.1	1	other
AAB85057.1	1	other
AAB85058.1	5	other
AAB85060.1	5	other
AAB85062.1	5	other
AAB85064.1	4	other
AAB85066.1	4	other
AAB85068.1	3	other
AAB85069.1	3	other
AAB85070.1	1	other
AAB85072.1	3	other
AAB85073.1	3	other
AAB85074.1	2	other
AAB85075.1	2	other
AAB85076.1	1	other
AAB85080.1	4	other
AAB85082.1	1	other
AAB85083.1	1	other
AAB85084.1	7	other
AAB85085.1	7	other
AAB85086.1	7	other
AAB85087.1	7	other
AAB85089.1	7	other
AAB85090.1	7	other
AAB85092.1	2	other
AAB85093.1	3	other
AAB85094.1	3	other
AAB85095.1	3	TF
AAB85097.1	1	other
AAB85098.1	4	other
AAB85099.1	4	other
AAB85100.1	4	other
AAB85101.1	4	other
AAB85105.1	1	other
AAB85108.1	1	other
AAB85110.1	3	other
AAB85111.1	3	other
AAB85114.1	3	other
AAB85115.1	3	other
AAB85116.1	3	other
AAB85117.1	4	other
AAB85118.1	4	other
AAB85119.1	4	other
AAB85120.1	4	other
AAB85121.1	1	other
AAB85122.1	1	other
AAB85125.1	3	other
AAB85126.1	3	other
AAB85127.1	3	other
AAB85128.1	1	other
AAB85133.1	1	other
AAB85137.1	2	other
AAB85138.1	2	other
AAB85139.1	1	other
AAB85140.1	4	other
AAB85141.1	4	other
AAB85148.1	3	other
AAB85149.1	3	other
AAB85151.1	5	other
AAB85152.1	5	other
AAB85154.1	5	other
AAB85155.1	3	other
AAB85156.1	3	other
AAB85158.1	1	other
AAB85159.1	2	other
AAB85162.1	4	other
AAB85163.1	4	other
AAB85164.1	4	TF
AAB85165.1	1	other
AAB85167.1	4	other
AAB85168.1	4	other
AAB85169.1	4	other
AAB85171.1	1	other
AAB85174.1	2	other
AAB85176.1	3	other
AAB85178.1	1	other
AAB85179.1	1	other
AAB85180.1	1	other
AAB85183.1	14	other
AAB85185.1	14	other
AAB85187.1	14	other
AAB85188.1	14	other
AAB85189.1	14	other
AAB85190.1	14	other
AAB85191.1	14	other
AAB85192.1	14	other
AAB85193.1	14	other
AAB85194.1	14	other
AAB85195.1	14	other
AAB85196.1	1	other
AAB85197.1	2	other
AAB85198.1	2	other
AAB85201.1	2	other
AAB85202.1	1	other
AAB85203.1	1	other
AAB85204.1	1	other
AAB85205.1	8	TF
AAB85206.1	8	other
AAB85207.1	8	other
AAB85209.1	8	other
AAB85210.1	8	other
AAB85211.1	8	other
AAB85212.1	8	other
AAB85213.1	1	other
AAB85214.1	2	other
AAB85215.1	2	other
AAB85216.1	2	other
AAB85221.1	3	other
AAB85224.1	1	other
AAB85226.1	2	other
AAB85227.1	2	other
AAB85228.1	2	other
AAB85229.1	2	other
AAB85230.1	2	other
AAB85231.1	1	other
AAB85233.1	1	other
AAB85234.1	1	TF
AAB85235.1	4	other
AAB85236.1	4	other
AAB85238.1	4	other
AAB85239.1	1	other
AAB85240.1	1	other
AAB85243.1	3	TF
AAB85244.1	2	other
AAB85245.1	2	other
AAB85246.1	3	other
AAB85247.1	3	other
AAB85248.1	3	other
AAB85249.1	2	other
AAB85252.1	3	other
AAB85255.1	1	other
AAB85256.1	3	other
AAB85257.1	3	other
AAB85258.1	3	other
AAB85259.1	3	other
AAB85260.1	3	other
AAB85261.1	3	other
AAB85262.1	1	other
AAB85266.1	1	other
AAB85267.1	2	other
AAB85268.1	2	other
AAB85269.1	2	other
AAB85270.1	2	other
AAB85273.1	1	other
AAB85274.1	1	other
AAB85276.1	7	other
AAB85277.1	7	other
AAB85278.1	7	other
AAB85283.1	3	other
AAB85284.1	3	other
AAB85285.1	3	other
AAB85286.1	1	other
AAB85287.1	1	other
AAB85288.1	1	other
AAB85289.1	1	other
AAB85292.1	2	other
AAB85293.1	2	other
AAB85294.1	1	other
AAB85297.1	1	other
AAB85299.1	5	other
AAB85300.1	5	other
AAB85301.1	5	other
AAB85302.1	5	other
AAB85303.1	3	other
AAB85304.1	3	other
AAB85305.1	3	other
AAB85306.1	1	other
AAB85307.1	2	other
AAB85308.1	2	other
AAB85309.1	4	other
AAB85310.1	4	other
AAB85314.1	2	other
AAB85315.1	2	other
AAB85316.1	4	other
AAB85317.1	4	other
AAB85318.1	4	other
AAB85320.1	1	other
AAB85321.1	1	NAP
AAB85322.1	1	other
AAB85324.1	6	other
AAB85325.1	6	other
AAB85326.1	6	other
AAB85327.1	6	other
AAB85328.1	6	other
AAB85329.1	6	other
AAB85332.1	7	other
AAB85333.1	7	other
AAB85334.1	7	other
AAB85335.1	7	other
AAB85338.1	1	other
AAB85340.1	1	other
AAB85341.1	2	other
AAB85342.1	2	other
AAB85343.1	1	other
AAB85344.1	2	other
AAB85345.1	2	other
AAB85346.1	4	other
AAB85347.1	4	other
AAB85348.1	4	other
AAB85349.1	4	other
AAB85350.1	1	other
AAB85351.1	3	other
AAB85352.1	3	other
AAB85353.1	3	other
AAB85354.1	2	other
AAB85355.1	2	other
AAB85356.1	2	other
AAB85357.1	2	other
AAB85358.1	2	other
AAB85359.1	2	other
AAB85360.1	2	other
AAB85363.1	3	other
AAB85365.1	3	other
AAB85366.1	2	other
AAB85367.1	2	other
AAB85369.1	4	other
AAB85370.1	4	other
AAB85371.1	4	other
AAB85372.1	3	other
AAB85373.1	3	other
AAB85374.1	3	other
AAB85376.1	1	other
AAB85377.1	2	other
AAB85382.1	2	other
AAB85383.1	2	other
AAB85386.1	3	other
AAB85387.1	3	other
AAB85389.1	4	other
AAB85390.1	4	other
AAB85391.1	4	other
AAB85393.1	6	other
AAB85395.1	6	other
AAB85396.1	6	other
AAB85400.1	2	other
AAB85401.1	2	other
AAB85402.1	2	other
AAB85407.1	1	other
AAB85412.1	2	other
AAB85413.1	1	other
AAB85414.1	1	other
AAB85415.1	3	other
AAB85416.1	3	other
AAB85417.1	3	other
AAB85418.1	8	other
AAB85420.1	8	other
AAB85421.1	8	other
AAB85422.1	8	other
AAB85423.1	8	other
AAB85424.1	8	other
AAB85425.1	8	other
AAB85436.1	2	other
AAB85438.1	4	other
AAB85439.1	4	other
AAB85440.1	4	other
AAB85441.1	1	other
AAB85442.1	1	other
AAB85443.1	3	other
AAB85445.1	1	other
AAB85446.1	2	other
AAB85447.1	2	other
AAB85448.1	10	other
AAB85449.1	10	other
AAB85450.1	10	other
AAB85451.1	10	other
AAB85452.1	10	other
AAB85453.1	10	other
AAB85454.1	10	other
AAB85456.1	10	other
AAB85457.1	10	other
AAB85459.1	3	other
AAB85460.1	3	other
AAB85461.1	2	other
AAB85462.1	2	TF
AAB85464.1	1	other
AAB85465.1	1	other
AAB85466.1	1	other
AAB85468.1	3	other
AAB85469.1	3	other
AAB85470.1	3	other
AAB85471.1	1	other
AAB85473.1	1	other
AAB85474.1	1	other
AAB85476.1	2	other
AAB85477.1	2	other
AAB85480.1	3	other
AAB85481.1	3	other
AAB85482.1	3	other
AAB85484.1	4	other
AAB85486.1	4	other
AAB85487.1	1	other
AAB85488.1	4	other
AAB85489.1	4	other
AAB85490.1	4	other
AAB85491.1	4	other
AAB85495.1	5	other
AAB85497.1	2	other
AAB85498.1	2	other
AAB85499.1	1	other
AAB85500.1	3	other
AAB85501.1	3	other
AAB85502.1	3	other
AAB85503.1	2	other
AAB85504.1	2	other
AAB85505.1	2	other
AAB85506.1	2	other
AAB85507.1	1	other
AAB85508.1	3	other
AAB85509.1	3	other
AAB85510.1	3	other
AAB85511.1	1	other
AAB85513.1	4	other
AAB85514.1	4	other
AAB85515.1	4	other
AAB85516.1	4	other
AAB85517.1	2	other
AAB85518.1	2	other
AAB85519.1	3	other
AAB85520.1	3	other
AAB85521.1	3	other
AAB85524.1	5	other
AAB85525.1	5	other
AAB85528.1	5	other
AAB85529.1	5	other
AAB85530.1	5	other
AAB85531.1	5	other
AAB85532.1	5	other
AAB85534.1	1	other
AAB85535.1	1	other
AAB85537.1	19	other
AAB85538.1	19	other
AAB85539.1	19	other
AAB85540.1	19	other
AAB85541.1	19	other
AAB85542.1	19	other
AAB85543.1	19	other
AAB85544.1	19	other
AAB85545.1	19	other
AAB85546.1	19	other
AAB85547.1	19	other
AAB85548.1	19	other
AAB85549.1	19	other
AAB85550.1	19	other
AAB85552.1	1	TF
AAB85553.1	3	other
AAB85554.1	3	other
AAB85555.1	3	other
AAB85556.1	6	other
AAB85557.1	6	other
AAB85559.1	6	other
AAB85560.1	6	other
AAB85561.1	6	other
AAB85563.1	1	other
AAB85564.1	1	other
AAB85565.1	16	other
AAB85568.1	16	other
AAB85569.1	16	other
AAB85570.1	16	other
AAB85571.1	16	other
AAB85575.1	16	other
AAB85576.1	16	other
AAB85577.1	16	TF
AAB85578.1	16	other
AAB85579.1	16	other
AAB85580.1	16	other
AAB85581.1	2	other
AAB85582.1	2	other
AAB85583.1	4	other
AAB85584.1	4	other
AAB85586.1	4	other
AAB85587.1	1	other
AAB85590.1	3	other
AAB85593.1	1	other
AAB85594.1	1	other
AAB85596.1	1	other
AAB85597.1	3	other
AAB85598.1	3	other
AAB85599.1	3	other
AAB85600.1	4	other
AAB85602.1	4	other
AAB85603.1	4	other
AAB85604.1	2	other
AAB85605.1	2	other
AAB85606.1	3	other
AAB85607.1	3	other
AAB85608.1	3	other
AAB85609.1	4	other
AAB85610.1	4	other
AAB85611.1	4	other
AAB85614.1	2	other
AAB85615.1	2	other
AAB85616.1	1	other
AAB85618.1	4	other
AAB85619.1	4	other
AAB85620.1	4	other
AAB85621.1	4	other
AAB85622.1	4	other
AAB85623.1	4	other
AAB85624.1	4	other
AAB85625.1	4	other
AAB85626.1	1	other
AAB85631.1	1	other
AAB85632.1	6	other
AAB85633.1	6	other
AAB85635.1	6	other
AAB85636.1	6	other
AAB85637.1	6	other
AAB85638.1	2	other
AAB85639.1	2	other
AAB85640.1	5	other
AAB85642.1	5	other
AAB85643.1	5	other
AAB85645.1	14	other
AAB85646.1	14	other
AAB85647.1	14	other
AAB85648.1	14	other
AAB85649.1	14	other
AAB85650.1	14	other
AAB85651.1	14	other
AAB85652.1	14	other
AAB85653.1	14	other
AAB85654.1	14	other
AAB85655.1	14	other
AAB85656.1	14	other
AAB85657.1	14	other
AAB85659.1	2	other
AAB85660.1	2	other
AAB85664.1	6	other
AAB85667.1	6	other
AAB85669.1	2	other
AAB85670.1	2	other
AAB85671.1	2	other
AAB85673.1	2	other
AAB85675.1	1	other
AAB85676.1	1	other
AAB85677.1	1	other
AAB85679.1	1	other
AAB85682.1	3	TF
AAB85684.1	3	other
AAB85685.1	3	other
AAB85686.1	3	other
AAB85687.1	3	other
AAB85689.1	1	other
AAB85690.1	1	other
AAB85691.1	6	other
AAB85692.1	6	other
AAB85693.1	6	other
AAB85694.1	6	other
AAB85695.1	6	other
AAB85697.1	1	other
AAB85699.1	1	other
AAB85701.1	3	other
AAB85702.1	3	other
AAB85703.1	2	other
AAB85704.1	2	other
AAB85705.1	2	other
AAB85706.1	2	other
AAB85708.1	2	other
AAB85709.1	1	other
AAB85710.1	8	other
AAB85711.1	8	other
AAB85712.1	8	other
AAB85713.1	8	other
AAB85714.1	8	other
AAB85715.1	8	other
AAB85716.1	8	other
AAB85717.1	8	other
AAB85718.1	1	other
AAB85720.1	3	other
AAB85721.1	3	other
AAB85723.1	1	other
AAB85725.1	17	other
AAB85727.1	17	other
AAB85728.1	17	other
AAB85729.1	17	other
AAB85730.1	17	other
AAB85734.1	17	other
AAB85740.1	17	other
AAB85743.1	2	other
AAB85745.1	1	other
AAB85747.1	2	other
AAB85748.1	1	other
AAB85749.1	1	other
AAB85751.1	1	other
AAB85752.1	1	other
AAB85754.1	2	other
AAB85756.1	6	other
AAB85762.1	4	other
AAB85764.1	4	other
AAB85765.1	4	other
AAB85767.1	1	TF
AAB85768.1	1	other
AAB85769.1	1	other
AAB85770.1	1	TF
AAB85771.1	3	other
AAB85772.1	3	other
AAB85773.1	3	other
AAB85774.1	3	other
AAB85775.1	3	other
AAB85776.1	1	other
AAB85777.1	4	other
AAB85778.1	4	other
AAB85779.1	4	other
AAB85780.1	4	other
AAB85781.1	4	other
AAB85782.1	4	other
AAB85783.1	2	other
AAB85784.1	2	other
AAB85786.1	4	other
AAB85787.1	4	other
AAB85788.1	4	other
AAB85789.1	8	other
AAB85790.1	8	other
AAB85792.1	8	other
AAB85793.1	8	other
AAB85794.1	8	other
AAB85795.1	8	other
AAB85796.1	8	other
AAB85797.1	2	other
AAB85798.1	2	other
AAB85799.1	2	other
AAB85800.1	2	other
AAB85801.1	4	other
AAB85802.1	4	other
AAB85803.1	4	other
AAB85804.1	4	other
AAB85807.1	3	other
AAB85812.1	2	other
AAB85813.1	2	other
AAB85814.1	1	other
AAB85815.1	1	other
AAB85817.1	5	other
AAB85821.1	5	other
AAB85822.1	1	other
AAB85824.1	1	other
AAB85825.1	1	other
AAB85826.1	1	TF
AAB85827.1	3	other
AAB85828.1	3	other
AAB85829.1	3	other
AAB85831.1	2	other
AAB85836.1	4	other
AAB85838.1	2	other
AAB85842.1	3	other
AAB85846.1	1	other
AAB85847.1	3	other
AAB85851.1	4	other
AAB85852.1	4	other
AAB85853.1	4	other
AAB85855.1	1	other
AAB85856.1	2	other
AAB85857.1	2	other
AAB85858.1	1	other
AAB85860.1	4	other
AAB85863.1	4	other
AAB85864.1	4	other
AAB85865.1	4	other
AAB85866.1	4	other
AAB85867.1	2	other
AAB85868.1	2	TF
AAB85869.1	1	other
AAB85870.1	2	other
AAB85871.1	2	other
AAB85872.1	4	other
AAB85874.1	4	other
AAB85875.1	4	other
AAB85879.1	2	other
AAB85880.1	1	other
AAB85881.1	1	other
AAB85882.1	2	other
AAB85883.1	2	other
AAB85884.1	3	other
AAB85885.1	3	other
AAB85887.1	1	other
AAB85889.1	1	other
AAB85890.1	3	other
AAB85891.1	3	other
AAB85892.1	3	other
AAB85894.1	3	other
AAB85896.1	2	other
AAB85898.1	5	other
AAB85899.1	5	other
AAB85900.1	5	other
AAB85901.1	5	other
AAB85902.1	5	other
AAB85903.1	2	other
AAB85907.1	3	other
AAB85909.1	1	other
AAB85915.1	1	other
AAB85916.1	4	other
AAB85917.1	4	other
AAB85918.1	4	other
AAB85919.1	4	other
AAB85920.1	2	other
AAB85921.1	2	other
AAB85922.1	3	other
AAB85923.1	3	other
AAB85924.1	3	other
AAB85927.1	2	TF
AAB85928.1	2	other
AAB85929.1	1	TF
AAB85930.1	1	other
AAB85931.1	2	other
AAB85932.1	2	other
AAB85935.1	3	other
AAB85937.1	3	other
AAB85939.1	1	other
AAB85942.1	10	other
AAB85948.1	10	other
AAB85949.1	10	other
AAB85951.1	10	other
AAB85952.1	1	other
AAB85953.1	2	other
AAB85956.1	3	other
AAB85958.1	3	NAP
AAB85959.1	5	other
AAB85960.1	5	other
AAB85961.1	5	other
AAB85962.1	5	other
AAB85963.1	5	TF
AAB85964.1	2	other
AAB85968.1	3	other
AAB85970.1	1	other
AAB85971.1	2	other
AAB85972.1	2	other
AAB85974.1	4	other
AAB85975.1	4	other
AAB85976.1	4	other
AAB85977.1	1	other
AAB85980.1	3	other
AAB85981.1	2	other
AAB85982.1	2	other
AAB85983.1	3	other
AAB85984.1	3	other
AAB85985.1	3	other
AAB85986.1	1	other
AAB85987.1	1	other
AAB85988.1	1	other
AAB85989.1	1	other
AAB85990.1	1	other
AAB85991.1	2	other
AAB85995.1	1	other
AAB85997.1	5	other
AAB85998.1	5	other
AAB85999.1	5	other
AAB86000.1	5	other
AAB86002.1	1	other
AAB86003.1	1	other
AAB86004.1	1	other
AAB86008.1	2	other
AAB86009.1	2	other
AAB86010.1	1	other
AAB86011.1	1	other
AAB86012.1	1	other
AAB86013.1	1	other
AAB86014.1	4	other
AAB86015.1	4	other
AAB86016.1	4	other
AAB86017.1	4	other
AAB86018.1	1	other
AAB86020.1	1	other
AAB86021.1	1	other
AAB86023.1	2	other
AAB86024.1	2	other
AAB86025.1	2	other
AAB86026.1	8	other
AAB86028.1	8	other
AAB86029.1	8	other
AAB86030.1	8	other
AAB86031.1	8	other
AAB86032.1	8	other
AAB86033.1	8	other
AAB86042.1	4	other
AAB86043.1	4	other
AAB86044.1	4	other
AAB86045.1	4	other
AAB86047.1	2	other
AAB86048.1	1	other
AAB86049.1	1	other
AAB86051.1	5	other
AAB86052.1	5	other
AAB86053.1	5	other
AAB86057.1	1	other
AAB86058.1	1	other
AAB86060.1	8	other
AAB86062.1	8	other
AAB86063.1	8	other
AAB86064.1	8	other
AAB86066.1	8	other
AAB86068.1	4	other
AAB86069.1	4	other
AAB86070.1	4	other
AAB86072.1	2	other
AAB86073.1	2	other
AAB86074.1	1	other
AAB86075.1	1	other
AAB86076.1	2	other
AAB86077.1	2	other
AAB86078.1	1	other
AAB86079.1	1	other
AAB86080.1	12	other
AAB86081.1	12	other
AAB86082.1	12	other
AAB86083.1	12	other
AAB86084.1	12	other
AAB86085.1	12	other
AAB86087.1	12	other
AAB86088.1	12	TF
AAB86089.1	12	other
AAB86093.1	2	other
AAB86094.1	2	other
AAB86095.1	1	other
AAB86096.1	1	other
AAB86097.1	4	other
AAB86099.1	4	other
AAB86100.1	4	other
AAB86102.1	1	other
AAB86103.1	4	other
AAB86104.1	4	other
AAB86105.1	4	other
AAB86106.1	4	other
AAB86107.1	1	other
AAB86108.1	2	other
AAB86109.1	2	other
AAB86112.1	1	other
AAB86113.1	2	other
AAB86115.1	3	other
AAB86118.1	1	other
AAB86119.1	2	other
AAB86120.1	2	other
AAB86121.1	1	other
AAB86122.1	1	other
AAB86126.1	1	other
AAB86127.1	7	other
AAB86128.1	7	other
AAB86129.1	7	other
AAB86131.1	7	other
AAB86132.1	7	other
AAB86133.1	7	other
AAB86136.1	2	other
AAB86137.1	1	other
AAB86138.1	2	other
AAB86141.1	1	other
AAB86143.1	5	other
AAB86144.1	5	other
AAB86145.1	5	other
AAB86146.1	5	other
AAB86147.1	1	other
AAB86148.1	7	other
AAB86149.1	7	other
AAB86150.1	7	other
AAB86151.1	7	other
AAB86152.1	7	other
AAB86153.1	7	other
AAB86154.1	7	other
AAB86155.1	3	other
AAB86156.1	3	other
AAB86157.1	3	other
AAB86158.1	1	other
AAB86161.1	5	other
AAB86162.1	5	other
AAB86164.1	2	other
AAB86165.1	2	other
AAB86166.1	1	other
AAB86167.1	1	other
AAB86168.1	1	NAP
AAB86169.1	2	other
AAB86170.1	2	other
AAB86171.1	1	other
AAB86173.1	1	other
AAB86174.1	2	other
AAB86175.1	2	other
AAB86176.1	4	other
AAB86178.1	4	other
AAB86180.1	7	other
AAB86181.1	7	other
AAB86182.1	7	other
AAB86183.1	7	other
AAB86184.1	7	other
AAB86185.1	7	other
AAB86186.1	7	other
AAB86190.1	5	other
AAB86192.1	3	other
AAB86194.1	2	TF
AAB86197.1	8	other
AAB86198.1	8	other
AAB86201.1	8	other
AAB86202.1	8	other
AAB86204.1	8	other
AAB86205.1	6	other
AAB86206.1	6	other
AAB86207.1	6	other
AAB86208.1	6	other
AAB86209.1	6	other
AAB86210.1	6	other
AAB86211.1	1	other
AAB86212.1	6	other
AAB86213.1	6	other
AAB86214.1	6	other
AAB86215.1	6	other
AAB86217.1	6	other
AAB86219.1	3	other
AAB86221.1	3	other
AAB86222.1	1	other
AAB86223.1	6	other
AAB86224.1	6	other
AAB86228.1	6	other
AAB86230.1	2	other
AAB86231.1	1	other
AAB86232.1	6	other
AAB86233.1	6	other
AAB86234.1	6	other
AAB86235.1	6	other
AAB86236.1	6	other
AAB86238.1	1	other
AAB86239.1	2	other
AAB86240.1	2	other
AAB86249.1	3	other
AAB86255.1	4	other
AAB86256.1	4	other
AAB86257.1	4	other
AAB86258.1	4	other
AAB86259.1	2	other
AAB86261.1	2	TF
AAB86264.1	2	other
AAB86265.1	2	other
AAB86272.1	1	other
AAB86273.1	3	other
AAB86280.1	3	other
AAB86282.1	1	other
AAB86283.1	1	other
AAB86284.1	1	other
AAB86285.1	2	other
AAB86286.1	2	other
AAB86287.1	3	other
AAB86290.1	1	other
AAB86292.1	1	other
AAB86293.1	1	other
AAB86294.1	4	other
AAB86295.1	4	other
AAB86296.1	4	other
AAB86297.1	4	other
AAB86298.1	1	other
AAB86299.1	1	other
AAB86300.1	3	other
AAB86301.1	3	other
AAB86302.1	3	other
AAB86303.1	3	other
AAB86304.1	3	other
AAB86305.1	3	other
AAB86306.1	2	other
AAB86308.1	1	other
AAB86312.1	5	other
AAB86313.1	5	other
AAB86314.1	5	other
AAB86316.1	5	other
AAB86318.1	3	other
AAB86319.1	3	other
AAB86320.1	2	other
AAB86321.1	2	other
AAB86322.1	2	other
AAB86323.1	2	other
AAB86324.1	1	other
AAB86325.1	1	other
AAB86326.1	1	other
AAB86327.1	1	other
AAB86329.1	2	other
AAB86330.1	9	other
AAB86331.1	9	other
AAB86332.1	9	other
AAB86333.1	9	other
AAB86334.1	9	other
AAB86335.1	9	other
AAB86336.1	9	other
AAB86337.1	9	other
AAB86338.1	9	other
AAB86339.1	1	other
AAB86340.1	1	other
AAB86342.1	1	other
AAB86343.1	1	other
AAB86344.1	2	other
AAB86345.1	2	other
AAB86346.1	3	other
AAB86347.1	3	other
AAB86348.1	3	other
AAB86349.1	2	other
AAB86350.1	2	other
AAB86353.1	3	other
AAB86354.1	3	other
AAB86355.1	3	other
AAB86356.1	2	other
AAB86357.1	2	other
AAB86358.1	1	other
AAB86360.1	2	other
AAB86361.1	5	other
AAB86362.1	5	other
AAB86363.1	5	other
AAB86364.1	5	other
AAB86367.1	1	other
AAB86369.1	1	other
AAB86370.1	2	other
AAB86372.1	1	other
AAB86373.1	3	other
AAB86374.1	3	other
AAB86375.1	3	other
AAB86376.1	2	other
AAB86377.1	2	other
AAB88915.1	1	other
AAB88916.1	1	other
AAB88917.1	1	other
AAB88918.1	2	other
AAB88919.1	2	other
AAB88921.1	2	other
AAB88922.1	2	other
AAB88923.1	2	other
AAB88928.1	2	other
AAB88930.1	1	other
AAB88931.1	3	other
AAB88932.1	3	other
AAB88934.1	3	other
AAB88935.1	3	other
AAB88936.1	4	other
AAB88937.1	4	other
AAB88938.1	4	other
AAB88940.1	3	other
AAB88941.1	3	other
AAB88944.1	3	other
AAB88945.1	3	TF
AAB88947.1	1	other
AAB88953.1	3	other
AAB88960.1	3	other
AAB88962.1	3	other
AAB88964.1	1	other
AAB88965.1	8	other
AAB88966.1	8	other
AAB88969.1	3	other
AAB88970.1	8	other
AAB88971.1	8	other
AAB88972.1	8	other
AAB88973.1	8	other
AAB88974.1	1	other
AAB88977.1	2	other
AAB88980.1	8	other
AAB88982.1	8	other
AAB88983.1	2	other
AAB88984.1	1	other
AAB88985.1	1	other
AAB88987.1	2	other
AAB88988.1	5	other
AAB88989.1	5	other
AAB88990.1	5	TF
AAB88994.1	2	other
AAB88995.1	1	TF
AAB88997.1	1	other
AAB88999.1	2	other
AAB89000.1	4	other
AAB89001.1	4	other
AAB89002.1	4	other
AAB89004.1	1	other
AAB89005.1	4	other
AAB89006.1	4	other
AAB89009.1	2	other
AAB89010.1	4	other
AAB89011.1	5	other
AAB89012.1	5	other
AAB89013.1	5	other
AAB89014.1	1	other
AAB89015.1	1	other
AAB89017.1	5	other
AAB89018.1	1	other
AAB89019.1	5	other
AAB89025.1	1	other
AAB89026.1	1	other
AAB89027.1	1	other
AAB89028.1	1	other
AAB89032.1	2	other
AAB89034.1	5	other
AAB89035.1	5	other
AAB89036.1	5	other
AAB89037.1	5	other
AAB89040.1	5	other
AAB89041.1	2	other
AAB89043.1	1	other
AAB89045.1	2	other
AAB89046.1	2	other
AAB89048.1	3	other
AAB89052.1	2	other
AAB89057.1	3	other
AAB89058.1	3	other
AAB89059.1	3	other
AAB89060.1	1	other
AAB89061.1	2	other
AAB89062.1	2	other
AAB89063.1	3	other
AAB89066.1	5	other
AAB89067.1	5	other
AAB89071.1	2	other
AAB89073.1	1	other
AAB89078.1	3	other
AAB89082.1	3	other
AAB89083.1	8	other
AAB89084.1	8	other
AAB89085.1	8	other
AAB89086.1	8	other
AAB89087.1	1	other
AAB89093.1	3	other
AAB89100.1	8	other
AAB89103.1	1	other
AAB89104.1	1	other
AAB89105.1	2	other
AAB89106.1	2	other
AAB89108.1	2	other
AAB89113.1	2	other
AAB89115.1	5	other
AAB89121.1	2	other
AAB89123.1	3	other
AAB89124.1	2	other
AAB89130.1	3	other
AAB89133.1	2	TF
AAB89134.1	2	other
AAB89135.1	6	other
AAB89137.1	6	other
AAB89140.1	3	other
AAB89141.1	3	other
AAB89142.1	3	TF
AAB89154.1	6	other
AAB89157.1	1	other
AAB89158.1	2	other
AAB89160.1	2	other
AAB89165.1	2	other
AAB89166.1	3	other
AAB89167.1	6	other
AAB89168.1	6	other
AAB89169.1	6	other
AAB89171.1	6	other
AAB89174.1	9	other
AAB89175.1	9	other
AAB89176.1	9	other
AAB89177.1	1	other
AAB89184.1	1	other
AAB89185.1	1	other
AAB89186.1	12	other
AAB89187.1	12	TF
AAB89188.1	12	other
AAB89189.1	12	other
AAB89190.1	12	other
AAB89191.1	12	other
AAB89193.1	2	other
AAB89194.1	2	other
AAB89196.1	5	other
AAB89198.1	4	other
AAB89199.1	4	other
AAB89201.1	4	other
AAB89203.1	4	other
AAB89204.1	4	other
AAB89205.1	12	other
AAB89206.1	12	other
AAB89208.1	12	other
AAB89209.1	12	other
AAB89210.1	5	other
AAB89212.1	4	other
AAB89213.1	1	other
AAB89216.1	2	other
AAB89217.1	1	other
AAB89219.1	2	other
AAB89220.1	1	other
AAB89223.1	1	other
AAB89224.1	1	other
AAB89225.1	2	other
AAB89226.1	2	other
AAB89227.1	4	other
AAB89230.1	4	other
AAB89231.1	7	other
AAB89237.1	4	other
AAB89238.1	1	other
AAB89239.1	4	other
AAB89241.1	1	other
AAB89242.1	4	other
AAB89243.1	7	other
AAB89245.1	2	other
AAB89247.1	3	other
AAB89248.1	3	other
AAB89249.1	3	other
AAB89250.1	2	other
AAB89251.1	4	other
AAB89252.1	4	other
AAB89254.1	4	other
AAB89256.1	4	other
AAB89257.1	2	other
AAB89258.1	1	other
AAB89261.1	1	other
AAB89262.1	1	other
AAB89269.1	1	other
AAB89271.1	5	other
AAB89272.1	5	other
AAB89274.1	5	other
AAB89276.1	3	TF
AAB89277.1	3	other
AAB89278.1	2	other
AAB89279.1	2	other
AAB89280.1	1	other
AAB89281.1	2	other
AAB89283.1	2	other
AAB89284.1	2	other
AAB89285.1	2	other
AAB89286.1	1	other
AAB89288.1	3	other
AAB89289.1	1	other
AAB89290.1	1	other
AAB89292.1	2	other
AAB89294.1	3	other
AAB89296.1	4	other
AAB89297.1	4	other
AAB89298.1	4	other
AAB89299.1	4	NAP
AAB89300.1	1	other
AAB89301.1	1	other
AAB89303.1	4	other
AAB89306.1	1	other
AAB89310.1	2	other
AAB89311.1	2	other
AAB89317.1	1	other
AAB89319.1	2	other
AAB89320.1	1	other
AAB89324.1	4	other
AAB89325.1	4	other
AAB89326.1	4	other
AAB89327.1	4	other
AAB89329.1	28	other
AAB89330.1	28	other
AAB89331.1	28	other
AAB89332.1	28	other
AAB89333.1	28	other
AAB89334.1	28	other
AAB89335.1	28	other
AAB89336.1	28	other
AAB89337.1	28	other
AAB89338.1	28	other
AAB89339.1	28	other
AAB89340.1	28	other
AAB89341.1	28	other
AAB89342.1	28	other
AAB89343.1	28	other
AAB89344.1	28	other
AAB89345.1	28	other
AAB89346.1	28	other
AAB89347.1	28	other
AAB89349.1	28	other
AAB89350.1	2	other
AAB89351.1	2	other
AAB89352.1	28	other
AAB89353.1	28	other
AAB89354.1	28	other
AAB89355.1	28	other
AAB89356.1	28	other
AAB89357.1	28	other
AAB89358.1	28	other
AAB89360.1	13	other
AAB89361.1	13	other
AAB89362.1	13	other
AAB89363.1	13	other
AAB89364.1	13	other
AAB89365.1	13	other
AAB89366.1	13	other
AAB89367.1	13	other
AAB89370.1	13	other
AAB89371.1	13	other
AAB89372.1	13	other
AAB89377.1	7	TF
AAB89382.1	7	other
AAB89383.1	7	other
AAB89384.1	7	other
AAB89385.1	7	other
AAB89387.1	9	other
AAB89389.1	9	other
AAB89390.1	9	other
AAB89396.1	9	other
AAB89400.1	1	other
AAB89402.1	3	other
AAB89403.1	3	other
AAB89412.1	3	other
AAB89413.1	3	other
AAB89416.1	2	other
AAB89418.1	1	other
AAB89419.1	9	other
AAB89420.1	9	other
AAB89421.1	9	other
AAB89423.1	9	other
AAB89424.1	9	other
AAB89427.1	9	other
AAB89428.1	1	TF
AAB89434.1	1	other
AAB89437.1	4	other
AAB89440.1	3	other
AAB89443.1	3	other
AAB89444.1	3	other
AAB89445.1	3	other
AAB89448.1	2	other
AAB89450.1	2	other
AAB89451.1	3	other
AAB89453.1	1	TF
AAB89454.1	2	other
AAB89455.1	1	other
AAB89456.1	1	other
AAB89457.1	3	other
AAB89459.1	5	other
AAB89460.1	5	TF
AAB89461.1	5	other
AAB89464.1	7	other
AAB89465.1	7	other
AAB89466.1	7	other
AAB89468.1	5	other
AAB89471.1	7	other
AAB89472.1	2	other
AAB89474.1	1	other
AAB89475.1	1	other
AAB89477.1	7	other
AAB89478.1	7	other
AAB89480.1	7	other
AAB89484.1	1	other
AAB89485.1	1	other
AAB89486.1	2	other
AAB89489.1	2	other
AAB89490.1	1	other
AAB89491.1	2	other
AAB89497.1	5	other
AAB89498.1	5	other
AAB89499.1	5	other
AAB89504.1	2	other
AAB89508.1	2	TF
AAB89509.1	1	other
AAB89510.1	1	other
AAB89513.1	2	other
AAB89515.1	4	other
AAB89516.1	4	other
AAB89517.1	3	other
AAB89518.1	4	other
AAB89519.1	1	other
AAB89520.1	1	other
AAB89522.1	4	other
AAB89523.1	3	other
AAB89524.1	3	other
AAB89525.1	2	other
AAB89527.1	3	other
AAB89529.1	3	other
AAB89531.1	4	other
AAB89532.1	4	other
AAB89533.1	1	other
AAB89536.1	2	other
AAB89538.1	4	other
AAB89541.1	4	other
AAB89546.1	1	other
AAB89547.1	5	other
AAB89548.1	5	other
AAB89549.1	5	other
AAB89550.1	5	other
AAB89553.1	4	other
AAB89554.1	1	other
AAB89555.1	1	other
AAB89564.1	5	other
AAB89565.1	5	other
AAB89568.1	1	other
AAB89571.1	2	other
AAB89573.1	1	other
AAB89576.1	1	other
AAB89577.1	3	other
AAB89578.1	3	other
AAB89579.1	4	other
AAB89580.1	4	other
AAB89581.1	4	other
AAB89583.1	2	other
AAB89584.1	1	other
AAB89585.1	3	other
AAB89586.1	4	other
AAB89592.1	9	other
AAB89593.1	9	other
AAB89596.1	9	other
AAB89597.1	9	other
AAB89598.1	9	other
AAB89599.1	9	other
AAB89600.1	2	other
AAB89603.1	4	other
AAB89604.1	4	other
AAB89607.1	9	other
AAB89608.1	4	other
AAB89617.1	3	other
AAB89620.1	3	other
AAB89621.1	3	TF
AAB89628.1	1	other
AAB89630.1	2	other
AAB89632.1	1	other
AAB89633.1	2	other
AAB89634.1	2	other
AAB89635.1	1	other
AAB89636.1	2	other
AAB89637.1	1	other
AAB89640.1	2	other
AAB89643.1	4	other
AAB89644.1	4	other
AAB89645.1	7	other
AAB89646.1	7	other
AAB89649.1	7	other
AAB89650.1	7	other
AAB89652.1	5	other
AAB89653.1	5	other
AAB89654.1	5	other
AAB89663.1	1	other
AAB89666.1	2	other
AAB89671.1	2	other
AAB89674.1	2	other
AAB89681.1	2	other
AAB89682.1	1	other
AAB89685.1	3	other
AAB89686.1	2	other
AAB89690.1	3	other
AAB89691.1	1	other
AAB89692.1	2	other
AAB89695.1	2	other
AAB89696.1	1	other
AAB89697.1	1	other
AAB89699.1	3	other
AAB89702.1	3	other
AAB89703.1	2	TF
AAB89706.1	2	other
AAB89707.1	2	other
AAB89710.1	2	other
AAB89711.1	2	other
AAB89713.1	3	other
AAB89715.1	1	other
AAB89717.1	4	other
AAB89718.1	4	other
AAB89719.1	4	other
AAB89724.1	2	other
AAB89725.1	1	other
AAB89726.1	5	other
AAB89728.1	5	other
AAB89731.1	4	other
AAB89732.1	5	other
AAB89733.1	2	other
AAB89736.1	5	other
AAB89738.1	2	other
AAB89741.1	5	other
AAB89743.1	2	other
AAB89744.1	3	other
AAB89745.1	1	other
AAB89746.1	3	other
AAB89747.1	3	other
AAB89748.1	3	other
AAB89749.1	3	other
AAB89750.1	3	other
AAB89751.1	1	NAP
AAB89752.1	4	other
AAB89754.1	4	other
AAB89755.1	4	other
AAB89756.1	3	other
AAB89759.1	1	other
AAB89760.1	4	other
AAB89761.1	4	other
AAB89762.1	1	other
AAB89769.1	1	other
AAB89776.1	2	other
AAB89786.1	2	other
AAB89792.1	1	other
AAB89794.1	2	other
AAB89796.1	2	other
AAB89797.1	2	other
AAB89798.1	1	other
AAB89803.1	2	other
AAB89804.1	2	other
AAB89805.1	1	other
AAB89806.1	7	other
AAB89807.1	7	other
AAB89808.1	7	other
AAB89809.1	7	other
AAB89810.1	3	other
AAB89811.1	3	other
AAB89816.1	7	other
AAB89821.1	2	other
AAB89822.1	2	other
AAB89823.1	3	other
AAB89824.1	3	other
AAB89825.1	3	other
AAB89829.1	5	other
AAB89830.1	5	other
AAB89831.1	5	other
AAB89832.1	2	other
AAB89833.1	2	other
AAB89835.1	5	other
AAB89836.1	5	other
AAB89839.1	3	other
AAB89840.1	7	other
AAB89842.1	7	other
AAB89844.1	7	TF
AAB89845.1	7	other
AAB89846.1	1	other
AAB89849.1	7	other
AAB89852.1	5	other
AAB89854.1	3	other
AAB89855.1	3	other
AAB89856.1	3	other
AAB89860.1	1	other
AAB89861.1	1	other
AAB89874.1	4	other
AAB89877.1	2	other
AAB89881.1	1	other
AAB89884.1	9	other
AAB89885.1	9	other
AAB89886.1	9	other
AAB89891.1	1	other
AAB89894.1	9	other
AAB89898.1	1	other
AAB89901.1	2	other
AAB89902.1	5	other
AAB89903.1	5	other
AAB89904.1	5	other
AAB89905.1	5	other
AAB89907.1	2	other
AAB89910.1	2	other
AAB89911.1	3	other
AAB89914.1	3	other
AAB89915.1	2	other
AAB89917.1	2	other
AAB89918.1	2	other
AAB89923.1	2	other
AAB89924.1	2	other
AAB89925.1	2	other
AAB89926.1	2	other
AAB89927.1	2	other
AAB89930.1	1	other
AAB89931.1	2	other
AAB89933.1	1	other
AAB89943.1	2	other
AAB89944.1	2	other
AAB89947.1	1	other
AAB89948.1	3	other
AAB89949.1	3	other
AAB89950.1	3	TF
AAB89952.1	4	other
AAB89955.1	5	other
AAB89956.1	5	other
AAB89957.1	5	other
AAB89958.1	1	other
AAB89961.1	3	other
AAB89962.1	5	other
AAB89963.1	5	other
AAB89966.1	3	other
AAB89967.1	3	other
AAB89968.1	1	other
AAB89969.1	7	other
AAB89970.1	7	other
AAB89971.1	7	other
AAB89972.1	7	other
AAB89973.1	7	other
AAB89975.1	3	other
AAB89979.1	1	other
AAB89980.1	3	other
AAB89981.1	3	other
AAB89983.1	6	other
AAB89986.1	6	other
AAB89987.1	6	other
AAB89988.1	6	other
AAB89991.1	1	TF
AAB89993.1	1	other
AAB89994.1	5	other
AAB89995.1	5	other
AAB89999.1	5	other
AAB90000.1	5	other
AAB90001.1	5	other
AAB90002.1	5	other
AAB90005.1	5	other
AAB90006.1	1	other
AAB90007.1	1	other
AAB90008.1	1	other
AAB90009.1	4	other
AAB90010.1	4	other
AAB90012.1	4	other
AAB90016.1	1	other
AAB90020.1	9	other
AAB90021.1	9	other
AAB90022.1	9	other
AAB90025.1	9	other
AAB90026.1	6	other
AAB90028.1	6	other
AAB90029.1	6	other
AAB90030.1	2	other
AAB90031.1	2	other
AAB90032.1	3	other
AAB90035.1	6	other
AAB90044.1	8	other
AAB90050.1	8	other
AAB90051.1	8	other
AAB90053.1	8	other
AAB90055.1	8	other
AAB90057.1	2	other
AAB90058.1	2	other
AAB90059.1	6	other
AAB90060.1	6	other
AAB90061.1	6	other
AAB90063.1	6	other
AAB90064.1	6	other
AAB90066.1	8	other
AAB90067.1	3	other
AAB90072.1	14	other
AAB90073.1	14	other
AAB90074.1	14	other
AAB90075.1	14	other
AAB90076.1	14	other
AAB90078.1	14	other
AAB90079.1	14	other
AAB90080.1	14	other
AAB90082.1	1	other
AAB90089.1	1	other
AAB90091.1	2	other
AAB90092.1	1	other
AAB90093.1	1	other
AAB90094.1	1	other
AAB90095.1	1	TF
AAB90096.1	1	other
AAB90098.1	2	other
AAB90100.1	3	other
AAB90101.1	3	other
AAB90104.1	2	other
AAB90105.1	2	other
AAB90106.1	5	other
AAB90107.1	5	other
AAB90109.1	5	other
AAB90110.1	5	other
AAB90111.1	8	other
AAB90112.1	8	other
AAB90113.1	8	other
AAB90114.1	8	other
AAB90116.1	1	other
AAB90119.1	8	other
AAB90120.1	8	other
AAB90121.1	8	other
AAB90125.1	3	TF
AAB90126.1	6	other
AAB90127.1	6	other
AAB90128.1	6	other
AAB90130.1	4	other
AAB90131.1	4	other
AAB90134.1	7	other
AAB90135.1	7	other
AAB90136.1	7	other
AAB90137.1	6	other
AAB90138.1	6	other
AAB90142.1	1	other
AAB90143.1	4	other
AAB90146.1	7	other
AAB90147.1	4	other
AAB90149.1	4	other
AAB90151.1	6	other
AAB90155.1	6	other
AAB90156.1	4	other
AAB90157.1	6	other
AAB90161.1	1	other
AAB90162.1	6	other
AAB90163.1	2	other
AAB90170.1	1	other
AAB90171.1	1	other
AAB90173.1	2	NAP
AAB90174.1	2	other
AAB90177.1	2	other
AAB90178.1	2	other
AAB90179.1	1	other
AAB90182.1	1	other
AAB90195.1	10	other
AAB90198.1	9	other
AAB90200.1	9	other
AAB90209.1	2	other
AAB90210.1	4	other
AAB90211.1	4	other
AAB90212.1	4	other
AAB90213.1	4	other
AAB90214.1	3	other
AAB90215.1	3	other
AAB90217.1	1	other
AAB90218.1	1	other
AAB90219.1	1	other
AAB90220.1	1	other
AAB90222.1	2	other
AAB90223.1	4	other
AAB90225.1	4	other
AAB90227.1	4	other
AAB90229.1	2	other
AAB90230.1	4	other
AAB90238.1	3	other
AAB90239.1	1	other
AAB90241.1	1	other
AAB90242.1	3	other
AAB90243.1	1	TF
AAB90244.1	3	other
AAB90245.1	3	other
AAB90246.1	3	other
AAB90248.1	1	other
AAB90251.1	1	other
AAB90252.1	2	other
AAB90255.1	2	other
AAB90256.1	5	other
AAB90257.1	5	other
AAB90265.1	5	other
AAB90267.1	4	other
AAB90268.1	4	other
AAB90269.1	4	other
AAB90270.1	4	other
AAB90272.1	2	other
AAB90275.1	11	other
AAB90276.1	11	other
AAB90277.1	11	other
AAB90278.1	11	other
AAB90279.1	11	other
AAB90281.1	11	other
AAB90286.1	1	other
AAB90287.1	5	other
AAB90288.1	5	other
AAB90289.1	5	other
AAB90290.1	5	other
AAB90291.1	5	other
AAB90292.1	2	other
AAB90294.1	3	other
AAB90297.1	3	other
AAB90298.1	3	other
AAB90299.1	1	other
AAB90300.1	10	other
AAB90301.1	10	other
AAB90302.1	10	other
AAB90303.1	10	other
AAB90305.1	10	other
AAB90306.1	10	other
AAB90307.1	10	other
AAB90308.1	10	other
AAB90309.1	2	other
AAB90310.1	2	other
AAB90311.1	10	other
AAB90312.1	1	other
AAB90313.1	2	other
AAB90314.1	2	other
AAB90315.1	3	other
AAB90316.1	1	other
AAB90318.1	5	other
AAB90319.1	5	other
AAB90320.1	5	other
AAB90321.1	5	other
AAB90322.1	1	other
AAB90324.1	5	other
AAB90326.1	2	other
AAB90329.1	1	other
AAB90330.1	5	other
AAB90331.1	5	other
AAB90334.1	3	other
AAB90336.1	6	other
AAB90338.1	6	other
AAB90339.1	6	other
AAB90340.1	5	other
AAB90344.1	6	other
AAB90346.1	1	other
AAB90348.1	1	other
AAB90351.1	4	other
AAB90355.1	4	other
AAB90357.1	2	other
AAB90358.1	2	other
AAB90359.1	2	other
AAB90360.1	2	other
AAB90363.1	1	other
AAB90364.1	2	other
AAB90365.1	1	other
AAB90366.1	3	other
AAB90367.1	11	other
AAB90368.1	11	other
AAB90369.1	11	other
AAB90370.1	11	other
AAB90372.1	11	other
AAB90374.1	3	other
AAB90381.1	1	other
AAB90383.1	5	other
AAB90384.1	5	other
AAB90385.1	5	other
AAB90386.1	5	other
AAB90387.1	1	other
AAB90388.1	4	other
AAB90389.1	4	other
AAB90390.1	4	other
AAB90393.1	2	other
AAB90395.1	5	other
AAB90398.1	1	other
AAB90399.1	1	other
AAB90401.1	3	other
AAB90402.1	3	other
AAB90404.1	2	other
AAB90406.1	7	other
AAB90407.1	7	other
AAB90408.1	2	other
[truncated: 23,512 more rows]
