# Supplementary material for: Growth temperature and chromatinization in archaea
Source: Nat Microbiol. 2022 Oct 20;7(11):1932–42. doi: 10.1038/s41564-022-01245-2 (PMC7613761; doi:10.1038/s41564-022-01245-2)
Supplement: Supplementary file 4 — Contains source data for supplementary figures. [file 41564_2022_1245_MOESM4_ESM.zip › Supplementary_Data/SourceData_F_S10B.xlsx]

## Sheet: SourceData_F_S10B
ID	NormInt	Specie	Type
CAP13457.1	0.000363185	Halobacterium salinarium	TF
CAP14006.1	0.000188645	Halobacterium salinarium	TF
CAP13458.1	0.00714135	Halobacterium salinarium	TF
CAP12994.1	0.000453919	Halobacterium salinarium	TF
CAP13012.1	0.028045	Halobacterium salinarium	Histone
CAP13025.1	0.00514807	Halobacterium salinarium	TF
CAP13033.1	0.000838778	Halobacterium salinarium	TF
CAP13107.1	0.110997	Halobacterium salinarium	TF
CAP13263.1	0.000469252	Halobacterium salinarium	TF
CAP13318.1	0.00157381	Halobacterium salinarium	TF
CAP13324.1	0.0188634	Halobacterium salinarium	TF
CAP13368.1	0.00110476	Halobacterium salinarium	TF
CAP13448.2	0.000808023	Halobacterium salinarium	TF
CAP13474.1	0.0318672	Halobacterium salinarium	TF
CAP13495.1	0.0373868	Halobacterium salinarium	TF
CAP13558.1	0.00098342	Halobacterium salinarium	TF
CAP13571.1	0.00219333	Halobacterium salinarium	TF
CAP13591.1	0.00928745	Halobacterium salinarium	TF
CAP13601.1	0.280657	Halobacterium salinarium	TF
CAP13716.1	0.0445242	Halobacterium salinarium	TF
CAP13789.1	0.00265218	Halobacterium salinarium	TF
CAP13832.1	0.00439573	Halobacterium salinarium	TF
CAP13879.1	0.0157672	Halobacterium salinarium	TF
CAP13917.1	0.00819619	Halobacterium salinarium	TF
CAP13966.1	0.0103317	Halobacterium salinarium	TF
CAP13986.1	0.0189284	Halobacterium salinarium	TF
CAP14024.1	0.0305513	Halobacterium salinarium	TF
CAP14074.1	0.00156473	Halobacterium salinarium	TF
CAP14119.2	0.00551908	Halobacterium salinarium	TF
CAP14166.1	0.00783207	Halobacterium salinarium	TF
CAP14321.1	0.0103501	Halobacterium salinarium	TF
CAP14342.1	0.00156417	Halobacterium salinarium	TF
CAP14407.1	0.116117	Halobacterium salinarium	TF
CAP14409.1	0.00581257	Halobacterium salinarium	TF
CAP14473.1	0.317876	Halobacterium salinarium	TF
CAP14481.1	0.00380915	Halobacterium salinarium	TF
CAP14536.1	0.0452625	Halobacterium salinarium	TF
CAP14597.1	0.0200398	Halobacterium salinarium	TF
CAP14604.1	0.00769538	Halobacterium salinarium	TF
CAP14653.1	0.000333982	Halobacterium salinarium	TF
CAP15010.1	0.0528431	Halobacterium salinarium	TF
CAP15021.1	0.00156882	Halobacterium salinarium	TF
CAP15039.1	0.000709373	Halobacterium salinarium	TF
CAP15533.2	0.00155106	Halobacterium salinarium	TF
CAP15534.1	0.0024388	Halobacterium salinarium	TF
CAP15557.1	0.0116117	Halobacterium salinarium	TF
AKB56216.1	0.000237847	Methanosarcina barkeri	TF
AKB55971.1	0.000320689	Methanosarcina barkeri	TF
AKB53261.1	0.000846286	Methanosarcina barkeri	TF
AKB53361.1	0.00281869	Methanosarcina barkeri	TF
AKB54966.1	0.00014701	Methanosarcina barkeri	TF
AKB55066.1	0.00785294	Methanosarcina barkeri	TF
AKB55331.1	0.000164055	Methanosarcina barkeri	TF
AKB56076.1	0.226484	Methanosarcina barkeri	TF
AKB56101.1	0.0226632	Methanosarcina barkeri	TF
AKB55265.1	0.0206907	Methanosarcina barkeri	TF
AKB53863.1	0	Methanosarcina barkeri	TF
AKB53848.1	0.036186	Methanosarcina barkeri	TF
AKB53365.1	0.00144223	Methanosarcina barkeri	TF
AKB53083.1	0.00134157	Methanosarcina barkeri	TF
AKB56020.1	0.0171487	Methanosarcina barkeri	TF
AKB53962.1	0.00051336	Methanosarcina barkeri	TF
AKB54708.1	0.000403612	Methanosarcina barkeri	TF
AKB54648.1	0	Methanosarcina barkeri	TF
AKB55427.1	0.0109491	Methanosarcina barkeri	TF
AKB55873.1	0.0505314	Methanosarcina barkeri	Histone
AKB56499.1	0.000598778	Methanosarcina barkeri	TF
AKB53269.1	0.00655239	Methanosarcina barkeri	TF
AKB53957.1	0.00169924	Methanosarcina barkeri	TF
AKB53912.1	0.000587292	Methanosarcina barkeri	TF
AKB54519.1	0.00200289	Methanosarcina barkeri	TF
AKB54579.1	0	Methanosarcina barkeri	TF
AKB54987.1	0.000429977	Methanosarcina barkeri	TF
AKB55970.1	0.00172034	Methanosarcina barkeri	TF
AKB55463.1	0.021842	Methanosarcina barkeri	TF
AKB55462.1	0.059873	Methanosarcina barkeri	TF
AKB56117.1	0.00529886	Methanosarcina barkeri	TF
AKB56467.1	0.0261029	Methanosarcina barkeri	TF
AKB56181.1	0.029464	Methanosarcina barkeri	TF
AKB55157.1	0.0014091	Methanosarcina barkeri	TF
CAP15689.1	0.00637444	Halobacterium salinarium	TF
CAP15143.1	0.00808499	Halobacterium salinarium	TF
CAP15726.1	0.00808499	Halobacterium salinarium	TF
AKB53966.1	0.000393216	Methanosarcina barkeri	TF
AKB53974.1	0.000393216	Methanosarcina barkeri	TF
AKB53753.1	0.00536865	Methanosarcina barkeri	TF
AKB55649.1	0.00536865	Methanosarcina barkeri	TF
ADD06615.1	0.0686216	Natrialba magadii	TF
ADD05093.1	0.0798353	Natrialba magadii	TF
ADD04528.2	0.0723355	Natrialba magadii	TF
ADD07095.1	0.0516602	Natrialba magadii	TF
ADD05197.1	0.0253422	Natrialba magadii	TF
ADD05859.1	0.0335253	Natrialba magadii	TF
ADD04885.1	0.0293675	Natrialba magadii	TF
ADD07219.1	0.0317088	Natrialba magadii	TF
ADD04525.1	0.0262859	Natrialba magadii	TF
ADD06459.1	0.0160672	Natrialba magadii	TF
ADD03895.1	0.0190473	Natrialba magadii	TF
ADD06656.1	0.0141072	Natrialba magadii	TF
ADD04397.1	0.0149588	Natrialba magadii	TF
ADD04190.1	0.0136355	Natrialba magadii	TF
ADD04602.1	0.00781137	Natrialba magadii	TF
ADD05038.1	0.00908278	Natrialba magadii	TF
ADD07584.2	0.00789832	Natrialba magadii	TF
ADD05083.1	0.00689003	Natrialba magadii	TF
ADD04306.1	0.00788379	Natrialba magadii	TF
ADD07481.1	0.00937002	Natrialba magadii	TF
ADD06285.1	0.00741851	Natrialba magadii	TF
ADD04285.1	0.0077895	Natrialba magadii	TF
ADD03902.1	0.00823224	Natrialba magadii	TF
ADD04408.1	0.0069179	Natrialba magadii	TF
ADD04546.1	0.00512361	Natrialba magadii	TF
ADD07164.1	0.00592734	Natrialba magadii	TF
ADD04392.1	0.00338447	Natrialba magadii	TF
ADD07549.1	0.00375865	Natrialba magadii	TF
ADD07213.1	0.00295451	Natrialba magadii	TF
ADD05817.1	0.00340517	Natrialba magadii	TF
ADD06966.1	0.000878539	Natrialba magadii	TF
ADD04418.1	0.00227825	Natrialba magadii	TF
ADD07504.1	0.00270444	Natrialba magadii	TF
ADD06664.1	0.0027752	Natrialba magadii	TF
ADD07449.1	0.002155	Natrialba magadii	TF
ADD03698.1	0.00121893	Natrialba magadii	TF
ADD07116.1	0.00183652	Natrialba magadii	TF
ADD07455.1	0.00188718	Natrialba magadii	TF
ADD04308.1	0.00123901	Natrialba magadii	TF
ADD04970.1	0.0017867	Natrialba magadii	TF
ADD06090.2	0.000676427	Natrialba magadii	TF
ADD06657.1	0.00029698	Natrialba magadii	TF
ADD04445.1	0.000955725	Natrialba magadii	TF
ADD06529.1	0.000365498	Natrialba magadii	TF
ADD07278.1	9.50564e-05	Natrialba magadii	TF
ADD04130.1	7.70616e-05	Natrialba magadii	TF
ADD06839.1	1.86656e-05	Natrialba magadii	TF
ADD03719.1	0	Natrialba magadii	TF
ADD04234.2	0	Natrialba magadii	TF
ADD04410.1	0	Natrialba magadii	TF
ADD04491.1	0	Natrialba magadii	TF
ADD05667.1	8.3724e-05	Natrialba magadii	TF
ADD05772.1	0	Natrialba magadii	Histone
ADD05989.1	0	Natrialba magadii	TF
ADD06066.1	0.00119311	Natrialba magadii	TF
ADD06144.1	0	Natrialba magadii	TF
ADD06466.1	0.00290646	Natrialba magadii	TF
ADD06747.1	0	Natrialba magadii	TF
ADD06904.1	0	Natrialba magadii	TF
ADD06914.1	0	Natrialba magadii	TF
ADD07078.1	0	Natrialba magadii	TF
ADD07181.1	0	Natrialba magadii	TF
ADD07229.1	0	Natrialba magadii	TF
ADD07294.1	0	Natrialba magadii	TF
ADD07385.1	0	Natrialba magadii	TF
ADD07614.1	0.000722101	Natrialba magadii	TF
ADD07629.1	0.000492225	Natrialba magadii	TF
ADD05822.1	0	Natrialba magadii	TF
ADD06560.1	0	Natrialba magadii	TF
ADE04502.1	0.720114	Haloferax volcanii	TF
ADE03043.1	0.222533	Haloferax volcanii	TF
ADE03093.1	0.0662404	Haloferax volcanii	TF
ADE03206.1	0.0602798	Haloferax volcanii	TF
ADE04171.1	0.0565288	Haloferax volcanii	TF
ADE01889.1	0.0546866	Haloferax volcanii	TF
ADE04808.1	0.0544175	Haloferax volcanii	TF
ADE02049.1	0.048736	Haloferax volcanii	TF
ADE05080.1	0.0498477	Haloferax volcanii	TF
ADE02875.1	0.045364	Haloferax volcanii	TF
ADE04545.1	0.0458751	Haloferax volcanii	Histone
ADE02033.1	0.0462278	Haloferax volcanii	TF
ADE05014.2	0.0468298	Haloferax volcanii	TF
ADE01514.1	0.0392081	Haloferax volcanii	TF
ADE01523.1	0.0393231	Haloferax volcanii	TF
ADE03619.1	0.0313502	Haloferax volcanii	TF
ADE04347.1	0.0422585	Haloferax volcanii	TF
ADE03970.1	0.0348832	Haloferax volcanii	TF
ADE04425.1	0.0348727	Haloferax volcanii	TF
ADE02909.1	0.0333399	Haloferax volcanii	TF
ADE01537.1	0.0245635	Haloferax volcanii	TF
ADE04666.1	0.0255227	Haloferax volcanii	TF
ADE02881.1	0.0210952	Haloferax volcanii	TF
ADE03767.1	0.0211697	Haloferax volcanii	TF
ADE04702.1	0.0255871	Haloferax volcanii	TF
ADE02791.1	0.0229526	Haloferax volcanii	TF
ADE01880.1	0.0236582	Haloferax volcanii	TF
ADE01972.1	0.0247024	Haloferax volcanii	TF
ADE01687.1	0.0182904	Haloferax volcanii	TF
ADE03925.1	0.0206321	Haloferax volcanii	TF
ADE04466.1	0.0198527	Haloferax volcanii	TF
ADE03201.1	0.0168424	Haloferax volcanii	TF
ADE01288.1	0.0171618	Haloferax volcanii	TF
ADE03572.1	0.0165187	Haloferax volcanii	TF
ADE04968.1	0.0158729	Haloferax volcanii	TF
ADE04286.1	0.0151761	Haloferax volcanii	TF
ADE04335.1	0.0168773	Haloferax volcanii	TF
ADE02776.1	0.0158429	Haloferax volcanii	TF
ADE04186.2	0.0154898	Haloferax volcanii	TF
ADE03413.1	0.0148434	Haloferax volcanii	TF
ADE01821.1	0.0136831	Haloferax volcanii	TF
ADE04459.1	0.0115183	Haloferax volcanii	TF
ADE01587.1	0.013012	Haloferax volcanii	TF
ADE02622.1	0.0127446	Haloferax volcanii	TF
ADE04103.1	0.012548	Haloferax volcanii	TF
ADE01909.1	0.0102718	Haloferax volcanii	TF
ADE04474.1	0.0103736	Haloferax volcanii	TF
ADE01890.1	0.0104044	Haloferax volcanii	TF
ADE02608.1	0.0089396	Haloferax volcanii	TF
ADE04332.1	0.0127736	Haloferax volcanii	TF
ADE02096.1	0.00914403	Haloferax volcanii	TF
ADE01608.1	0.00940787	Haloferax volcanii	TF
ADE02754.1	0.00725108	Haloferax volcanii	TF
ADE04463.1	0.00757722	Haloferax volcanii	TF
ADE01777.1	0.0120842	Haloferax volcanii	TF
ADE01752.1	0.0116808	Haloferax volcanii	TF
ADE04629.1	0.00678563	Haloferax volcanii	TF
ADE01920.1	0.00770674	Haloferax volcanii	TF
ADE03320.1	0.00606599	Haloferax volcanii	TF
ADE04318.1	0.00596248	Haloferax volcanii	TF
ADE04916.1	0.00536043	Haloferax volcanii	TF
ADE01307.1	0.00488796	Haloferax volcanii	TF
ADE04697.1	0.00495456	Haloferax volcanii	TF
ADE05271.1	0.00495872	Haloferax volcanii	TF
ADE03548.1	0.00490728	Haloferax volcanii	TF
ADE01693.1	0.00415191	Haloferax volcanii	TF
ADE02252.1	0.00367335	Haloferax volcanii	TF
ADE01845.1	0.00333943	Haloferax volcanii	TF
ADE01586.1	0.0030225	Haloferax volcanii	TF
ADE03514.1	0.00295089	Haloferax volcanii	TF
ADE03543.1	0.00262576	Haloferax volcanii	TF
ADE03389.1	0.00306492	Haloferax volcanii	TF
ADE02607.1	0.00304499	Haloferax volcanii	TF
ADE02562.1	0.00219706	Haloferax volcanii	TF
ADE01428.1	0.00240346	Haloferax volcanii	TF
ADE01538.1	0.00297791	Haloferax volcanii	TF
ADE04958.1	0.00291485	Haloferax volcanii	TF
ADE01628.1	0.00237843	Haloferax volcanii	TF
ADE01793.1	0.00246632	Haloferax volcanii	TF
ADE04801.1	0.00189248	Haloferax volcanii	TF
ADE01566.1	0.00183603	Haloferax volcanii	TF
ADE01624.1	0.00200067	Haloferax volcanii	TF
ADE05233.1	0.00160151	Haloferax volcanii	TF
ADE04819.1	0.00194496	Haloferax volcanii	TF
ADE02468.1	0.00116026	Haloferax volcanii	TF
ADE01617.1	0.000732518	Haloferax volcanii	TF
ADE01709.2	0.00074358	Haloferax volcanii	TF
ADE01807.1	0.000533231	Haloferax volcanii	TF
ADE02492.1	0.000249414	Haloferax volcanii	TF
ADE03706.1	0.000358579	Haloferax volcanii	TF
ADE04983.1	0.000526912	Haloferax volcanii	TF
ABX12423.1	1.06724	Nitrosopumilus^maritimus^SCM1	TF
ABX13658.1	0.352737	Nitrosopumilus^maritimus^SCM1	TF
ABX13420.1	0.183143	Nitrosopumilus^maritimus^SCM1	TF
ABX13381.1	0.113374	Nitrosopumilus^maritimus^SCM1	TF
ABX13693.1	0.030991	Nitrosopumilus^maritimus^SCM1	TF
ABX13188.1	0.023983	Nitrosopumilus^maritimus^SCM1	TF
ABX12014.1	0.0218027	Nitrosopumilus^maritimus^SCM1	TF
ABX12919.1	0.0218027	Nitrosopumilus^maritimus^SCM1	TF
ABX13483.1	0.0171307	Nitrosopumilus^maritimus^SCM1	TF
ABX12848.1	0.0160406	Nitrosopumilus^maritimus^SCM1	TF
ABX12279.1	0.0149504	Nitrosopumilus^maritimus^SCM1	TF
ABX13172.1	0.0137046	Nitrosopumilus^maritimus^SCM1	TF
ABX12772.1	0.0115243	Nitrosopumilus^maritimus^SCM1	TF
ABX13248.1	0.0115243	Nitrosopumilus^maritimus^SCM1	TF
ABX13079.1	0.0102784	Nitrosopumilus^maritimus^SCM1	TF
ABX12773.1	0.00918828	Nitrosopumilus^maritimus^SCM1	TF
ABX13519.1	0.00918828	Nitrosopumilus^maritimus^SCM1	TF
ABX13043.1	0.00685228	Nitrosopumilus^maritimus^SCM1	TF
ABX13328.1	0.00685228	Nitrosopumilus^maritimus^SCM1	Histone
ABX12153.1	0.00342614	Nitrosopumilus^maritimus^SCM1	TF
ABX12897.1	0.00342614	Nitrosopumilus^maritimus^SCM1	TF
ABX12949.1	0.00342614	Nitrosopumilus^maritimus^SCM1	TF
ABX12013.1	0.002336	Nitrosopumilus^maritimus^SCM1	TF
ABX12681.1	0.002336	Nitrosopumilus^maritimus^SCM1	TF
ABX12368.1	0.00109014	Nitrosopumilus^maritimus^SCM1	TF
