# Supplementary material for: Growth temperature and chromatinization in archaea
Source: Nat Microbiol. 2022 Oct 20;7(11):1932–42. doi: 10.1038/s41564-022-01245-2 (PMC7613761; doi:10.1038/s41564-022-01245-2)
Supplement: Supplementary file 4 — Contains source data for supplementary figures. [file 41564_2022_1245_MOESM4_ESM.zip › Supplementary_Data/SourceData_FigS12B_iii.xlsx]

## Sheet: SourceData_FigS12B_iii
	Archaeoglobus fulgidus	Archaeoglobus profundus	Ferroglobus placidus	Halobacterium salinarium	Haloferax volcanii	Mathanocaldococcus jannaschii	Methanomassiliicoccus luminyensis	Methanomethylophilus alvus	Methanopyrus kandleri	Methanosarcina barkeri	Methanothermobacter marburgensis	Methanothermobacter thermautotrophicus	Natrialba magadii	Nitrosopumilus maritimus SCM1	Picrophilus torridus	Sulfolobus acidocaldarius	Thermococcus kodakarensis KOD1	Thermoplasma acidophilum	Thermoplasma volcanium
Archaeoglobus fulgidus	1	0.825099	0.86097	0.56912	0.659297	0.734471	0.6806	0.683115	0.71911	0.666634	0.721818	0.738348	0.586314	0.589718	0.546376	0.606204	0.605792	0.615562	0.598637
Archaeoglobus profundus	0.825099	1	0.817586	0.59886	0.676921	0.758867	0.669767	0.665587	0.702181	0.665199	0.710301	0.716817	0.658087	0.581335	0.548856	0.603027	0.655471	0.598939	0.605036
Ferroglobus placidus	0.86097	0.817586	1	0.577231	0.655844	0.752348	0.607278	0.630715	0.695642	0.637809	0.692706	0.705037	0.626454	0.564686	0.544568	0.634249	0.589097	0.598495	0.589047
Halobacterium salinarium	0.56912	0.59886	0.577231	1	0.813881	0.539404	0.621884	0.597185	0.525324	0.525486	0.544966	0.543132	0.793645	0.604502	0.570654	0.582465	0.539802	0.557206	0.563253
Haloferax volcanii	0.659297	0.676921	0.655844	0.813881	1	0.592093	0.643331	0.677566	0.565619	0.584617	0.582539	0.57866	0.795791	0.633915	0.604841	0.582265	0.57439	0.608735	0.604627
Mathanocaldococcus jannaschii	0.734471	0.758867	0.752348	0.539404	0.592093	1	0.646245	0.675167	0.758429	0.695085	0.794492	0.792876	0.583201	0.587911	0.538507	0.601371	0.594768	0.565629	0.581692
Methanomassiliicoccus luminyensis	0.6806	0.669767	0.607278	0.621884	0.643331	0.646245	1	0.800006	0.635778	0.67252	0.648909	0.651691	0.612598	0.643078	0.563255	0.582451	0.569268	0.603807	0.586645
Methanomethylophilus alvus	0.683115	0.665587	0.630715	0.597185	0.677566	0.675167	0.800006	1	0.670557	0.6804	0.667171	0.671634	0.605691	0.603658	0.549192	0.545416	0.523276	0.586287	0.57557
Methanopyrus kandleri	0.71911	0.702181	0.695642	0.525324	0.565619	0.758429	0.635778	0.670557	1	0.663893	0.780703	0.775979	0.540081	0.553782	0.507703	0.564064	0.542486	0.527461	0.534157
Methanosarcina barkeri	0.666634	0.665199	0.637809	0.525486	0.584617	0.695085	0.67252	0.6804	0.663893	1	0.731325	0.716985	0.555721	0.577125	0.525538	0.529727	0.486681	0.543037	0.52607
Methanothermobacter marburgensis	0.721818	0.710301	0.692706	0.544966	0.582539	0.794492	0.648909	0.667171	0.780703	0.731325	1	0.953294	0.55574	0.589037	0.581754	0.592948	0.566578	0.577266	0.566177
Methanothermobacter thermautotrophicus	0.738348	0.716817	0.705037	0.543132	0.57866	0.792876	0.651691	0.671634	0.775979	0.716985	0.953294	1	0.554473	0.585042	0.569558	0.604961	0.554495	0.581686	0.571044
Natrialba magadii	0.586314	0.658087	0.626454	0.793645	0.795791	0.583201	0.612598	0.605691	0.540081	0.555721	0.55574	0.554473	1	0.623622	0.62646	0.616022	0.574401	0.638853	0.632026
Nitrosopumilus maritimus SCM1	0.589718	0.581335	0.564686	0.604502	0.633915	0.587911	0.643078	0.603658	0.553782	0.577125	0.589037	0.585042	0.623622	1	0.59243	0.61094	0.524038	0.590024	0.588954
Picrophilus torridus	0.546376	0.548856	0.544568	0.570654	0.604841	0.538507	0.563255	0.549192	0.507703	0.525538	0.581754	0.569558	0.62646	0.59243	1	0.639383	0.543827	0.786105	0.787137
Sulfolobus acidocaldarius	0.606204	0.603027	0.634249	0.582465	0.582265	0.601371	0.582451	0.545416	0.564064	0.529727	0.592948	0.604961	0.616022	0.61094	0.639383	1	0.595747	0.666326	0.652134
Thermococcus kodakarensis KOD1	0.605792	0.655471	0.589097	0.539802	0.57439	0.594768	0.569268	0.523276	0.542486	0.486681	0.566578	0.554495	0.574401	0.524038	0.543827	0.595747	1	0.579288	0.601255
Thermoplasma acidophilum	0.615562	0.598939	0.598495	0.557206	0.608735	0.565629	0.603807	0.586287	0.527461	0.543037	0.577266	0.581686	0.638853	0.590024	0.786105	0.666326	0.579288	1	0.908014
Thermoplasma volcanium	0.598637	0.605036	0.589047	0.563253	0.604627	0.581692	0.586645	0.57557	0.534157	0.52607	0.566177	0.571044	0.632026	0.588954	0.787137	0.652134	0.601255	0.908014	1
