# Supplementary material for: Growth temperature and chromatinization in archaea
Source: Nat Microbiol. 2022 Oct 20;7(11):1932–42. doi: 10.1038/s41564-022-01245-2 (PMC7613761; doi:10.1038/s41564-022-01245-2)
Supplement: Supplementary file 4 — Contains source data for supplementary figures. [file 41564_2022_1245_MOESM4_ESM.zip › Supplementary_Data/SourceData_F_S8.xlsx]

## Sheet: SourceData_F_S8
Specie	ID	NormInt
Ferroglobus placidus	ADC65873.1	0.0264434
Halobacterium sp	CAP14041.2	0.0627305
Haloferax volcanii	ADE02825.1	0.112769
Haloferax volcanii	ADE01731.1	0.0336716
Haloferax volcanii	ADE04369.1	0.0131313
Haloferax volcanii	ADE03089.2	0.00760845
Haloferax volcanii	ADE03663.1	0.0022673
Mathanocaldococcus jannaschii	AAB98416.1	0.00108313
Methanomassiliicoccus luminyensis	CAJE01000012.1-670	7.7e-05
Methanosarcina barkeri	AKB53365.1	0.00144223
Natrialba magadii	ADD03614.1	0.0638995
Natrialba magadii	ADD04732.1	0.00540539
Nitrosopumilus^maritimus^SCM1	ABX12014.1	0.0218027
Picrophilus torridus	AAT44108.1	0.0530353
Picrophilus torridus	AAT44039.1	0.0059681
Picrophilus torridus	AAT43161.1	0
Sulfolobus acidocaldicarius	AAY80508.1	0.00142674
Thermococcus^kodakarensis^KOD1	BAD84660.1	0.735854
Thermococcus^kodakarensis^KOD1	BAD85958.1	0.0330127
Thermoplasma acidophilum	CAC12019.1	0.0333668
Thermoplasma acidophilum	CAC11823.1	0.00438466
Thermoplasma acidophilum	CAC11281.1	0.0164272
Thermoplasma volcanium	BAB60316.1	0.0374283
Thermoplasma volcanium	BAB60144.1	0.235816
Thermoplasma volcanium	BAB59355.1	0.105125
