# Supplementary material for: Growth temperature and chromatinization in archaea
Source: Nat Microbiol. 2022 Oct 20;7(11):1932–42. doi: 10.1038/s41564-022-01245-2 (PMC7613761; doi:10.1038/s41564-022-01245-2)
Supplement: Supplementary file 4 — Contains source data for supplementary figures. [file 41564_2022_1245_MOESM4_ESM.zip › Supplementary_Data/SourceData_F_S16.xlsx]

## Sheet: SourceData_F_S16
Specie	PercentTSS	OGT_Manual	PercentNAPwCandidates
Archaeoglobus fulgidus	44.3404	85	2.93865
Archaeoglobus profundus	42.0182	85	5.38063
Ferroglobus placidus	42.0638	85	5.03822
Halobacterium salinarium	60.5463	37	0.384177
Haloferax volcanii	67.9137	45	1.05076
Mathanocaldococcus jannaschii	53.3702	80	1.7767
Methanomassiliicoccus luminyensis	61.0616	37	1.7301
Methanomethylophilus alvus	55.2415	37	0.138747
Methanopyrus kandleri	50.2582	98	2.15185
Methanosarcina barkeri	72.4099	35	0.545581
Methanothermobacter marburgensis	45.868	65	1.65589
Methanothermobacter thermautotrophicus	44.9556	65	2.24373
Natrialba magadii	73.9151	37	0.220962
Nitrosopumilus maritimus SCM1	56.9323	32	0.738489
Picrophilus torridus	49.4943	55	1.74191
Sulfolobus acidocaldarius	57.7211	80	2.80928
Thermococcus kodakarensis KOD1	48.1969	85	3.99115
Thermoplasma acidophilum	63.2131	55	1.27678
Thermoplasma volcanium	58.8571	60	3.35756
