# Supplementary material for: Growth temperature and chromatinization in archaea
Source: Nat Microbiol. 2022 Oct 20;7(11):1932–42. doi: 10.1038/s41564-022-01245-2 (PMC7613761; doi:10.1038/s41564-022-01245-2)
Supplement: Supplementary file 4 — Contains source data for supplementary figures. [file 41564_2022_1245_MOESM4_ESM.zip › Supplementary_Data/SourceData_F_S3A.xlsx]

## Sheet: SourceData_F_S3A
Specie	Protein_Count
Haloferax volcanii	2244
Natrialba magadii	2139
Methanosarcina barkeri	1831
Halobacterium salinarium	1770
Methanomassiliicoccus luminyensis	1738
Nitrosopumilus maritimus SCM1	1311
Archaeoglobus fulgidus	1261
Cuniculiplasma divulgatum	1261
Methanothermobacter marburgensis	1256
Ferroglobus placidus	1228
Methanomethylophilus alvus	1223
Methanothermobacter thermautotrophicus	1221
Thermococcus kodakarensis KOD1	1175
Mathanocaldococcus jannaschii	1164
Methanopyrus kandleri	1148
Archaeoglobus profundus	1106
Sulfolobus acidocaldicarius	1056
Thermoplasma volcanium	1056
Thermoplasma acidophilum	896
Picrophilus torridus	781
Thermoproteus tenax	491
Thermococcus litoralis	336
Haloarculamarismortui	282
Sulfolobus solfaticarius	251
Pyrococcus furiosus	249
Haloferax mediterranei	126
