# Supplementary material for: Growth temperature and chromatinization in archaea
Source: Nat Microbiol. 2022 Oct 20;7(11):1932–42. doi: 10.1038/s41564-022-01245-2 (PMC7613761; doi:10.1038/s41564-022-01245-2)
Supplement: Supplementary file 4 — Contains source data for supplementary figures. [file 41564_2022_1245_MOESM4_ESM.zip › Supplementary_Data/SourceData_F_S12Ai.xlsx]

## Sheet: SourceData_F_S12Ai
mean_LFQ.intensity.M.lumi_WCE1	ID.x	mean.LFQ.intensity_BIOREPs_WCE1.2	ID.y
23027500	CAJE01000021.1-70	179377500	AGI84761.1
3119650000	CAJE01000021.1-65	3075475000	AGI84766.1
30433000	CAJE01000021.1-42	17420500	AGI84791.1
100065500	CAJE01000021.1-32	96946750	AGI84796.1
1209300000	CAJE01000020.1-84	698252500	AGI84801.1
946575000	CAJE01000021.1-1	867952500	AGI84806.1
11234500	CAJE01000020.1-75	54672250	AGI84811.1
5143950	CAJE01000012.1-644	72908000	AGI84816.1
17531000	CAJE01000020.1-70	29603500	AGI84821.1
93807000	CAJE01000024.1-19	170042500	AGI84826.2
59279000	CAJE01000011.1-1	325147500	AGI84836.1
68439500	CAJE01000012.1-18	48758250	AGI84856.2
1952250000	CAJE01000024.1-55	2043475000	AGI84861.1
26812500	CAJE01000026.1-16	13080500	AGI84891.1
7958150	CAJE01000026.1-8	5512725	AGI84896.1
60174000	CAJE01000024.1-145	149402500	AGI84901.1
30144000	CAJE01000026.1-28	21393750	AGI84911.1
806775000	CAJE01000019.1-4	872277500	AGI84916.1
2585900000	CAJE01000018.1-17	2960025000	AGI84921.1
329945000	CAJE01000001.1-23	39492250	AGI84931.1
334700000	CAJE01000001.1-16	642070000	AGI84936.1
301135000	CAJE01000001.1-10	499207500	AGI84941.1
471070000	CAJE01000003.1-48	411045000	AGI84946.1
1459650000	CAJE01000003.1-42	67309000	AGI84951.1
1093150000	CAJE01000003.1-36	1717075000	AGI84956.1
31712500	CAJE01000003.1-31	8975800	AGI84961.1
24811500	CAJE01000022.1-17	123050000	AGI84971.1
690740000	CAJE01000017.1-78	170375000	AGI84976.1
138910000	CAJE01000017.1-72	366540000	AGI84981.1
19919500	CAJE01000017.1-67	123000000	AGI84986.1
44289000	CAJE01000012.1-90	525787500	AGI84996.1
622160000	CAJE01000004.1-111	601885000	AGI85011.1
43504500	CAJE01000019.1-39	11843500	AGI85016.1
17392500	CAJE01000013.1-59	125495000	AGI85041.1
530290000	CAJE01000013.1-51	682560000	AGI85051.1
4659400000	CAJE01000013.1-45	6739500000	AGI85056.1
511330000	CAJE01000013.1-37	502295000	AGI85061.1
618930000	CAJE01000013.1-26	5184675	AGI85071.1
618780000	CAJE01000012.1-752	151282500	AGI85076.2
330870000	CAJE01000012.1-694	207120000	AGI85091.1
1020065000	CAJE01000012.1-721	769422500	AGI85096.1
562375000	CAJE01000012.1-677	477532500	AGI85106.1
30321000	CAJE01000012.1-662	32187250	AGI85116.1
1119550000	CAJE01000018.1-10	925387500	AGI85121.2
32919000	CAJE01000012.1-23	85119500	AGI85126.1
261275000	CAJE01000012.1-110	69683500	AGI85131.1
11302950	CAJE01000012.1-115	14965750	AGI85136.1
64340000000	CAJE01000012.1-127	25279500000	AGI85141.1
194855000	CAJE01000012.1-125	158400000	AGI85146.1
7861700	CAJE01000012.1-139	434565000	AGI85151.1
252580000	CAJE01000012.1-145	789395000	AGI85156.1
826725000	CAJE01000015.1-66	161757500	AGI85161.1
33742500	CAJE01000023.1-72	537217500	AGI85171.1
37315000	CAJE01000012.1-180	118757750	AGI85181.1
1429850000	CAJE01000012.1-198	2596275000	AGI85206.1
70830500	CAJE01000012.1-204	9993800	AGI85211.1
1377550000	CAJE01000012.1-590	1187550000	AGI85221.1
79240500	CAJE01000006.1-20	109244750	AGI85226.1
44205000	CAJE01000006.1-29	389335000	AGI85231.1
58417000	CAJE01000006.1-34	218332500	AGI85241.1
377720000	CAJE01000006.1-47	232412500	AGI85256.1
7586900000	CAJE01000021.1-62	17078750000	AGI84769.1
13000000	CAJE01000021.1-59	170550000	AGI84774.1
120870000	CAJE01000015.1-34	1135925000	AGI84779.1
5021650000	CAJE01000012.1-156	729765000	AGI84784.2
72594500	CAJE01000009.1-4	92645500	AGI85301.1
281555000	CAJE01000021.1-35	1279275000	AGI84794.1
99818500	CAJE01000009.1-9	15403500	AGI85306.1
862335000	CAJE01000021.1-21	302422500	AGI84799.1
124525000	CAJE01000009.1-13	232125000	AGI85311.1
316990000	CAJE01000020.1-77	49759750	AGI84809.1
532095000	CAJE01000021.1-40	880150000	AGI84814.1
17804500	CAJE01000020.1-72	64974500	AGI84819.1
988040000	CAJE01000020.1-66	962995000	AGI84824.1
230140000	CAJE01000024.1-32	21804500	AGI84829.1
452515000	CAJE01000012.1-646	821170000	AGI85346.1
757050000	CAJE01000004.1-129	8816125	AGI84839.1
209910000	CAJE01000024.1-94	1579925000	AGI85351.1
299975000	CAJE01000012.1-635	532392500	AGI85356.1
103535000	CAJE01000011.1-25	3533225	AGI84854.1
420695000	CAJE01000024.1-58	1016622500	AGI84864.1
574430000	CAJE01000012.1-519	46304000	AGI85386.1
10016500	CAJE01000019.1-23	3227000	AGI85391.1
1351600000	CAJE01000012.1-509	31176250	AGI85421.2
387095000	CAJE01000026.1-11	754587500	AGI84894.1
140625000	CAJE01000024.1-142	236492500	AGI84904.1
816750000	CAJE01000026.1-26	1127850000	AGI84909.1
763085000	CAJE01000014.1-39	14232000000	AGI85446.1
477300000	CAJE01000019.1-9	113315000	AGI84914.1
33920500	CAJE01000006.1-25	4543300	AGI85451.1
342990000	CAJE01000018.1-29	858155000	AGI84919.1
49535500	CAJE01000020.1-78	1371800000	AGI85456.1
68780500	CAJE01000012.1-510	153792500	AGI85461.1
1402950000	CAJE01000003.1-67	1131975000	AGI84929.2
122315000	CAJE01000001.1-13	108178250	AGI84939.1
3425650000	CAJE01000001.1-2	1403650000	AGI84944.1
64176000	CAJE01000003.1-44	80117000	AGI84949.1
658470000	CAJE01000012.1-309	988997500	AGI85486.1
1322000000	CAJE01000003.1-38	4456850000	AGI84954.2
62261000	CAJE01000003.1-33	71401250	AGI84959.1
172765000	CAJE01000003.1-28	372312500	AGI84964.1
1647900000	CAJE01000012.1-613	1157225000	AGI85501.1
68366500	CAJE01000018.1-6	27942500	AGI84969.1
32415500	CAJE01000024.1-6	20789500	AGI85506.1
6656000	CAJE01000017.1-81	43210000	AGI84974.1
654660000	CAJE01000012.1-355	1798775000	AGI85511.1
50624000	CAJE01000017.1-74	110140000	AGI84979.1
169465000	CAJE01000021.1-7	119642500	AGI85516.1
126805000	CAJE01000021.1-27	34873750	AGI84989.1
425575000	CAJE01000012.1-363	356225000	AGI85521.1
11265600	CAJE01000004.1-11	66808750	AGI84999.1
614370000	CAJE01000012.1-264	390425000	AGI85536.1
21454000	CAJE01000004.1-24	162477500	AGI85024.1
0	CAJE01000004.1-126	92724250	AGI85029.1
483025000	NA	167872500	AGI85034.1
29505000	CAJE01000013.1-73	34244500	AGI85039.1
1895950000	CAJE01000013.1-58	781100000	AGI85044.1
1168350000	CAJE01000013.1-53	1372075000	AGI85049.1
31524000000	CAJE01000013.1-47	13299750000	AGI85054.1
442815000	CAJE01000018.1-30	1997750000	AGI85591.1
471715000	CAJE01000013.1-40	514257500	AGI85059.1
55456500	CAJE01000017.1-16	56691500	AGI84760.1
10413000	CAJE01000013.1-15	42232750	AGI85069.1
3045500000	CAJE01000021.1-66	3327275000	AGI84765.1
3578600000	CAJE01000012.1-754	11309250000	AGI85074.1
917785000	CAJE01000021.1-61	1549700000	AGI84770.1
321720000	CAJE01000006.1-46	194462500	AGI85079.1
495810000	CAJE01000012.1-736	504175000	AGI85084.1
99157000	CAJE01000021.1-58	47837500	AGI84775.1
61153000	CAJE01000012.1-718	280090000	AGI85099.1
657095000	CAJE01000012.1-673	1231925000	AGI85104.1
465315000	CAJE01000021.1-43	540812500	AGI84790.1
34998000	CAJE01000012.1-659	122432500	AGI85119.1
121505000	CAJE01000004.1-28	58890000	AGI85651.2
816830000	CAJE01000011.1-43	56852500	AGI85124.1
3619050000	CAJE01000012.1-230	2032775000	AGI85656.1
26922500	CAJE01000012.1-67	33543500	AGI85666.1
139605000	CAJE01000012.1-114	1331925000	AGI85139.1
61981500000	CAJE01000012.1-130	21858000000	AGI85144.1
33324000	CAJE01000012.1-642	72500500	AGI84815.1
219755000	CAJE01000012.1-253	737157500	AGI85676.1
62993500	CAJE01000012.1-136	257277500	AGI85149.1
26135500	CAJE01000020.1-71	20628500	AGI84820.1
788480000	CAJE01000004.1-118	961997500	AGI85681.1
297590000	CAJE01000012.1-143	866615000	AGI85154.1
27710000	CAJE01000020.1-65	183820000	AGI84825.1
3895150000	CAJE01000012.1-148	6600250000	AGI85159.1
4157500000	CAJE01000012.1-223	4713800000	AGI85701.1
82638000	CAJE01000012.1-183	162700000	AGI85184.1
11300500	CAJE01000012.1-446	115931500	AGI85716.2
594355000	CAJE01000012.1-455	744880000	AGI85731.1
408965000	CAJE01000024.1-61	1393675000	AGI84865.1
37895000	CAJE01000012.1-465	119477500	AGI85736.1
218360000	CAJE01000024.1-115	508870000	AGI84870.1
986565000	CAJE01000012.1-207	493272500	AGI85214.2
691335000	CAJE01000006.1-18	36364250	AGI85224.1
906395000	CAJE01000012.1-604	2294475000	AGI85756.1
264630000	CAJE01000006.1-32	217537500	AGI85234.1
196455000	CAJE01000006.1-36	704342500	AGI85239.1
20315500	CAJE01000026.1-17	29754750	AGI84890.1
330620000	CAJE01000007.1-7	526775000	AGI85244.1
25576000	CAJE01000012.1-485	78896500	AGI85771.1
6594650	CAJE01000026.1-10	10406000	AGI84895.1
433050000	CAJE01000006.1-49	551440000	AGI85254.1
230630000	CAJE01000021.1-5	478792500	AGI85776.1
187315000	CAJE01000024.1-146	221030000	AGI84900.1
495540000	CAJE01000026.1-27	280182500	AGI84910.1
738180000	CAJE01000019.1-5	524167500	AGI84915.1
142710000	CAJE01000003.1-50	4695250000	AGI85786.1
609240000	CAJE01000018.1-18	1053450000	AGI84920.1
26109000	CAJE01000003.1-24	49414500	AGI84925.1
280065000	CAJE01000012.1-81	196712500	AGI85274.1
2561350000	CAJE01000001.1-17	2169225000	AGI84935.1
8140300	CAJE01000012.1-347	71894750	AGI85801.1
38763000	CAJE01000003.1-52	7563525	AGI84945.1
35755500	CAJE01000003.1-43	91087500	AGI84950.1
65704500	CAJE01000003.1-37	208085000	AGI84955.1
1739250000	CAJE01000024.1-34	23700250000	AGI85811.1
142530000	CAJE01000003.1-32	1305825000	AGI84960.1
11208500	CAJE01000003.1-27	179687500	AGI84965.1
87804000	CAJE01000017.1-80	191065000	AGI84975.1
69042500	CAJE01000014.1-78	393657500	AGI85299.1
641445000	CAJE01000012.1-524	1573025000	AGI85826.2
312695000	CAJE01000017.1-73	352847500	AGI84980.1
138705000	CAJE01000009.1-7	723567500	AGI85304.1
90189500	CAJE01000017.1-68	233370000	AGI84985.1
29163500	CAJE01000021.1-25	214717500	AGI84990.1
60130000	CAJE01000009.1-15	184900000	AGI85314.1
26013500	CAJE01000012.1-572	36113750	AGI85005.1
610335000	CAJE01000011.1-17	290902500	AGI85319.1
20174500	CAJE01000004.1-110	26015000	AGI85010.1
517110000	CAJE01000004.1-120	490470000	AGI85015.1
1563300000	CAJE01000011.1-29	2786450000	AGI85324.1
90567500	CAJE01000012.1-655	1248175000	AGI85329.1
57513500	CAJE01000012.1-346	747777500	AGI85856.1
58765000	CAJE01000013.1-10	263495000	AGI85334.2
4444900	CAJE01000004.1-127	17663750	AGI85030.1
6354200	CAJE01000023.1-71	184212500	AGI85861.1
296555000	CAJE01000013.1-125	620442500	AGI85040.1
162000000	CAJE01000012.1-641	146037500	AGI85349.2
991085000	CAJE01000013.1-52	986647500	AGI85050.1
180100000	CAJE01000023.1-67	867220000	AGI85871.1
2067450000	CAJE01000013.1-46	2414850000	AGI85055.1
126990000	CAJE01000013.1-38	24113250	AGI85060.2
117700000	CAJE01000012.1-629	182410000	AGI85359.1
693935000	CAJE01000013.1-33	984930000	AGI85070.1
13761000000	CAJE01000012.1-753	20436750000	AGI85075.1
17824000	CAJE01000012.1-581	30170000	AGI85886.1
1155000000	CAJE01000012.1-722	869297500	AGI85095.1
135645000	CAJE01000012.1-717	367662500	AGI85100.1
36407000	CAJE01000012.1-674	79909500	AGI85105.1
24986000	CAJE01000006.1-12	16302000	AGI85896.1
56409000	CAJE01000006.1-6	74436750	AGI85901.1
1059550000	CAJE01000024.1-110	692220000	AGI85389.1
442795000	CAJE01000012.1-663	217012500	AGI85115.2
2565950000	CAJE01000005.1-37	354772500	AGI85911.1
64180000	CAJE01000012.1-658	53590250	AGI85120.1
1162000000	CAJE01000005.1-28	993600000	AGI85916.1
1002640000	CAJE01000011.1-48	1344575000	AGI85125.1
82083500	CAJE01000012.1-616	62072250	AGI85394.1
269910000	CAJE01000012.1-106	171297500	AGI85130.1
1019100000	CAJE01000012.1-611	1756350000	AGI85399.1
12047500	CAJE01000012.1-118	8646225	AGI85135.2
962080	CAJE01000017.1-25	15291750	AGI85936.1
124340000	CAJE01000013.1-158	1273600000	AGI85941.1
3222750000	CAJE01000013.1-161	2287000000	AGI85946.1
183930000	CAJE01000012.1-131	292272500	AGI85145.1
2037550000	CAJE01000012.1-138	4259050000	AGI85150.1
457355000	CAJE01000012.1-144	1654175000	AGI85155.1
13212500	CAJE01000014.1-37	309302500	AGI85449.1
1046600000	CAJE01000012.1-647	641697500	AGI85981.1
156200000	CAJE01000012.1-48	504285000	AGI85986.1
28984000	CAJE01000012.1-690	125185000	AGI85175.1
27598000	CAJE01000012.1-500	304482500	AGI85459.1
74253500	CAJE01000013.1-176	267765000	AGI85991.1
610755000	CAJE01000012.1-179	1689325000	AGI85180.1
30137000	CAJE01000012.1-53	43320000	AGI86006.1
14692000	CAJE01000015.1-84	35020500	AGI86026.1
2216450000	CAJE01000012.1-245	715762500	AGI85509.1
828155000	CAJE01000012.1-359	4022175000	AGI85519.1
3846550000	CAJE01000012.1-42	767152500	AGI86051.1
500965000	CAJE01000012.1-371	1114650000	AGI85529.1
199080000	CAJE01000007.1-3	106572500	AGI85235.1
148960000	CAJE01000012.1-267	99032000	AGI85539.1
337570000	CAJE01000006.1-35	753447500	AGI85240.1
85074000	CAJE01000012.1-270	84395250	AGI85544.1
145140000	CAJE01000007.1-8	108392750	AGI85245.2
77493500	CAJE01000012.1-286	106052500	AGI85549.1
945005000	CAJE01000013.1-287	148765000	AGI86086.1
105325000	CAJE01000005.1-60	303747500	AGI85250.1
615195000	CAJE01000013.1-293	681702500	AGI86091.1
162720000	CAJE01000012.1-227	48775000	AGI85559.1
25504000	CAJE01000006.1-48	54191750	AGI85255.1
384270000	CAJE01000013.1-233	139252500	AGI85564.1
522025000	CAJE01000007.1-20	1461725000	AGI85260.1
75465000	CAJE01000012.1-71	20694500	AGI85265.1
339840000	CAJE01000013.1-328	632760000	AGI86116.1
620660000	CAJE01000013.1-95	1053720000	AGI86131.1
992425000	CAJE01000013.1-100	660010000	AGI86136.1
152720000	CAJE01000013.1-105	488457500	AGI86141.1
1200200000	CAJE01000013.1-111	642295000	AGI86146.1
1430500000	CAJE01000013.1-116	1049192500	AGI86151.1
67344000	CAJE01000004.1-45	11528750	AGI85305.1
446850000	CAJE01000013.1-147	626705000	AGI86166.1
781910000	CAJE01000005.1-4	1895800000	AGI86176.1
222635000	CAJE01000012.1-403	263590000	AGI85639.1
12396500	CAJE01000009.1-16	26965500	AGI85315.1
89623000	CAJE01000011.1-24	16226000	AGI85320.1
216705000	CAJE01000012.1-654	1287200000	AGI85330.2
474705000	CAJE01000014.1-14	358460000	AGI86201.1
316945000	CAJE01000012.1-65	175290000	AGI85664.1
26629000	CAJE01000015.1-16	7013950	AGI86211.1
146135000	CAJE01000012.1-70	337257500	AGI85669.1
32258000	CAJE01000012.1-550	183672500	AGI85345.2
38306000	CAJE01000015.1-31	53268500	AGI86221.1
1793450000	CAJE01000004.1-116	2049400000	AGI85679.1
378590000	CAJE01000012.1-640	248807500	AGI85350.1
180250000	CAJE01000015.1-38	371747500	AGI86226.1
219860000	CAJE01000012.1-636	407042500	AGI85355.1
358755000	CAJE01000015.1-47	757492500	AGI86236.1
1407350000	CAJE01000012.1-26	332687500	AGI85694.1
1776500000	CAJE01000015.1-49	4730350000	AGI86241.1
84820000	CAJE01000012.1-134	127695000	AGI85699.1
127755000	CAJE01000001.1-6	453530000	AGI85370.1
166530000	CAJE01000015.1-92	197720000	AGI86251.1
148530000	CAJE01000012.1-514	94681750	AGI85714.1
105210000	CAJE01000015.1-106	80793250	AGI86256.1
512820000	CAJE01000015.1-117	1130650000	AGI86261.1
77674500	CAJE01000003.1-11	31674750	AGI86266.1
3275450000	CAJE01000012.1-453	9848175000	AGI85729.1
456720000	CAJE01000015.1-148	162160000	AGI86276.1
13688000	CAJE01000015.1-158	76980000	AGI86281.1
58761500	CAJE01000004.1-48	18048500	AGI85744.1
202335000	CAJE01000012.1-612	534162500	AGI85395.1
49094000	CAJE01000012.1-602	547562500	AGI85754.1
10499300	CAJE01000012.1-610	85856500	AGI85400.1
24129000	CAJE01000012.1-607	146905000	AGI85769.1
7221350	CAJE01000012.1-598	42058750	AGI85774.1
12447000000	CAJE01000012.1-422	7084000000	AGI86321.1
30429000	CAJE01000013.1-183	539067500	AGI85789.1
97859500	CAJE01000012.1-501	300592500	AGI85460.1
21245000	CAJE01000015.1-98	11298750	AGI85794.1
100108500	CAJE01000004.1-81	314410000	AGI85485.1
8251200	CAJE01000020.1-74	48856750	AGI86351.1
55696500	CAJE01000020.1-55	300105000	AGI86356.1
2879050000	CAJE01000020.1-60	5195900000	AGI86361.1
263110000	CAJE01000024.1-5	291147500	AGI85505.2
471760000	CAJE01000024.1-4	373860000	AGI86366.1
228205000	CAJE01000023.1-101	404315000	AGI86371.1
889375000	CAJE01000014.1-69	129167500	AGI85829.1
47265000	CAJE01000023.1-1	17772750	AGI86376.1
1055800000	CAJE01000022.1-2	523442500	AGI86381.1
221705000	CAJE01000012.1-390	346690000	AGI85530.1
104235000	CAJE01000021.1-112	353467500	AGI86386.1
101233500	CAJE01000012.1-268	36822250	AGI85540.1
37579500	CAJE01000012.1-272	185477500	AGI85545.1
53138000	CAJE01000021.1-104	196845000	AGI86391.1
12593000	CAJE01000012.1-228	127245000	AGI85560.1
427580000	CAJE01000021.1-90	443965000	AGI86396.2
356775000	CAJE01000021.1-83	257992500	AGI86401.1
787560000	CAJE01000021.1-77	3485050000	AGI86406.1
214770000	CAJE01000004.1-64	76522250	AGI85864.1
11605000	CAJE01000004.1-106	642307500	AGI85590.1
100870000	CAJE01000017.1-45	456840000	AGI85874.1
8980500	CAJE01000012.1-579	11281300	AGI85884.2
14607500	CAJE01000012.1-418	18480500	AGI85620.1
40971000	CAJE01000006.1-14	9261175	AGI85894.1
291875000	CAJE01000005.1-49	4914275000	AGI85904.1
445060000	CAJE01000012.1-404	254677500	AGI85640.2
232970000	CAJE01000005.1-14	621402500	AGI85934.1
482585000	CAJE01000012.1-260	545762500	AGI85660.1
5447800	CAJE01000012.1-66	18338500	AGI85665.1
72335500	CAJE01000012.1-254	263162500	AGI85675.1
208815000	CAJE01000004.1-117	84878500	AGI85680.1
149395000	CAJE01000012.1-27	452342500	AGI85695.1
171960000	CAJE01000012.1-46	1271000000	AGI85984.1
50707500	CAJE01000013.1-173	554812500	AGI85989.1
304780000	CAJE01000013.1-184	774655000	AGI85999.1
218315000	CAJE01000012.1-391	3129675000	AGI85710.1
189375000	CAJE01000013.1-227	214017500	AGI86014.1
374590000	CAJE01000012.1-464	40560000	AGI85735.1
3414600	CAJE01000012.1-716	261227500	AGI85740.1
83478500	CAJE01000012.1-350	56757750	AGI86044.1
73888000	CAJE01000012.1-39	320492500	AGI86049.1
7596600	CAJE01000012.1-542	285837500	AGI86054.1
44525000	CAJE01000012.1-603	337917500	AGI85755.1
149340000	CAJE01000013.1-230	226915000	AGI86059.1
158410000	CAJE01000021.1-6	107527500	AGI85775.1
184060000	CAJE01000012.1-589	161152500	AGI86079.2
455550000	CAJE01000013.1-285	158347500	AGI86084.2
91476500	CAJE01000013.1-290	106197500	AGI86089.1
2932650000	CAJE01000013.1-297	1799875000	AGI86094.1
320085000	CAJE01000013.1-181	1262050000	AGI85790.1
392100000	CAJE01000013.1-303	5854375	AGI86099.1
405240000	CAJE01000013.1-321	262080000	AGI86109.1
30318000	CAJE01000013.1-332	11741375	AGI86119.2
212090000	CAJE01000015.1-12	48987750	AGI86124.1
38525500	CAJE01000013.1-93	72815750	AGI86129.1
278815000	CAJE01000012.1-516	458672500	AGI85820.1
505660000	CAJE01000013.1-98	47425500	AGI86134.1
891435000	CAJE01000012.1-523	2018875000	AGI85825.1
288835000	CAJE01000013.1-103	491192500	AGI86139.1
567885000	CAJE01000013.1-109	466650000	AGI86144.1
277650000	CAJE01000013.1-114	568730000	AGI86149.1
89948500	CAJE01000013.1-120	179612500	AGI86154.1
564630000	CAJE01000013.1-138	67740250	AGI86159.1
42247000	CAJE01000013.1-145	339520000	AGI86164.1
190510000	CAJE01000013.1-149	91820250	AGI86169.1
63574500	CAJE01000005.1-6	108311750	AGI86174.1
44694000	CAJE01000023.1-73	337750000	AGI85860.1
13980000	CAJE01000004.1-146	223455000	AGI86179.1
5440300	CAJE01000021.1-34	220285000	AGI85875.1
485500000	CAJE01000014.1-16	640050000	AGI86199.1
187410000	CAJE01000021.1-72	261447500	AGI84758.1
5586700	CAJE01000020.1-62	3327000	AGI85880.1
20821000	CAJE01000014.1-8	14448750	AGI86204.1
2231750000	CAJE01000021.1-68	2512650000	AGI84763.2
28048000	CAJE01000012.1-580	90027250	AGI85885.1
8654350000	CAJE01000021.1-63	11249000000	AGI84768.1
10498500	CAJE01000015.1-22	21931500	AGI86219.1
72738500	CAJE01000021.1-50	88252750	AGI84778.1
330540000	CAJE01000015.1-41	874120000	AGI86229.1
100063500	CAJE01000021.1-46	17006250	AGI84783.1
1356150000	CAJE01000015.1-46	1631125000	AGI86234.1
317665000	CAJE01000021.1-36	392470000	AGI84793.1
1397250000	CAJE01000021.1-23	541112500	AGI84798.1
202910000	CAJE01000015.1-59	322312500	AGI86249.1
7466100000	CAJE01000021.1-3	6871625000	AGI84808.1
63063500	CAJE01000013.1-157	541112500	AGI85940.1
184310000	CAJE01000021.1-41	330152500	AGI84813.2
79012000	CAJE01000015.1-115	142252500	AGI86259.1
327165000	CAJE01000015.1-124	57757000	AGI86264.1
27567000	CAJE01000020.1-73	14940250	AGI84818.1
536785000	CAJE01000024.1-33	725820000	AGI84828.1
673385000	CAJE01000015.1-156	1060600000	AGI86279.1
164000000	CAJE01000012.1-47	371220000	AGI85985.1
12973000	CAJE01000024.1-23	166067500	AGI84833.1
1177050000	CAJE01000015.1-79	386590000	AGI86284.1
88005500	CAJE01000019.1-36	855350	AGI85990.1
26332500	CAJE01000013.1-186	49377750	AGI86000.1
50586500	CAJE01000024.1-24	65251500	AGI84848.1
857300000	CAJE01000012.1-4	143307500	AGI84853.2
278610000	CAJE01000024.1-57	157342500	AGI84863.1
586700000	CAJE01000012.1-41	294742500	AGI86050.1
4275000000	CAJE01000026.1-31	3797600000	AGI86319.1
1005820000	CAJE01000024.1-140	889860000	AGI84868.1
360615000	CAJE01000013.1-231	77227250	AGI86060.1
429965000	CAJE01000020.1-18	1075725000	AGI86334.1
75861000	CAJE01000020.1-32	58682500	AGI86339.1
26361500	CAJE01000026.1-19	1913200000	AGI84888.1
107260000	CAJE01000020.1-37	100950000	AGI86344.1
32795000	CAJE01000013.1-298	31581500	AGI86095.1
1251550000	CAJE01000020.1-47	151092500	AGI86349.1
0	CAJE01000013.1-304	5778200	AGI86100.1
401705000	CAJE01000013.1-309	1331550000	AGI86105.1
56688500	CAJE01000026.1-12	63311750	AGI84893.1
3181700000	CAJE01000020.1-52	2910300000	AGI86354.1
349420000	CAJE01000013.1-322	526110000	AGI86110.1
1887400000	CAJE01000020.1-58	2038750000	AGI86359.1
17483000	CAJE01000013.1-327	20020250	AGI86115.1
370350000	CAJE01000026.1-4	991100000	AGI84898.1
74263000	CAJE01000024.1-143	233652500	AGI84903.1
48883000	CAJE01000024.1-10	86577000	AGI86364.1
729810000	CAJE01000019.1-10	1915175000	AGI84913.1
181150000	CAJE01000018.1-32	1161300000	AGI84918.1
25037000	CAJE01000023.1-103	189167500	AGI86369.1
497460000	CAJE01000013.1-94	266617500	AGI86130.1
935180000	CAJE01000013.1-99	913890000	AGI86135.1
821075000	CAJE01000013.1-104	816410000	AGI86140.1
1877550000	CAJE01000001.1-14	2888275000	AGI84938.1
79218500	CAJE01000013.1-110	33363250	AGI86145.1
789010000	CAJE01000001.1-3	1328025000	AGI84943.1
214865000	CAJE01000003.1-45	411965000	AGI84948.1
40614500	CAJE01000021.1-114	45752750	AGI86384.1
230035000	CAJE01000013.1-115	196182500	AGI86150.1
802060000	CAJE01000003.1-39	2781925000	AGI84953.1
494600000	CAJE01000013.1-122	419080000	AGI86155.1
0	CAJE01000012.1-619	50105500	AGI86160.1
158325000	CAJE01000018.1-7	333155000	AGI84968.1
194255000	CAJE01000013.1-146	504462500	AGI86165.1
65833500	CAJE01000021.1-109	320182500	AGI86389.1
683860000	CAJE01000017.1-82	2354400000	AGI84973.1
33547000	CAJE01000017.1-75	165980000	AGI84978.1
112865000	CAJE01000013.1-151	260427500	AGI86170.1
611545000	CAJE01000017.1-69	1228700000	AGI84983.1
236750000	CAJE01000005.1-5	585042500	AGI86175.1
22833500	CAJE01000020.1-79	49790750	AGI86399.1
473665000	CAJE01000003.1-93	556167500	AGI84998.1
122735000	CAJE01000024.1-107	16589250	AGI85003.1
281870000	CAJE01000004.1-107	273035000	AGI85008.1
140190000	CAJE01000004.1-113	167487500	AGI85013.1
466945000	CAJE01000014.1-15	536517500	AGI86200.1
26377500	CAJE01000015.1-81	60438250	AGI85018.1
298385000	CAJE01000004.1-125	463630000	AGI85028.1
236405000	NA	19426250	AGI85033.1
4877600	CAJE01000015.1-25	7180925	AGI86220.1
525180000	CAJE01000012.1-569	130750000	AGI85043.1
2654600000	CAJE01000013.1-54	2324550000	AGI85048.1
14506500	CAJE01000013.1-42	27063000	AGI85058.1
9148000	CAJE01000020.1-64	61180500	AGI85068.1
510480000	CAJE01000012.1-755	484590000	AGI85073.2
1492250000	CAJE01000006.1-45	37202500	AGI85078.1
245795000	CAJE01000015.1-105	296165000	AGI86255.1
449615000	CAJE01000012.1-723	1119860000	AGI85083.1
505685000	CAJE01000015.1-116	640290000	AGI86260.1
0	CAJE01000012.1-738	33091000	AGI85088.1
76961500	CAJE01000015.1-126	175600000	AGI86265.1
1471600000	CAJE01000012.1-719	2725075000	AGI85098.1
12473500	CAJE01000012.1-672	7146125	AGI85103.1
9993000	CAJE01000015.1-147	9834625	AGI86275.1
105605000	CAJE01000015.1-157	68019750	AGI86280.1
34855000	CAJE01000012.1-660	23275000	AGI85118.1
260095000	CAJE01000012.1-102	561190000	AGI85128.1
44031500000	CAJE01000012.1-121	14555000000	AGI85133.2
24954000000	CAJE01000012.1-129	13431500000	AGI85143.1
472150000	CAJE01000012.1-132	154832500	AGI85148.1
55464500	CAJE01000012.1-142	104266500	AGI85153.1
306210000	CAJE01000026.1-30	123692500	AGI86320.1
58041500	CAJE01000015.1-138	4785000	AGI85168.2
1363550000	CAJE01000013.1-152	263642500	AGI86325.1
956355000	CAJE01000012.1-218	2747325000	AGI86330.1
180670000	CAJE01000020.1-23	402417500	AGI86335.1
257045000	CAJE01000012.1-182	361700000	AGI85183.1
36409500	CAJE01000020.1-33	23778500	AGI86340.1
8164250	CAJE01000020.1-40	41034500	AGI86345.1
610410000	CAJE01000020.1-48	1831450000	AGI86350.1
120730000	CAJE01000020.1-53	428247500	AGI86355.1
58921000	CAJE01000012.1-197	104715250	AGI85203.1
144875000	CAJE01000012.1-201	203300000	AGI85208.2
2964200000	CAJE01000020.1-59	3554500000	AGI86360.1
87230000	CAJE01000024.1-8	20582250	AGI86365.1
15679000	CAJE01000012.1-206	1084750000	AGI85213.1
18156000	CAJE01000023.1-102	139142500	AGI86370.1
1561400000	CAJE01000023.1-2	2695975000	AGI86375.1
594125000	CAJE01000006.1-17	169530000	AGI85223.1
842940000	CAJE01000006.1-23	137085000	AGI85228.1
93363500	CAJE01000021.1-113	281867500	AGI86385.1
310650000	CAJE01000006.1-31	413822500	AGI85233.1
1109450000	CAJE01000006.1-44	795900000	AGI85238.1
150840000	CAJE01000021.1-105	143880000	AGI86390.1
458305000	CAJE01000007.1-6	1494725000	AGI85243.1
379920000	CAJE01000007.1-9	1705750000	AGI85248.1
89391500	CAJE01000021.1-86	36609000	AGI86400.1
496870000	CAJE01000021.1-79	219962500	AGI86405.1
125240000	CAJE01000012.1-319	110568500	AGI85258.1
620735000	CAJE01000009.1-6	2434375000	AGI85303.1
416565000	CAJE01000009.1-11	2301125000	AGI85308.1
540915000	CAJE01000009.1-14	853620000	AGI85313.2
69765000	CAJE01000011.1-16	44920500	AGI85318.1
224635000	CAJE01000012.1-656	1057062500	AGI85328.1
1499300000	CAJE01000021.1-69	2581675000	AGI84762.2
752350000	CAJE01000021.1-64	1072390000	AGI84767.1
103505000	CAJE01000003.1-82	50854500	AGI85333.1
22959500	CAJE01000021.1-60	100726250	AGI84772.1
4601500	CAJE01000021.1-51	3563625	AGI84777.1
84578500	CAJE01000021.1-45	58846750	AGI84787.1
878730000	CAJE01000012.1-637	905220000	AGI85353.1
103647000	CAJE01000012.1-633	268365000	AGI85358.1
652365000	CAJE01000020.1-85	1758775000	AGI84802.1
4194000000	CAJE01000021.1-2	3926800000	AGI84807.1
153495000	CAJE01000021.1-39	95665750	AGI84817.1
519525000	CAJE01000020.1-69	1975350000	AGI84822.1
245225000	CAJE01000024.1-20	125945000	AGI84827.1
664980000	CAJE01000006.1-8	1375300000	AGI84832.1
409820000	CAJE01000024.1-56	342480000	AGI84862.1
354230000	CAJE01000024.1-139	658475000	AGI84867.1
85864500	CAJE01000014.1-36	723855000	AGI85448.1
55707000	CAJE01000015.1-142	91412000	AGI85488.1
595350000	CAJE01000026.1-5	918652500	AGI84897.1
338695000	CAJE01000024.1-144	904597500	AGI84902.1
163925000	CAJE01000026.1-24	303660000	AGI84907.1
108955000	CAJE01000013.1-188	626347500	AGI85508.1
20292500	NA	326680000	AGI84912.1
126770000	CAJE01000018.1-14	73619250	AGI84922.1
379395000	CAJE01000003.1-22	814595000	AGI84927.1
542045000	CAJE01000001.1-22	860597500	AGI84932.1
417685000	CAJE01000024.1-93	172702500	AGI85528.1
783440000	CAJE01000001.1-15	391020000	AGI84937.1
519455000	CAJE01000001.1-4	758657500	AGI84942.1
1407650000	CAJE01000003.1-47	214340000	AGI84947.1
395710000	CAJE01000003.1-40	687422500	AGI84952.1
31153500	CAJE01000012.1-284	51869000	AGI85548.1
7974550	CAJE01000003.1-30	14148300	AGI84962.1
193805000	CAJE01000004.1-95	517202500	AGI85553.1
15308000	CAJE01000017.1-76	25236750	AGI84977.1
403660000	CAJE01000017.1-70	415700000	AGI84982.1
617215000	CAJE01000012.1-749	52785750	AGI84992.1
290030000	CAJE01000001.1-30	14990000	AGI84997.1
59522000	CAJE01000012.1-438	41338750	AGI85002.2
0	CAJE01000024.1-72	8925675	AGI85007.2
50672500	CAJE01000004.1-112	136732500	AGI85012.1
12217000	CAJE01000012.1-698	117090000	AGI85593.2
72469000	CAJE01000015.1-9	58369250	AGI85022.1
1529150000	CAJE01000004.1-124	255125000	AGI85027.1
60055000	CAJE01000004.1-132	0	AGI85032.1
31786000	CAJE01000012.1-570	147235000	AGI85042.1
192745000	CAJE01000013.1-55	315502500	AGI85047.1
11419000	CAJE01000011.1-39	186177500	AGI85618.1
3055100000	CAJE01000013.1-50	2418150000	AGI85052.1
12830000000	CAJE01000013.1-44	8920100000	AGI85057.1
118965000	CAJE01000013.1-36	636195000	AGI85062.1
586880000	CAJE01000012.1-756	410527500	AGI85072.1
151060000	CAJE01000012.1-703	334665000	AGI85638.1
455715000	CAJE01000012.1-751	729235000	AGI85077.1
336690000	CAJE01000012.1-73	29376250	AGI85082.1
56432000	CAJE01000012.1-693	483400000	AGI85092.1
193445000	CAJE01000012.1-720	292985000	AGI85097.1
229155000	CAJE01000012.1-263	11412200	AGI85658.1
764830000	CAJE01000012.1-671	1584025000	AGI85102.1
114340000	CAJE01000012.1-64	123747500	AGI85663.1
371945000	CAJE01000012.1-678	460895000	AGI85107.1
30237000	CAJE01000012.1-69	27346500	AGI85668.1
541330000	CAJE01000012.1-667	616390000	AGI85112.1
189925000	CAJE01000012.1-661	395327500	AGI85117.2
28083000000	CAJE01000013.1-311	35494000000	AGI85683.1
263970000	CAJE01000012.1-111	175600000	AGI85132.1
545420000	CAJE01000023.1-52	592687500	AGI85693.1
2277100000	CAJE01000012.1-128	2365575000	AGI85142.2
14587500	CAJE01000024.1-84	8565075	AGI85703.1
355920000	CAJE01000012.1-141	2370675000	AGI85152.1
16681500	CAJE01000012.1-563	456275000	AGI85718.1
344955000	CAJE01000012.1-146	1062855000	AGI85157.1
323685000	CAJE01000012.1-448	572542500	AGI85723.1
141205000	CAJE01000012.1-452	208227500	AGI85728.1
3588650	CAJE01000012.1-151	376187500	AGI85167.1
209700000	CAJE01000012.1-462	173882500	AGI85733.1
635545000	CAJE01000012.1-173	431330000	AGI85177.2
846340000	CAJE01000012.1-467	755705000	AGI85738.1
18843500	CAJE01000012.1-181	4323100	AGI85182.1
305025000	CAJE01000014.1-52	214190000	AGI85748.2
313335000	CAJE01000012.1-601	1572625000	AGI85753.1
76526500	CAJE01000012.1-196	260125000	AGI85202.1
223835000	CAJE01000012.1-199	106260500	AGI85207.1
7916100	CAJE01000024.1-103	65178500	AGI85773.1
809420000	CAJE01000012.1-593	265182500	AGI85778.1
169210000	CAJE01000006.1-30	644442500	AGI85232.1
473120000	CAJE01000006.1-33	410596750	AGI85242.1
420940000	CAJE01000012.1-306	238470000	AGI85803.1
170600000	CAJE01000003.1-15	433045000	AGI85808.1
1452350000	CAJE01000007.1-2	4886550000	AGI85252.1
48829000	CAJE01000006.1-27	20693000	AGI85257.1
489080000	CAJE01000015.1-71	40534000	AGI85262.1
473415000	CAJE01000012.1-522	1191550000	AGI85823.1
689890000	CAJE01000012.1-536	1069475000	AGI85828.1
556870000	CAJE01000012.1-600	127965000	AGI85272.1
830320000	CAJE01000012.1-573	1431950000	AGI85833.1
376120000	CAJE01000004.1-6	13497250	AGI85287.1
253255000	CAJE01000009.1-5	3277750000	AGI85302.1
108885000	CAJE01000009.1-10	718270000	AGI85307.1
592550000	CAJE01000023.1-63	1559425000	AGI85868.1
770930000	CAJE01000011.1-11	783117500	AGI85317.1
238180000	CAJE01000012.1-657	2331175000	AGI85327.1
32381000	CAJE01000012.1-578	25242500	AGI85883.2
30483500	CAJE01000011.1-20	89736000	AGI85332.1
151600000	CAJE01000012.1-582	736940000	AGI85888.1
665340000	CAJE01000012.1-583	503890000	AGI85893.1
11139500	CAJE01000012.1-417	13456750	AGI85347.1
68112000	CAJE01000006.1-10	102580000	AGI85898.1
276580000	CAJE01000012.1-638	523972500	AGI85352.1
107649000	CAJE01000006.1-4	274590000	AGI85903.1
36667500	CAJE01000012.1-634	315490000	AGI85357.1
169615000	CAJE01000005.1-33	104979250	AGI85913.1
1273750000	CAJE01000005.1-26	852495000	AGI85918.1
1289350000	CAJE01000005.1-15	1815975000	AGI85933.1
3332000000	CAJE01000012.1-624	2157550000	AGI85372.1
226690000	CAJE01000013.1-160	669715000	AGI85943.1
132635000	CAJE01000013.1-163	391277500	AGI85948.1
68528000	CAJE01000013.1-166	126055000	AGI85958.1
43472000	CAJE01000012.1-150	36213750	AGI85387.1
4632250	CAJE01000012.1-384	4078600	AGI85978.1
4645450	CAJE01000012.1-45	292575000	AGI85983.1
26879000	CAJE01000012.1-50	61273500	AGI85988.1
108775000	CAJE01000013.1-178	729745000	AGI85998.2
46679500	CAJE01000017.1-40	166927750	AGI86003.1
27259500	CAJE01000012.1-58	9438150	AGI86008.1
521240000	CAJE01000012.1-43	1218575000	AGI86053.1
48040000	CAJE01000012.1-492	49012500	AGI85457.1
52010000	CAJE01000013.1-229	142832500	AGI86058.1
0	CAJE01000004.1-20	185105000	AGI85467.1
15561500	CAJE01000012.1-327	11788725	AGI85477.1
130800000	CAJE01000015.1-140	858862500	AGI85487.1
661560000	CAJE01000019.1-43	40833000	AGI86083.1
66225500	CAJE01000013.1-289	182815000	AGI86088.1
6739900	CAJE01000012.1-192	12733250	AGI85502.1
4712700000	CAJE01000013.1-296	413547500	AGI86093.1
335070000	CAJE01000024.1-7	512867500	AGI85507.1
69728000	CAJE01000013.1-302	167892500	AGI86098.1
30583500	CAJE01000021.1-9	17730250	AGI85517.1
49550000	CAJE01000012.1-364	237880000	AGI85522.1
220390000	CAJE01000013.1-330	342060000	AGI86118.1
399465000	CAJE01000012.1-265	237655000	AGI85537.1
141720000	CAJE01000014.1-3	327170000	AGI86123.1
72734000	CAJE01000012.1-281	70394500	AGI85547.1
17070000	CAJE01000013.1-92	185017500	AGI86128.1
1151050000	CAJE01000013.1-97	591327500	AGI86133.1
56111500	CAJE01000013.1-190	100741000	AGI85557.1
46725000	CAJE01000013.1-102	16514500	AGI86138.1
251335000	CAJE01000013.1-107	159280000	AGI86143.1
154480000	CAJE01000013.1-113	287970000	AGI86148.1
226675000	CAJE01000013.1-119	657212500	AGI86153.1
117995000	CAJE01000023.1-89	39710000	AGI86163.1
71159500	CAJE01000015.1-37	1050350000	AGI85597.2
457310000	CAJE01000013.1-148	1137300000	AGI86168.1
47107000	CAJE01000013.1-154	202247500	AGI86173.1
4095800	CAJE01000004.1-147	113804500	AGI86178.1
126510000	CAJE01000007.1-14	55233250	AGI85622.1
1619800000	CAJE01000021.1-108	96553750	AGI86193.1
5282600	CAJE01000015.1-1	647617500	AGI86198.1
500780000	CAJE01000014.1-9	347097500	AGI86203.1
338405000	CAJE01000015.1-18	1365900000	AGI86213.1
19508500	CAJE01000012.1-236	227705000	AGI85647.1
130595000	CAJE01000015.1-21	49750250	AGI86218.1
294660000	CAJE01000015.1-36	283210000	AGI86223.1
315385000	CAJE01000015.1-40	170925000	AGI86228.1
328665000	CAJE01000012.1-229	174175000	AGI85657.1
484655000	CAJE01000015.1-42	917607500	AGI86233.1
16628000	CAJE01000012.1-258	34889500	AGI85662.1
348595000	CAJE01000004.1-114	33567500000	AGI85682.1
37553500	CAJE01000015.1-114	196305000	AGI86258.1
438390000	CAJE01000015.1-123	150055000	AGI86263.1
39729500	CAJE01000015.1-128	51567000	AGI86268.1
60768000	CAJE01000012.1-222	326442500	AGI85702.1
11765500000	CAJE01000015.1-144	1167625000	AGI86273.1
5430400	CAJE01000015.1-155	15845250	AGI86278.1
1817200	CAJE01000024.1-73	28778250	AGI85707.1
121090000	CAJE01000015.1-78	92470750	AGI86283.1
0	CAJE01000019.1-38	399150000	AGI85712.1
4880050	CAJE01000012.1-564	150662500	AGI85717.1
3178900000	CAJE01000012.1-447	2584000000	AGI85722.1
14415500	CAJE01000012.1-311	67080750	AGI86308.1
416675000	CAJE01000012.1-478	448435000	AGI85742.1
487035000	CAJE01000012.1-481	1113075000	AGI85747.1
163975000	CAJE01000026.1-32	252332500	AGI86318.1
934175000	CAJE01000012.1-599	1634825000	AGI85752.1
486725000	CAJE01000019.1-49	181325000	AGI86333.1
199975000	CAJE01000012.1-606	436637500	AGI85767.1
458190000	CAJE01000012.1-484	553020000	AGI85772.1
243510000	CAJE01000020.1-36	196152500	AGI86343.2
572800000	CAJE01000020.1-44	354775000	AGI86348.1
152825000	CAJE01000020.1-51	258450000	AGI86353.1
184540000	CAJE01000020.1-57	229855000	AGI86358.1
117085000	CAJE01000024.1-18	343025000	AGI86363.1
923405000	CAJE01000012.1-333	503720000	AGI85802.1
1517750000	CAJE01000024.1-2	2675700000	AGI86368.1
182155000	CAJE01000012.1-252	193440000	AGI85807.1
185620000	CAJE01000023.1-90	371512500	AGI86373.1
244475000	CAJE01000022.1-20	894717500	AGI86378.1
3746050000	CAJE01000004.1-74	564897500	AGI85817.1
252305000	CAJE01000021.1-122	189392500	AGI86383.1
39716000	CAJE01000012.1-521	38851000	AGI85822.1
23041500	CAJE01000021.1-110	79464000	AGI86388.1
3761400000	CAJE01000012.1-525	2664400000	AGI85827.1
346525000	CAJE01000021.1-81	389197500	AGI86403.1
593775000	CAJE01000023.1-44	2751475000	AGI85857.2
243545000	CAJE01000012.1-577	686775000	AGI85882.1
2230550	CAJE01000006.1-11	6278300	AGI85897.1
58286000	CAJE01000006.1-5	21706500	AGI85902.1
77346000	CAJE01000005.1-34	72849250	AGI85912.1
89204000	CAJE01000005.1-27	80739500	AGI85917.1
310735000	CAJE01000019.1-76	82677000	AGI85927.1
100099500	CAJE01000005.1-21	322182500	AGI85932.1
44354000	CAJE01000013.1-159	142825000	AGI85942.1
78837500	CAJE01000013.1-170	8946175	AGI85962.1
100239500	CAJE01000012.1-57	90132500	AGI85967.1
238770000	CAJE01000013.1-172	559275000	AGI85982.1
78577500	CAJE01000012.1-49	867202500	AGI85987.1
148615000	CAJE01000013.1-177	477422500	AGI85997.1
21220000	CAJE01000012.1-56	54643250	AGI86007.1
344225000	CAJE01000013.1-226	656652500	AGI86012.1
53949500	CAJE01000026.1-7	892292500	AGI86032.1
48388000	CAJE01000013.1-288	353060000	AGI86087.1
1075950000	CAJE01000013.1-294	2556875000	AGI86092.1
75396000	CAJE01000013.1-301	200825000	AGI86097.1
71621500	CAJE01000013.1-307	50046500	AGI86102.1
764525000	CAJE01000013.1-319	515587500	AGI86107.1
544395000	CAJE01000013.1-325	1741450000	AGI86112.1
406200000	CAJE01000013.1-329	426735000	AGI86117.2
251745000	CAJE01000013.1-335	783955000	AGI86122.1
131210000	CAJE01000013.1-90	148992500	AGI86127.1
798065000	CAJE01000013.1-96	3041500000	AGI86132.1
534120000	CAJE01000013.1-101	382845000	AGI86137.1
347465000	CAJE01000013.1-106	705272500	AGI86142.1
177970000	CAJE01000013.1-112	234475000	AGI86147.1
737600000	CAJE01000013.1-117	507495000	AGI86152.2
145015000	CAJE01000013.1-140	586905000	AGI86157.1
1309350000	CAJE01000013.1-144	194792500	AGI86162.1
984605000	CAJE01000013.1-153	133995000	AGI86172.1
67891000	CAJE01000005.1-3	23501750	AGI86177.1
92357500	CAJE01000021.1-107	2388900	AGI86192.1
322070000	CAJE01000014.1-13	143572500	AGI86202.1
3223500	CAJE01000014.1-4	16210500	AGI86207.1
225070000	CAJE01000015.1-17	1153400000	AGI86212.1
42147500	CAJE01000015.1-35	31154750	AGI86222.1
344645000	CAJE01000015.1-39	262710000	AGI86227.1
0	CAJE01000013.1-235	78262750	AGI86232.1
216035000	CAJE01000015.1-53	57020750	AGI86242.1
183830000	CAJE01000015.1-57	233060000	AGI86247.1
121820000	CAJE01000015.1-63	136080000	AGI86252.1
224980000	CAJE01000015.1-107	22832750	AGI86257.1
24965000	CAJE01000015.1-120	46653000	AGI86262.1
1917150	CAJE01000003.1-18	1136875000	AGI86267.1
99113500	CAJE01000014.1-12	220322500	AGI86292.1
143715000	CAJE01000020.1-30	93726750	AGI86337.1
752220000	CAJE01000020.1-43	928212500	AGI86347.1
45520000	CAJE01000020.1-49	19070750	AGI86352.1
910585000	CAJE01000020.1-56	544842500	AGI86357.1
230575000	CAJE01000020.1-61	1025955000	AGI86362.1
914490000	CAJE01000024.1-3	638497500	AGI86367.1
66069000	CAJE01000022.1-22	59276250	AGI86377.1
579900000	CAJE01000022.1-1	367072500	AGI86382.1
473570000	CAJE01000021.1-103	354117500	AGI86392.1
111770000	CAJE01000021.1-88	97198000	AGI86397.1
1407450000	CAJE01000021.1-82	655182500	AGI86402.1
28870500	CAJE01000021.1-76	153177500	AGI86407.1
5902500	CAJE01000013.1-108	9373175	AGY50148.1
