# Supplementary material for: Growth temperature and chromatinization in archaea
Source: Nat Microbiol. 2022 Oct 20;7(11):1932–42. doi: 10.1038/s41564-022-01245-2 (PMC7613761; doi:10.1038/s41564-022-01245-2)
Supplement: Supplementary file 4 — Contains source data for supplementary figures. [file 41564_2022_1245_MOESM4_ESM.zip › Supplementary_Data/SourceData_F_S11B.xlsx]

## Sheet: SourceData_F_S11B
ID	Relative_abundance	Variation_coefficient
tRNA.synt_1g	0.626811	0.313367
tRNA.synt_1	0.5486	0.319261
Anticodon_1	0.497854	0.321431
tRNA.synt	0.852704	0.359894
tRNA.synt_2b	0.474512	0.364098
GTP_EFTU	3.97341	0.368589
GTP_EFTU_D2	3.90893	0.372154
Ribosomal_S13	0.126043	0.386746
CBS	0.930695	0.406647
HGTP_anticodon	0.381653	0.414302
RNA_pol_Rpb1_5	0.436897	0.414781
Ribosomal_L1	0.201044	0.424446
AAA_21	0.499722	0.426973
Ribosomal_L6	0.150246	0.437298
GATase	0.17879	0.44368
RNA_pol_Rpb1_1	0.294813	0.447855
AAA	1.11414	0.451315
Ribosomal_S5	0.225493	0.45661
Ribosomal_S5_C	0.225493	0.45661
RNA_pol_Rpb1_2	0.292163	0.463913
RNA_pol_Rpb1_3	0.292163	0.463913
RNA_pol_Rpb1_4	0.292163	0.463913
MMR_HSR1	3.48381	0.467145
SRP54_N	0.0718762	0.474406
AAA_5	0.95759	0.47891
tRNA.synt_1e	0.474789	0.493195
Ribosomal_L16	0.104897	0.499056
RuvB_N	0.896225	0.502671
Peptidase_C26	0.139166	0.506257
Ribosomal_L22	0.0870734	0.510525
Mg_chelatase	0.845014	0.510592
Ribosomal_S2	0.172033	0.515912
KOW	0.141511	0.521666
Pribosyltran	0.287499	0.537304
AAA_31	0.287345	0.560743
CbiA	0.36135	0.564343
SRP54	0.1249	0.566025
Ribosomal_L3	0.257124	0.573495
AAA_22	0.789655	0.575769
Ribosomal_L5	0.118685	0.584207
Ribosomal_L5_C	0.118685	0.584207
tRNA_bind	0.122478	0.587195
NAD_synthase	0.138354	0.609769
Sigma54_activat	0.762893	0.612119
tRNA.synt_2d	0.14629	0.617735
tRNA.synt_2	0.304104	0.619058
AAA_2	0.715441	0.6194
Ribosomal_L10	0.24875	0.62076
PALP	0.311139	0.623403
ABC_tran	0.872107	0.623853
Cpn60_TCP1	4.86077	0.627024
Ribosomal_L14	0.103205	0.628693
PGM_PMM_III	0.125131	0.632036
GMP_synt_C	0.092512	0.637691
tRNA.synt_1_2	0.192559	0.646989
tRNA.synt_1b	0.099736	0.652383
NAD_binding_2	0.583179	0.655157
Ribosomal_L2_C	0.161079	0.671482
AAA_3	0.73199	0.672121
X2.Hacid_dh_C	0.543823	0.672193
Ribosomal_S10	0.0877307	0.675618
PGM_PMM_I	0.141725	0.677722
AA_kinase	0.132496	0.678323
Ribosomal_L4	0.268156	0.678848
Ribosomal_L27A	0.218006	0.686404
PGM_PMM_II	0.139326	0.687794
F420_oxidored	0.435968	0.688084
ATP.synt_ab	1.49765	0.694739
ATP.synt_ab_N	1.49765	0.694739
AAA_16	0.681163	0.696709
ParA	0.250894	0.697067
IF.2	0.0794698	0.699128
Ribosomal_L23	0.0832395	0.703186
PGM_PMM_IV	0.137146	0.711568
IstB_IS21	0.636439	0.711966
Ribosomal_L11	0.109274	0.721382
Ribosomal_L11_N	0.109274	0.721382
SMC_N	0.146684	0.723643
S4	0.376922	0.731378
RNA_helicase	0.627318	0.73575
S1	0.213826	0.738027
Adenylsucc_synt	0.139293	0.743215
Ribosomal_S15	0.129182	0.744292
AAA_17	0.184559	0.757984
Pribosyltran_N	0.064064	0.762603
Pyr_redox	1.40626	0.772868
Lyase_1	0.272396	0.791977
PGK	0.0916758	0.802176
Ribosom_S12_S23	0.0848405	0.807589
KH_2	0.436319	0.816965
ATPase	0.249586	0.829236
tRNA.synt_1c	0.0782649	0.854032
NTP_transf_3	0.197931	0.854473
Aminotran_1_2	0.868252	0.856854
Ribosomal_S8	0.106518	0.872866
Rad51	0.151228	0.877248
Cys_Met_Meta_PP	0.289336	0.889327
NAD_binding_8	1.2717	0.890397
RNA_pol_L	0.117201	0.898837
RecA	0.154489	0.905937
DegT_DnrJ_EryC1	0.273153	0.917858
GATase_3	0.0910926	0.928118
tRNA_anti.codon	0.400781	0.937047
GIDA	1.1494	0.938448
NTP_transferase	0.203128	0.941192
TPP_enzyme_C	0.590711	0.955712
Aminotran_5	0.496294	0.992255
EFG_C	1.0258	1.00114
EFG_II	1.0258	1.00114
EFG_IV	1.0258	1.00114
Ribosomal_S3_C	0.266159	1.0032
DEAD	0.0985119	1.01779
RmlD_sub_bind	0.174612	1.06436
ATP.grasp_3	0.203402	1.0752
Epimerase	0.324029	1.07574
Helicase_C	0.0995384	1.08467
Hydrolase	0.0936857	1.08681
HAD_2	0.0544689	1.10733
HI0933_like	1.08664	1.12348
Polysacc_synt_2	0.173939	1.12664
SHMT	0.234795	1.12934
Pyr_redox_3	0.812296	1.1298
RNA_pol_A_bac	0.09564	1.13811
DALR_1	0.114768	1.1461
tRNA.synt_1d	0.114768	1.1461
HD	0.0805638	1.16181
Gln.synt_C	0.347504	1.17727
X3Beta_HSD	0.198203	1.20418
Beta_elim_lyase	0.452497	1.24209
GDP_Man_Dehyd	0.208575	1.24833
Ribosomal_S7	0.225111	1.26136
HATPase_c	0.157704	1.26894
Lactamase_B	0.873234	1.29455
Pyr_redox_2	2.98555	1.37608
FAD_binding_2	2.92685	1.39484
Hexapep	0.167274	1.47565
DAO	1.60901	1.87626
FeoB_N	0.230812	1.90714
