# Supplementary material for: Growth temperature and chromatinization in archaea
Source: Nat Microbiol. 2022 Oct 20;7(11):1932–42. doi: 10.1038/s41564-022-01245-2 (PMC7613761; doi:10.1038/s41564-022-01245-2)
Supplement: Source Data Fig. 1 — Contains source data to reproduce Fig. 1b. [file 41564_2022_1245_MOESM5_ESM.xlsx]

## Sheet: SourceData_Figure_1B
	None	Alba	Alba__Bac_DNA_binding	Alba__Bac_DNA_binding__CBFD_NFYB_HMF	Alba__Bac_DNA_binding__CBFD_NFYB_HMF__CC1	Alba__Bac_DNA_binding__Cren7__X7kD_DNA_binding	Alba__CBFD_NFYB_HMF	Alba__CBFD_NFYB_HMF__CC1	Alba__CBFD_NFYB_HMF__Cren7	Alba__CBFD_NFYB_HMF__MC1	Alba__CC1	Alba__Cren7	Alba__Cren7__CC1	Alba__Cren7__X7kD_DNA_binding	Alba__MC1	Alba__MC1__CC1	Bac_DNA_binding	Bac_DNA_binding__CBFD_NFYB_HMF	Bac_DNA_binding__CBFD_NFYB_HMF__MC1	Bac_DNA_binding__MC1	CBFD_NFYB_HMF	CBFD_NFYB_HMF__CC1	CBFD_NFYB_HMF__Cren7	CBFD_NFYB_HMF__MC1	CBFD_NFYB_HMF__MC1__CC1	CC1	Cren7	Cren7__CC1	MC1	MC1__CC1
Complete Genome	6	0	7	1	0	0	100	21	3	6	1	9	18	16	0	1	0	0	5	0	3	0	0	70	0	0	0	0	0	0
Incomplete Genome	85	105	13	2	1	1	280	50	23	24	16	13	6	8	30	2	4	2	26	1	89	8	3	256	3	11	1	1	83	5
