# Supplementary material for: Growth temperature and chromatinization in archaea
Source: Nat Microbiol. 2022 Oct 20;7(11):1932–42. doi: 10.1038/s41564-022-01245-2 (PMC7613761; doi:10.1038/s41564-022-01245-2)
Supplement: Source Data Fig. 2 — Contains source data to reproduce Fig. 2b,c. [file 41564_2022_1245_MOESM6_ESM.xlsx]

## Sheet: SourceData_Figure_2B
ID	NormInt	Specie	NAPorCandidate
AAB90173.1	0.28185	Archaeoglobus fulgidus	Alba
AAB89299.1	1.02815	Archaeoglobus fulgidus	Alba
AAB90902.1	0.108234	Archaeoglobus fulgidus	CBFD_NFYB_HMF
AAB89751.1	1.52041	Archaeoglobus fulgidus	CBFD_NFYB_HMF
ADB57099.1	0.215381	Archaeoglobus profundus	Candidate
ADB57261.1	2.70702	Archaeoglobus profundus	CBFD_NFYB_HMF
ADB57316.1	0.465638	Archaeoglobus profundus	CBFD_NFYB_HMF
ADB57460.1	1.30261	Archaeoglobus profundus	Alba
ADB57468.1	0.689985	Archaeoglobus profundus	Alba
ADC65068.1	1.4374	Ferroglobus placidus	CBFD_NFYB_HMF
ADC65286.1	0.688562	Ferroglobus placidus	Alba
ADC65872.1	2.04281	Ferroglobus placidus	Alba
ADC65938.1	0.697756	Ferroglobus placidus	CBFD_NFYB_HMF
ADC64664.1	0.171695	Ferroglobus placidus	Candidate
CAP13012.1	0.028045	Halobacterium sp	CBFD_NFYB_HMF
CAP14014.1	0.172456	Halobacterium sp	Candidate
CAP14878.1	0.183676	Halobacterium sp	MC1
AAB98197.1	0.020324	Mathanocaldococcus jannaschii	Alba
AAB98541.1	0.158744	Mathanocaldococcus jannaschii	Candidate
AAB99060.1	0.901583	Mathanocaldococcus jannaschii	Candidate
AAB99261.1	0.0370861	Mathanocaldococcus jannaschii	CBFD_NFYB_HMF
AAB99668.1	0.0151786	Mathanocaldococcus jannaschii	CBFD_NFYB_HMF
AAM02890.1	1.26648	Methanopyrus kandleri	CBFD_NFYB_HMF
AAM02302.1	0.243935	Methanopyrus kandleri	Alba
AAM01929.1	0.40691	Methanopyrus kandleri	Alba
AAM01721.1	0.00364544	Methanopyrus kandleri	CBFD_NFYB_HMF
AAM01353.1	0.230879	Methanopyrus kandleri	Candidate
AKB56076.1	0.226484	Methanosarcina barkeri	Candidate
AKB55873.1	0.0505314	Methanosarcina barkeri	CBFD_NFYB_HMF
AKB54995.1	0	Methanosarcina barkeri	MC1
AKB56384.1	0.268566	Methanosarcina barkeri	MC1
ADL57675.1	0.148727	Methanothermobacter marburgensis	Alba
ADL57882.1	0.429768	Methanothermobacter marburgensis	CBFD_NFYB_HMF
ADL58299.1	0.767979	Methanothermobacter marburgensis	CBFD_NFYB_HMF
ADL58808.1	0.30942	Methanothermobacter marburgensis	CBFD_NFYB_HMF
AAB85958.1	0.186486	Methanothermobacter thermautotrophicus	Alba
AAB86168.1	0.260655	Methanothermobacter thermautotrophicus	CBFD_NFYB_HMF
AAB85321.1	1.22825	Methanothermobacter thermautotrophicus	CBFD_NFYB_HMF
AAB84760.1	0.568342	Methanothermobacter thermautotrophicus	CBFD_NFYB_HMF
AAT43785.1	1.14226	Picrophilus torridus	Alba
AAT42960.1	0.59966	Picrophilus torridus	Bac_DNA_binding
AAY80109.1	0.265004	Sulfolobus acidocaldicarius	Candidate
AAY79778.1	0.346351	Sulfolobus acidocaldicarius	X7kD_DNA_binding
AAY80657.1	1.80895	Sulfolobus acidocaldicarius	Alba
AAY80656.1	0.045669	Sulfolobus acidocaldicarius	Alba
AAY80645.1	0.0719486	Sulfolobus acidocaldicarius	Cren7
AAY79492.1	0.271361	Sulfolobus acidocaldicarius	X7kD_DNA_binding
CAC11241.1	0.353825	Thermoplasma acidophilum	Bac_DNA_binding
CAC12274.1	0.232774	Thermoplasma acidophilum	Candidate
CAC12041.1	0.480388	Thermoplasma acidophilum	Alba
CAC11687.1	0.20979	Thermoplasma acidophilum	Candidate
BAB60227.1	0.638829	Thermoplasma volcanium	Alba
BAB59768.1	0.214514	Thermoplasma volcanium	Candidate
BAB59743.1	1.26191	Thermoplasma volcanium	Candidate
BAB59303.1	1.24231	Thermoplasma volcanium	Bac_DNA_binding
AAB98153.1	0.321893	Mathanocaldococcus jannaschii	CBFD_NFYB_HMF
AAB98934.1	0.321893	Mathanocaldococcus jannaschii	CBFD_NFYB_HMF
AGI86273.1	0.138747	Methanomethylophilus alvus	Candidate
CAJE01000015.1-144	1.34215	Methanomassiliicoccus luminyensis	Candidate
CAJE01000001.1-33	0.204416	Methanomassiliicoccus luminyensis	Candidate
CAJE01000005.1-32	0.183539	Methanomassiliicoccus luminyensis	Candidate
BAD84660.1	0.735854	Thermococcus^kodakarensis^KOD1	Candidate
BAD84749.1	0.88895	Thermococcus^kodakarensis^KOD1	Alba
BAD86252.1	0.262506	Thermococcus^kodakarensis^KOD1	Candidate
BAD86187.1	0.342494	Thermococcus^kodakarensis^KOD1	Candidate
BAD85602.1	1.0977	Thermococcus^kodakarensis^KOD1	CBFD_NFYB_HMF
BAD86478.1	0.663645	Thermococcus^kodakarensis^KOD1	CBFD_NFYB_HMF
ADD06615.1	0.0686216	Natrialba magadii	Candidate
ADD04528.2	0.0723355	Natrialba magadii	Candidate
ADD07095.1	0.0516602	Natrialba magadii	Candidate
ADD05276.1	0.0283448	Natrialba magadii	MC1
ADD05772.1	0	Natrialba magadii	CBFD_NFYB_HMF
ADE04502.1	0.720114	Haloferax volcanii	Candidate
ADE03043.1	0.222533	Haloferax volcanii	Candidate
ADE03080.1	0.0622394	Haloferax volcanii	MC1
ADE04545.1	0.0458751	Haloferax volcanii	CBFD_NFYB_HMF
ABX13658.1	0.352737	Nitrosopumilus^maritimus^SCM1	Candidate
ABX13420.1	0.183143	Nitrosopumilus^maritimus^SCM1	Candidate
ABX12151.1	0.139693	Nitrosopumilus^maritimus^SCM1	Alba
ABX13309.1	0.0710145	Nitrosopumilus^maritimus^SCM1	CC1
ABX12540.1	0.0297451	Nitrosopumilus^maritimus^SCM1	Alba
ABX12829.1	0.026319	Nitrosopumilus^maritimus^SCM1	Alba
ABX12629.1	0.0252289	Nitrosopumilus^maritimus^SCM1	CC1
ABX13328.1	0.00685228	Nitrosopumilus^maritimus^SCM1	CBFD_NFYB_HMF

## Sheet: SourceData_Figure_2C(Tvolc)
ID	nuc_vs_top_ratio	PFAM_DNA_binding.x	Mol..weight..kDa.	NAP	NormInt_WCE	Function	Category	AvgNuc	AvgTop	Candidate
BAB59172.1	NA	NA	35.182	0	0.00127472	[H] Cobalamin biosynthesis protein CobD/CbiB	H	0	0	0
BAB59190.1;REV__BAB59190.1	NA	NA	23.348	NA	NA	NA	NA	965767500	359137500	0
BAB59236.1	NA	NA	37.315	NA	NA	NA	NA	751325	921325	0
BAB59418.1	NA	NA	46.703	NA	NA	[L] Uncharacterized protein predicted to be involved	L	558550	0	0
BAB59446.1	NA	NA	31.591	0	0.00193823	[R] Predicted metal-dependent hydrolase (urease superfamily)	R	0	0	0
BAB59485.1	NA	NA	6.2584	NA	NA	[J] Ribosomal protein S14	J	662750	0	0
BAB59518.1	NA	NA	30.65	0	0.0196763	[C] Rieske Fe-S protein	C	0	0	0
BAB59544.1	NA	NA	33.922	0	0.00233631	[J] tRNA splicing endonuclease	J	0	2853425	0
BAB59586.1	NA	NA	35.459	NA	NA	[D] Predicted ATPase of the PP-loop superfamily	D	0	0	0
BAB59589.1;REV__BAB59562.1	NA	NA	13.389	NA	NA	NA	NA	4547175000	4194650000	0
BAB59616.1	NA	NA	44.287	NA	NA	[R] Predicted transporter component	R	0	0	0
BAB59755.1	NA	NA	60.813	NA	NA	[NU] Type IV secretory pathway, VirB11 components,	NU	824900	1550400	0
BAB59763.1	NA	NA	17.439	NA	NA	[F] Predicted nucleotide kinase (related to CMP	F	0	0	0
BAB59810.1	NA	NA	32.148	NA	NA	[EM] Dihydrodipicolinate synthase/N-acetylneuraminate lyase	EM	0	0	0
BAB59813.1	NA	NA	13.213	NA	NA	[S] Uncharacterized conserved protein	S	0	981900	0
BAB59872.1	NA	NA	44.232	NA	NA	NA	NA	0	2729575	0
BAB59969.1	NA	NA	33.567	NA	NA	NA	NA	620250	473868	0
BAB59989.1	NA	NA	19.692	NA	NA	[C] Pyruvate:ferredoxin oxidoreductase and related 2-oxoacid:ferredoxin oxidoreductases,	C	0	0	0
BAB59998.1;BAB59184.1	NA	NA	50.404	NA	NA	NA	NA	7361600	6663825	0
BAB60015.1	NA	NA	8.8239	0	0.00286146	NA	NA	0	0	0
BAB60075.1	NA	NA	6.0851	NA	NA	NA	NA	0	0	0
BAB60129.1	NA	NA	28.151	NA	NA	[R] ABC-type transport system involved in multi-copper	R	0	0	0
BAB60196.1	NA	NA	21.325	NA	NA	[E] Phosphoribosylanthranilate isomerase	E	0	0	0
BAB60434.1	NA	NA	42.586	NA	NA	[I] Acyl-CoA dehydrogenases	I	0	0	0
BAB60468.1	NA	NA	41.731	NA	NA	[LKJ] Superfamily II DNA and RNA helicases	LKJ	0	0	0
BAB60509.1	NA	NA	41.212	NA	NA	[I] Acyl-CoA dehydrogenases	I	0	205460	0
BAB60566.1	NA	NA	22.31	0	0.00165752	[J] Acetyltransferases, including N-acetylases of ribosomal proteins	J	0	521850	0
BAB60602.1;BAB60413.1	NA	NA	8.655	NA	NA	NA	NA	360920000	760180000	0
BAB60603.1;BAB60414.1	NA	NA	14.794	NA	NA	NA	NA	684867500	1033725000	0
BAB60624.1	NA	NA	24.748	NA	NA	[C] Ni,Fe-hydrogenase III small subunit	C	2731500	0	0
BAB60636.1;BAB60656.1	NA	NA	20.28	NA	NA	NA	NA	24696000	15595250	0
BAB60643.1	NA	NA	112.7	NA	NA	NA	NA	0	3419500	0
BAB60644.1;BAB59268.1;BAB59269.1	NA	NA	81.114	NA	NA	NA	NA	14695225	1632750	0
CON__ENSEMBL:ENSBTAP00000025008	NA	NA	59.299	NA	NA	NA	NA	2954325	0	0
CON__P00761	NA	NA	24.409	NA	NA	NA	NA	23535250000	6224225000	0
CON__P01966	NA	NA	15.184	NA	NA	NA	NA	5622375	1.06213e+06	0
CON__P02533;CON__Q9Z2K1;CON__P08779;CON__Q3ZAW8;CON__Q6IFX2	NA	NA	51.621	NA	NA	NA	NA	5068875	824278	0
CON__P02662	NA	NA	22.975	NA	NA	NA	NA	1.34907e+08	2387750	0
CON__P02663	NA	NA	24.348	NA	NA	NA	NA	5691550	7451000	0
CON__P02666	NA	NA	23.583	NA	NA	NA	NA	19914750	0	0
CON__P02668	NA	NA	18.974	NA	NA	NA	NA	52107500	0	0
CON__P02754	NA	NA	18.281	NA	NA	NA	NA	21329500	0	0
CON__P02769	NA	NA	69.293	NA	NA	NA	NA	31525450	2961475	0
CON__P04264	NA	NA	66.017	NA	NA	NA	NA	436887500	78183750	0
CON__P05784;CON__P08727	NA	NA	47.538	NA	NA	NA	NA	22364250	6190950	0
CON__P05787;CON__H-INV:HIT000292931;CON__Q9H552;CON__REFSEQ:XP_092267	NA	NA	53.704	NA	NA	NA	NA	6461925	1299800	0
CON__P07477	NA	NA	26.558	NA	NA	NA	NA	401462500	114770250	0
CON__P12763	NA	NA	38.418	NA	NA	NA	NA	34493750	8985175	0
CON__P13645;CON__P08730-1;CON__Q148H6;CON__A2A4G1;CON__Q7Z3Y8;CON__A2A5Y0;CON__Q92764;CON__P19012;CON__O76013;CON__Q7Z3Y9	NA	NA	59.51	NA	NA	NA	NA	314942500	45118750	0
CON__P15636	NA	NA	68.124	NA	NA	NA	NA	4548875000	1963575000	0
CON__P34955	NA	NA	46.103	NA	NA	NA	NA	10787325	2010000	0
CON__P35527	NA	NA	62.129	NA	NA	NA	NA	412707500	78363000	0
CON__P35908v2;CON__P35908	NA	NA	65.432	NA	NA	NA	NA	224467500	33036500	0
CON__Q14525	NA	NA	46.213	NA	NA	NA	NA	7154450	2189550	0
CON__Q3SX09;CON__P02070	NA	NA	22.06	NA	NA	NA	NA	20287750	5034800	0
CON__Q3T052	NA	NA	101.51	NA	NA	NA	NA	8497875	1309050	0
CON__Q58D62	NA	NA	42.663	NA	NA	NA	NA	90812500	27516500	0
BAB59634.1	6.52	0	12.937	NA	NA	[S] Uncharacterized protein conserved in archaea	S	60483000	775438	0
BAB59448.1	4.83	0	50.076	0	0.0104645	[GEPR] Permeases of the major facilitator superfamily	GEPR	637560000	25213500	0
BAB60011.1	4.59	0	12.43	0	0.0587005	NA	NA	777880000	34023500	0
BAB59768.1	4.54	0	14.191	0	0.214514	[K] Predicted transcriptional regulator	K	18659025000	783107500	1
BAB60437.1	4.48	1	13.067	0	0.000475347	[K] Predicted transcriptional regulators	K	71510750	1163250	0
BAB60293.1	4.41	1	15.198	0	0.0375122	[K] Transcriptional regulators	K	1365662500	63674500	0
BAB59573.1	4.18	0	44.956	0	0.00428403	[G] Alpha-amylase/alpha-mannosidase	G	109421750	5799525	0
BAB59401.1	4.13	0	48.45	0	0.0413683	[R] Uncharacterized proteins of the AP superfamily	R	2203275000	121042500	0
BAB59967.1	4.06	0	57.744	0	0.283881	[EQ] N-methylhydantoinase B/acetone carboxylase, alpha subunit	EQ	5140800000	307220000	0
BAB59968.1	4.01	0	72.017	0	0.415895	[EQ] N-methylhydantoinase A/acetone carboxylase, beta subunit	EQ	9782725000	591530000	0
BAB59751.1	3.99	0	24.852	0	0.0327919	[N] Putative archaeal flagellar protein D/E	N	2013950000	132877500	0
BAB59886.1	3.99	0	35.912	0	0.0128673	NA	NA	69164750	0	0
BAB60204.1	3.96	0	21.728	0	0.00828053	NA	NA	376342500	23542000	0
BAB59351.1	3.89	0	118.48	0	0.110731	[G] Alpha-mannosidase	G	7505675000	488432500	0
BAB59293.1	3.87	0	52.416	0	0.000406247	NA	NA	43875000	0	0
BAB60169.1	3.73	0	36.655	0	1.35194	[H] Pyridoxine biosynthesis enzyme	H	18865250000	1382800000	0
BAB59524.1	3.7	0	6.5687	0	0.0357507	NA	NA	2969400000	246597500	0
BAB59303.1	3.68	1	10.035	1	1.24231	[L] Bacterial nucleoid DNA-binding protein	L	22110075000	1635650000	0
BAB59325.1	3.67	0	37.091	0	0.026809	NA	NA	2145700000	176742500	0
BAB59151.1	3.65	0	6.2876	NA	NA	[J] Ribosomal protein L39E	J	4921550	421535	0
BAB59164.1	3.62	0	28.394	0	0.00288339	[CP] ABC-type Na+ transport system, ATPase component	CP	20913750	1851175	0
BAB60323.1	3.55	0	14.088	NA	NA	[S] Predicted membrane protein	S	8702950	775750	0
BAB60576.1	3.47	1	24.802	0	0.000968502	NA	NA	20621500	1910500	0
BAB59572.1	3.44	0	42.087	0	0.00603784	[M] Glycosyltransferase	M	58382250	5785925	0
BAB59328.1	3.42	1	21.798	0	0.0254022	[K] Predicted transcriptional regulator with C-terminal CBS	K	334547500	30490250	0
BAB60416.1	3.39	1	14.951	0	0.000271693	[S] Uncharacterized protein conserved in archaea	S	12569250	1387400	0
BAB60644.1	3.36	0	NA	NA	NA	[L] Adenine specific DNA methylase Mod	L	NA	NA	0
BAB60241.1	3.32	0	38.446	0	0.000360939	[R] Predicted methyltransferase	R	11567850	1130175	0
BAB60157.1	3.29	0	112.49	0	0.00156024	[R] Predicted drug exporters of the RND	R	92305250	10328675	0
BAB59596.1	3.25	0	18.87	0	0.0164299	[R] Predicted regulator of amino acid metabolism,	R	545292500	61905000	0
BAB59987.1	3.21	0	13.666	0	0.0253354	[U] Protein involved in vacuole import and	U	1433450000	154792500	0
BAB60465.1	3.18	0	55.098	0	0.00425467	[ER] Na+/proline symporter	ER	7301750	832890	0
BAB60486.1	3.18	0	102.6	0	0.293426	NA	NA	2765900000	317220000	0
BAB59235.1	3.13	0	64.212	0	0.0092255	[P] Chloride channel protein EriC	P	85734000	10880075	0
BAB60568.1	3.08	0	30.937	NA	NA	[L] DNA modification methylase	L	6457500	1914200	0
BAB59287.1	3.04	0	22.847	NA	NA	NA	NA	12408400	1677900	0
BAB59460.1	3	0	30.346	0	0.0680129	[O] Membrane protease subunits, stomatin/prohibitin homologs	O	411575000	53236000	0
BAB59642.1	2.99	0	73.105	0	0.00497465	[P] High-affinity K+ transport system, ATPase chain	P	141567250	19524750	0
BAB60327.1	2.99	0	50.273	0	0.00715365	[GEPR] Permeases of the major facilitator superfamily	GEPR	80067500	11003250	0
BAB59221.1	2.95	0	15.048	NA	NA	[S] Predicted membrane protein	S	15341500	2139925	0
BAB60056.1	2.93	0	44.229	NA	NA	NA	NA	45781250	6641300	0
BAB60271.1	2.93	0	56.718	0	0.0087614	[C] NADH:ubiquinone oxidoreductase subunit 4 (chain M)	C	120808250	16630500	0
BAB59977.1	2.91	0	32.887	0	0.00132887	[M] Small-conductance mechanosensitive channel	M	18654000	2654475	0
BAB59334.1	2.88	1	20.798	0	0.0266839	NA	NA	499397500	68048000	0
BAB59635.1	2.88	1	71.34	0	0.133967	[O] Predicted ATP-dependent protease	O	2224100000	325445000	0
BAB60534.1	2.88	0	34.9	0	0.00689014	[V] ABC-type multidrug transport system, ATPase component	V	202067500	29737500	0
BAB59661.1	2.87	1	24.807	0	0.0285361	[KH] Transcriptional regulator of a riboflavin/FAD biosynthetic	KH	818022500	110562500	0
BAB59643.1	2.83	0	23.279	0	0.00136285	[P] K+-transporting ATPase, c chain	P	28794000	4441225	0
BAB60105.1	2.82	1	36.761	0	0.0546239	[V] ABC-type multidrug transport system, ATPase component	V	846067500	130767500	0
BAB59171.1	2.79	0	25.586	0	0.0165275	[OU] Periplasmic serine proteases (ClpP class)	OU	150375000	23003500	0
BAB59211.1	2.77	0	48.124	0	0.0170042	[GEPR] Permeases of the major facilitator superfamily	GEPR	105765000	16932000	0
BAB59765.1	2.76	0	19.772	0	0.00287717	[K] Predicted transcriptional regulator containing the HTH	K	51525000	8004025	0
BAB59309.1	2.69	0	30.716	NA	NA	[R] ABC-type transport system involved in multi-copper	R	3.47275e+06	423755	0
BAB59559.1	2.67	0	14.085	0	0.0100656	NA	NA	121476750	20649750	0
BAB59670.1	2.66	0	44.892	0	0.2453	[MG] Nucleoside-diphosphate-sugar epimerases	MG	3440925000	576682500	0
BAB60236.1	2.65	0	101.4	NA	NA	NA	NA	22063250	3929450	0
BAB60322.1	2.65	0	35.276	0	0.00233429	[R] Predicted permeases	R	27139750	1720675	0
BAB60451.1	2.63	0	26.022	0	0.0248206	NA	NA	100157250	17586250	0
BAB59378.1	2.62	0	29.034	0	0.00390688	NA	NA	39060000	6930500	0
BAB60269.1	2.61	0	13.804	0	0.0737483	NA	NA	767812500	138972500	0
BAB59681.1	2.59	0	19.377	0	0.0825269	[J] Ribosomal protein L16/L10E	J	1671237500	262687500	0
BAB60272.1	2.58	0	37.219	0	0.0237757	[CP] NADH:ubiquinone oxidoreductase subunit 5 (chain L)/Multisubunit	CP	415107500	73927500	0
BAB59669.1	2.56	0	30.528	0	0.00436755	[V] ABC-type multidrug transport system, ATPase component	V	215755000	39367000	0
BAB60055.1	2.56	0	55.718	0	0.00195714	[E] Gamma-glutamyltransferase	E	0	859975	0
BAB59885.1	2.52	0	51.461	0	0.0600733	[C] Cytochrome bd-type quinol oxidase, subunit 1	C	1523225000	292507500	0
BAB60270.1	2.51	0	51.835	0	0.00591276	[C] NADH:ubiquinone oxidoreductase subunit 2 (chain N)	C	70498000	13613750	0
BAB60563.1	2.51	0	74.152	0	0.0491249	[C] Fe-S oxidoreductase	C	687697500	130150000	0
BAB60282.1	2.5	0	16.681	0	0.0379118	[C] NADH:ubiquinone oxidoreductase subunit 3 (chain A)	C	523042500	99923000	0
BAB59308.1	2.48	0	33.434	0	0.0420586	[V] ABC-type multidrug transport system, ATPase component	V	1183785000	229967500	0
BAB60167.1	2.48	0	33.952	0	0.0351371	NA	NA	747002500	140525000	0
BAB60281.1	2.47	0	12.804	0	0.0545858	[C] NADH:ubiquinone oxidoreductase 20 kD subunit and	C	332757500	65641000	0
BAB60330.1	2.47	0	62.93	NA	NA	NA	NA	27173000	5481100	0
BAB60618.1	2.47	0	13.905	NA	NA	[S] Predicted membrane protein	S	9324075	1811075	0
BAB60019.1	2.46	0	43.031	0	0.00918432	[M] Glycosyltransferase	M	178045000	34766750	0
BAB60277.1	2.46	0	16.874	0	0.0211448	[C] Formate hydrogenlyase subunit 6/NADH:ubiquinone oxidoreductase 23	C	468645000	94135000	0
BAB60507.1	2.44	0	19.461	0	0.00587272	NA	NA	194370000	38868500	0
BAB59746.1	2.41	0	12.09	NA	NA	[K] Predicted transcriptional regulators containing the CopG/Arc/MetJ	K	65940750	12740450	0
BAB59496.1	2.39	0	26.685	NA	NA	[S] Predicted membrane protein	S	26564750	5530600	0
BAB60232.1	2.35	0	49.092	0	0.00194894	[R] Uncharacterized conserved protein (some members contain	R	17059550	3493200	0
BAB59359.1	2.34	0	71.361	0	0.0111822	[G] Glycosidases	G	206165000	43207250	0
BAB60367.1	2.34	0	12.137	0	0.00263006	[S] Predicted membrane protein	S	81023000	17775750	0
BAB59366.1	2.32	0	25.668	0	0.0122683	[M] Glycosyltransferases, probably involved in cell wall	M	182982500	39722500	0
BAB59644.1	2.32	0	29.781	0	0.0213851	NA	NA	312390000	64603000	0
BAB60278.1	2.3	0	38.814	0	0.022846	[C] NADH:ubiquinone oxidoreductase subunit 1 (chain H)	C	152232500	33153250	0
BAB59226.1	2.29	0	18.235	0	0.0110407	NA	NA	172472500	38621250	0
BAB59197.1	2.27	0	72.154	0	0.064188	[C] Archaeal/vacuolar-type H+-ATPase subunit I	C	585272500	131427500	0
BAB59464.1	2.27	0	7.8211	0	0.0141971	[U] Preprotein translocase subunit Sec61beta	U	181182500	40877750	0
BAB60368.1	2.27	1	18.864	0	0.000920949	[S] Uncharacterized membrane-associated protein/domain	S	29071250	6528275	0
BAB59601.1	2.23	0	19.764	NA	NA	NA	NA	43262750	10663500	0
BAB60280.1	2.22	0	17.502	0	0.07625	[C] NADH:ubiquinone oxidoreductase 27 kD subunit	C	779880000	189920000	0
BAB60279.1	2.21	0	42.051	0	0.327476	[C] NADH:ubiquinone oxidoreductase 49 kD subunit 7	C	1983600000	458562500	0
BAB59456.1	2.17	0	10.915	0	0.00821799	[J] Ribosomal protein L21E	J	652330000	145617500	0
BAB60144.1	2.14	1	27.089	0	0.235816	[K] Predicted transcriptional regulators	K	5009550000	1165975000	0
BAB59904.1	2.11	0	14.279	0	0.0136136	NA	NA	1769050000	440602500	0
BAB59191.1	2.1	0	41.174	0	0.0213317	[C] Archaeal/vacuolar-type H+-ATPase subunit C	C	226220000	56885000	0
BAB60377.1	2.1	0	228.3	0	0.0645427	[R] Uncharacterized membrane protein, required for N-linked	R	889270000	221947500	0
BAB59397.1	2.08	0	40.29	0	0.000992946	NA	NA	7966125	512650	0
BAB59846.1	2.08	0	31.514	0	0.00253743	[M] Small-conductance mechanosensitive channel	M	41815500	10870800	0
BAB60333.1	2.08	0	21.676	0	0.000139092	[F] Predicted secreted endonuclease distantly related to	F	16433725	3970575	0
BAB60571.1	2.08	0	42.066	0	0.00873624	[R] HD superfamily phosphohydrolases	R	143571000	37502000	0
BAB59750.1	2.05	0	17.895	0	0.014429	[N] Putative archaeal flagellar protein C	N	323897500	82013750	0
BAB60308.1	2.04	0	55.478	0	0.0103634	[C] Glycerol kinase	C	163042500	43295500	0
BAB59488.1	2.02	0	15.167	0	0.0427564	[J] Ribosomal protein L32E	J	788957500	193790000	0
BAB60352.1	2.02	0	30.435	0	0.040148	[S] Uncharacterized protein conserved in archaea	S	754337500	196685000	0
BAB59510.1	1.99	0	24.019	NA	NA	[R] Predicted DNA binding protein	R	4242375	838588	0
BAB59195.1	1.97	0	24.44	0	0.0332998	[C] Archaeal/vacuolar-type H+-ATPase subunit D	C	232127500	63938500	0
BAB59292.1	1.97	0	26.577	0	0.0112077	[CP] ABC-type Na+ transport system, ATPase component	CP	133201750	36220250	0
BAB59547.1	1.97	0	37.665	0	0.100599	[R] Predicted nucleotidyltransferase	R	756835000	200345000	0
BAB59578.1	1.96	0	51.823	0	0.154018	[GEPR] Permeases of the major facilitator superfamily	GEPR	2758400000	792390000	0
BAB60348.1	1.96	1	56.949	0	0.286001	[K] DNA-directed RNA polymerase, beta' subunit/160 kD	K	4879800000	1305800000	0
BAB59408.1	1.95	0	23.586	0	0.0547802	[G] Pentose-5-phosphate-3-epimerase	G	854252500	233655000	0
BAB60038.1	1.94	0	117.84	0	0.00576632	NA	NA	148015000	42869500	0
BAB60391.1	1.94	0	6.7911	NA	NA	[K] DNA-directed RNA polymerase, subunit K/omega	K	876282500	241650000	0
BAB59194.1	1.93	0	51.21	0	0.17585	[C] Archaeal/vacuolar-type H+-ATPase subunit B	C	2347775000	678700000	0
BAB59554.1	1.93	0	27.792	0	0.149979	[R] Uncharacterized protein (ATP-grasp superfamily)	R	979327500	274530000	0
BAB60580.1	1.93	1	36.822	0	0.000653359	[L] DNA modification methylase	L	117626250	30429000	0
BAB59306.1	1.92	0	15.751	0	0.0255898	[J] Ribosomal protein S12	J	1373875000	366107500	0
BAB59491.1	1.92	0	23.863	0	0.319621	[J] Ribosomal protein S5	J	3836450000	1035250000	0
BAB60134.1	1.92	0	78.649	0	0.00178122	[S] Predicted integral membrane protein	S	35499000	10588050	0
BAB60210.1	1.92	0	34.287	0	0.00130164	[CP] ABC-type Na+ transport system, ATPase component	CP	35944250	10553875	0
BAB60320.1	1.92	0	36.811	0	0.00285021	NA	NA	0	955295	0
BAB60499.1	1.92	0	20.743	0	0.000244621	NA	NA	6620275	1918225	0
BAB59346.1	1.89	0	56.728	0	0.0116234	[G] ABC-type sugar transport system, periplasmic component	G	1024542500	314725000	0
BAB59706.1	1.89	0	30.296	0	0.11898	[K] DNA-directed RNA polymerase, alpha subunit/40 kD	K	3400375000	999890000	0
BAB59754.1	1.89	0	25.134	0	0.00129894	[NU] Predicted ATPases involved in biogenesis of	NU	19519750	5461075	0
BAB60349.1	1.89	1	100.02	0	0.442627	[K] DNA-directed RNA polymerase, beta' subunit/160 kD	K	6755275000	1924300000	0
BAB59557.1	1.88	0	10.843	0	0.00745339	[J] Ribosomal protein L44E	J	406275000	112365000	0
BAB60268.1	1.88	0	9.769	0	0.00768105	NA	NA	80051500	24407500	0
BAB59193.1	1.86	0	86.527	0	0.252569	[C] Archaeal/vacuolar-type H+-ATPase subunit A	C	3264150000	994885000	0
BAB59192.1	1.84	0	11.587	0	0.00622432	[C] Archaeal/vacuolar-type H+-ATPase subunit F	C	317495000	95585500	0
BAB59494.1	1.8	0	61.703	0	0.0114217	[U] Preprotein translocase subunit SecY	U	37341250	11849000	0
BAB60615.1	1.8	0	42.145	0	0.00237574	[S] Predicted membrane protein	S	99227250	31705250	0
BAB60483.1	1.78	0	28.969	0	0.00437212	[EH] Archaeal shikimate kinase	EH	36886250	11402850	0
BAB60108.1	1.76	1	25.042	0	0.0139149	[K] Mn-dependent transcriptional regulator	K	295837500	96682500	0
BAB60353.1	1.76	0	40.247	0	0.0367845	[L] Single-stranded DNA-binding replication protein A (RPA),	L	328280000	100547250	0
BAB60316.1	1.75	1	40.409	0	0.0374283	[K] Predicted transcriptional regulators	K	379412500	123052500	0
BAB60350.1	1.75	1	134.55	0	0.618046	[K] DNA-directed RNA polymerase, beta subunit/140 kD	K	7697475000	2397775000	0
BAB59627.1	1.74	0	21.793	0	0.0743318	[K] DNA-directed RNA polymerase, subunit E'	K	900930000	279835000	0
BAB59633.1	1.74	0	46.864	0	0.00374489	[O] Membrane-bound serine protease (ClpP class)	O	15962500	5152675	0
BAB60234.1	1.74	0	20.251	0	0.00471571	NA	NA	96696000	32081500	0
BAB59747.1	1.73	0	61.14	0	0.0608818	[J] Phenylalanyl-tRNA synthetase beta subunit	J	908567500	295415000	0
BAB60208.1	1.73	0	55.847	0	0.0552417	[J] Phenylalanyl-tRNA synthetase alpha subunit	J	916895000	296967500	0
BAB60604.1	1.7	0	13.323	0	0.0672998	[K] DNA-directed RNA polymerase, subunit L	K	2109300000	711787500	0
BAB60623.1	1.7	0	43.892	0	0.000880984	[C] Ni,Fe-hydrogenase III large subunit	C	43897500	15272750	0
BAB59355.1	1.69	1	40.428	0	0.105125	[K] Predicted transcriptional regulators	K	348575000	116060000	0
BAB59481.1	1.69	0	14.195	0	0.100751	[J] Ribosomal protein L14	J	1046597500	332572500	0
BAB59983.1	1.69	1	25.209	0	0.0102662	[L] Uracil-DNA glycosylase	L	56823500	18890500	0
BAB59960.1	1.68	1	24.4	0	0.00380815	[L] Predicted EndoIII-related endonuclease	L	174172500	57008750	0
BAB60010.1	1.68	0	28.236	0	0.00517371	[M] Glycosyltransferases involved in cell wall biogenesis	M	11222625	3702900	0
BAB59783.1	1.64	0	12.44	NA	NA	NA	NA	17167500	6344725	0
BAB60419.1	1.64	0	51.998	0	0.0329871	[G] Trehalose-6-phosphate synthase	G	315265000	110290000	0
BAB59167.1	1.6	1	19.47	0	0.00347287	[L] Holliday junction resolvase - archaeal type	L	83014000	29518250	0
BAB59591.1	1.6	0	7.7662	0	0.0128673	[J] Ribosomal protein L24E	J	250735000	92052500	0
BAB60508.1	1.6	0	54.759	0	0.0171171	[G] Arabinose efflux permease	G	46728750	17410000	0
BAB59190.1	1.58	0	NA	NA	NA	[C] Archaeal/vacuolar-type H+-ATPase subunit E	C	NA	NA	0
BAB59474.1	1.58	0	17.348	0	0.0900928	[J] Ribosomal protein S19	J	932785000	332430000	0
BAB59994.1	1.57	0	41.519	0	0.00287466	[R] Predicted Fe-S oxidoreductases	R	0	3767125	0
BAB60120.1	1.55	0	27.966	NA	NA	[J] Translation initiation factor 2B subunit, eIF-2B	J	1352500	2360850	0
BAB59202.1	1.54	0	24.267	0	0.00120947	[L] Thermostable 8-oxoguanine DNA glycosylase	L	23890750	8705950	0
BAB59628.1	1.52	0	41.149	0	0.0259101	[O] DnaJ-class molecular chaperone with C-terminal Zn	O	573417500	218332500	0
BAB60577.1	1.49	0	6.3734	NA	NA	[K] Regulators of stationary/sporulation gene expression	K	39452500	0	0
BAB59243.1	1.48	0	37.702	0	0.045239	[C] Pyruvate/2-oxoglutarate dehydrogenase complex, dehydrogenase (E1) component,	C	1207397500	478182500	0
BAB60351.1	1.48	0	11.834	0	0.0243649	[K] DNA-directed RNA polymerase, subunit H, RpoH/RPB5	K	511667500	199055000	0
BAB60171.1	1.47	0	22.13	0	0.0149781	NA	NA	265735000	107392500	0
BAB59934.1	1.44	0	12.274	NA	NA	[J] RNase P/RNase MRP subunit POP5	J	15121025	4205425	0
BAB60243.1	1.43	0	6.4061	NA	NA	[S] Uncharacterized archaeal coiled-coil protein	S	55192.5	365265	0
BAB59571.1	1.42	0	69.46	0	0.0479808	[G] Glycogen debranching enzyme	G	95011000	39357250	0
BAB59623.1	1.41	0	6.3915	0	0.00361591	[J] Ribosomal protein S27AE	J	184270000	78598750	0
BAB60560.1	1.39	1	24.54	0	0.00129253	[K] Predicted transcriptional regulator	K	10163525	4673475	0
BAB59797.1	1.38	0	15.837	NA	NA	[K] Predicted transcriptional regulators containing the CopG/Arc/MetJ	K	6387475	0	0
BAB59705.1	1.33	0	13.492	0	0.0651452	[J] Ribosomal protein S11	J	1414100000	629522500	0
BAB59146.1	1.32	0	26.996	0	0.00383176	[HC] 2-polyprenylphenol hydroxylase and related flavodoxin oxidoreductases	HC	904325	1339775	0
BAB59381.1	1.32	0	109.83	0	0.00313588	NA	NA	25516750	11529275	0
BAB60406.1	1.31	0	73.59	0	0.0220097	[P] Cation transport ATPase	P	61539500	27648000	0
BAB59165.1	1.3	0	37.439	0	0.00493613	[S] Uncharacterized membrane protein	S	32724500	14994500	0
BAB59677.1	1.3	0	22.974	0	0.117961	[J] Ribosomal protein L15E	J	865282500	387317500	0
BAB59873.1	1.28	0	19.437	0	0.000323503	[S] Uncharacterized conserved protein	S	79406250	35418000	0
BAB60440.1	1.28	0	14.112	0	0.0449072	[J] Ribosomal protein S6E (S10)	J	1978475000	917092500	0
BAB59475.1	1.23	0	16.557	0	0.123971	[J] Ribosomal protein L22	J	1952050000	915420000	0
BAB59241.1	1.22	0	44.315	0	0.0488732	[C] Pyruvate/2-oxoglutarate dehydrogenase complex, dihydrolipoamide acyltransferase (E2)	C	1378050000	670557500	0
BAB59242.1	1.22	0	34.936	0	0.089414	[C] Pyruvate/2-oxoglutarate dehydrogenase complex, dehydrogenase (E1) component,	C	2005175000	972967500	0
BAB59473.1	1.2	0	25.006	0	0.0565649	[J] Ribosomal protein L2	J	1160662500	546400000	0
BAB60258.1	1.19	0	11.047	0	0.0073081	NA	NA	41991000	20127000	0
BAB59492.1	1.18	0	18.781	0	0.200233	[J] Ribosomal protein L30/L7E	J	2371350000	1181050000	0
BAB59319.1	1.17	0	52.077	NA	NA	NA	NA	4317775	238102	0
BAB59270.1	1.14	0	56.316	0	0.00743852	[IQ] Acyl-CoA synthetases (AMP-forming)/AMP-acid ligases II	IQ	66560750	33170250	0
BAB59324.1	1.13	0	20.064	0	0.0109904	[J] Acetyltransferases, including N-acetylases of ribosomal proteins	J	48308000	24289500	0
BAB59304.1	1.12	0	54.128	NA	NA	[L] Transposase	L	2445300	1312950	0
BAB60130.1	1.1	0	33.135	0	0.00150559	[V] ABC-type multidrug transport system, ATPase component	V	10086750	5278825	0
BAB60303.1	1.09	0	8.4828	0	0.0536362	[K] DNA-directed RNA polymerase, subunit N (RpoN/RPB10)	K	594060000	303987500	0
BAB59454.1	1.08	0	9.0576	0	0.0206571	[J] Ribosomal protein L37AE/L43A	J	265025000	138917500	0
BAB59619.1	1.08	0	38.154	0	0.00118152	[J] NMD protein affecting ribosome stability and	J	24989250	13221000	0
BAB59660.1	1.08	0	58.448	0	0.00285311	[M] S-layer domain	M	10192000	5459700	0
BAB60183.1	1.08	0	47.969	0	0.00302258	[NU] Type IV secretory pathway, VirB11 components,	NU	7145100	3800375	0
BAB59457.1	1.07	0	11.635	0	0.0196782	[S] Uncharacterized protein conserved in archaea	S	1075430000	526807500	0
BAB59550.1	1.07	0	29.827	0	0.0409717	[K] Predicted transcriptional regulator	K	140847500	75008000	0
BAB59694.1	1.07	0	65.301	0	0.00370866	[S] Predicted membrane protein	S	17866000	9667800	0
BAB60477.1	1.06	0	19.691	0	0.0706251	[R] FOG: CBS domain	R	402482500	217695000	0
BAB59349.1	1.04	0	40.115	0	0.00974794	[G] ABC-type sugar transport systems, ATPase components	G	335137500	182957500	0
BAB60244.1	1.04	0	23	0	0.0123571	[J] Predicted RNA-binding protein (consists of S1	J	207640000	113960000	0
BAB59161.1	1.02	1	87.277	0	0.034305	[L] Topoisomerase IA	L	207457500	106387250	0
BAB60583.1	1.02	0	26.046	0	0.00440034	NA	NA	66889500	36445500	0
BAB59963.1	1.01	1	130.11	0	0.0882395	[D] Chromosome segregation ATPases	D	612877500	339507500	0
BAB60020.1	1.01	0	42.113	0	0.0116375	[M] Glycosyltransferase	M	116713750	65373000	0
BAB59486.1	1	0	14.539	0	0.110849	[J] Ribosomal protein S8	J	1047755000	588302500	0
BAB60412.1	0.989	0	24.426	0	0.178309	[J] Ribosomal protein S3AE	J	2906400000	1610375000	0
BAB59160.1	0.988	0	32.085	NA	NA	[S] Uncharacterized protein conserved in archaea	S	12425625	0	0
BAB59582.1	0.988	0	66.226	0	0.139706	[R] ATPase (PilT family)	R	988630000	553597500	0
BAB59470.1	0.98	0	37.56	0	0.331423	[J] Ribosomal protein L3	J	1887775000	1070460000	0
BAB59179.1	0.974	0	25.507	0	0.00156836	[S] Uncharacterized conserved protein	S	8913300	4933125	0
BAB59459.1	0.959	0	27.536	NA	NA	[J] Dimethyladenosine transferase (rRNA methylation)	J	43667250	25155500	0
BAB59564.1	0.959	0	34.343	0	0.167658	[J] Ribosomal protein L10	J	1099585000	634755000	0
BAB59704.1	0.945	0	23.161	0	0.112005	[J] Ribosomal protein S4 and related proteins	J	1153662500	671952500	0
BAB59565.1	0.944	0	23.855	0	0.212855	[J] Ribosomal protein L1	J	1366000000	800940000	0
BAB60041.1	0.944	0	25.752	NA	NA	[QR] SAM-dependent methyltransferases	QR	6826875	3991375	0
BAB59472.1	0.942	0	9.2588	0	0.0106521	[J] Ribosomal protein L23	J	461952500	269455000	0
BAB60310.1	0.923	0	48.272	0	0.00983337	[G] ABC-type sugar transport system, periplasmic component	G	103195250	61935000	0
BAB59894.1	0.905	0	24.945	0	0.0454907	NA	NA	373657500	226805000	0
BAB59914.1	0.904	0	104.99	0	0.26616	[J] Leucyl-tRNA synthetase	J	933392500	547492500	0
BAB59299.1	0.886	0	49.456	0	0.248103	[L] Small primase-like proteins (Toprim domain)	L	4597250000	2825825000	0
BAB59477.1	0.886	0	7.6849	0	0.00145365	[J] Ribosomal protein L29	J	542480000	335570000	0
BAB59493.1	0.867	0	15.767	0	0.0558404	NA	NA	1526675000	954105000	0
BAB59613.1	0.858	0	43.222	NA	NA	[C] NADH dehydrogenase, FAD-containing subunit	C	6713650	4398325	0
BAB59352.1	0.855	1	14.011	0	0.00307593	[K] Predicted transcriptional regulators	K	33166750	20622250	0
BAB59489.1	0.852	0	17.186	0	0.0859514	[J] Ribosomal protein L19E	J	795742500	478170000	0
BAB60636.1	0.852	0	NA	NA	NA	NA	NA	NA	NA	0
BAB59305.1	0.843	0	20.474	0	0.275915	[J] Ribosomal protein S7	J	930242500	588992500	0
BAB60392.1	0.839	0	16.548	0	0.00358045	[S] Uncharacterized protein conserved in archaea	S	135800000	85654000	0
BAB59590.1	0.821	0	7.4878	0	0.0186783	[J] Ribosomal protein S28E/S33	J	367870000	238360000	0
BAB60249.1	0.812	1	35.266	0	0.0743432	[K] Transcription initiation factor TFIIIB, Brf1 subunit/Transcription	K	264135000	169885000	0
BAB59874.1	0.79	0	20.417	0	0.00120204	NA	NA	113998500	74808000	0
BAB60546.1	0.79	0	65.649	0	0.00566298	NA	NA	25057500	16525500	0
BAB60432.1	0.787	0	15.707	0	0.00312467	NA	NA	11064000	7289825	0
BAB59898.1	0.785	0	16.128	0	0.0215349	[C] Succinate dehydrogenase/fumarate reductase, cytochrome b subunit	C	108235750	71579750	0
BAB60300.1	0.772	0	16.837	0	0.0620296	[J] Ribosomal protein L18E	J	500195000	324890000	0
BAB60591.1	0.743	1	24.044	0	0.00396599	[K] Predicted transcriptional regulator	K	109842500	74384750	0
BAB59254.1	0.735	1	28.043	0	0.00367186	[L] Uncharacterized protein predicted to be involved	L	39411250	24564750	0
BAB59932.1	0.733	0	59.082	0	0.0150345	[R] Predicted unusual protein kinase	R	49871500	33833500	0
BAB59600.1	0.731	0	132.42	NA	NA	NA	NA	8429875	5722675	0
BAB60227.1	0.729	1	9.9663	1	0.638829	[K] Archaeal DNA-binding protein	K	10790900000	7379900000	0
BAB59498.1	0.728	0	39.858	0	0.0195108	[J] Pseudouridine synthase	J	99178500	66925500	0
BAB59484.1	0.726	0	19.385	0	0.140793	[J] Ribosomal protein L5	J	523882500	358740000	0
BAB60345.1	0.723	0	20.368	0	0.00235012	[TD] Serine/threonine protein kinase involved in cell	TD	2487975	3196125	0
BAB59483.1	0.719	0	26.11	0	0.122343	[J] Ribosomal protein S4E	J	2139375000	1465550000	0
BAB60313.1	0.715	0	41.574	0	0.00103981	[G] ABC-type sugar transport systems, ATPase components	G	12137250	8478900	0
BAB59224.1	0.707	0	50.528	0	0.0209084	[C] Cytochrome bd-type quinol oxidase, subunit 1	C	12331925	8566975	0
BAB59429.1	0.699	0	35.889	0	0.272547	[P] ABC-type Fe3+-hydroxamate transport system, periplasmic component	P	4408425000	3079425000	0
BAB59703.1	0.695	0	19.515	0	0.107394	[J] Ribosomal protein S13	J	1039757500	732845000	0
BAB59806.1	0.694	0	61.111	0	0.0548031	NA	NA	327537500	229560000	0
BAB60251.1	0.684	0	37.477	0	0.00816422	[R] Predicted GTPase	R	94436250	66252250	0
BAB59799.1	0.668	1	16.3	0	0.0660337	[K] Transcriptional regulators	K	343555000	246375000	0
BAB59149.1	0.665	0	17.063	0	0.0833887	[J] Ribosomal protein S19E (S16A)	J	1048200000	752617500	0
BAB59640.1	0.655	0	61.169	0	0.00263799	[KB] Histone acetyltransferase	KB	2077400	4431450	0
BAB59709.1	0.655	0	29.756	NA	NA	NA	NA	607200	2371525	0
BAB59471.1	0.652	0	27.651	0	0.390688	[J] Ribosomal protein L4	J	1891825000	1356125000	0
BAB60366.1	0.646	0	97.27	0	0.00598064	[R] Protein related to penicillin acylase	R	172192500	125195000	0
BAB59533.1	0.64	0	60.851	0	0.00264642	[P] ABC-type anion transport system, duplicated permease	P	7398525	5408350	0
BAB59436.1	0.639	0	36.773	NA	NA	[K] Predicted transcriptional regulator	K	12337000	9004775	0
BAB59931.1	0.635	0	14.333	0	0.0460284	[O] Molecular chaperone (small heat shock protein)	O	1042935000	758907500	0
BAB59393.1	0.631	0	51.01	NA	NA	[C] Pyruvate/2-oxoglutarate dehydrogenase complex, dihydrolipoamide dehydrogenase (E3)	C	3.88534e+06	4749730	0
BAB59449.1	0.629	0	26.417	0	0.408268	[O] 20S proteasome, alpha and beta subunits	O	7791225000	5717625000	0
BAB59370.1	0.623	1	103.22	0	0.0780575	[L] ATPase involved in DNA repair	L	603677500	443915000	0
BAB59566.1	0.62	0	16.688	0	0.028636	[J] Ribosomal protein L11	J	1244525000	919802500	0
BAB59686.1	0.62	0	42.943	0	0.0320555	[S] Uncharacterized protein conserved in bacteria	S	262170000	194200000	0
BAB59555.1	0.617	0	28.831	0	0.0109804	[J] Translation initiation factor 2, alpha subunit	J	189850000	140840000	0
BAB59551.1	0.616	0	33.112	NA	NA	[H] 4-hydroxybenzoate polyprenyltransferase and related prenyltransferases	H	6599200	1283025	0
BAB60255.1	0.612	1	35.203	0	0.0136937	[K] Transcription initiation factor TFIIIB, Brf1 subunit/Transcription	K	131037500	97156250	0
BAB59423.1	0.607	0	8.4354	0	0.0208348	NA	NA	62448750	42964000	0
BAB60593.1	0.595	0	103.14	0	0.0162564	[E] ABC-type dipeptide transport system, periplasmic component	E	145667500	110143500	0
BAB59499.1	0.581	0	30.362	0	0.021252	[J] Protein implicated in ribosomal biogenesis, Nop56p	J	72481000	55171000	0
BAB60301.1	0.578	0	15.242	0	0.157671	[J] Ribosomal protein L13	J	819187500	619717500	0
BAB59476.1	0.567	0	24.8	0	0.254083	[J] Ribosomal protein S3	J	970462500	733675000	0
BAB60397.1	0.564	0	15.764	0	0.0037021	NA	NA	23404250	17844250	0
BAB59240.1	0.545	0	47.228	0	0.019184	[C] Pyruvate/2-oxoglutarate dehydrogenase complex, dihydrolipoamide dehydrogenase (E3)	C	315627500	244687500	0
BAB60288.1	0.545	0	126.07	0	0.0159356	[O] Predicted protease	O	78169000	61170000	0
BAB59568.1	0.543	0	40.076	NA	NA	NA	NA	666725	1528675	0
BAB59719.1	0.542	0	30.408	0	0.448462	[O] FKBP-type peptidyl-prolyl cis-trans isomerases 2	O	4005400000	3128750000	0
BAB60014.1	0.537	0	24.363	0	0.00379679	[R] Predicted metal-dependent hydrolase	R	76857000	60375000	0
BAB59152.1	0.499	0	10.259	0	0.0352279	[J] Ribosomal protein L31E	J	218565000	173105000	0
BAB60503.1	0.498	1	20.197	0	0.0828358	[K] Transcriptional regulators	K	282017500	223365000	0
BAB59636.1	0.496	0	16.357	NA	NA	[S] Uncharacterized conserved protein	S	20730500	16739500	0
BAB59715.1	0.491	0	43.01	0	0.0116558	NA	NA	26695750	21459500	0
BAB60137.1	0.491	0	34.805	0	0.390993	NA	NA	1834325000	1471400000	0
BAB60193.1	0.487	0	27.288	0	0.00088495	[E] Indole-3-glycerol phosphate synthase	E	223085	998220	0
BAB60540.1	0.482	1	52.625	0	0.00196347	[L] Archaeal DNA polymerase II, small subunit/DNA	L	27858500	22534250	0
BAB59684.1	0.479	1	89.038	0	0.0579721	[L] Type IIA topoisomerase (DNA gyrase/topo II,	L	330435000	267085000	0
BAB59973.1	0.477	1	101.56	0	0.00213816	[R] Lhr-like helicases	R	30741500	25108750	0
BAB59679.1	0.46	0	14.679	0	0.114213	[J] Translation elongation factor P (EF-P)/translation initiation	J	431960000	357375000	0
BAB60584.1	0.445	1	43.468	0	0.000732373	[L] DNA modification methylase	L	12060750	10048825	0
BAB59889.1	0.443	0	38.303	0	0.0243508	[J] N2,N2-dimethylguanosine tRNA methyltransferase	J	101114500	84472750	0
BAB59805.1	0.441	0	72.331	0	0.093052	[R] Predicted metal-dependent RNase, consists of a	R	640802500	536310000	0
BAB60344.1	0.441	0	20.169	0	0.00365008	[R] Predicted RNA-binding protein (contains KH domains)	R	35527750	29680000	0
BAB59453.1	0.433	0	28.502	0	0.195481	[J] RNase PH-related exoribonuclease	J	1247800000	1050875000	0
BAB60363.1	0.423	0	57.632	0	0.00060447	[EH] Thiamine pyrophosphate-requiring enzymes [acetolactate synthase, pyruvate	EH	4852800	4094425	0
BAB59630.1	0.409	0	20.243	0	0.0517295	[O] Molecular chaperone GrpE (heat shock protein)	O	395125000	338802500	0
BAB60495.1	0.399	0	59.465	0	0.101369	[EP] ABC-type dipeptide/oligopeptide/nickel transport system, ATPase component	EP	709395000	610537500	0
BAB59759.1	0.398	0	39.746	0	0	[O] Isopeptidase T	O	1065050	2739775	0
BAB60235.1	0.396	0	22.146	0	0.0111425	NA	NA	176160000	151160000	0
BAB59480.1	0.395	0	12.409	0	0.0270198	[J] Ribosomal protein S17	J	451447500	391847500	0
BAB59435.1	0.394	0	24.507	0	0.000535637	NA	NA	12308750	10664150	0
BAB59964.1	0.393	0	29.082	0	0.000226397	[S] Uncharacterized conserved protein	S	3120025	0	0
BAB60494.1	0.388	0	54.639	0	0.200641	[E] ABC-type oligopeptide transport system, ATPase component	E	2016150000	1748500000	0
BAB60373.1	0.387	0	16.749	0	0.125165	[J] Ribosomal protein S15P/S13E	J	801265000	696030000	0
BAB59811.1	0.383	0	46.979	0	0.001686	[I] Acyl-CoA dehydrogenases	I	22115000	19269750	0
BAB59411.1	0.382	0	29.033	0	0.0171239	[F] Phosphoribosylformylglycinamidine (FGAM) synthase, glutamine amidotransferase domain	F	53234250	46650250	0
BAB59786.1	0.373	1	197.5	0	0.0303093	[R] Lhr-like helicases	R	212912500	184220000	0
BAB60302.1	0.372	0	14.487	0	0.0564887	[J] Ribosomal protein S9	J	779810000	686020000	0
BAB60659.1	0.371	1	58.986	0	0.00143828	[L] ERCC4-like helicases	L	5874625	5180100	0
BAB60155.1	0.356	0	20.486	0	0.00360036	[K] Predicted transcriptional regulators	K	23654000	21100750	0
BAB59629.1	0.35	0	66.472	0	0.541396	[O] Molecular chaperone	O	8011975000	7160975000	0
BAB59458.1	0.346	0	21.516	0	0.152611	[J] Predicted RNA-binding protein	J	1298800000	1164725000	0
BAB59663.1	0.341	0	84.193	0	0.0569692	[F] Phosphoribosylformylglycinamidine (FGAM) synthase, synthetase domain	F	187372500	167122500	0
BAB59713.1	0.337	0	46.702	0	0.000830875	[S] Uncharacterized conserved protein	S	10982250	9883150	0
BAB59312.1	0.333	0	27.43	NA	NA	[T] RecA-superfamily ATPases implicated in signal transduction	T	6397600	5775650	0
BAB60306.1	0.333	0	30.133	0	0.163765	[E] Pyrroline-5-carboxylate reductase	E	190977500	171582500	0
BAB59298.1	0.332	1	55.62	0	0.057892	[O] Predicted ATP-dependent protease	O	338387500	305405000	0
BAB59371.1	0.331	0	42.597	0	0.0157164	[L] DNA repair exonuclease	L	171097500	155192500	0
BAB60294.1	0.331	0	58.787	0	3.8943	[O] Chaperonin GroEL (HSP60 family)	O	73222250000	66327250000	0
BAB59998.1	0.33	0	NA	NA	NA	[L] Transposase and inactivated derivatives	L	NA	NA	0
BAB59338.1	0.325	0	26.797	0	0.032163	[J] RNA:NAD 2'-phosphotransferase	J	333245000	302960000	0
BAB60260.1	0.325	0	25.693	0	0.00722344	[J] Fibrillarin-like rRNA methylase	J	70863750	64405000	0
BAB59220.1	0.314	0	35.086	0	0.222195	[S] Uncharacterized archaeal coiled-coil protein	S	2119375000	1932000000	0
BAB59862.1	0.308	0	51.71	NA	NA	NA	NA	6759400	6250500	0
BAB60498.1	0.303	0	106.97	0	0.142127	[E] ABC-type dipeptide transport system, periplasmic component	E	2076525000	1914025000	0
BAB59589.1	0.301	0	NA	NA	NA	[J] Ribosomal protein HS6-type (S12/L30/L7a)	J	NA	NA	0
BAB59772.1	0.288	0	34.219	0	0.340084	[F] Aspartate carbamoyltransferase, catalytic chain	F	1016527500	947217500	0
BAB59451.1	0.279	0	26.388	0	0.053129	[J] RNA-binding protein Rrp4 and related proteins	J	341487500	319355000	0
BAB60160.1	0.277	0	38.604	0	0.0144743	[P] Kef-type K+ transport systems, predicted NAD-binding	P	114230000	106920000	0
BAB59646.1	0.275	0	36.718	0	0.00763987	[R] Predicted kinase related to galactokinase and	R	39619000	37256750	0
BAB59326.1	0.271	0	36.604	0	0.0110499	[P] Phosphate uptake regulator	P	119233500	111207500	0
BAB59910.1	0.27	0	45.883	0	0.00136014	[H] Folylpolyglutamate synthase	H	27970000	26390500	0
BAB60528.1	0.269	0	34.707	0	0.055009	[V] Uncharacterized proteins, homologs of microcin C7	V	229077500	216482500	0
BAB60359.1	0.268	0	25.904	0	0.033759	[S] Uncharacterized conserved protein	S	157495000	148482500	0
BAB60315.1	0.265	0	66.009	0	0.00709721	[G] Glycogen debranching enzyme	G	1194425	3787525	0
BAB60439.1	0.257	0	44.714	0	0.0364612	[J] Translation initiation factor 2, gamma subunit	J	259135000	245912500	0
BAB60164.1	0.256	0	51.053	0	0.0809748	[U] Signal recognition particle GTPase	U	332925000	317512500	0
BAB59656.1	0.255	1	25.61	0	0.00862679	[K] Predicted transcriptional regulator	K	260217500	245510000	0
BAB60046.1	0.255	0	62.63	0	0.00129188	[S] Predicted membrane protein	S	629725	1685150	0
BAB60396.1	0.249	0	35.106	0	0.0713611	[R] Metal-dependent hydrolases of the beta-lactamase superfamily	R	194645000	185692500	0
BAB60375.1	0.248	0	24.693	NA	NA	NA	NA	2177375	2088050	0
BAB60128.1	0.247	0	27.938	0	0.0117073	NA	NA	29747000	28084000	0
BAB59853.1	0.234	0	28.401	0	0.0302441	[IQR] Dehydrogenases with different specificities (related to	IQR	81109500	78817500	0
BAB59250.1	0.232	0	33.842	0	0.019428	[L] Uncharacterized protein predicted to be involved	L	55013250	53478250	0
BAB60475.1	0.227	0	72.976	0	0.328586	[I] 3-hydroxyacyl-CoA dehydrogenase	I	2982275000	2900125000	0
BAB59743.1	0.224	0	17.565	0	1.26191	NA	NA	7209100000	7012325000	1
BAB60117.1	0.224	1	82.998	0	1.25924	[O] ATPases of the AAA+ class	O	6617100000	6455225000	0
BAB60284.1	0.223	0	45.065	0	0.0257686	[EJ] L-asparaginase/archaeal Glu-tRNAGln amidotransferase subunit D	EJ	196882500	191952500	0
BAB59249.1	0.22	0	45.032	0	0.0488656	[L] Uncharacterized protein predicted to be involved	L	187960000	183265000	0
BAB60203.1	0.219	0	78.907	0	0.0206704	[L] Predicted ATPase involved in replication control,	L	54235750	53003750	0
BAB59701.1	0.217	1	38.263	0	0.0682112	[L] 5'-3' exonuclease (including N-terminal domain of	L	440790000	431390000	0
BAB59415.1	0.216	0	34.157	0	0.463373	[E] Ornithine carbamoyltransferase	E	3805875000	3729800000	0
BAB59819.1	0.216	0	49.872	0	0.00247329	NA	NA	17346500	16923250	0
BAB60143.1	0.215	0	31.304	0	0.071609	[L] Endonuclease IV	L	113685000	111437500	0
BAB59741.1	0.214	1	49.673	0	0.0216089	[R] Predicted DNA-binding protein containing a Zn-ribbon	R	84660500	83081500	0
BAB60443.1	0.212	0	46.573	0	0.199916	[C] Dehydrogenases (flavoproteins)	C	798305000	783972500	0
BAB59372.1	0.211	1	57.783	0	0.0865082	[R] Predicted ATPase	R	665955000	655050000	0
BAB59300.1	0.204	0	38.858	0	0.0592229	[L] Endonuclease IV	L	540705000	533320000	0
BAB60091.1	0.198	0	28.442	0	0.00417344	[H] Precorrin isomerase	H	13611750	13214750	0
BAB60148.1	0.197	0	99.663	0	0.0426878	[G] Phosphoenolpyruvate synthase/pyruvate phosphate dikinase	G	420232500	423632500	0
BAB60248.1	0.193	0	24.912	0	0.00658964	[E] Phosphoserine phosphatase	E	47396250	47055500	0
BAB59697.1	0.184	0	14.028	0	0.00963774	[J] Ribosomal protein S8E	J	606975000	603857500	0
BAB59517.1	0.183	0	11.545	0	0.121527	[U] Sec-independent protein secretion pathway components	U	233890000	234912500	0
BAB59233.1	0.182	0	86.887	0	0.433933	[F] Ribonucleotide reductase, alpha subunit	F	15132500000	15177250000	0
BAB59912.1	0.181	0	47.736	0	0.136441	[E] Glutamate dehydrogenase/leucine dehydrogenase	E	1092400000	1096500000	0
BAB60030.1	0.179	0	33.932	0	0.114285	NA	NA	769842500	774140000	0
BAB60492.1	0.179	0	36.665	0	0.0157835	[R] Predicted Fe-S oxidoreductases	R	154240000	155015000	0
BAB59271.1	0.178	0	52.075	0	0.021922	[G] Predicted sugar kinase	G	209620000	210897500	0
BAB59688.1	0.178	0	33.507	0	0.00126835	[P] ABC-type Mn/Zn transport systems, ATPase component	P	5031825	5043450	0
BAB59804.1	0.178	0	23.087	0	0.0864471	[O] 20S proteasome, alpha and beta subunits	O	3121975000	3136375000	0
BAB59263.1	0.175	0	18.333	0	0.000163166	[R] Predicted nucleic acid-binding protein, consists of	R	2859900	2882850	0
BAB59364.1	0.174	0	28.262	NA	NA	NA	NA	5208850	5231875	0
BAB60616.1	0.172	0	24.653	0	0.00104572	[R] Uncharacterized Rossmann fold enzyme	R	3877000	3985750	0
BAB60374.1	0.165	0	49.228	0	0.0234375	NA	NA	93002000	94433500	0
BAB60285.1	0.164	0	29.934	0	0.00821303	[S] Uncharacterized conserved protein	S	9919125	10093075	0
BAB60092.1	0.158	0	27.261	0	0.00499295	[H] Uroporphyrinogen-III methylase	H	152780000	155880000	0
BAB60238.1	0.157	0	28.352	0	0.00614767	[J] Pseudouridylate synthase	J	7486625	7568650	0
BAB59807.1	0.156	0	24.321	0	0.571102	[G] Transaldolase	G	4343175000	4406100000	0
BAB60607.1	0.144	0	28.923	0	0.0292484	[S] Uncharacterized conserved protein	S	82332750	84868500	0
BAB60153.1	0.143	0	43.517	0	0.24501	[G] Enolase	G	2178125000	2244650000	0
BAB59664.1	0.142	0	41.488	0	0.00717463	[M] Glycosyltransferase	M	38885000	39982000	0
BAB59452.1	0.14	0	27.259	0	0.202647	[J] RNase PH	J	1416100000	1462475000	0
BAB59340.1	0.135	0	26.367	0	0.0347181	[I] Enoyl-CoA hydratase/carnithine racemase	I	121847500	125965000	0
BAB60126.1	0.135	0	30.419	NA	NA	[J] tRNA(1-methyladenosine) methyltransferase and related methyltransferases	J	1417425	3330350	0
BAB59368.1	0.134	0	15.863	0	0.012385	[S] Uncharacterized conserved protein	S	96933000	100398750	0
BAB60543.1	0.134	0	52.726	0	0.288686	[F] IMP dehydrogenase/GMP reductase	F	2666450000	2758675000	0
BAB59412.1	0.13	0	46.138	0	0.0150692	[F] Dihydroorotase and related cyclic amidohydrolases	F	15209600	14706675	0
BAB60175.1	0.13	0	40.392	0	0.0709264	[R] Predicted Fe-S oxidoreductase	R	254017500	261965000	0
BAB60081.1	0.129	0	51.445	0	0.000956719	[R] Predicted metal-dependent hydrolase with the TIM-barrel	R	695835	663870	0
BAB59444.1	0.126	0	38.508	0	0.00134817	[R] Predicted Fe-S oxidoreductases	R	2022575	2110075	0
BAB60542.1	0.115	0	45.368	0	0.0311162	[C] NAD-dependent aldehyde dehydrogenases	C	67623500	70303500	0
BAB60066.1	0.112	0	37.425	0	0.00144065	NA	NA	5795225	6099900	0
BAB59219.1	0.11	0	38.388	0	0.0093544	[E] Histidinol-phosphate/aromatic aminotransferase and cobyric acid decarboxylase	E	39465750	41448250	0
BAB59497.1	0.109	0	21.85	0	0.00327431	[F] Cytidylate kinase	F	2843925	2986500	0
BAB59689.1	0.102	0	28.261	0	0.001807	[R] Predicted glycosyltransferases	R	2331725	5263950	0
BAB60239.1	0.099	0	38.016	0	0.0307223	[S] Uncharacterized protein conserved in archaea	S	141397500	150202500	0
BAB60283.1	0.0967	0	67.355	0	0.0821341	[J] Archaeal Glu-tRNAGln amidotransferase subunit E (contains	J	455540000	484280000	0
BAB59924.1	0.0966	0	17.507	0	0.165641	[KR] Histone acetyltransferase HPA2 and related acetyltransferases	KR	796120000	849427500	0
BAB60257.1	0.0952	0	35.199	0	0.0831752	[I] 3-hydroxyacyl-CoA dehydrogenase	I	395302500	422197500	0
BAB59143.1	0.0858	0	40.212	0	0.0048202	[R] Predicted GTPase	R	29573000	31708250	0
BAB59649.1	0.0809	0	58.482	0	3.87637	[O] Chaperonin GroEL (HSP60 family)	O	70748750000	76418250000	0
BAB59581.1	0.0804	0	26.762	0	0.00222664	[E] Asparagine synthase (glutamine-hydrolyzing)	E	23805000	25604000	0
BAB59523.1	0.0796	1	20.297	0	0.0176517	NA	NA	106943500	114615000	0
BAB60640.1	0.0733	0	32.84	0	0.0305629	NA	NA	140817500	149870000	0
BAB59166.1	0.065	0	49.74	0	0.304069	[E] 4-aminobutyrate aminotransferase and related aminotransferases	E	1463800000	1597250000	0
BAB60233.1	0.0635	1	36.375	0	0.0241975	[R] MoxR-like ATPases	R	260687500	281447500	0
BAB60609.1	0.0611	0	50.871	NA	NA	NA	NA	2644375	2732475	0
BAB59691.1	0.0601	0	36.68	0	0.0078969	NA	NA	24708750	26806750	0
BAB59593.1	0.0585	0	65.197	0	0.0386493	[J] Translation initiation factor 2 (IF-2; GTPase)	J	268575000	293330000	0
BAB59247.1	0.0558	1	37.255	0	0.00927889	[L] Uncharacterized protein predicted to be involved	L	24699500	26749750	0
BAB59930.1	0.0508	0	34.839	0	0.00429623	[E] Putative periplasmic protein kinase ArgK and	E	57521750	63065750	0
BAB60178.1	0.0489	0	40.813	0	0.00384243	[E] Cystathionine beta-lyases/cystathionine gamma-synthases	E	97378000	107085000	0
BAB60256.1	0.0488	0	49.308	0	0.129848	[J] Aspartyl/asparaginyl-tRNA synthetases	J	491765000	541010000	0
BAB59757.1	0.0463	0	137.09	0	0.122423	[R] FOG: TPR repeat	R	459025000	505827500	0
BAB60537.1	0.0455	0	14.812	NA	NA	[S] Uncharacterized conserved protein	S	6460200	7302000	0
BAB59695.1	0.0453	0	24.674	0	0.0105026	[S] Uncharacterized protein conserved in archaea	S	166412500	183842500	0
BAB59253.1	0.0451	0	90.616	0	0.0719293	[R] Predicted hydrolase of the HD superfamily	R	62466500	68201500	0
BAB59732.1	0.0404	0	46.691	0	0.00482173	[H] Glutamyl-tRNA reductase	H	76983500	85151000	0
BAB59530.1	0.0402	0	10.708	0	0.00246803	NA	NA	8296750	8907675	0
BAB60159.1	0.0389	0	50.947	0	0.137403	[J] Seryl-tRNA synthetase	J	527570000	580432500	0
BAB59648.1	0.0316	0	35.178	0	0.000742593	[C] Fe-S oxidoreductases	C	18145500	20167500	0
BAB59722.1	0.0289	0	60.12	NA	NA	[C] Fe-S oxidoreductase	C	22278750	24594250	0
BAB59815.1	0.0253	1	56.349	0	0.00161595	[L] Mismatch repair ATPase (MutS family)	L	37166500	41584000	0
BAB60314.1	0.0214	0	72.809	0	0.00362205	[G] Glycogen debranching enzyme	G	30006750	33055750	0
BAB59829.1	0.0211	0	74.166	0	0.14988	[G] Endo-beta-mannanase	G	608115000	682402500	0
BAB59198.1	0.0196	0	22.002	0	0.0134165	[H] Predicted glutamine amidotransferase involved in pyridoxine	H	169447500	189040000	0
BAB60319.1	0.0172	0	32.88	0	0.0204889	[C] Predicted oxidoreductases (related to aryl-alcohol dehydrogenases)	C	95363750	106800000	0
BAB60610.1	0.0168	0	32.214	0	0.0538421	[K] Transcription antiterminator	K	811155000	906145000	0
BAB59441.1	0.0167	0	23.893	0	0.0157404	[O] Organic radical activating enzymes	O	53108000	59123750	0
BAB59232.1	0.0139	0	33.596	0	0.129162	[E] Glutamate formiminotransferase	E	666272500	742707500	0
BAB59175.1	0.01	0	60.572	0	0.026595	[F] CTP synthase (UTP-ammonia lyase)	F	273812500	309747500	0
BAB59770.1	0.00777	0	26.591	0	0.00116329	[QR] SAM-dependent methyltransferases	QR	7784175	8829900	0
BAB60145.1	0.00745	0	44.564	0	0.0854099	[H] Phosphopantothenoylcysteine synthetase/decarboxylase	H	387117500	438410000	0
BAB59177.1	0.00729	1	122.36	0	0.00173611	[L] Archaeal DNA polymerase II, large subunit	L	29943750	33917750	0
BAB59683.1	0.00492	1	71.575	0	0.0478283	[L] Type IIA topoisomerase (DNA gyrase/topo II,	L	308675000	350110000	0
BAB60172.1	0.00139	0	22.88	0	0.00398734	[R] Predicted ATPases of PP-loop superfamily	R	26745750	30424500	0
BAB60496.1	0.0012	0	35.517	0	0.0120032	[EP] ABC-type dipeptide/oligopeptide/nickel transport systems, permease components	EP	31962000	36498000	0
BAB59230.1	-0.000428	0	57.912	0	0.159852	[F] Formyltetrahydrofolate synthetase	F	1003200000	1141650000	0
BAB59971.1	-0.000988	0	34.761	0	0.00278569	[R] Predicted methyltransferase	R	20646000	23548250	0
BAB59552.1	-0.00116	0	54.717	0	0.0766885	[H] 3-polyprenyl-4-hydroxybenzoate decarboxylase and related decarboxylases	H	268897500	305360000	0
BAB59940.1	-0.00457	0	55.879	0	0.0779355	[R] Glyoxylate carboligase	R	1172650000	1338050000	0
BAB59618.1	-0.00474	0	48.094	0	0.0830036	[E] Arginine deiminase	E	450517500	510032500	0
BAB60527.1	-0.00713	0	42.167	0	0.0431378	[R] Metal-dependent amidase/aminoacylase/carboxypeptidase	R	150882500	171825000	0
BAB59975.1	-0.00922	0	100.02	0	0.139138	[R] Predicted metal-dependent hydrolases related to alanyl-tRNA	R	587657500	673170000	0
BAB60036.1	-0.0109	0	43.184	0	0.0239973	[M] Glycosyltransferase	M	66602500	76855250	0
BAB60201.1	-0.0112	0	25.468	0	0.00926325	[H] Methylase involved in ubiquinone/menaquinone biosynthesis	H	12935250	14835000	0
BAB59787.1	-0.0123	0	16.556	0	0.00995692	[T] Universal stress protein UspA and related	T	425130000	463880000	0
BAB59879.1	-0.016	0	38.725	0	0.0150895	[I] Esterase/lipase	I	40220750	46289250	0
BAB59730.1	-0.0179	0	47.95	0	0.0660795	[J] Peptide chain release factor 1 (eRF1)	J	346475000	396027500	0
BAB60224.1	-0.021	0	56.357	0	0.121855	[C] NAD-dependent aldehyde dehydrogenases	C	539915000	623500000	0
BAB60152.1	-0.029	0	19.04	0	0.0411471	[R] Carbonic anhydrases/acetyltransferases, isoleucine patch superfamily	R	246357500	275110000	0
BAB59416.1	-0.0312	0	30.368	0	0.593716	[C] Succinyl-CoA synthetase, alpha subunit	C	6068450000	7049775000	0
BAB60418.1	-0.0313	0	48.767	0	0.0281982	[J] Tryptophanyl-tRNA synthetase	J	177917500	206785000	0
BAB60039.1	-0.034	0	29.974	0	0.0515502	NA	NA	181172500	211060000	0
BAB59773.1	-0.0344	0	17.388	0	0.114587	[F] Aspartate carbamoyltransferase, regulatory subunit	F	463890000	540285000	0
BAB60007.1	-0.035	0	13.59	NA	NA	[R] Uncharacterized proteins of PilT N-term./Vapc superfamily	R	4270075	4879650	0
BAB59996.1	-0.0399	0	45.3	0	0.0125398	[C] Glycerol-3-phosphate dehydrogenase	C	68874000	79485750	0
BAB60181.1	-0.0448	0	60.601	0	0.0138489	[C] Fe-S oxidoreductase	C	278120000	325787500	0
BAB60084.1	-0.0462	0	63.823	0	0.119247	[H] Cobalamin biosynthesis protein CbiG	H	1365600000	1604150000	0
BAB59814.1	-0.0472	1	58.526	0	0.00273695	[L] Mismatch repair ATPase (MutS family)	L	15672750	18411750	0
BAB60089.1	-0.0486	0	39.916	0	0.00118106	[H] Cobalamin biosynthesis protein CbiD	H	61799750	71988250	0
BAB59913.1	-0.051	0	45.741	0	0.153156	[E] Glutamate dehydrogenase/leucine dehydrogenase	E	1850525000	2179700000	0
BAB60601.1	-0.0517	0	43.092	0	0.214655	[C] NADH dehydrogenase, FAD-containing subunit	C	1228525000	1443400000	0
BAB60511.1	-0.0522	0	36.705	0	0.0658583	[R] Predicted dehydrogenases and related proteins	R	621702500	726760000	0
BAB59251.1	-0.0552	0	25.531	0	0.118541	[L] Uncharacterized protein predicted to be involved	L	118230000	139985000	0
BAB59928.1	-0.0554	0	64.987	0	0.0224464	[I] Methylmalonyl-CoA mutase, N-terminal domain/subunit	I	64353750	76248500	0
BAB60617.1	-0.0556	0	24.373	0	0.0298219	[G] Ribulose-5-phosphate 4-epimerase and related epimerases and	G	95962500	113632500	0
BAB60335.1	-0.0558	0	45.244	0	0.0917745	[I] Hydroxymethylglutaryl-CoA reductase	I	432405000	511870000	0
BAB59375.1	-0.0605	0	61.141	0	0.0113359	[C] NADH:flavin oxidoreductases, Old Yellow Enzyme family	C	173005000	204845000	0
BAB60382.1	-0.0608	0	17.571	0	0.000811274	[R] Acetyltransferases	R	4413725	5245625	0
BAB60102.1	-0.063	0	69.799	0	0.0976511	[R] Predicted Fe-S oxidoreductases	R	1159600000	1377825000	0
BAB59858.1	-0.0634	0	15.449	0	0.000795486	[T] Universal stress protein UspA and related	T	34720500	39755250	0
BAB60441.1	-0.0649	0	58.291	0	0.0192145	[T] Mn2+-dependent serine/threonine protein kinase	T	73626000	87653500	0
BAB59809.1	-0.0693	0	30.255	0	0.078477	[G] Transketolase, N-terminal subunit	G	531792500	635112500	0
BAB60051.1	-0.0716	0	39.822	0	0.00894903	[M] Glycosyltransferase	M	14707250	17568250	0
BAB59720.1	-0.0732	0	28.624	0	0.0067643	[J] rRNA methylase	J	6890425	8095675	0
BAB59583.1	-0.0748	0	19.991	0	0.000870725	[S] Uncharacterized protein conserved in archaea	S	4814425	0	0
BAB59892.1	-0.0751	1	101.88	0	0.0139492	[L] ATP-dependent exoDNAse (exonuclease V) beta subunit	L	121600000	145657500	0
BAB59958.1	-0.081	0	37.922	0	0.0134973	[EF] Carbamoylphosphate synthase small subunit	EF	55829000	67160500	0
BAB59576.1	-0.0811	0	13.931	0	0.00157011	NA	NA	5272475	6147750	0
BAB59676.1	-0.0816	1	48.327	0	0.0158048	[L] ATPase involved in DNA replication	L	146200000	175270000	0
BAB60660.1	-0.082	1	36.933	0	0.1785	[L] ATPase involved in DNA replication	L	737967500	882130000	0
BAB59718.1	-0.0837	0	65.909	0	0.0199955	[C] Indolepyruvate ferredoxin oxidoreductase, alpha and beta	C	139412500	167295000	0
BAB59275.1	-0.0843	0	41.614	0	0.330516	[I] Acetyl-CoA acetyltransferase	I	5651175000	6817650000	0
BAB59570.1	-0.0848	0	76.597	0	0.123136	[G] Glucoamylase and related glycosyl hydrolases	G	370667500	447542500	0
BAB59322.1	-0.0876	0	38.303	0	0.0502194	[R] Dioxygenases related to 2-nitropropane dioxygenase	R	277607500	333150000	0
BAB60237.1	-0.0877	0	64.367	0	0.0840599	[J] Queuine tRNA-ribosyltransferases, contain PUA domain	J	170780000	206435000	0
BAB60548.1	-0.0897	0	47.351	0	0.00539985	[S] Uncharacterized conserved protein	S	32601000	39485500	0
BAB59357.1	-0.0915	0	23.613	0	0.0175671	[R] Sulfite oxidase and related enzymes	R	26749750	32061750	0
BAB60536.1	-0.0919	0	23.219	0	0.000760135	[R] Predicted phosphoribosyltransferases	R	7958450	9766800	0
BAB59274.1	-0.0927	0	38.247	0	0.257332	[I] 3-hydroxy-3-methylglutaryl CoA synthase	I	3481850000	4222175000	0
BAB59771.1	-0.0959	1	68.411	0	0.0526066	[H] Mg-chelatase subunit ChlI	H	245237500	295902500	0
BAB60050.1	-0.096	0	65.898	0	0.203421	[E] Dipeptidyl aminopeptidases/acylaminoacyl-peptidases	E	656065000	793857500	0
BAB60226.1	-0.097	0	36.984	0	0.0162617	[H] Geranylgeranyl pyrophosphate synthase	H	64954000	76501500	0
BAB59698.1	-0.0974	1	37.915	0	0.0267784	[L] Eukaryotic-type DNA primase, large subunit	L	67415250	81497250	0
BAB60040.1	-0.0985	0	40.701	0	0.00781758	[M] Glycosyltransferase	M	16475500	20079000	0
BAB60481.1	-0.0987	0	39.616	0	0.0750907	[E] 3-dehydroquinate synthetase	E	187652500	228597500	0
BAB59455.1	-0.1	0	44.312	0	0.00733212	[J] Predicted pseudouridylate synthase	J	30277250	36935250	0
BAB60447.1	-0.102	0	75.602	0	0.186337	[J] Threonyl-tRNA synthetase	J	476815000	581887500	0
BAB60557.1	-0.102	0	45.826	0	0.129028	[O] ABC-type transport system involved in Fe-S	O	1205000000	1467000000	0
BAB59737.1	-0.103	0	43.083	0	0.00308268	[C] Fe-S oxidoreductase	C	18251000	22175250	0
BAB60347.1	-0.103	0	16.503	0	0.0135126	[R] Predicted RNA-binding protein (contains KH domain)	R	159802500	195485000	0
BAB59490.1	-0.105	0	17.77	0	0.0499143	[J] Ribosomal protein L18	J	475390000	520980000	0
BAB59890.1	-0.105	1	19.779	0	0.100675	[F] Predicted nucleotide kinase	F	657157500	790332500	0
BAB60156.1	-0.109	0	21.194	0	0.567327	[O] Molecular chaperone (small heat shock protein)	O	3054375000	3738775000	0
BAB59761.1	-0.111	0	48.809	0	0.145571	[G] Phosphomannomutase	G	583435000	711555000	0
BAB60572.1	-0.111	0	22.702	0	0.000994014	[QR] SAM-dependent methyltransferases	QR	23817000	28544000	0
BAB59575.1	-0.112	0	13.834	0	0.0124982	NA	NA	58675000	71147250	0
BAB60220.1	-0.112	0	11.826	0	0.0905199	[J] Ribosomal protein S10	J	1048675000	1288950000	0
BAB60612.1	-0.112	0	41.928	0	0.675858	[G] Archaeal fructose 1,6-bisphosphatase	G	3209600000	3900025000	0
BAB60222.1	-0.113	0	37.448	0	0.000818557	[H] Molybdenum cofactor biosynthesis enzyme	H	22256750	26366250	0
BAB60556.1	-0.115	0	54.446	0	0.148149	[J] Glycyl-tRNA synthetase (class II)	J	470875000	576177500	0
BAB59972.1	-0.116	0	46.94	0	0.00421272	[R] Uncharacterized NAD(FAD)-dependent dehydrogenases	R	74799250	92467500	0
BAB59712.1	-0.118	0	41.4	0	0.0947414	[E] Serine-pyruvate aminotransferase/archaeal aspartate aminotransferase	E	137395000	168282500	0
BAB60114.1	-0.118	0	35.933	0	0.0621097	[ER] Threonine dehydrogenase and related Zn-dependent dehydrogenases	ER	383850000	467580000	0
BAB59487.1	-0.119	0	20.025	0	0.137875	[J] Ribosomal protein L6P/L9E	J	868605000	1047800000	0
BAB59808.1	-0.119	0	35.158	0	0.119617	[G] Transketolase, C-terminal subunit	G	862045000	1053295000	0
BAB59417.1	-0.12	0	42.175	0	0.664227	[C] Succinyl-CoA synthetase, beta subunit	C	3716325000	4555100000	0
BAB60328.1	-0.12	0	43.773	0	0.00381231	[C] Predicted acyl-CoA transferases/carnitine dehydratase	C	27173500	33582750	0
BAB60445.1	-0.122	0	28.65	0	0.0900661	[C] Electron transfer flavoprotein, beta subunit	C	777460000	957100000	0
BAB59604.1	-0.123	0	38.572	0	0.0066213	[R] Predicted RNA-binding proteins	R	45426750	55640750	0
BAB60170.1	-0.125	0	50.841	0	0.0962401	[F] Adenylosuccinate lyase	F	190625000	236757500	0
BAB59259.1	-0.126	0	50.282	0	0.0491554	[J] tRNA nucleotidyltransferase (CCA-adding enzyme)	J	101186750	125615000	0
BAB59834.1	-0.126	0	13.421	0	0.0962019	NA	NA	379760000	472162500	0
BAB59400.1	-0.129	0	22.389	0	0.0390498	[G] Fructose-2,6-bisphosphatase	G	164675000	199790000	0
BAB60446.1	-0.129	0	38.176	0	0.143706	[C] Electron transfer flavoprotein, alpha subunit	C	498137500	616272500	0
BAB60246.1	-0.13	0	44.844	0	0.090539	[E] Acetylornithine deacetylase/Succinyl-diaminopimelate desuccinylase and related deacylases	E	493965000	613935000	0
BAB60567.1	-0.132	0	21.312	0	0.0126061	[R] FOG: Ankyrin repeat	R	141217500	172505000	0
BAB60205.1	-0.134	0	29.875	0	0.0251558	[G] Predicted sugar kinase	G	119192500	148907500	0
BAB60024.1	-0.136	0	31.494	0	0.029007	[R] Predicted glycosyltransferases	R	106635000	133235000	0
BAB59276.1	-0.142	0	15.294	0	0.058506	[R] Predicted nucleic-acid-binding protein containing a Zn-ribbon	R	2019975000	2538450000	0
BAB60384.1	-0.144	0	21.922	0	0.248591	[F] Orotate phosphoribosyltransferase homologs	F	638122500	800157500	0
BAB60286.1	-0.146	0	42.302	0	0.222694	[I] Acyl-CoA dehydrogenases	I	1348400000	1684775000	0
BAB59336.1	-0.147	0	26.637	0	0.032655	[E] 3-dehydroquinate dehydratase	E	139490000	175640000	0
BAB59647.1	-0.147	0	40.199	0	0.0498456	[R] Predicted nucleoside-diphosphate sugar epimerase	R	236775000	296630000	0
BAB60632.1	-0.148	1	72.351	0	0.0161709	[L] Adenine specific DNA methylase Mod	L	36516250	45995500	0
BAB59724.1	-0.149	0	26.387	0	0.00717234	NA	NA	14816750	18739750	0
BAB60176.1	-0.153	0	42.975	0	0.0420395	[E] Aspartate/tyrosine/aromatic aminotransferase	E	354880000	446305000	0
BAB60408.1	-0.154	0	43.545	0	0.091622	[H] Nicotinic acid phosphoribosyltransferase	H	584910000	736370000	0
BAB59883.1	-0.155	0	21.578	0	0.00727378	[G] Fructose-2,6-bisphosphatase	G	19404000	24586750	0
BAB60095.1	-0.156	0	22.842	0	0.00490295	NA	NA	12733200	16115000	0
BAB60358.1	-0.156	0	22.5	0	0.00357767	[H] ATP:corrinoid adenosyltransferase	H	19105750	24080000	0
BAB59699.1	-0.157	0	39.833	0	0.212733	[E] Xaa-Pro aminopeptidase	E	1455275000	1826425000	0
BAB60502.1	-0.157	0	50.264	0	0.464097	[E] Aspartate ammonia-lyase	E	2510950000	3177200000	0
BAB60087.1	-0.158	0	25.882	0	0.0683332	[H] Precorrin-2 methylase	H	751492500	934862500	0
BAB60664.1	-0.158	0	41.064	0	0.00214713	[C] Dehydrogenases (flavoproteins)	C	29348250	36922000	0
BAB59884.1	-0.16	0	74.021	0	0.0586623	[O] Highly conserved protein containing a thioredoxin	O	696727500	883995000	0
BAB59794.1	-0.162	0	57.54	0	0.33402	[C] NAD-dependent aldehyde dehydrogenases	C	1459300000	1854450000	0
BAB60438.1	-0.162	0	27.947	0	0.00107894	[L] Uncharacterized protein related to Endonuclease III	L	11760250	14734500	0
BAB60180.1	-0.163	0	42.916	0	0.0363807	[J] Predicted GTPase, probable translation factor	J	181620000	227765000	0
BAB59463.1	-0.164	0	15.498	0	0.0408802	NA	NA	268215000	338905000	0
BAB60555.1	-0.168	0	31.579	0	0.274813	[R] FOG: CBS domain	R	488972500	623642500	0
BAB60058.1	-0.17	0	27.9	NA	NA	[QR] SAM-dependent methyltransferases	QR	13583500	17463000	0
BAB60436.1	-0.17	0	41.118	0	0.0355681	[E] Saccharopine dehydrogenase and related proteins	E	600765000	755837500	0
BAB60061.1	-0.173	0	38.549	0	0.0465127	[M] dTDP-glucose pyrophosphorylase	M	211367500	268197500	0
BAB60168.1	-0.175	0	49.892	0	0.195714	[J] Aspartyl/asparaginyl-tRNA synthetases	J	258785000	332025000	0
BAB60217.1	-0.176	0	16.119	0	0.000302719	NA	NA	5383000	7106025	0
BAB59598.1	-0.177	1	35.55	0	0.10884	[L] RecA/RadA recombinase	L	744277500	952227500	0
BAB59577.1	-0.178	0	36.507	0	0.153019	[MJ] Nucleoside-diphosphate-sugar pyrophosphorylase involved in lipopolysaccharide biosynthesis/translation	MJ	544627500	697357500	0
BAB60266.1	-0.178	0	36.067	0	0.0595585	[H] Delta-aminolevulinic acid dehydratase	H	167852500	216040000	0
BAB60512.1	-0.184	0	40.829	0	0.0922512	[MR] L-alanine-DL-glutamate epimerase and related enzymes of	MR	413700000	528992500	0
BAB59959.1	-0.185	0	116.77	0	0.0968083	[EF] Carbamoylphosphate synthase large subunit (split gene	EF	152092500	196975000	0
BAB60479.1	-0.186	0	37.96	0	0.294707	[C] Predicted oxidoreductases (related to aryl-alcohol dehydrogenases)	C	1043385000	1337525000	0
BAB60421.1	-0.188	0	37.888	0	0.163399	NA	NA	851712500	1102750000	0
BAB60252.1	-0.191	0	63.184	0	0.21313	[J] Glutamyl- and glutaminyl-tRNA synthetases	J	305187500	391905000	0
BAB60017.1	-0.192	0	29.718	0	0.00410823	[E] Prephenate dehydratase	E	53091750	67954750	0
BAB60589.1	-0.194	0	35.904	0	0.0154147	NA	NA	49128250	63359250	0
BAB60545.1	-0.195	0	41.105	0	0.00753042	[HR] Thiamine biosynthesis enzyme ThiH and related	HR	95080500	123762500	0
BAB60064.1	-0.197	0	36.251	0	0.109843	[M] dTDP-D-glucose 4,6-dehydratase	M	256090000	328520000	0
BAB60480.1	-0.198	0	71.826	0	0.154914	[G] Glucoamylase and related glycosyl hydrolases	G	451135000	587622500	0
BAB59316.1	-0.199	0	21.863	0	0.0152172	[F] Thymidylate kinase	F	59991500	78494500	0
BAB60191.1	-0.201	0	58.809	0	0.0816574	[G] Pyruvate kinase	G	683612500	888260000	0
BAB59296.1	-0.203	0	38.173	0	0.0675439	[H] Dihydropteroate synthase and related enzymes	H	109716500	140260000	0
BAB60433.1	-0.203	0	68.963	0	0.00475461	[I] Acyl-coenzyme A synthetases/AMP-(fatty) acid ligases	I	21928000	28660000	0
BAB60161.1	-0.204	0	37.689	0	0.0888725	[J] Tryptophanyl-tRNA synthetase	J	243910000	318640000	0
BAB59169.1	-0.211	0	47.091	0	0.054662	[D] Cell division GTPase	D	150760000	199345000	0
BAB59594.1	-0.211	0	35.842	0	0.0305408	[MG] Nucleoside-diphosphate-sugar epimerases	MG	130442500	171470000	0
BAB59731.1	-0.211	0	33.766	0	0.000753843	[E] Cysteine synthase	E	14919750	19578250	0
BAB60605.1	-0.211	0	68.698	0	0.00573505	[K] Predicted RNA-binding protein homologous to eukaryotic	K	42897250	56558250	0
BAB59158.1	-0.212	0	54.377	0	0.0649927	[F] AICAR transformylase/IMP cyclohydrolase PurH (only IMP	F	337825000	442935000	0
BAB60115.1	-0.212	1	15.068	0	0.00231545	[K] Mn-dependent transcriptional regulator	K	20290000	26693750	0
BAB60177.1	-0.213	0	32.697	0	0.00112417	[E] Homoserine kinase	E	4645355	5299275	0
BAB59599.1	-0.214	0	37.374	0	0.385616	NA	NA	2251175000	2952800000	0
BAB60158.1	-0.214	0	45.804	0	0.20929	[H] S-adenosylhomocysteine hydrolase	H	1304650000	1720150000	0
BAB60383.1	-0.215	0	18.078	0	0.0314366	[FGR] Diadenosine tetraphosphate (Ap4A) hydrolase and other	FGR	141477500	183705000	0
BAB59257.1	-0.216	0	27.206	0	0.115315	[R] Archaeal enzymes of ATP-grasp superfamily	R	672617500	873197500	0
BAB60287.1	-0.217	1	38.387	0	0.0132567	[L] Eukaryotic-type DNA primase, catalytic (small) subunit	L	93699500	122947500	0
BAB60047.1	-0.22	0	34.818	0	0.512604	[MG] Nucleoside-diphosphate-sugar epimerases	MG	4220275000	5557750000	0
BAB59153.1	-0.223	0	23.572	0	0.0169047	[J] Translation initiation factor 6 (eIF-6)	J	166942500	221705000	0
BAB60554.1	-0.223	0	49.587	0	0.0193758	[C] Pyruvate/2-oxoglutarate dehydrogenase complex, dihydrolipoamide dehydrogenase (E3)	C	98763500	131045000	0
BAB60470.1	-0.224	0	41.322	0	0.135057	[I] Acyl-CoA dehydrogenases	I	879210000	1165725000	0
BAB59899.1	-0.225	0	27.281	0	0.252222	[C] Succinate dehydrogenase/fumarate reductase, Fe-S protein subunit	C	860722500	1120900000	0
BAB60337.1	-0.225	0	32.734	0	0.0165084	[F] Dihydroorotate dehydrogenase	F	222767500	288157500	0
BAB60378.1	-0.225	0	8.4748	NA	NA	[S] Uncharacterized protein conserved in archaea	S	30339250	40573000	0
BAB59174.1	-0.23	0	91.204	0	0.180475	[J] Valyl-tRNA synthetase	J	522300000	694737500	0
BAB59708.1	-0.23	0	68.858	0	0.0777753	[H] Molybdopterin biosynthesis enzyme	H	407640000	539202500	0
BAB59742.1	-0.234	0	30.22	0	0.0299383	[I] Undecaprenyl pyrophosphate synthase	I	40879250	54453750	0
BAB60262.1	-0.234	0	27.003	0	0.0461237	[R] Predicted PP-loop superfamily ATPase	R	268450000	357265000	0
BAB60150.1	-0.236	0	12.624	NA	NA	[PR] Ferredoxin subunits of nitrite reductase and	PR	3503600	9394775	0
BAB60460.1	-0.236	0	11.659	0	0.00413188	NA	NA	88379750	117787500	0
BAB59881.1	-0.24	0	33.823	0	0.180975	[KG] Transcriptional regulator/sugar kinase	KG	694962500	927810000	0
BAB60381.1	-0.24	0	16.009	0	0.0150959	[MI] Cytidylyltransferase	MI	84859000	111720000	0
BAB60666.1	-0.24	0	71.956	0	0.0162236	[O] Prefoldin, molecular chaperone implicated in de	O	184280000	247890000	0
BAB60142.1	-0.241	0	44.29	0	0.0273932	[S] Uncharacterized conserved protein	S	90509750	121177500	0
BAB59332.1	-0.244	0	44.484	0	0.0584907	[E] Threonine dehydratase	E	407377500	549237500	0
BAB59437.1	-0.244	1	17.12	0	0.00600886	[P] Fe2+/Zn2+ uptake regulation proteins	P	46151250	62151000	0
BAB59561.1	-0.246	0	34.95	0	0.0451017	[O] Deoxyhypusine synthase	O	431750000	573310000	0
BAB60317.1	-0.247	0	73.56	0	0.00393319	[I] Acyl-coenzyme A synthetases/AMP-(fatty) acid ligases	I	77939000	105101000	0
BAB59923.1	-0.248	0	50.112	0	0.358156	[C] Malic enzyme	C	1168475000	1578475000	0
BAB59979.1	-0.249	1	91.833	0	0.0659956	[L] DNA polymerase elongation subunit (family B)	L	258715000	348915000	0
BAB59560.1	-0.25	0	30.97	0	0.0538192	[E] Spermidine synthase	E	572197500	772330000	0
BAB59790.1	-0.255	0	41.574	0	0.180304	[I] Acetyl-CoA acetyltransferase	I	700440000	949480000	0
BAB59946.1	-0.255	0	54.073	0	0.00742708	[H] Thiamine biosynthesis ATP pyrophosphatase	H	25399500	34379000	0
BAB60467.1	-0.255	0	91.03	0	0.380418	[G] Alpha-glucosidases, family 31 of glycosyl hydrolases	G	1280775000	1741775000	0
BAB59434.1	-0.256	0	22.604	0	0.00371056	[J] 23S rRNA methylase	J	2596875	5051950	0
BAB60471.1	-0.256	0	17.393	0	0.123811	[I] Acyl-CoA dehydrogenases	I	673725000	912497500	0
BAB60559.1	-0.258	0	27.123	0	0.192839	[O] ABC-type transport system involved in Fe-S	O	2044375000	2767375000	0
BAB60422.1	-0.261	0	30.798	0	0.0444687	[R] Predicted amidohydrolase	R	218540000	294102500	0
BAB59685.1	-0.262	0	23.005	0	0.0303234	[Q] Amidases related to nicotinamidase	Q	684367500	914645000	0
BAB59738.1	-0.262	0	50.46	0	0.054826	[C] FAD/FMN-containing dehydrogenases	C	400547500	540047500	0
BAB59535.1	-0.266	0	36.074	0	0.17927	[R] Predicted dehydrogenases and related proteins	R	1628525000	2193925000	0
BAB60173.1	-0.266	0	24.943	0	0.0153442	[H] Thiamine monophosphate kinase	H	83251000	113365000	0
BAB60547.1	-0.266	0	41.849	0	0.00978608	[HR] Thiamine biosynthesis enzyme ThiH and related	HR	35947750	49169750	0
BAB60230.1	-0.267	1	28.613	0	0.863747	NA	NA	4426325000	6015200000	0
BAB60062.1	-0.27	0	31.404	0	0.0161202	[M] dTDP-4-dehydrorhamnose reductase	M	53401750	71745500	0
BAB60558.1	-0.27	0	53.774	0	0.126729	[O] ABC-type transport system involved in Fe-S	O	1279950000	1753850000	0
BAB60393.1	-0.272	0	40.184	NA	NA	[C] Glycerol dehydrogenase and related enzymes	C	56489250	77224000	0
BAB59812.1	-0.274	0	57.78	0	0.00163902	[IQ] Acyl-CoA synthetases (AMP-forming)/AMP-acid ligases II	IQ	17410750	23795000	0
BAB60448.1	-0.275	0	48.546	0	0.0661825	[C] NAD-dependent aldehyde dehydrogenases	C	203770000	278630000	0
BAB60488.1	-0.275	0	9.7733	0	0.00744043	NA	NA	57213250	78103250	0
BAB59615.1	-0.278	0	28.504	0	0.00543875	[S] Uncharacterized conserved protein	S	7229975	9927550	0
BAB59859.1	-0.278	0	26.733	0	0.0385959	[G] Ribose 5-phosphate isomerase	G	203667500	265270000	0
BAB59947.1	-0.28	0	26.102	0	0.0253057	[S] Uncharacterized conserved protein	S	154220000	212320000	0
BAB60519.1	-0.283	0	53.955	0	0.034789	[E] Histidine ammonia-lyase	E	182382500	251885000	0
BAB59373.1	-0.286	1	39.462	0	0.0354575	[S] Uncharacterized protein conserved in archaea	S	124587500	172750000	0
BAB59945.1	-0.287	0	40.168	0	0.053354	NA	NA	369882500	514162500	0
BAB60008.1	-0.289	0	24.141	0	0.0191901	[G] 2-phosphoglycerate kinase	G	35327250	49160500	0
BAB59406.1	-0.29	0	40.09	0	0.0558366	[H] Geranylgeranyl pyrophosphate synthase	H	276535000	380117500	0
BAB59655.1	-0.291	0	28.549	0	0.0632804	[H] Hydroxymethylpyrimidine/phosphomethylpyrimidine kinase	H	113932000	155985000	0
BAB60474.1	-0.291	0	59.62	0	0.0612555	[IQ] Acyl-CoA synthetases (AMP-forming)/AMP-acid ligases II	IQ	649947500	904325000	0
BAB60668.1	-0.292	0	17.808	0	0.0307379	NA	NA	85033750	118552500	0
BAB59970.1	-0.293	1	76.593	0	0.00409031	[R] Superfamily II helicase	R	60888500	84734250	0
BAB59775.1	-0.294	0	32.891	0	0.00951876	[H] Porphobilinogen deaminase	H	52359750	72902250	0
BAB60221.1	-0.294	0	47.307	0	2.87881	[J] Translation elongation factor EF-1alpha (GTPase)	J	10783750000	14800500000	0
BAB60424.1	-0.294	0	18.904	0	0.00332289	[R] Predicted nucleic-acid-binding protein containing a Zn-ribbon	R	171305000	239777500	0
BAB59893.1	-0.295	0	44.08	0	0.446403	[R] Metal-dependent amidase/aminoacylase/carboxypeptidase	R	902665000	1248700000	0
BAB60004.1	-0.301	0	43.854	0	0.246353	[E] Aspartate/tyrosine/aromatic aminotransferase	E	378325000	524210000	0
BAB59155.1	-0.304	1	71.939	0	0.0184079	[KL] Rad3-related DNA helicases	KL	37289500	51504500	0
BAB59465.1	-0.304	0	35.98	0	0.0430577	[I] Mevalonate pyrophosphate decarboxylase	I	222400000	308752500	0
BAB59515.1	-0.304	0	50.005	0	0.26539	[R] Uncharacterized protein involved in propionate catabolism	R	1195350000	1676150000	0
BAB60343.1	-0.305	0	43.959	0	0.434047	[I] Acyl-CoA dehydrogenases	I	1423400000	1989750000	0
BAB59514.1	-0.309	0	30.138	0	0.0709645	[G] PEP phosphonomutase and related enzymes	G	548020000	768685000	0
BAB60048.1	-0.311	0	36.349	0	0.0280758	[R] Predicted kinase related to galactokinase and	R	178192500	250340000	0
BAB60219.1	-0.312	0	81.281	0	0.660337	[J] Translation elongation factors (GTPases)	J	2659050000	3751750000	0
BAB60190.1	-0.314	0	40.246	0	0.26489	[ER] Threonine dehydrogenase and related Zn-dependent dehydrogenases	ER	1461075000	2009350000	0
BAB59495.1	-0.318	0	20.21	0	0.100012	[F] Archaeal adenylate kinase	F	344227500	478915000	0
BAB60510.1	-0.321	0	28.147	0	0.133482	[IQR] Dehydrogenases with different specificities (related to	IQR	1350072500	1854000000	0
BAB59252.1	-0.326	0	19.125	0	0.0542807	[L] Uncharacterized protein predicted to be involved	L	89128750	125707500	0
BAB59245.1	-0.327	0	25.148	0	0.00683523	NA	NA	252997500	345152500	0
BAB60247.1	-0.327	0	53.464	0	0.115982	[J] Prolyl-tRNA synthetase	J	506102500	721282500	0
BAB60462.1	-0.328	0	16.777	0	0.0184785	[F] Phosphoribosylcarboxyaminoimidazole (NCAIR) mutase	F	374252500	533752500	0
BAB59985.1	-0.336	0	119.49	0	0.30124	[J] Isoleucyl-tRNA synthetase	J	973195000	1395450000	0
BAB60456.1	-0.336	0	34.317	0	0.131961	[F] Phosphoribosylaminoimidazolesuccinocarboxamide (SAICAR) synthase	F	487540000	678287500	0
BAB59727.1	-0.337	0	24.333	0	0.0123689	[F] Uridylate kinase	F	133801750	185957500	0
BAB59592.1	-0.338	0	16.664	0	0.0286364	[F] Nucleoside diphosphate kinase	F	27840250	40070750	0
BAB59887.1	-0.338	0	26.627	0	0.00323522	[R] Predicted phosphate-binding enzymes, TIM-barrel fold	R	22853500	32898500	0
BAB60329.1	-0.339	1	16.57	0	0.000877132	[K] Transcriptional regulators	K	22017500	31312250	0
BAB60606.1	-0.339	0	34.558	0	0.0596462	[K] Transcriptional regulators	K	587855000	828527500	0
BAB60472.1	-0.341	0	19.098	0	0.0298948	[I] Acyl-CoA dehydrogenases	I	539355000	774202500	0
BAB60225.1	-0.343	0	43.872	0	0.0802655	[P] Oxyanion-translocating ATPase	P	672717500	956912500	0
BAB59982.1	-0.344	0	32.377	0	0.0534684	[I] 3-hydroxyacyl-CoA dehydrogenase	I	247530000	356910000	0
BAB60409.1	-0.344	0	55.306	0	0.0634978	[J] Cysteinyl-tRNA synthetase	J	124015000	178205000	0
BAB60394.1	-0.345	0	32.351	0	0.102105	[EM] Dihydrodipicolinate synthase/N-acetylneuraminate lyase	EM	511907500	711040000	0
BAB60425.1	-0.345	0	45.88	0	0.0382947	NA	NA	399192500	572182500	0
BAB59911.1	-0.346	0	48.953	NA	NA	[LO] Cdc6-related protein, AAA superfamily ATPase	LO	12162700	17012500	0
BAB60192.1	-0.346	0	54.801	0	2.30958	[C] NAD-dependent aldehyde dehydrogenases	C	9160275000	13039250000	0
BAB59310.1	-0.347	0	21.711	0	0.0347562	[R] Zn-dependent hydrolases, including glyoxylases	R	457997500	645250000	0
BAB60003.1	-0.349	0	33.96	0	0.378237	[C] Pyruvate:ferredoxin oxidoreductase and related 2-oxoacid:ferredoxin oxidoreductases,	C	1413900000	2031950000	0
BAB59500.1	-0.35	0	53.246	0	0.016267	[F] Glutamine phosphoribosylpyrophosphate amidotransferase	F	96591000	139072500	0
BAB60662.1	-0.351	1	17.789	0	0.024789	[K] Predicted transcriptional regulators	K	135887500	196225000	0
BAB60469.1	-0.352	0	43.269	0	0.359254	[I] Acetyl-CoA acetyltransferase	I	848505000	1218975000	0
BAB59939.1	-0.353	0	46.265	0	0.0213351	[G] Putative glycerate kinase	G	74281000	108140750	0
BAB60581.1	-0.353	0	33.058	0	0.000867865	NA	NA	16957050	23572000	0
BAB59922.1	-0.355	0	34.462	0	0.0202365	[KR] Histone acetyltransferase HPA2 and related acetyltransferases	KR	93160750	133862500	0
BAB60002.1	-0.356	0	69.213	0	0.981697	[C] Pyruvate:ferredoxin oxidoreductase and related 2-oxoacid:ferredoxin oxidoreductases,	C	4568225000	6600725000	0
BAB60380.1	-0.357	0	31.807	0	0.00730619	[S] Uncharacterized conserved protein	S	48147750	69579250	0
BAB59953.1	-0.358	0	39.942	0	0.322877	[R] FOG: CBS domain	R	994347500	1437500000	0
BAB60478.1	-0.36	0	62.687	0	0.0188956	[C] Fe-S oxidoreductase	C	131932500	192005000	0
BAB60385.1	-0.364	0	56.996	0	0.170499	[J] Lysyl-tRNA synthetase (class I)	J	724827500	1045625000	0
BAB59717.1	-0.366	0	20.797	0	0.00233193	[C] Pyruvate:ferredoxin oxidoreductase and related 2-oxoacid:ferredoxin oxidoreductases,	C	48534750	70281250	0
BAB59981.1	-0.366	0	38.876	0	0.100534	[M] Predicted phosphosugar isomerases	M	446780000	648937500	0
BAB59209.1	-0.367	0	17.509	0	0.0403539	[R] Predicted nucleic-acid-binding protein containing a Zn-ribbon	R	164765000	231887500	0
BAB59311.1	-0.367	0	44.649	0	0.895971	[MR] L-alanine-DL-glutamate epimerase and related enzymes of	MR	3101300000	4490275000	0
BAB59788.1	-0.369	0	13.529	0	0.0390688	[J] Ribosomal protein S17E	J	260545000	372567500	0
BAB59776.1	-0.371	0	46.457	0	0.121344	[H] Glutamate-1-semialdehyde aminotransferase	H	559567500	809055000	0
BAB60215.1	-0.371	1	41.58	0	0.0236728	[LO] Cdc6-related protein, AAA superfamily ATPase	LO	68943000	100882250	0
BAB59766.1	-0.372	0	48.1	0	0.224284	[F] Phosphoribosylamine-glycine ligase	F	1246425000	1787775000	0
BAB59891.1	-0.372	0	13.723	0	0.0433399	[S] Uncharacterized protein conserved in archaea	S	107154750	156907500	0
BAB60332.1	-0.372	0	15.427	0	0.00109995	NA	NA	126389250	169180000	0
BAB60485.1	-0.372	0	63.398	0	0.140644	[J] Arginyl-tRNA synthetase	J	209940000	307640000	0
BAB59317.1	-0.374	0	44.164	0	0.159006	[E] Cystathionine beta-lyases/cystathionine gamma-synthases	E	1661600000	2394300000	0
BAB59413.1	-0.374	0	22.234	0	0.00267342	[J] Predicted RNA methylase	J	5712450	8364125	0
BAB59595.1	-0.374	0	40.65	0	0.0958053	[F] Phosphoribosylaminoimidazole carboxylase (NCAIR synthetase)	F	431417500	624835000	0
BAB60487.1	-0.375	0	51.537	0	0.198292	[S] Uncharacterized conserved protein	S	766080000	1110425000	0
BAB60520.1	-0.375	0	12.868	0	0.313511	[S] Uncharacterized protein conserved in archaea	S	2316100000	3357175000	0
BAB59503.1	-0.376	0	31.25	0	0.0743356	[MG] Predicted nucleoside-diphosphate-sugar epimerases	MG	607185000	873950000	0
BAB60146.1	-0.376	0	28.753	0	0.013275	[R] Predicted amidohydrolase	R	32089500	46614250	0
BAB60405.1	-0.377	0	68.553	0	0.0665676	[C] Aldehyde:ferredoxin oxidoreductase	C	76003500	111125000	0
BAB59421.1	-0.378	0	20.736	0	0.0268532	NA	NA	47853750	70347250	0
BAB60165.1	-0.379	0	43.202	0	0.310221	[C] Dehydrogenases (flavoproteins)	C	1769475000	2543025000	0
BAB59955.1	-0.38	1	48.445	0	0.0385502	[R] Predicted Zn-dependent proteases and their inactivated	R	142027500	209672500	0
BAB59553.1	-0.381	0	50.354	0	0.00238261	[H] Cobyrinic acid a,c-diamide synthase	H	20274250	30061000	0
BAB60574.1	-0.382	0	26.786	0	0.019425	[IQR] Dehydrogenases with different specificities (related to	IQR	126862500	187545000	0
BAB60093.1	-0.383	0	24.272	0	0.0179328	[H] Siroheme synthase (precorrin-2 oxidase/ferrochelatase domain)	H	95471500	138650000	0
BAB60450.1	-0.384	0	30.525	0	0.0303135	[R] Metal-dependent hydrolases of the beta-lactamase superfamily	R	517500000	721170000	0
BAB59726.1	-0.387	0	28.287	0	0.0430882	[R] Predicted nucleotide-utilizing enzyme related to molybdopterin-biosynthesis	R	249255000	363197500	0
BAB59157.1	-0.39	0	44.199	0	1.53999	[E] Archaeal S-adenosylmethionine synthetase	E	25474250000	37901500000	0
BAB59882.1	-0.392	0	40.029	0	0.0692713	[E] Chorismate synthase	E	272837500	401720000	0
BAB59665.1	-0.397	0	38.408	0	0.012298	[S] Uncharacterized conserved protein	S	68193000	99908250	0
BAB60261.1	-0.398	0	18.264	0	0.0194967	[H] 6-pyruvoyl-tetrahydropterin synthase	H	89875000	132935000	0
BAB59614.1	-0.399	0	16.046	0	0.0123411	[S] Uncharacterized conserved protein	S	92297500	135437500	0
BAB60386.1	-0.4	0	62.93	0	0.108485	[J] Methionyl-tRNA synthetase	J	440070000	654412500	0
BAB59272.1	-0.401	0	38.808	0	0.252416	[C] Predicted oxidoreductases (related to aryl-alcohol dehydrogenases)	C	995342500	1496150000	0
BAB59988.1	-0.402	0	23.311	0	0.0176338	[G] Fructose-2,6-bisphosphatase	G	59241000	86736500	0
BAB59159.1	-0.404	0	28.26	0	0.252458	[I] Enoyl-CoA hydratase/carnithine racemase	I	1152052500	1692725000	0
BAB59692.1	-0.404	0	12.701	NA	NA	[R] EMAP domain	R	11106700	14906500	0
BAB60012.1	-0.406	1	57.041	0	0.029785	[L] DNA polymerase IV (family X)	L	83031000	123767500	0
BAB60079.1	-0.406	0	67.732	0	0.055848	[E] Dipeptidyl aminopeptidases/acylaminoacyl-peptidases	E	232955000	347490000	0
BAB60228.1	-0.406	0	25.311	0	0.00343969	[I] Enoyl-[acyl-carrier-protein] reductase (NADH)	I	86168750	129230000	0
BAB59402.1	-0.407	0	33.464	0	0.0107398	[E] Carbamate kinase	E	283870000	419887500	0
BAB60016.1	-0.407	0	14.856	0	0.000490334	NA	NA	2705425	3989450	0
BAB60517.1	-0.408	0	34.634	0	0.0466728	[E] 3-deoxy-D-arabino-heptulosonate 7-phosphate (DAHP) synthase	E	55007000	81796250	0
BAB60598.1	-0.408	0	27.4	0	0.00325768	[PH] ABC-type cobalamin/Fe3+-siderophores transport systems, ATPase components	PH	45302250	68439500	0
BAB60325.1	-0.409	0	44.101	0	0.0321337	[G] Predicted phosphoglycerate mutase, AP superfamily	G	245100000	355352500	0
BAB59791.1	-0.41	0	46.618	0	0.0436602	[E] Glycine/D-amino acid oxidases (deaminating)	E	186995000	280962500	0
BAB60667.1	-0.41	1	66.197	0	0.057259	[R] Predicted ATPase, RNase L inhibitor (RLI)	R	194382500	293535000	0
BAB59389.1	-0.411	0	28.654	0	0.000761508	[QR] SAM-dependent methyltransferases	QR	15864000	24014750	0
BAB59714.1	-0.411	1	52.01	0	0.00031334	[KL] DNA or RNA helicases of superfamily	KL	2825400	6720375	0
BAB59531.1	-0.412	0	36.624	0	0.0446326	[E] Homoserine dehydrogenase	E	165060000	248452500	0
BAB60341.1	-0.413	0	12.168	0	0.00113191	NA	NA	8796950	13174750	0
BAB60524.1	-0.413	0	44.192	0	0.000657325	[Q] Imidazolonepropionase and related amidohydrolases	Q	14207000	20957500	0
BAB59207.1	-0.414	0	18.562	0	0.000793617	[J] 2'-5' RNA ligase	J	22799500	27625250	0
BAB59532.1	-0.414	0	29.974	0	0.00817871	[P] ABC-type nitrate/sulfonate/bicarbonate transport system, ATPase component	P	66986500	97646000	0
BAB59363.1	-0.415	0	21.944	0	0.0204889	NA	NA	177627500	260345000	0
BAB60253.1	-0.416	0	9.5118	0	0.00988256	[S] Uncharacterized conserved protein	S	105622000	154205000	0
BAB59337.1	-0.422	0	45.191	0	0.72448	[C] Isocitrate dehydrogenases	C	2283375000	3401150000	0
BAB60291.1	-0.425	0	32.995	0	0.00823019	[E] 5,10-methylenetetrahydrofolate reductase	E	904530000	1366050000	0
BAB60110.1	-0.427	0	10.769	0	0.0141376	[S] Uncharacterized conserved protein	S	470272500	677405000	0
BAB59707.1	-0.429	0	42.773	0	0.0292812	[H] Molybdopterin biosynthesis enzyme	H	111818000	164300000	0
BAB60067.1	-0.429	0	29.116	0	0.0504253	[MG] Nucleoside-diphosphate-sugar epimerases	MG	287587500	431562500	0
BAB60505.1	-0.429	0	39.366	0	0.00153377	[J] Diphthamide synthase subunit DPH2	J	15671725	23634500	0
BAB59948.1	-0.431	0	37.421	0	0.0842163	[D] Cell division GTPase	D	266692500	401845000	0
BAB59546.1	-0.432	0	45.684	0	0.149362	[KE] Transcriptional regulators containing a DNA-binding HTH	KE	946857500	1424925000	0
BAB60113.1	-0.432	0	34.031	0	0.0673799	[H] Dinucleotide-utilizing enzymes involved in molybdopterin and	H	200102500	302312500	0
BAB60458.1	-0.433	0	35.231	0	0.0541358	[H] Protoheme ferro-lyase (ferrochelatase)	H	261952500	397822500	0
BAB59509.1	-0.435	0	25.545	0	0.0466881	[I] Enoyl-CoA hydratase/carnithine racemase	I	10812500	15321000	0
BAB59579.1	-0.435	0	45.211	0	0.0465546	[J] Predicted exonuclease of the beta-lactamase fold	J	344545000	529205000	0
BAB59903.1	-0.435	0	18.02	0	0.0447699	[H] Molybdopterin biosynthesis enzymes	H	145970000	218032500	0
BAB60339.1	-0.436	0	98.509	0	0.0365275	[R] FOG: TPR repeat	R	191675000	294812500	0
BAB60539.1	-0.436	0	13.368	0	0.0648287	NA	NA	395730000	600417500	0
BAB59248.1	-0.443	0	28.416	0	0.115387	NA	NA	389497500	593862500	0
BAB60324.1	-0.443	0	53.703	0	0.03839	[ER] NADPH-dependent glutamate synthase beta chain and	ER	80057750	123837500	0
BAB60464.1	-0.443	0	88.979	0	0.86245	[E] Aminopeptidase N	E	2993600000	4596050000	0
BAB59426.1	-0.444	0	31.885	0	0.10201	[R] Predicted periplasmic solute-binding protein	R	810860000	1208650000	0
BAB60086.1	-0.445	0	7.5939	0	0.0112874	[H] Precorrin-4 methylase	H	229067500	354592500	0
BAB59187.1	-0.447	1	29.243	0	0.0443466	[L] Exonuclease III	L	186715000	280605000	0
BAB59173.1	-0.448	0	53.379	0	0.0133021	[H] Cobyric acid synthase	H	43168250	66817250	0
BAB59674.1	-0.451	0	31.79	0	0.0474699	[U] Signal recognition particle GTPase	U	249075000	371975000	0
BAB60188.1	-0.451	0	27.227	0	0.0554209	[H] NAD synthase	H	279620000	410870000	0
BAB59295.1	-0.452	0	36.77	0	0.100023	[H] NaMN:DMB phosphoribosyltransferase	H	287672500	448195000	0
BAB59827.1	-0.453	0	55.192	0	0.412806	[G] Beta-glucosidase/6-phospho-beta-glucosidase/beta-galactosidase	G	1403400000	2182575000	0
BAB60613.1	-0.453	0	59.558	0	0.047569	[F] Predicted alternative thymidylate synthase	F	126144250	194947500	0
BAB59297.1	-0.454	0	47.612	0	0.068093	[J] Histidyl-tRNA synthetase	J	298982500	465115000	0
BAB59602.1	-0.456	0	19.91	0	0.0213214	[H] 3-polyprenyl-4-hydroxybenzoate decarboxylase	H	28465500	44318250	0
BAB59318.1	-0.458	0	27.596	0	0.0328434	[F] Deoxyribose-phosphate aldolase	F	117193750	180780000	0
BAB59512.1	-0.46	0	27.97	0	0.0552569	[C] Rieske Fe-S protein	C	20837500	32047000	0
BAB59900.1	-0.461	0	63.208	0	0.879687	[C] Succinate dehydrogenase/fumarate reductase, flavoprotein subunit	C	1981650000	3087475000	0
BAB60076.1	-0.461	0	33.83	0	0.0709493	[R] Predicted hydrolases or acyltransferases (alpha/beta hydrolase	R	101702000	155362500	0
BAB59672.1	-0.463	0	44.89	0	0.055951	[G] 3-phosphoglycerate kinase	G	541650000	846740000	0
BAB60402.1	-0.463	0	16.269	0	0.03561	[L] Single-stranded DNA-binding replication protein A (RPA),	L	164507500	262560000	0
BAB60449.1	-0.464	0	47.533	0	0.0298155	[C] Alcohol dehydrogenase, class IV	C	340155000	523737500	0
BAB60457.1	-0.466	0	37.43	0	0.00684667	[H] Uroporphyrinogen-III decarboxylase	H	47096500	73235500	0
BAB60523.1	-0.466	0	61.061	0	0.071159	[E] Urocanate hydratase	E	392107500	600205000	0
BAB60009.1	-0.467	0	22.168	0	0.0142196	[Q] Amidases related to nicotinamidase	Q	71672500	101043750	0
BAB60444.1	-0.468	0	10.065	0	0.00604585	[C] Ferredoxin-like protein	C	20657000	32594250	0
BAB60264.1	-0.469	0	53.676	0	0.0216577	[T] RecA-superfamily ATPases implicated in signal transduction	T	112239250	173552500	0
BAB59222.1	-0.471	0	39.023	0	0.087717	[MJ] Nucleoside-diphosphate-sugar pyrophosphorylase involved in lipopolysaccharide biosynthesis/translation	MJ	540405000	816997500	0
BAB59543.1	-0.471	0	23.196	0	0.149014	[J] Ribosomal protein S2	J	762517500	1183850000	0
BAB59745.1	-0.471	1	37.514	0	0.00195786	[K] Predicted transcriptional regulator	K	5178100	7813300	0
BAB59528.1	-0.473	1	42.005	0	0.0972697	[O] ATPases of the AAA+ class	O	381942500	591887500	0
BAB59199.1	-0.478	0	40.242	0	0.162689	[E] Glycine cleavage system T protein (aminomethyltransferase)	E	817455000	1259950000	0
BAB59542.1	-0.479	0	43.143	0	0.145441	[H] 7-keto-8-aminopelargonate synthetase and related enzymes	H	1514750000	2355700000	0
BAB59980.1	-0.481	0	33.364	0	0.0376594	[E] Predicted ornithine cyclodeaminase, mu-crystallin homolog	E	194557500	305032500	0
BAB59200.1	-0.484	0	34.603	0	0.0465813	[MG] Nucleoside-diphosphate-sugar epimerases	MG	593860000	916842500	0
BAB60603.1	-0.484	0	NA	NA	NA	[S] Uncharacterized conserved protein	S	NA	NA	0
BAB60295.1	-0.489	0	34.855	0	0.0911301	[O] Thioredoxin reductase	O	2115300000	3224275000	0
BAB60403.1	-0.491	1	66.217	0	0.0670443	[L] ATP-dependent DNA ligase	L	313247500	491807500	0
BAB59711.1	-0.495	1	25.098	0	0.00122618	[K] Transcription initiation factor TFIIIB, Brf1 subunit/Transcription	K	10238500	15223750	0
BAB59210.1	-0.499	0	41.82	0	0.0896123	[I] Acetyl-CoA acetyltransferase	I	409280000	651617500	0
BAB60423.1	-0.5	0	17.888	0	0.00445144	[F] ADP-ribose pyrophosphatase	F	21661500	34516500	0
BAB60435.1	-0.5	0	21.045	0	0.00677574	[H] Molybdopterin-guanine dinucleotide biosynthesis protein A	H	27339750	43190000	0
BAB59567.1	-0.503	0	20.797	0	0.0962858	[R] Putative intracellular protease/amidase	R	1146147500	1813900000	0
BAB60289.1	-0.503	0	40.499	0	0.413264	[E] Methionine synthase II (cobalamin-independent)	E	2074425000	3313925000	0
BAB60657.1	-0.503	0	22.727	0	0.0126218	NA	NA	129127750	197772500	0
BAB60661.1	-0.505	0	52.684	0	1.16261	[E] Glutamine synthetase	E	5623925000	9032150000	0
BAB59339.1	-0.506	0	32.177	0	0.0336377	[FE] Phosphoribosylpyrophosphate synthetase	FE	294775000	473765000	0
BAB60338.1	-0.508	0	28.121	0	0.0187397	[HC] 2-polyprenylphenol hydroxylase and related flavodoxin oxidoreductases	HC	146852500	235635000	0
BAB59182.1	-0.51	0	22.617	0	0.000819854	[R] Predicted regulator of amino acid metabolism,	R	5139500	9891925	0
BAB60187.1	-0.511	0	45.452	0	0.000336282	[P] NhaP-type Na+/H+ and K+/H+ antiporters	P	3751100	0	0
BAB59196.1	-0.514	0	13.047	0	0.0142444	[C] Archaeal/vacuolar-type H+-ATPase subunit H	C	125654250	202077500	0
BAB60411.1	-0.515	1	18.144	0	0.0249678	[K] Transcriptional regulators	K	144173000	219515000	0
BAB59569.1	-0.516	0	42.523	0	0.0146913	[I] Mevalonate pyrophosphate decarboxylase	I	71104500	113632500	0
BAB60400.1	-0.516	0	23.496	0	0.0147588	NA	NA	24361500	36793500	0
BAB60417.1	-0.52	0	37.758	0	0.170538	[J] Predicted translation initiation factor 2B subunit,	J	1899100000	3000100000	0
BAB60265.1	-0.521	0	23.251	0	2.37826	[O] Peroxiredoxin	O	42721250000	67156000000	0
BAB59215.1	-0.523	0	37.655	0	0.0699349	[G] D-mannonate dehydratase	G	204390000	328807500	0
BAB60369.1	-0.525	0	58.474	0	0.0128578	[R] FOG: TPR repeat	R	208240000	340615000	0
BAB60290.1	-0.526	0	33.89	0	0.302925	[E] Methionine synthase II (cobalamin-independent)	E	2475675000	4034475000	0
BAB59383.1	-0.527	0	43.001	0	0.533693	[C] Citrate synthase	C	1796575000	2896675000	0
BAB59716.1	-0.532	0	22.327	0	0.0311189	[H] GTP cyclohydrolase II	H	102178500	166502500	0
BAB59733.1	-0.535	0	29.698	0	0.00337307	[R] Predicted ICC-like phosphoesterases	R	11241275	18154750	0
BAB60101.1	-0.535	0	47.544	0	0.0153427	[R] Predicted alternative tryptophan synthase beta-subunit (paralog	R	33759500	55561750	0
BAB59482.1	-0.539	0	16.314	0	0.0275472	[J] Ribosomal protein L24	J	784512500	1245975000	0
BAB60088.1	-0.541	0	21.884	0	0.0512223	[H] Precorrin-6B methylase 2	H	582035000	927467500	0
BAB60149.1	-0.542	0	15.646	0	0.0190638	[R] Predicted DNA-binding protein with PD1-like DNA-binding	R	30338750	50927500	0
BAB60370.1	-0.542	0	30.496	0	0.0200008	[S] Uncharacterized conserved protein	S	52797250	86760250	0
BAB60240.1	-0.547	0	18.77	0	0.0234863	[S] Uncharacterized protein conserved in archaea	S	234185000	374862500	0
BAB59529.1	-0.548	0	24.182	0	0.0569577	NA	NA	404757500	664437500	0
BAB60346.1	-0.548	0	14.53	0	0.0154826	[J] Translation initiation factor 1 (IF-1)	J	51146500	83734250	0
BAB59678.1	-0.55	0	34.876	0	0.034405	[G] Predicted xylanase/chitin deacetylase	G	95864000	155265000	0
BAB59374.1	-0.551	0	31.087	0	0.0566412	[I] 3-hydroxyisobutyrate dehydrogenase and related beta-hydroxyacid dehydrogenases	I	545065000	899035000	0
BAB59278.1	-0.552	0	20.63	0	0.00607216	[S] Uncharacterized conserved protein	S	26806250	43239250	0
BAB59545.1	-0.553	0	19.132	0	0.000865501	[R] GTPase SAR1 and related small G	R	56436500	92701000	0
BAB59380.1	-0.556	1	26.83	0	0.0200004	[R] Predicted DNA binding protein	R	62560000	100077250	0
BAB59403.1	-0.556	0	26.024	0	0.0611106	[R] Predicted phosphoribosyltransferases	R	532125000	852582500	0
BAB60399.1	-0.558	0	74.409	0	0.237418	[C] Acyl-CoA synthetase (NDP forming)	C	671625000	1112050000	0
BAB60163.1	-0.559	0	29.938	0	0.0858332	[H] Lipoate-protein ligase A	H	503305000	837797500	0
BAB60141.1	-0.561	0	19.996	0	0.00252984	NA	NA	2486150	3907350	0
BAB59229.1	-0.563	1	30.197	0	0.119094	[D] ATPases involved in chromosome partitioning	D	683935000	1089625000	0
BAB59343.1	-0.565	0	27.469	0	0.0540747	[R] Predicted metal-dependent hydrolases related to alanyl-tRNA	R	512517500	844625000	0
BAB59214.1	-0.575	0	54.04	0	0.0249682	NA	NA	99801500	167627500	0
BAB60263.1	-0.577	0	35.389	0	0.596805	[C] Malate/lactate dehydrogenases	C	6203725000	10182000000	0
BAB59409.1	-0.578	0	36.174	0	0.067479	[CR] NADPH:quinone reductase and related Zn-dependent oxidoreductases	CR	273900000	454812500	0
BAB59954.1	-0.578	1	50.033	0	0.0793198	[R] Predicted Zn-dependent proteases and their inactivated	R	248117500	413022500	0
BAB59650.1	-0.579	0	23.299	NA	NA	[H] Thiamine monophosphate synthase	H	12865925	21052750	0
BAB59956.1	-0.579	0	88.068	0	0.236156	[E] Aminopeptidase N	E	3391000000	5697550000	0
BAB60090.1	-0.58	0	27.405	0	0.0452924	[H] Precorrin-3B methylase	H	188415000	321045000	0
BAB59260.1	-0.583	0	13.389	0	0.0318278	[K] Transcription factor homologous to NACalpha-BTF3	K	153172500	257897500	0
BAB59949.1	-0.584	0	24.206	0	0.000344412	[S] Uncharacterized conserved protein	S	29190500	48624500	0
BAB60453.1	-0.584	0	19.095	0	0.0116837	[F] Deoxycytidylate deaminase	F	23465250	38520250	0
BAB59902.1	-0.592	0	16.884	0	0.00458873	[H] Molybdenum cofactor biosynthesis enzyme	H	5774225	8275175	0
BAB59774.1	-0.596	0	26.388	0	0.00207578	[H] Uroporphyrinogen-III synthase	H	7316525	11094175	0
BAB60147.1	-0.596	0	26.519	0	0.0631508	[R] Predicted hydrolases or acyltransferases (alpha/beta hydrolase	R	168197500	284472500	0
BAB60514.1	-0.604	0	13.278	0	0.0346757	[S] Uncharacterized homolog of gamma-carboxymuconolactone decarboxylase subunit	S	2151125000	3688875000	0
BAB59216.1	-0.608	0	28.195	0	0.0199272	[IQR] Dehydrogenases with different specificities (related to	IQR	111333750	190020000	0
BAB59803.1	-0.615	0	15.964	0	0.032536	[R] FOG: CBS domain	R	282517500	491390000	0
BAB60429.1	-0.615	0	24.568	0	0.00111288	NA	NA	95424500	156797500	0
BAB59385.1	-0.618	0	109.66	NA	NA	[R] Uncharacterized anaerobic dehydrogenase	R	4718040	6405475	0
BAB59952.1	-0.618	0	43.599	0	0.113527	[E] Glycine/serine hydroxymethyltransferase	E	593707500	1006182500	0
BAB60525.1	-0.621	0	29.989	0	0.0246494	[R] Predicted dioxygenase	R	88536750	150565000	0
BAB59432.1	-0.622	0	49.006	0	0.317603	[F] Adenylosuccinate synthase	F	1083532500	1870200000	0
BAB59438.1	-0.622	0	34.642	0	0.0820579	[F] GMP synthase, PP-ATPase domain/subunit	F	369647500	628397500	0
BAB59933.1	-0.622	0	12.768	0	0.000911224	[OC] Thiol-disulfide isomerase and thioredoxins	OC	4384975	7587725	0
BAB59201.1	-0.623	0	23.797	0	1.33421	[P] Superoxide dismutase	P	6458925000	11317250000	0
BAB59450.1	-0.624	0	25.978	0	0.100854	[J] Predicted exosome subunit	J	470630000	799827500	0
BAB59478.1	-0.627	0	11.447	0	0.00635016	[J] Translation initiation factor 1 (eIF-1/SUI1) and	J	146144000	234180000	0
BAB59710.1	-0.627	0	10.212	0	0.00309812	[H] Molybdopterin converting factor, small subunit	H	38617000	65483000	0
BAB60001.1	-0.628	0	22.565	0	0.0291332	[H] Nicotinamide mononucleotide adenylyltransferase	H	71284250	124610000	0
BAB59213.1	-0.631	0	38.147	0	0.0118305	[S] Uncharacterized conserved protein	S	21132500	37407250	0
BAB60131.1	-0.632	0	34.046	0	0.0262728	[CHR] Lactate dehydrogenase and related dehydrogenases	CHR	74807500	131915000	0
BAB59265.1	-0.633	0	60.466	0	0.0096038	[I] Acyl-coenzyme A synthetases/AMP-(fatty) acid ligases	I	50310750	88243750	0
BAB59962.1	-0.636	0	45.227	0	0.0080277	[E] Diaminopimelate decarboxylase	E	6009150	10701400	0
BAB59331.1	-0.638	0	98.338	0	0.92808	[C] Aconitase A	C	4240000000	7375075000	0
BAB59680.1	-0.642	0	33.736	0	0.0808337	[E] Arginase/agmatinase/formimionoglutamate hydrolase, arginase family	E	294625000	513620000	0
BAB59231.1	-0.644	0	22.913	0	0.0273501	[E] Methenyl tetrahydrofolate cyclohydrolase	E	303372500	529170000	0
BAB59342.1	-0.646	0	66.907	0	0.0433513	[C] Phosphoenolpyruvate carboxykinase (GTP)	C	501020000	854955000	0
BAB60189.1	-0.649	0	31.006	0	0.044667	[H] 5,10-methylene-tetrahydrofolate dehydrogenase/Methenyl tetrahydrofolate cyclohydrolase	H	166085000	290022500	0
BAB60642.1	-0.65	0	25.289	0	0.0493232	NA	NA	278282500	461827500	0
BAB60112.1	-0.651	0	23.392	0	0.021403	[R] Predicted phosphatase/phosphohexomutase	R	139705000	241950000	0
BAB59505.1	-0.652	0	34.106	0	0.0628533	[J] Selenocysteine-specific translation elongation factor	J	354352500	633912500	0
BAB59425.1	-0.661	0	24.998	0	0.00522672	[R] Predicted hydrolases of the HAD superfamily	R	80394000	143535000	0
BAB60484.1	-0.661	0	45.186	0	0.0326687	[E] 5-enolpyruvylshikimate-3-phosphate synthase	E	99452250	175370000	0
BAB59735.1	-0.662	0	33.777	0	0.05176	[C] Fe-S oxidoreductase	C	181740000	312275000	0
BAB60080.1	-0.666	0	13.245	0	0.104157	NA	NA	962242500	1637750000	0
BAB59504.1	-0.667	0	18.231	0	0.0624453	[O] Predicted ATP-dependent Lon-type protease	O	688075000	1180150000	0
BAB60544.1	-0.667	0	28.22	0	0.00243687	[R] Predicted periplasmic solute-binding protein	R	23566000	42573500	0
BAB60398.1	-0.671	0	29.641	0	0.0161027	[Q] 2-keto-4-pentenoate hydratase/2-oxohepta-3-ene-1,7-dioic acid hydratase (catechol pathway)	Q	46470000	83102500	0
BAB59909.1	-0.676	0	27.386	0	0.0592229	[R] Predicted metal-dependent hydrolases related to alanyl-tRNA	R	1082835000	1891100000	0
BAB60562.1	-0.677	1	20.517	0	0.0991536	[K] TATA-box binding protein (TBP), component of	K	1237295000	2178075000	0
BAB59341.1	-0.679	0	36.369	0	0.0528163	[G] Predicted N-acetylglucosamine kinase	G	326712500	578942500	0
BAB59218.1	-0.681	0	28.966	0	0.00219781	[S] Uncharacterized protein conserved in archaea	S	92671500	164720000	0
BAB59800.1	-0.685	0	36.854	0	0.260535	[J] Aspartyl/asparaginyl-tRNA synthetases	J	1430070000	2493825000	0
BAB60127.1	-0.688	0	21.178	0	0.023317	[G] Phosphoheptose isomerase	G	78294750	143450000	0
BAB60063.1	-0.694	0	21.056	0	0.0201434	[M] dTDP-4-dehydrorhamnose 3,5-epimerase and related enzymes	M	58540750	104663750	0
BAB59234.1	-0.695	0	28.79	NA	NA	[R] Metal-dependent hydrolases of the beta-lactamase superfamily	R	368190	1788575	0
BAB60463.1	-0.698	0	39.804	0	0.0175873	[J] Putative translation factor (SUA5)	J	126352750	227322500	0
BAB59541.1	-0.704	0	54.569	0	0.0829578	[C] NAD-dependent aldehyde dehydrogenases	C	54914750	98965750	0
BAB60569.1	-0.704	0	16.972	0	0.00536972	[O] Predicted redox protein, regulator of disulfide	O	71936000	117552500	0
BAB59228.1	-0.705	0	15.487	0	0.0130355	[H] Molybdopterin converting factor, large subunit	H	70299750	119067500	0
BAB59639.1	-0.707	0	17.628	0	0.0127949	[S] Uncharacterized conserved protein	S	60186250	110487500	0
BAB60361.1	-0.714	0	26.56	0	0.0488961	[R] Predicted phosphoesterase	R	536170000	965750000	0
BAB59431.1	-0.715	0	17.564	0	0.394235	[O] Peroxiredoxin	O	6868425000	12189500000	0
BAB59700.1	-0.716	1	26.009	0	0.0057278	[L] RecA/RadA recombinase	L	41501500	75822500	0
BAB59188.1	-0.717	0	46.751	0	0.239069	[E] Glycine/serine hydroxymethyltransferase	E	977705000	1765450000	0
BAB60099.1	-0.72	0	31.67	0	0.0365176	[G] Gluconolactonase	G	131580000	233670000	0
BAB59607.1	-0.722	0	28.951	NA	NA	NA	NA	2773550	0	0
BAB59227.1	-0.724	0	23.016	0	0.00957863	[R] Predicted hydrolases or acyltransferases (alpha/beta hydrolase	R	101014250	179855000	0
BAB60107.1	-0.724	0	43.62	0	0.0617322	[C] Fe-S oxidoreductase	C	425240000	769870000	0
BAB59356.1	-0.727	1	13.52	0	0.00196107	[S] Uncharacterized conserved protein, contains double-stranded beta-helix	S	32416500	61572750	0
BAB59185.1	-0.728	0	27.99	0	0.0564086	[R] FOG: TPR repeat	R	929650000	1719100000	0
BAB60518.1	-0.73	0	41.307	0	0.00706861	[O] Pyruvate-formate lyase-activating enzyme	O	43136500	78495500	0
BAB59205.1	-0.739	0	9.8893	NA	NA	NA	NA	1674025	3053975	0
BAB59835.1	-0.74	0	9.401	0	0.00443695	NA	NA	63445000	120305000	0
BAB60461.1	-0.746	0	11.638	0	0.000706595	[S] Uncharacterized protein conserved in archaea	S	6298500	10566600	0
BAB60420.1	-0.749	0	27.907	0	0.00942914	[G] Trehalose-6-phosphatase	G	75964500	142557500	0
BAB59671.1	-0.754	0	27.451	0	0.0136716	[MJ] Nucleoside-diphosphate-sugar pyrophosphorylase involved in lipopolysaccharide biosynthesis/translation	MJ	90151500	159765000	0
BAB59986.1	-0.756	0	23.854	0	0.00128014	[P] Rhodanese-related sulfurtransferase	P	79967500	146320000	0
BAB59880.1	-0.757	0	10.121	0	0.00234291	NA	NA	5603650	19202250	0
BAB59645.1	-0.76	0	18.635	0	0.000508295	NA	NA	5243175	9849475	0
BAB60442.1	-0.762	0	21.184	0	0.00300706	[F] Xanthosine triphosphate pyrophosphatase	F	20420750	38388000	0
BAB59651.1	-0.765	0	41.823	0	0.108191	[O] Hydrogenase maturation factor	O	955102500	1778800000	0
BAB59796.1	-0.768	0	27.329	0	0.0100061	[J] Translation initiation factor 2, beta subunit	J	107589250	194057500	0
BAB60476.1	-0.769	0	12.362	0	0.0400679	[I] Putative sterol carrier protein	I	576150000	1038100000	0
BAB59178.1	-0.772	0	29.22	0	0.0326046	[R] Predicted GTPase	R	137560000	260155000	0
BAB59239.1	-0.774	0	21.961	0	0.0220696	[S] Uncharacterized conserved protein	S	145882500	278575000	0
BAB60570.1	-0.776	0	21.956	0	0.00674256	[R] Predicted hydrolases or acyltransferases (alpha/beta hydrolase	R	13985250	20601000	0
BAB60551.1	-0.777	0	28.195	0	0.0404874	[C] Electron transfer flavoprotein, beta subunit	C	723122500	1361325000	0
BAB60491.1	-0.784	0	13.221	0	0.000974146	NA	NA	1776275	3362375	0
BAB59915.1	-0.786	0	19.824	0	0.104245	[S] Uncharacterized conserved protein	S	244050000	454962500	0
BAB59162.1	-0.787	0	10.532	0	0.00378577	[C] Acylphosphatases	C	34553000	59437750	0
BAB59995.1	-0.79	0	16.652	0	0.00143283	[S] Uncharacterized conserved protein	S	8277000	13382500	0
BAB59168.1	-0.794	0	29.602	NA	NA	[P] Oxyanion-translocating ATPase	P	1081250	1884450	0
BAB60073.1	-0.795	0	41.63	0	0.000341853	[C] Predicted acyl-CoA transferases/carnitine dehydratase	C	763075	3239075	0
BAB60154.1	-0.798	0	22.827	0	0.00426496	[J] Diphthamide biosynthesis methyltransferase	J	9728325	18822750	0
BAB60364.1	-0.801	0	34.149	0	0.000507685	[HE] Phosphoglycerate dehydrogenase and related dehydrogenases	HE	7852900	15597000	0
BAB59624.1	-0.807	0	11.602	0	0.0294944	[J] Ribosomal protein S24E	J	507887500	948595000	0
BAB60360.1	-0.807	0	44.122	NA	NA	[MR] L-alanine-DL-glutamate epimerase and related enzymes of	MR	635728	301500	0
BAB59935.1	-0.808	0	27.689	0	0.100793	[R] FOG: TPR repeat	R	559345000	1083397500	0
BAB60614.1	-0.81	0	8.7722	0	0.0670443	NA	NA	1269310000	2319675000	0
BAB60599.1	-0.811	0	16.964	0	0.0361973	[O] Predicted redox protein, regulator of disulfide	O	197755000	368572500	0
BAB59540.1	-0.812	0	40.954	0	0.0980057	[C] Alcohol dehydrogenase, class IV	C	220087500	423897500	0
BAB60085.1	-0.816	0	18.63	0	0.00804753	[H] Precorrin-4 methylase	H	85822250	166985000	0
BAB59657.1	-0.817	1	46.102	0	0.0668269	[FR] Cytosine deaminase and related metal-dependent hydrolases	FR	142980000	284400000	0
BAB60202.1	-0.818	0	11.335	NA	NA	[S] Uncharacterized conserved protein	S	5598750	13940000	0
BAB60179.1	-0.824	0	16.224	0	0.022565	[S] Uncharacterized conserved protein	S	390415000	724920000	0
BAB60550.1	-0.826	0	31.524	0	0.0494071	[C] Electron transfer flavoprotein, alpha subunit	C	552315000	1098300000	0
BAB59539.1	-0.83	0	16.218	0	0.071609	[I] Putative sterol carrier protein	I	199718250	349967500	0
BAB60357.1	-0.833	0	19.365	0	0.216043	[C] Inorganic pyrophosphatase	C	1357525000	2621250000	0
BAB59442.1	-0.836	0	47.95	0	0.147352	[E] Glycine cleavage system protein P (pyridoxal-binding),	E	992737500	1990225000	0
BAB59723.1	-0.841	1	30.866	0	0.0708997	NA	NA	404400000	790525000	0
BAB59154.1	-0.844	0	18.133	0	0.0376178	[F] Orotate phosphoribosyltransferase	F	243000000	438572500	0
BAB59734.1	-0.844	0	42.355	0	0.072345	[C] Uncharacterized conserved protein containing a ferredoxin-like	C	274627500	511022500	0
BAB60452.1	-0.856	0	24.595	0	0.0136426	[J] Predicted rRNA methylase	J	42700750	82325000	0
BAB59675.1	-0.857	0	11.826	0	0.0139107	[R] EMAP domain	R	236470000	455655000	0
BAB59682.1	-0.857	0	9.1784	0	0.00905123	NA	NA	141158750	274790000	0
BAB60501.1	-0.86	0	63.978	0	0.928347	[C] Pyruvate:ferredoxin oxidoreductase and related 2-oxoacid:ferredoxin oxidoreductases,	C	3288025000	6533975000	0
BAB59323.1	-0.861	0	27.61	0	0.011411	[R] Predicted archaeal kinase	R	27324500	55403250	0
BAB59638.1	-0.864	0	39.206	0	0.0173966	[E] Histidinol-phosphate/aromatic aminotransferase and cobyric acid decarboxylase	E	175111250	339045000	0
BAB59905.1	-0.864	0	37.877	0	0.00577052	[E] Threonine dehydratase	E	19053500	38999000	0
BAB59950.1	-0.865	0	10.193	0	0.0074572	[H] Molybdopterin converting factor, small subunit	H	175330000	346712500	0
BAB59307.1	-0.876	0	37.182	0	0.0398963	[F] Phosphoribosylaminoimidazole (AIR) synthetase	F	223945000	435402500	0
BAB60608.1	-0.881	0	16.907	NA	NA	[J] Predicted RNA-binding protein (contains PUA domain)	J	1252400	6798275	0
BAB60104.1	-0.885	1	17.138	0	0.0155082	[K] Predicted transcriptional regulators	K	16811250	34902250	0
BAB60334.1	-0.899	0	22.05	0	0.0238932	[R] Predicted hydrolases or acyltransferases (alpha/beta hydrolase	R	265010000	529517500	0
BAB60206.1	-0.9	0	13.899	0	0.00071712	[R] Predicted metal-dependent protease of the PAD1/JAB1	R	8112775	16085750	0
BAB59344.1	-0.901	0	24.716	0	0.38133	[O] Alkyl hydroperoxide reductase, large subunit	O	3190775000	6484175000	0
BAB59941.1	-0.902	0	17.967	0	0.00813562	[R] Predicted Rossmann fold nucleotide-binding protein	R	19034250	39041750	0
BAB59673.1	-0.906	0	14.617	0	0.0582047	[O] Predicted prefoldin, molecular chaperone implicated in	O	505712500	1078587500	0
BAB59237.1	-0.908	0	23.936	0	0.0079724	[HR] Phosphosulfolactate phosphohydrolase and related enzymes	HR	17637000	35864750	0
BAB59225.1	-0.92	0	24.104	0	0.0325539	[K] Putative transcription activator	K	90298500	184755000	0
BAB60151.1	-0.92	0	32.255	0	0.0175987	[G] Sugar kinases, ribokinase family	G	94062500	192782500	0
BAB59443.1	-0.922	0	52.79	0	0.200755	[E] Glycine cleavage system protein P (pyridoxal-binding),	E	983170000	2065575000	0
BAB60600.1	-0.922	0	18.02	0	0.268334	[S] Uncharacterized conserved protein	S	1277685000	2676625000	0
BAB59584.1	-0.924	1	39.774	0	0.000604051	[L] DNA modification methylase	L	1793550	3820550	0
BAB60602.1	-0.925	0	NA	NA	NA	[O] Predicted redox protein, regulator of disulfide	O	NA	NA	0
BAB60100.1	-0.935	0	35.404	0	0.00910995	[R] Zn-dependent hydrolases, including glyoxylases	R	151222500	321902500	0
BAB59170.1	-0.946	0	24.068	0	0.00807193	[F] Orotidine-5'-phosphate decarboxylase	F	67495500	138260000	0
BAB59258.1	-0.947	0	7.0191	NA	NA	[H] Sulfur transfer protein involved in thiamine	H	3055750	16469500	0
BAB59725.1	-0.955	0	45.681	0	0.00935974	[T] Mn2+-dependent serine/threonine protein kinase	T	3175000	7209675	0
BAB59740.1	-0.955	0	16.939	0	0.00582429	[E] Histidinol phosphatase and related phosphatases	E	36967500	76218000	0
BAB59748.1	-0.963	0	18.29	0	0.00492317	[R] Carbonic anhydrases/acetyltransferases, isoleucine patch superfamily	R	72401500	148897500	0
BAB60473.1	-0.963	0	14.736	0	0.00751364	[Q] Uncharacterized protein, possibly involved in aromatic	Q	39124000	79861750	0
BAB60162.1	-0.967	0	9.8442	0	0.00363761	[H] Lipoate-protein ligase A	H	145719500	305607500	0
BAB59365.1	-0.969	0	19.755	0	0.512413	[O] Peroxiredoxin	O	11878725000	24990000000	0
BAB59279.1	-0.971	0	18.575	0	0.00032306	[R] Predicted nucleic acid-binding protein, contains PIN	R	8572700	18457250	0
BAB59150.1	-0.973	1	13.904	0	0.0168352	[R] DNA-binding protein	R	410740000	885312500	0
BAB59391.1	-0.973	0	18.265	0	0.0201106	[FGR] Diadenosine tetraphosphate (Ap4A) hydrolase and other	FGR	84743500	184952500	0
BAB60500.1	-0.973	0	31.8	0	0.33468	[C] Pyruvate:ferredoxin oxidoreductase and related 2-oxoacid:ferredoxin oxidoreductases,	C	1684112500	3541400000	0
BAB59556.1	-0.977	0	6.853	0	0.00786601	[J] Ribosomal protein S27E	J	18513000	43242500	0
BAB60057.1	-0.981	0	117	0	0.128349	[S] Uncharacterized protein related to the periplasmic	S	1709675	3744725	0
BAB59693.1	-0.982	0	8.3705	0	0.00772567	[F] Phosphoribosylformylglycinamidine (FGAM) synthase, PurS component	F	29952750	67094750	0
BAB60259.1	-0.992	1	15.969	0	0.0251459	[K] Predicted transcription factor, homolog of eukaryotic	K	197787500	421400000	0
BAB60631.1	-0.993	1	98.886	0	0.0202319	NA	NA	660960	1631540	0
BAB60174.1	-1.01	0	54.431	NA	NA	[R] Predicted phosphohydrolase (DHH superfamily)	R	7492400	13240250	0
BAB60121.1	-1.03	0	30.701	0	0.0338791	[G] Galactose mutarotase and related enzymes	G	190065000	414190000	0
BAB59176.1	-1.04	0	12.619	0	0.0177413	[I] Putative sterol carrier protein	I	76917750	172365000	0
BAB59562.1	-1.04	0	17.353	0	0.185093	[O] Peroxiredoxin	O	2182525000	4552400000	0
BAB60267.1	-1.04	0	13.233	0	0.0230016	NA	NA	167050000	363702500	0
BAB59778.1	-1.06	0	19.195	0	0.266354	[I] Acyl-CoA hydrolase	I	448332500	1028042500	0
BAB59186.1	-1.07	0	13.32	0	0.0123838	NA	NA	1695075000	3970350000	0
BAB59314.1	-1.07	0	22.448	0	0.00618046	[F] Folate-dependent phosphoribosylglycinamide formyltransferase PurN	F	9258900	18619500	0
BAB59848.1	-1.07	0	10.884	0	0.00527248	NA	NA	119341500	270042500	0
BAB59330.1	-1.08	0	13	0	0.00303764	[S] Uncharacterized conserved protein	S	23344250	51641500	0
BAB59816.1	-1.08	0	26.882	0	0.0008594	[C] Formylmethanofuran dehydrogenase subunit E	C	8968325	20632500	0
BAB59537.1	-1.09	0	17.806	0	0.0286013	[S] Uncharacterized conserved protein	S	230440000	528262500	0
BAB59782.1	-1.09	0	34.97	0	0.0689891	[D] Actin-like ATPase involved in cell morphogenesis	D	1421140000	3166825000	0
BAB60590.1	-1.09	0	18.379	0	0.00172063	[S] Uncharacterized conserved protein	S	161020	1717400	0
BAB59896.1	-1.1	0	16.077	0	0.0373756	[R] Predicted CoA-binding protein	R	602610000	1363975000	0
BAB59929.1	-1.11	0	15.653	0	0.000560387	[I] Methylmalonyl-CoA mutase, C-terminal domain/subunit (cobalamin-binding)	I	51749500	120333500	0
BAB59180.1	-1.12	0	20.096	0	0.0119239	[S] Uncharacterized conserved protein	S	79231250	178597500	0
BAB59353.1	-1.12	0	19.934	0	0.00406628	[S] Uncharacterized conserved protein	S	56870500	109257500	0
BAB60561.1	-1.12	0	11.222	0	0.00548184	[R] Predicted metal-sulfur cluster biosynthetic enzyme	R	60321500	140702500	0
BAB60573.1	-1.13	0	23.983	0	0.0534417	[S] Uncharacterized conserved protein	S	436470000	1041425000	0
BAB60006.1	-1.14	0	24.207	0	0.0964002	[R] Predicted Zn-dependent hydrolases of the beta-lactamase	R	516240000	1290975000	0
BAB60482.1	-1.14	0	29.461	0	0.00266122	[E] Shikimate 5-dehydrogenase	E	29028250	71321000	0
BAB60526.1	-1.14	0	22.431	0	0.013259	[S] Uncharacterized conserved protein	S	128630500	301350000	0
BAB60489.1	-1.15	0	12.774	0	0.501774	[S] Uncharacterized protein conserved in archaea	S	1496432500	3507300000	0
BAB59262.1	-1.17	0	16.422	0	0.304771	[C] Ferredoxin	C	169882500	434260000	0
BAB59440.1	-1.17	1	8.586	0	0.0679214	NA	NA	845675000	1937000000	0
BAB60516.1	-1.17	0	22.235	0	0.0357366	NA	NA	15453250	35698000	0
BAB59183.1	-1.19	0	9.9892	0	0.0686459	NA	NA	303135000	753972500	0
BAB59502.1	-1.19	0	9.6639	0	0.0473288	[K] Small nuclear ribonucleoprotein (snRNP) homolog	K	130619000	330592500	0
BAB60254.1	-1.21	0	22.881	0	0.00247234	[F] GMP synthase - Glutamine amidotransferase domain	F	70328000	160762500	0
BAB59264.1	-1.23	0	14.832	0	0.0116962	[S] Uncharacterized conserved protein	S	431247500	1025700000	0
BAB60552.1	-1.23	0	44.227	NA	NA	NA	NA	1819825	0	0
BAB60588.1	-1.23	0	42.317	NA	NA	NA	NA	1890450	0	0
BAB59361.1	-1.24	0	10.024	NA	NA	[E] Amino acid transporters	E	2031925	0	0
BAB59580.1	-1.24	0	28.911	0	0.120395	[F] Purine nucleoside phosphorylase	F	160820000	431582500	0
BAB59721.1	-1.24	0	11.776	0	0.00220543	[S] Uncharacterized conserved protein	S	5809500	17081500	0
BAB60379.1	-1.25	0	14.641	0	0.18091	[O] Prefoldin, chaperonin cofactor	O	772532500	2003500000	0
BAB59394.1	-1.27	0	8.2374	NA	NA	[P] Copper chaperone	P	21531100	53405250	0
BAB60490.1	-1.29	0	20.436	NA	NA	[KR] Histone acetyltransferase HPA2 and related acetyltransferases	KR	4520600	11412500	0
BAB59993.1	-1.3	0	21.09	0	0.00911491	[QR] SAM-dependent methyltransferases	QR	99911250	255095000	0
BAB59321.1	-1.32	0	19.853	0	0.0016224	[R] C4-type Zn-finger protein	R	10280675	29467500	0
BAB60074.1	-1.32	0	38.025	0	0.00671091	[E] Isopropylmalate/homocitrate/citramalate synthases	E	7449575	21064000	0
BAB59976.1	-1.35	0	15.617	0	0.00583916	[T] GAF domain-containing protein	T	50543250	122257500	0
BAB59625.1	-1.36	0	19.745	NA	NA	[S] Uncharacterized protein conserved in archaea	S	21274050	55258000	0
BAB59301.1	-1.37	0	10.842	0	0.00533121	[S] Uncharacterized protein conserved in archaea	S	79521250	205572500	0
BAB59273.1	-1.38	0	10.269	NA	NA	NA	NA	10935650	23707250	0
BAB60430.1	-1.38	1	13.237	0	0.00300504	[K] Predicted transcriptional regulators	K	7054025	20807000	0
BAB59938.1	-1.39	0	38.574	0	0.00703201	[I] Mevalonate pyrophosphate decarboxylase	I	6334850	16521250	0
BAB59777.1	-1.4	0	17.63	0	0.0135088	[F] Deoxycytidine deaminase	F	16211750	46482750	0
BAB59445.1	-1.43	0	22.586	0	0.0302918	NA	NA	12774250	36731000	0
BAB59760.1	-1.43	0	10.14	0	0.0305938	[J] Translation elongation factor EF-1beta	J	232527500	645792500	0
BAB59244.1	-1.45	0	32.084	0	0.10225	[J] Methionine aminopeptidase	J	329117500	940905000	0
BAB59626.1	-1.45	0	7.3736	0	0.0107059	[K] DNA-directed RNA polymerase, subunit E''	K	26125500	85704000	0
BAB59632.1	-1.45	0	16.759	0	0.0128391	[R] Phospholipid-binding protein	R	266005000	709490000	0
BAB59696.1	-1.48	0	13.151	0	0.00648096	[S] Uncharacterized conserved protein	S	135656000	375392500	0
BAB59574.1	-1.5	0	29.692	0	0.0389315	[E] Asparaginase	E	332260000	1059120000	0
BAB59926.1	-1.5	0	19.823	0	0.0513672	[Q] Amidases related to nicotinamidase	Q	103900750	275350000	0
BAB59690.1	-1.51	0	7.4325	NA	NA	NA	NA	39122275	89453000	0
BAB59744.1	-1.52	0	14.975	0	0.0583839	NA	NA	43570500	122465000	0
BAB59527.1	-1.55	0	17.475	0	0.0242578	NA	NA	47582650	130537500	0
BAB60218.1	-1.66	0	29.222	0	0.00983718	[P] ABC-type Fe3+-hydroxamate transport system, periplasmic component	P	19008000	47654000	0
BAB60118.1	-1.7	0	11	0	0.0168391	NA	NA	41570900	143502500	0
BAB60250.1	-1.73	0	7.6559	NA	NA	[J] RNA-binding protein involved in rRNA processing	J	2.30773e+06	5081325	0
BAB59702.1	-1.74	0	45.321	0	0.000377757	NA	NA	4892750	0	0
BAB60407.1	-1.78	0	7.2405	0	0.0313782	[S] Predicted small metal-binding protein	S	473427500	1505350000	0
BAB59558.1	-1.81	0	12.592	0	0.0107291	[S] Uncharacterized conserved protein	S	133611750	475927500	0
BAB59784.1	-1.81	0	12.613	0	0.00178397	[S] Uncharacterized protein conserved in archaea	S	8002250	23987250	0
BAB59313.1	-1.83	0	8.0409	0	0.0800939	[S] Uncharacterized conserved protein	S	501425000	1693300000	0
BAB59433.1	-1.83	0	13.883	0	0.0456928	[E] Glycine cleavage system H protein (lipoate-binding)	E	93841500	377347500	0
BAB60103.1	-1.84	0	15.514	NA	NA	[S] Uncharacterized conserved protein	S	21753000	57622250	0
BAB59895.1	-1.9	0	12.213	NA	NA	[K] DNA-directed RNA polymerase, subunit M/Transcription elongation	K	14371250	36892000	0
BAB59793.1	-2.11	0	8.3644	0	0.0404302	[R] Uncharacterized enzyme involved in biosynthesis of	R	106017750	370482500	0
BAB59563.1	-2.14	0	11.42	0	0.520612	[J] Ribosomal protein L12E/L44/L45/RPP1/RPP2	J	1166150000	6168350000	0
BAB59622.1	-2.21	0	11.388	0	0.017829	[S] Uncharacterized protein conserved in archaea	S	136168250	729555000	0
BAB60242.1	-2.33	0	8.0523	0	0.0714717	[K] Small nuclear ribonucleoprotein (snRNP) homolog	K	25328750	139035000	0
BAB59908.1	-2.42	0	7.1822	0	0.0242429	[S] Predicted small metal-binding protein	S	40156000	201972500	0
BAB59320.1	-2.53	0	7.1723	NA	NA	NA	NA	17916000	103641250	0
BAB59823.1	-2.53	0	115.41	NA	NA	[V] Type II restriction enzyme, methylase subunits	V	305524	1920705	0
BAB59181.1	-2.88	0	13.821	0	0.134687	[S] Uncharacterized conserved protein	S	626780000	3903075000	0
BAB59847.1	-3.02	0	15.438	0	0.0060611	[R] Predicted thioesterase	R	10943450	53681250	0
BAB60116.1	-3.12	0	6.2359	0	0.0121931	NA	NA	15676125	113631500	0
BAB60538.1	-3.27	0	7.0408	NA	NA	NA	NA	37450250	365090000	0
BAB60321.1	-3.38	0	8.4866	0	0.00275118	NA	NA	2741875	36581250	0
BAB59824.1	-3.69	0	119.49	NA	NA	[KL] Superfamily II DNA/RNA helicases, SNF2 family	KL	522275	23947875	0
BAB59767.1	-4.16	0	10.005	0	0.0216619	[S] Uncharacterized protein conserved in archaea	S	68613500	1179435000	0

## Sheet: SourceData_Figure_2C(Mlumin)
ID	nuc_vs_top_ratio	PFAM_DNA_binding.x	NAP	NormInt_WCE	Mol..weight..kDa.	Function	Category	AvgNuc	AvgTop	Candidate
CAJE01000014.1-56	-2.14	0	NA	NA	51.263	[H] Coproporphyrinogen III oxidase and related Fe-S	H	2.85895e+07	6.23538e+07	0
CAJE01000003.1-46	-1.59	0	NA	NA	31.798	NA	NA	613417	1.04004e+07	0
CAJE01000013.1-195	-1.43	0	NA	NA	65.731	[V] ABC-type multidrug transport system, ATPase and	V	2.39374e+07	45213700	0
CAJE01000013.1-284	-1.43	0	NA	NA	25.643	[C] Uncharacterized Fe-S protein	C	1.70113e+06	4.97327e+06	0
CAJE01000012.1-397	-1.31	0	NA	NA	63.567	[P] Kef-type K+ transport systems, membrane components	P	2754100	7128750	0
CAJE01000011.1-52	-1.18	0	NA	NA	45.446	[R] Membrane protein involved in the export	R	424885	1071685	0
CAJE01000001.1-36	-1.17	0	NA	NA	14.029	[G] Archaeal fructose 1,6-bisphosphatase	G	0	5764600	0
CAJE01000015.1-60	-1.05	0	NA	NA	15.338	[S] Uncharacterized conserved protein	S	8.74813e+06	1.91337e+07	0
CAJE01000013.1-196	-0.943	0	NA	NA	63.608	[V] ABC-type multidrug transport system, ATPase and	V	1.60382e+07	3.79426e+07	0
CAJE01000015.1-48	-0.827	0	NA	NA	13.449	NA	NA	5429650	1.02791e+07	0
CAJE01000014.1-53	-0.772	0	NA	NA	48.28	NA	NA	1.54538e+08	230527000	0
CAJE01000019.1-74	-0.772	0	NA	NA	29.503	[R] Trans-aconitate methyltransferase	R	2.12173e+06	3952100	0
CAJE01000012.1-189	-0.746	0	NA	NA	29.196	[E] Pyrroline-5-carboxylate reductase	E	1.09547e+06	2.97023e+06	0
CAJE01000012.1-317	-0.679	0	NA	NA	22.66	[QR] SAM-dependent methyltransferases	QR	832700	1.66293e+06	0
CAJE01000024.1-133	-0.666	0	NA	NA	26.867	[R] ABC-type transport system involved in multi-copper	R	1.08648e+06	1.36738e+06	0
CAJE01000012.1-14	-0.638	0	NA	NA	36.188	NA	NA	2078600	5.88927e+06	0
CAJE01000018.1-13	-0.624	0	NA	NA	71.012	[KL] Rad3-related DNA helicases	KL	5972500	8031550	0
CAJE01000024.1-69	-0.498	0	NA	NA	19.455	[S] Uncharacterized conserved protein	S	2077200	3.77323e+06	0
CAJE01000012.1-22	-0.483	0	NA	NA	42.616	[M] Glycosyltransferase	M	1.37778e+07	2.05937e+07	0
CAJE01000009.1-3	-0.463	0	NA	NA	36.638	[L] Transposase and inactivated derivatives	L	1.43737e+06	0	0
CAJE01000014.1-62	-0.446	0	NA	NA	64.921	[V] ABC-type multidrug transport system, ATPase and	V	4.93948e+07	76542500	0
CAJE01000012.1-664	-0.273	0	NA	NA	12.9	NA	NA	3.16528e+06	3.99133e+06	0
CAJE01000023.1-78	-0.249	0	NA	NA	36.988	[P] Arsenite efflux pump ACR3 and related	P	838042	1272630	0
CAJE01000014.1-55	-0.203	0	NA	NA	37.349	[P] ABC-type Fe3+-siderophore transport system, permease component	P	0	2.84693e+06	0
CAJE01000012.1-349	-0.193	0	NA	NA	35.072	[P] Predicted Co/Zn/Cd cation transporters	P	1.70258e+06	3840800	0
CAJE01000004.1-69	-0.147	0	NA	NA	NA	[R] Uncharacterized metal-binding protein	R	NA	NA	0
CAJE01000014.1-57	-0.123	0	NA	NA	29.119	[PH] ABC-type cobalamin/Fe3+-siderophores transport systems, ATPase components	PH	12495400	2.25549e+07	0
CAJE01000005.1-57	0.00666	0	NA	NA	32.803	[P] ABC-type nitrate/sulfonate/bicarbonate transport system, permease component	P	3.34892e+06	3312200	0
CAJE01000021.1-95	0.0366	0	NA	NA	7.9379	NA	NA	4.48277e+06	4.93668e+06	0
CAJE01000012.1-82	0.0573	0	NA	NA	13.851	NA	NA	2.41082e+06	3.30793e+06	0
CAJE01000001.1-8	0.233	0	NA	NA	9.7871	[K] Archaeal DNA-binding protein	K	2.95407e+06	2898700	0
CAJE01000018.1-8	0.331	0	NA	NA	19.78	[I] CDP-diglyceride synthetase	I	1.31223e+06	1144950	0
CAJE01000012.1-531	0.387	0	NA	NA	46.735	[C] Nitrogenase molybdenum-iron protein, alpha and beta	C	3.79082e+06	3264250	0
CAJE01000013.1-41	0.51	0	NA	NA	24.75	[R] Predicted phosphoesterase	R	2874900	2.18653e+06	0
CAJE01000015.1-27	0.538	0	NA	NA	37.715	[P] ABC-type Fe3+-siderophore transport system, permease component	P	1.67632e+06	1.34483e+06	0
CAJE01000012.1-551	0.552	0	NA	NA	23.105	[H] Thiamine monophosphate synthase	H	974683	3.36828e+06	0
CAJE01000012.1-10	0.606	0	NA	NA	58.819	[S] Predicted membrane protein	S	2.30267e+06	0	0
CAJE01000003.1-89	0.689	0	NA	NA	33.252	[R] ABC-type transport system involved in multi-copper	R	3.95718e+06	4.17162e+06	0
CAJE01000005.1-11	0.697	0	NA	NA	10.703	NA	NA	11093400	8.00442e+06	0
CAJE01000017.1-46	0.722	0	NA	NA	59.275	[H] 4-hydroxybenzoate polyprenyltransferase and related prenyltransferases	H	4735700	3.22048e+06	0
CAJE01000001.1-11	0.927	0	NA	NA	38.441	[R] Predicted methyltransferase	R	1.53982e+06	1.74858e+06	0
CAJE01000012.1-748	1.11	0	NA	NA	21.926	NA	NA	4054150	0	0
CAJE01000015.1-45	1.17	0	NA	NA	39.39	[P] Membrane protein TerC, possibly involved in	P	771000	566238	0
CAJE01000015.1-102	1.29	0	NA	NA	12.183	[K] Predicted transcriptional regulators	K	1.09272e+06	695205	0
CAJE01000019.1-1	1.39	0	NA	NA	17.952	NA	NA	421133	1.5274e+06	0
CAJE01000023.1-14	1.48	0	NA	NA	31.201	[C] Formate hydrogenlyase subunit 4	C	1.14518e+07	4.41527e+06	0
CAJE01000003.1-77	1.54	0	NA	NA	37.359	[P] ABC-type phosphate transport system, periplasmic component	P	2715300	187817	0
CAJE01000008.1-2	1.71	0	NA	NA	15.43	NA	NA	2.24622e+06	568448	0
CAJE01000017.1-9	1.89	0	NA	NA	30.929	NA	NA	1.06014e+07	0	0
CAJE01000015.1-171	1.98	0	NA	NA	24.641	NA	NA	1.32277e+07	3.84232e+06	0
CAJE01000012.1-459	2.16	0	NA	NA	8.8263	NA	NA	7.57307e+06	2.54474e+06	0
CAJE01000018.1-24	2.19	0	NA	NA	10.845	NA	NA	3.64197e+07	8.22492e+06	0
CAJE01000004.1-22	2.4	0	NA	NA	72.999	[KL] Superfamily II DNA/RNA helicases, SNF2 family	KL	1.74954e+07	3.36813e+06	0
CAJE01000009.1-23	2.67	0	NA	NA	16.694	NA	NA	6.19767e+06	418738	0
CAJE01000013.1-260	3.39	0	NA	NA	29.009	NA	NA	13938750	1.44952e+06	0
CAJE01000015.1-119	3.41	0	NA	NA	34.128	[K] Predicted transcriptional regulators	K	8.60917e+06	615433	0
CAJE01000013.1-70	3.6	0	NA	NA	39.023	NA	NA	1.97297e+07	0	0
CAJE01000015.1-58	4.02	0	NA	NA	12.809	[NT] Chemotaxis protein histidine kinase and related	NT	6.09712e+07	4.79077e+06	0
CAJE01000014.1-64	5.56	0	NA	NA	42.28	[P] ABC-type Fe3+-hydroxamate transport system, periplasmic component	P	59282000	335183	0
CAJE01000004.1-62;CAJE01000023.1-92	NA	NA	NA	NA	23.392	NA	NA	254427000	2.06696e+08	0
CAJE01000004.1-67	NA	NA	NA	NA	42.031	[R] Predicted ATP-dependent carboligase related to biotin	R	0	0	0
CAJE01000004.1-69;CAJE01000013.1-31	NA	NA	NA	NA	59.758	NA	NA	4.61062e+06	5021350	0
CAJE01000005.1-34;CAJE01000014.1-40	NA	NA	NA	NA	62.694	NA	NA	4.24742e+07	4.40923e+07	0
CAJE01000006.1-19	NA	NA	NA	NA	16.589	[S] Uncharacterized protein conserved in bacteria	S	0	904167	0
CAJE01000011.1-14	NA	NA	NA	NA	24.029	NA	NA	0	1.83368e+06	0
CAJE01000011.1-7	NA	NA	NA	NA	94.451	NA	NA	3355100	1.08613e+06	0
CAJE01000012.1-688	NA	NA	NA	NA	16.615	[R] Predicted DNA binding protein	R	0	2.66208e+06	0
CAJE01000013.1-27;CAJE01000012.1-549	NA	NA	NA	NA	36.708	NA	NA	1.17086e+08	3.81573e+07	0
CAJE01000014.1-26	NA	NA	NA	NA	41.892	NA	NA	2.11928e+06	0	0
CAJE01000014.1-38	NA	NA	NA	NA	39.97	[P] ABC-type Fe3+-siderophore transport system, permease component	P	0	1.07903e+06	0
CAJE01000014.1-50	NA	NA	NA	NA	36.504	NA	NA	2.11937e+06	487100	0
CAJE01000014.1-58	NA	NA	NA	NA	19.722	[P] Putative heme iron utilization protein	P	0	1.04618e+06	0
CAJE01000014.1-60	NA	NA	NA	NA	36.884	[P] ABC-type Fe3+-siderophore transport system, permease component	P	256833	500425	0
CAJE01000014.1-61	NA	NA	NA	NA	32.873	[PH] ABC-type cobalamin/Fe3+-siderophores transport systems, ATPase components	PH	5464500	3367900	0
CAJE01000014.1-63	NA	NA	NA	NA	66.693	[V] ABC-type multidrug transport system, ATPase and	V	0	258700	0
CAJE01000015.1-2;CAJE01000015.1-4	NA	NA	NA	NA	48.305	NA	NA	2.59572e+06	0	0
CAJE01000019.1-7	NA	NA	NA	NA	36.896	NA	NA	1.04153e+06	5.43488e+07	0
CAJE01000019.1-71	NA	NA	NA	NA	13.77	NA	NA	0	2.14852e+06	0
CAJE01000020.1-83	NA	NA	NA	NA	8.526	[U] Preprotein translocase subunit Sss1	U	0	1748150	0
CAJE01000024.1-113	NA	NA	NA	NA	25.108	[OK] Ni2+-binding GTPase involved in regulation of	OK	1.19583e+06	0	0
CAJE01000024.1-97	NA	NA	NA	NA	25.45	NA	NA	1480700	0	0
CAJE01000012.1-127	-0.331	0	0	6.74174	46.866	[H] Methyl coenzyme M reductase, beta subunit	H	2.55677e+10	3.65932e+10	0
CAJE01000012.1-130	-0.387	0	0	6.65343	61.058	[H] Methyl coenzyme M reductase, alpha subunit	H	2.55262e+10	3.77983e+10	0
CAJE01000012.1-121	-0.929	0	0	4.48558	34.046	[H] Uroporphyrinogen-III decarboxylase	H	1.29128e+10	2.74448e+10	0
CAJE01000013.1-310	-0.274	0	0	3.5912	28.21	[R] Predicted cobalamin binding protein	R	6.38097e+09	9.09113e+09	0
CAJE01000013.1-47	-0.636	0	0	3.39298	109.18	[C] Heterodisulfide reductase, subunit A and related	C	1.07348e+10	1.85363e+10	0
CAJE01000026.1-29	-0.101	0	0	3.16143	58.1	[O] Chaperonin GroEL (HSP60 family)	O	1.69687e+10	2.04473e+10	0
CAJE01000013.1-311	-0.0385	0	0	3.07889	50.771	NA	NA	8.04702e+09	9.30453e+09	0
CAJE01000012.1-129	-0.421	0	0	2.75176	29.725	[H] Methyl coenzyme M reductase, gamma subunit	H	13360000000	20207000000	0
CAJE01000012.1-753	-0.675	0	0	1.44219	46.844	[J] Translation elongation factor EF-1alpha (GTPase)	J	5.55262e+09	9.94003e+09	0
CAJE01000012.1-422	-0.152	0	0	1.34669	58.209	[O] Chaperonin GroEL (HSP60 family)	O	6.23363e+09	7.82697e+09	0
CAJE01000015.1-144	0.192	0	0	1.34215	8.1966	NA	NA	6.38427e+09	6.30482e+09	1
CAJE01000013.1-44	-0.894	0	0	1.28395	56.064	[C] Coenzyme F420-reducing hydrogenase, alpha subunit	C	3051750000	6.20768e+09	0
CAJE01000021.1-63	0.0444	0	0	0.994416	63.276	[C] Archaeal/vacuolar-type H+-ATPase subunit A	C	4283850000	4.69762e+09	0
CAJE01000021.1-62	0.236	0	0	0.785258	50.86	[C] Archaeal/vacuolar-type H+-ATPase subunit B	C	4.07532e+09	3.90647e+09	0
CAJE01000021.1-3	2.38	0	0	0.767003	10.173	[J] Ribosomal protein L12E/L44/L45/RPP1/RPP2	J	1115500000	241980000	0
CAJE01000012.1-707	-1.53	0	0	0.626081	30.829	[O] Peroxiredoxin	O	2974900000	8.67527e+09	0
CAJE01000021.1-93	0.578	0	0	0.590991	17.324	[S] Uncharacterized protein conserved in archaea	S	3065750000	2.34303e+09	0
CAJE01000013.1-45	-0.373	0	0	0.503915	34.687	[C] Coenzyme F420-reducing hydrogenase, gamma subunit	C	3.00828e+09	4.33762e+09	0
CAJE01000012.1-156	-0.086	0	0	0.491851	48.019	[R] Predicted alternative tryptophan synthase beta-subunit (paralog	R	2.26147e+09	2700200000	0
CAJE01000024.1-70	-0.334	0	0	0.483401	17.755	[P] Bacterioferritin (cytochrome b1)	P	1.06961e+09	1606950000	0
CAJE01000013.1-296	-0.998	0	0	0.478948	31.108	[C] Heterodisulfide reductase, subunit B	C	2362250000	5.19947e+09	0
CAJE01000013.1-189	8.81	0	0	0.462438	58.258	NA	NA	5.10973e+09	1.73334e+07	0
CAJE01000021.1-2	0.539	0	0	0.461324	35.906	[J] Ribosomal protein L10	J	1.47513e+09	1.15849e+09	0
CAJE01000026.1-31	0.445	0	0	0.456779	67.206	[O] Molecular chaperone	O	2.82147e+09	2.28368e+09	0
CAJE01000004.1-74	0.0563	0	0	0.420228	14.514	NA	NA	1.16926e+09	1.32144e+09	0
CAJE01000012.1-223	0.123	0	0	0.41624	40.238	[O] Membrane protease subunits, stomatin/prohibitin homologs	O	2.58732e+09	2704700000	0
CAJE01000012.1-754	-0.59	0	0	0.392702	80.853	[J] Translation elongation factors (GTPases)	J	1.27162e+09	2.13278e+09	0
CAJE01000012.1-148	-0.587	0	0	0.391087	58.142	[C] FAD/FMN-containing dehydrogenases	C	1125075000	1.91107e+09	0
CAJE01000012.1-608	-1.18	0	0	0.373105	43.137	[D] Cell division GTPase	D	1.62803e+09	3662250000	0
CAJE01000012.1-42	-0.638	0	0	0.361779	45.769	[M] UDP-N-acetylmuramyl tripeptide synthase	M	1301100000	2.27033e+09	0
CAJE01000012.1-230	0.121	0	0	0.359491	23.386	[O] 20S proteasome, alpha and beta subunits	O	2.00858e+09	2042100000	0
CAJE01000012.1-525	0.393	0	0	0.355471	44.582	[R] FOG: CBS domain	R	1.55677e+09	1354750000	0
CAJE01000012.1-624	-0.871	0	0	0.354318	28.727	[O] FKBP-type peptidyl-prolyl cis-trans isomerases 2	O	6.70533e+08	1330300000	0
CAJE01000004.1-78	4.96	0	0	0.337705	55.237	[M] Secreted and surface protein containing fasciclin-like	M	2.83548e+09	9.99293e+07	0
CAJE01000012.1-453	0.0591	0	0	0.337382	41.821	[G] Archaeal fructose 1,6-bisphosphatase	G	1.73232e+09	1.86602e+09	0
CAJE01000001.1-2	-0.502	0	0	0.333108	56.013	[F] Thymidine phosphorylase	F	1175200000	1.87903e+09	0
CAJE01000004.1-138	0.296	0	0	0.328754	39.626	[C] Ni,Fe-hydrogenase III large subunit	C	1.11198e+09	1.04272e+09	0
CAJE01000013.1-50	-0.0179	0	0	0.327898	26.384	[O] 20S proteasome, alpha and beta subunits	O	1439250000	1.62113e+09	0
CAJE01000012.1-447	1.55	0	0	0.326994	52.825	[L] Small primase-like proteins (Toprim domain)	L	3.58978e+09	1.36322e+09	0
CAJE01000020.1-52	1.5	0	0	0.325031	234.29	[R] Uncharacterized membrane protein, required for N-linked	R	2520300000	9.85632e+08	0
CAJE01000013.1-161	0.926	0	0	0.317454	84.195	[G] Phosphoenolpyruvate synthase/pyruvate phosphate dikinase	G	2437850000	1.42163e+09	0
CAJE01000021.1-66	-0.049	0	0	0.316372	21.167	[C] Archaeal/vacuolar-type H+-ATPase subunit E	C	1.16551e+09	1.35377e+09	0
CAJE01000020.1-59	0.626	1	0	0.311659	103.51	[K] DNA-directed RNA polymerase, beta' subunit/160 kD	K	1.44472e+09	1053570000	0
CAJE01000020.1-60	0.529	1	0	0.308396	134.9	[K] DNA-directed RNA polymerase, beta subunit/140 kD	K	1.66553e+09	1308800000	0
CAJE01000021.1-65	0.197	0	0	0.308062	39.89	[C] Archaeal/vacuolar-type H+-ATPase subunit C	C	1446650000	1446900000	0
CAJE01000012.1-331	-0.603	0	0	0.300317	68.117	[E] Oligoendopeptidase F	E	7.04443e+08	1.19777e+09	0
CAJE01000019.1-14	-0.382	0	0	0.284138	64.334	[I] Acyl-coenzyme A synthetases/AMP-(fatty) acid ligases	I	8.89947e+08	1305150000	0
CAJE01000017.1-18	-0.429	0	0	0.279448	49.95	[C] NAD-dependent aldehyde dehydrogenases	C	1.38848e+09	2.10113e+09	0
CAJE01000013.1-54	-0.658	0	0	0.267473	28.29	[J] RNase PH-related exoribonuclease	J	8.93673e+08	1.58097e+09	0
CAJE01000020.1-50	0.712	0	0	0.260653	11.995	[OC] Thiol-disulfide isomerase and thioredoxins	OC	1.01496e+09	6.97573e+08	0
CAJE01000020.1-82	-1.57	0	0	0.260048	38.72	[D] Cell division GTPase	D	519010000	1531250000	0
CAJE01000005.1-8	1.98	0	0	0.257999	51.957	NA	NA	1.6209e+09	4.34702e+08	0
CAJE01000001.1-17	-0.594	1	0	0.25787	27.042	NA	NA	8.40767e+08	1.42798e+09	0
CAJE01000005.1-37	-0.107	0	0	0.2509	11.425	[S] Uncharacterized conserved protein	S	355115000	4.32433e+08	0
CAJE01000018.1-17	-0.772	0	0	0.250128	57.601	[HE] Phosphoglycerate dehydrogenase and related dehydrogenases	HE	1.09648e+09	2.12333e+09	0
CAJE01000021.1-68	0.0704	0	0	0.248932	75.987	[C] Archaeal/vacuolar-type H+-ATPase subunit I	C	1.01323e+09	1095195000	0
CAJE01000012.1-575	1.25	0	0	0.243935	17.426	[P] Bacterioferritin (cytochrome b1)	P	1.00125e+09	5.25962e+08	0
CAJE01000012.1-128	-0.551	0	0	0.24063	15.616	[H] Methyl coenzyme M reductase, subunit D	H	9.94128e+08	1.64342e+09	0
CAJE01000021.1-38	0.288	1	0	0.234895	8.572	NA	NA	1.16762e+09	1.07457e+09	0
CAJE01000013.1-46	-1.14	0	0	0.2335	18.351	[C] Coenzyme F420-reducing hydrogenase, delta subunit	C	8.68452e+08	2.05122e+09	0
CAJE01000012.1-78	2.11	0	0	0.232091	9.8573	[S] Uncharacterized conserved protein	S	1.28114e+09	3.43037e+08	0
CAJE01000021.1-48	0.81	1	0	0.231135	80.441	[O] ATPases of the AAA+ class	O	1.26078e+09	7.76753e+08	0
CAJE01000024.1-55	-0.382	0	0	0.229102	13.498	[J] Ribosomal protein HS6-type (S12/L30/L7a)	J	867860000	1270200000	0
CAJE01000011.1-28	2.49	0	0	0.224049	10.613	[S] Uncharacterized conserved protein	S	3.43472e+08	70752000	0
CAJE01000019.1-3	-1.52	0	0	0.218637	24.351	NA	NA	794295000	2.18547e+09	0
CAJE01000023.1-54	1.55	0	0	0.21844	20.652	NA	NA	1577260000	5.61263e+08	0
CAJE01000004.1-41	2.45	0	0	0.217589	43.353	[G] 3-phosphoglycerate kinase	G	8.58522e+08	1.84939e+08	0
CAJE01000014.1-80	-1.1	0	0	0.212836	12.329	[S] Uncharacterized conserved protein	S	927720000	1961250000	0
CAJE01000012.1-518	5.03	0	0	0.208194	8.7939	[C] Ferredoxin	C	5.94643e+08	2.05512e+07	0
CAJE01000001.1-33	4.15	0	0	0.204416	12.949	NA	NA	1744545000	106107500	1
CAJE01000013.1-58	0.0873	0	0	0.196444	13.83	[O] Prefoldin, chaperonin cofactor	O	5.72203e+08	6.14153e+08	0
CAJE01000020.1-58	0.27	1	0	0.196132	53.086	[K] DNA-directed RNA polymerase, beta' subunit/160 kD	K	8.32212e+08	7.73933e+08	0
CAJE01000012.1-138	-0.704	0	0	0.195128	59.585	[CP] ABC-type Na+ transport system, ATPase component	CP	977790000	1.76248e+09	0
CAJE01000001.1-14	-0.609	0	0	0.189624	23.65	[G] Transaldolase	G	5.49108e+08	9.42962e+08	0
CAJE01000019.1-16	-1.13	0	0	0.187023	14.707	[R] FOG: CBS domain	R	2.36943e+08	5.72778e+08	0
CAJE01000005.1-32	-0.493	1	0	0.183539	15.11	[G] Mannose-6-phosphate isomerase	G	8.39827e+08	1343050000	1
CAJE01000015.1-49	-0.505	0	0	0.182373	35.618	[EH] Ketol-acid reductoisomerase	EH	7.39357e+08	1.17768e+09	0
CAJE01000023.1-77	1.42	0	0	0.180899	17.354	[O] Molecular chaperone (small heat shock protein)	O	2.83253e+09	1.18123e+09	0
CAJE01000004.1-116	-0.557	0	0	0.176243	59.363	[R] Uncharacterized metal-binding protein	R	475805000	7.79757e+08	0
CAJE01000013.1-297	0.143	0	0	0.172486	16.225	[C] Heterodisulfide reductase, subunit C	C	1.13297e+09	1.15997e+09	0
CAJE01000024.1-34	0.423	0	0	0.172076	18.14	[C] Rubrerythrin	C	1.11398e+09	923760000	0
CAJE01000023.1-2	0.26	0	0	0.16729	47.045	[C] Fe-S oxidoreductase	C	7.81292e+08	733220000	0
CAJE01000013.1-116	6.3	0	0	0.165661	27.414	[J] Ribosomal protein L4	J	1.03341e+09	4.5101e+07	0
CAJE01000012.1-719	0.34	0	0	0.162715	30.48	[K] DNA-directed RNA polymerase, alpha subunit/40 kD	K	880925000	7.89348e+08	0
CAJE01000012.1-367	0.65	0	0	0.162327	87.357	[O] Predicted ATP-dependent protease	O	682655000	481935000	0
CAJE01000024.1-2	-0.789	0	0	0.162116	14.56	[OC] Thiol-disulfide isomerase and thioredoxins	OC	4.68538e+08	8.93753e+08	0
CAJE01000021.1-108	0.7	1	0	0.160298	34.114	[V] ABC-type multidrug transport system, ATPase component	V	1064355000	7.20578e+08	0
CAJE01000012.1-613	-0.565	0	0	0.158246	44.747	[C] Uncharacterized flavoproteins	C	7.19828e+08	1.19978e+09	0
CAJE01000015.1-11	0.282	0	0	0.156757	39.617	[E] Anthranilate phosphoribosyltransferase	E	596020000	544630000	0
CAJE01000012.1-109	-1.25	0	0	0.156321	13.979	[S] Uncharacterized conserved protein	S	2.90788e+08	6.94548e+08	0
CAJE01000011.1-60	-0.879	0	0	0.155666	47.594	[M] UDP-N-acetyl-D-mannosaminuronate dehydrogenase	M	4.48532e+08	915460000	0
CAJE01000023.1-55	5.02	0	0	0.154266	36.775	[PT] Fe2+-dicitrate sensor, membrane component	PT	3.12887e+09	1.15883e+08	0
CAJE01000011.1-29	-0.839	0	0	0.153967	14.053	[C] Desulfoferrodoxin	C	174540000	351830000	0
CAJE01000003.1-42	-0.527	0	0	0.151557	28.059	[E] Pyrroline-5-carboxylate reductase	E	5.33193e+08	8.68918e+08	0
CAJE01000004.1-124	0.0744	0	0	0.151536	27.161	[R] Uncharacterized protein (ATP-grasp superfamily)	R	784155000	845160000	0
CAJE01000021.1-23	2.05	0	0	0.151266	9.3917	[S] Uncharacterized protein conserved in archaea	S	4.88468e+08	1.32868e+08	0
CAJE01000021.1-82	0.724	0	0	0.150068	15.522	[O] Predicted prefoldin, molecular chaperone implicated in	O	436555000	3.01123e+08	0
CAJE01000003.1-67	-0.354	0	0	0.150018	57.062	[F] AICAR transformylase/IMP cyclohydrolase PurH (only IMP	F	498115000	7.21078e+08	0
CAJE01000013.1-22	0.108	0	0	0.149014	36.495	[H] Biotin synthase and related enzymes	H	3.33097e+08	357815000	0
CAJE01000006.1-45	-0.801	0	0	0.148539	39.032	[E] Chorismate mutase	E	4.82302e+08	9.42878e+08	0
CAJE01000003.1-38	-0.317	0	0	0.147469	41.368	[C] NADH:ubiquinone oxidoreductase 49 kD subunit 7	C	744870000	1.04222e+09	0
CAJE01000015.1-93	2.59	0	0	0.146279	56.565	[O] Chaperonin GroEL (HSP60 family)	O	7.71807e+08	131920000	0
CAJE01000004.1-139	0.656	0	0	0.146234	12.036	NA	NA	3.38438e+08	243690000	0
CAJE01000012.1-198	-0.444	0	0	0.145149	148.22	[J] Isoleucyl-tRNA synthetase	J	5.79013e+08	8.83543e+08	0
CAJE01000013.1-99	6.34	0	0	0.144971	27.634	[J] Ribosomal protein L32E	J	1195105000	20004850	0
CAJE01000007.1-2	-0.312	0	0	0.144598	28.187	[G] DhnA-type fructose-1,6-bisphosphate aldolase and related enzymes	G	1.18972e+09	1.67298e+09	0
CAJE01000012.1-96	0.56	0	0	0.144422	33.95	[P] ABC-type nitrate/sulfonate/bicarbonate transport systems, periplasmic components	P	868595000	6.64758e+08	0
CAJE01000005.1-26	-0.42	0	0	0.143229	179.26	[R] FOG: TPR repeat	R	738065000	9.25463e+08	0
CAJE01000012.1-26	-0.431	0	0	0.140838	43.719	[O] ABC-type transport system involved in Fe-S	O	5.75978e+08	8.72472e+08	0
CAJE01000012.1-722	2.15	0	0	0.140736	21.53	[J] Ribosomal protein S13	J	5.79793e+08	1.73703e+08	0
CAJE01000021.1-69	0.37	0	0	0.140623	12.559	[C] Archaeal/vacuolar-type H+-ATPase subunit H	C	5.47118e+08	4.74613e+08	0
CAJE01000012.1-313	-0.848	0	0	0.14031	25.071	[O] Peroxiredoxin	O	5.02377e+08	1014960000	0
CAJE01000013.1-111	2.49	0	0	0.138642	27.525	[J] Ribosomal protein S3	J	1245300000	280140000	0
CAJE01000013.1-152	-0.508	0	0	0.13856	50.038	[E] Glutamine synthetase	E	4.29178e+08	6.85497e+08	0
CAJE01000012.1-123	-0.591	0	0	0.137559	58.568	[R] Uncharacterized metal-binding protein	R	4.99853e+08	8.39192e+08	0
CAJE01000020.1-47	-0.202	0	0	0.136017	23.986	[OK] Ni2+-binding GTPase involved in regulation of	OK	8.40507e+08	1.07833e+09	0
CAJE01000003.1-47	-0.814	0	0	0.135964	22.353	[J] RNA:NAD 2'-phosphotransferase	J	4.33807e+08	848680000	0
CAJE01000012.1-590	-0.26	0	0	0.134533	44.575	[G] Enolase	G	5.09322e+08	6.99933e+08	0
CAJE01000009.1-2	4.53	0	0	0.133553	24.758	NA	NA	1.48122e+09	68141500	0
CAJE01000013.1-144	-0.342	0	0	0.132898	18.497	[R] FOG: TPR repeat	R	5.44007e+08	7.85988e+08	0
CAJE01000022.1-16	4.95	0	0	0.131787	22.559	NA	NA	2.11872e+09	7.83187e+07	0
CAJE01000012.1-509	0.107	0	0	0.131419	43.201	[E] Cysteine sulfinate desulfinase/cysteine desulfurase and related	E	3.32562e+08	3.51777e+08	0
CAJE01000014.1-77	-0.0714	0	0	0.129959	47.006	[C] 6Fe-6S prismane cluster-containing protein	C	5.70923e+08	680635000	0
CAJE01000015.1-46	-0.61	0	0	0.129738	36.504	NA	NA	4.38473e+08	752050000	0
CAJE01000013.1-53	-0.448	0	0	0.128758	28.242	[J] RNase PH	J	5.44108e+08	8.35193e+08	0
CAJE01000005.1-28	0.952	0	0	0.127092	10.247	[K] DNA-directed RNA polymerase, subunit L	K	6.93597e+08	4.03463e+08	0
CAJE01000005.1-15	-0.161	0	0	0.126094	33.611	[F] Aspartate carbamoyltransferase, catalytic chain	F	4.93992e+08	6.21883e+08	0
CAJE01000013.1-97	2.2	0	0	0.124649	18.318	[J] Ribosomal protein L18	J	8.61933e+08	2.24353e+08	0
CAJE01000020.1-84	-1.07	0	0	0.124052	29.898	[K] Transcription antiterminator	K	4.37672e+08	9.77868e+08	0
CAJE01000004.1-15	0.786	0	0	0.121794	7.0913	NA	NA	2.52458e+08	1.74943e+08	0
CAJE01000012.1-537	0.569	0	0	0.121181	76.926	[S] Uncharacterized protein conserved in bacteria	S	7.48922e+08	575150000	0
CAJE01000012.1-721	2.91	0	0	0.120919	25.045	[J] Ribosomal protein S4 and related proteins	J	5.28978e+08	1.10354e+08	0
CAJE01000015.1-79	-1.07	0	0	0.11684	46.67	[E] Gamma-glutamyl phosphate reductase	E	338670000	7.86888e+08	0
CAJE01000013.1-100	-0.574	0	0	0.116181	20.159	[J] Ribosomal protein L6P/L9E	J	2.91952e+08	4.84492e+08	0
CAJE01000013.1-294	1.72	0	0	0.114744	28.397	[J] Ribosomal protein S3AE	J	1.16989e+09	445880000	0
CAJE01000013.1-168	3.26	0	0	0.113585	35.165	[P] ABC-type Fe3+-hydroxamate transport system, periplasmic component	P	588515000	6.88457e+07	0
CAJE01000014.1-73	0.198	0	0	0.113443	49.843	NA	NA	370250000	3.53468e+08	0
CAJE01000020.1-81	-1.12	0	0	0.11271	39.288	[D] Cell division GTPase	D	333815000	744335000	0
CAJE01000024.1-140	-0.314	0	0	0.110767	43.856	[J] Translation initiation factor 2, gamma subunit	J	481710000	674665000	0
CAJE01000022.1-2	-0.613	1	0	0.110519	147.16	[L] Type IIA topoisomerase (DNA gyrase/topo II,	L	4.48663e+08	7.72438e+08	0
CAJE01000006.1-44	-0.551	0	0	0.109686	38.084	[E] Aspartate-semialdehyde dehydrogenase	E	3.25227e+08	5.39823e+08	0
CAJE01000021.1-1	1.06	0	0	0.109604	22.939	NA	NA	6.70252e+08	3.66713e+08	0
CAJE01000003.1-36	0.13	0	0	0.107811	28.352	[C] Formate hydrogenlyase subunit 6/NADH:ubiquinone oxidoreductase 23	C	446925000	4.62923e+08	0
CAJE01000012.1-647	-1.02	0	0	0.107692	64.686	[J] Threonyl-tRNA synthetase	J	350695000	7.87913e+08	0
CAJE01000013.1-131	-0.359	0	0	0.107637	64.821	[M] Glucosamine 6-phosphate synthetase, contains amidotransferase and	M	4.15168e+08	6.01318e+08	0
CAJE01000013.1-287	0.316	0	0	0.107601	8.1153	[K] Small nuclear ribonucleoprotein (snRNP) homolog	K	3.48423e+08	316880000	0
CAJE01000013.1-153	-0.514	0	0	0.107363	13.549	[K] Transcription factor homologous to NACalpha-BTF3	K	2.73063e+08	4.34518e+08	0
CAJE01000018.1-10	4.07	0	0	0.107359	61.425	[P] Catalase	P	3.89342e+08	2.45928e+07	0
CAJE01000014.1-69	0.132	0	0	0.107175	19.564	[R] Multimeric flavodoxin WrbA	R	2.09903e+08	2.17257e+08	0
CAJE01000012.1-225	6.37	0	0	0.106139	36.832	NA	NA	405055000	6563650	0
CAJE01000012.1-730	0.0948	0	0	0.105892	32.312	[L] Uncharacterized protein predicted to be involved	L	6.27853e+08	6.63153e+08	0
CAJE01000020.1-66	0.263	0	0	0.10487	9.491	[J] Translation elongation factor EF-1beta	J	2.89898e+08	2.83912e+08	0
CAJE01000012.1-226	1.51	0	0	0.104485	45.987	[S] Uncharacterized conserved protein	S	734345000	2.85282e+08	0
CAJE01000020.1-56	-0.912	0	0	0.103687	16.124	[K] Transcription elongation factor	K	4.33173e+08	8.75437e+08	0
CAJE01000024.1-110	0.562	0	0	0.101854	31.995	[E] Cysteine synthase	E	3.71498e+08	2.77637e+08	0
CAJE01000012.1-207	-0.78	0	0	0.100404	21.523	NA	NA	2.49708e+08	4.75253e+08	0
CAJE01000012.1-611	-0.99	0	0	0.09977	82.38	[J] Methionyl-tRNA synthetase	J	219715000	4.88907e+08	0
CAJE01000012.1-604	-0.658	0	0	0.0997111	14.992	[H] Riboflavin synthase beta-chain	H	6.27993e+08	1118000000	0
CAJE01000012.1-333	2.79	0	0	0.0996746	31.249	[R] Pirin-related protein	R	2.77173e+08	4.92963e+07	0
CAJE01000023.1-104	-1.68	0	0	0.0991943	9.7233	[S] Uncharacterized conserved protein	S	3.85188e+08	1.18842e+09	0
CAJE01000012.1-599	-0.735	0	0	0.0987724	47.009	[E] Glycine/serine hydroxymethyltransferase	E	578105000	1083705000	0
CAJE01000004.1-105	1.33	1	0	0.0984077	131.9	[T] FOG: PAS/PAC domain	T	1.02751e+09	3.68543e+08	0
CAJE01000012.1-523	-0.148	0	0	0.0974154	30.881	[R] FOG: CBS domain	R	480490000	6.05623e+08	0
CAJE01000004.1-75	3.28	0	0	0.0973986	17.57	[O] Molecular chaperone (small heat shock protein)	O	9.73058e+08	1.05033e+08	0
CAJE01000012.1-218	-0.674	0	0	0.0961296	40.682	[S] Putative virion core protein (lumpy skin	S	5.05277e+08	9.02033e+08	0
CAJE01000011.1-48	-0.118	0	0	0.0957171	30.066	[D] ATPases involved in chromosome partitioning	D	3.97452e+08	4.86192e+08	0
CAJE01000015.1-30	-0.452	0	0	0.0946468	27.727	[D] CO dehydrogenase maturation factor	D	3.36788e+08	5.31823e+08	0
CAJE01000013.1-96	3.06	0	0	0.0946179	24.731	[J] Ribosomal protein S5	J	1642300000	2.66216e+08	0
CAJE01000013.1-104	2.3	0	0	0.0938462	25.96	[J] Ribosomal protein S4E	J	9.20702e+08	280437000	0
CAJE01000023.1-38	2.31	0	0	0.0930636	53.91	[S] Uncharacterized conserved protein	S	1.04941e+09	2.46688e+08	0
CAJE01000012.1-119	-1.12	0	0	0.092871	22.992	[R] Predicted cobalamin binding protein	R	2.82938e+08	6.64157e+08	0
CAJE01000012.1-4	-0.442	0	0	0.0927333	37.398	[MG] Nucleoside-diphosphate-sugar epimerases	MG	295960000	4.53037e+08	0
CAJE01000021.1-116	4.68	0	0	0.0924932	38.435	[P] ABC-type Fe3+-hydroxamate transport system, periplasmic component	P	1335935000	5.58027e+07	0
CAJE01000021.1-61	0.0402	0	0	0.0917865	24.327	[C] Archaeal/vacuolar-type H+-ATPase subunit D	C	6.21132e+08	680070000	0
CAJE01000012.1-637	3.05	0	0	0.0908306	47.384	[E] Argininosuccinate synthase	E	1611250000	2.5018e+08	0
CAJE01000013.1-52	-0.753	0	0	0.0905209	24.012	[J] RNA-binding protein Rrp4 and related proteins	J	311330000	577650000	0
CAJE01000013.1-331	3.52	0	0	0.0897403	16.659	[S] Uncharacterized homolog of gamma-carboxymuconolactone decarboxylase subunit	S	2.65687e+09	2.61387e+08	0
CAJE01000012.1-359	-0.22	0	0	0.0894185	33.815	[S] Uncharacterized archaeal coiled-coil protein	S	2.96098e+08	3.80188e+08	0
CAJE01000021.1-24	7.89	0	0	0.0893428	13.997	[R] Predicted enzyme related to lactoylglutathione lyase	R	677530000	3731150	0
CAJE01000024.1-79	-0.838	0	0	0.0888849	22.768	[R] Predicted cobalamin binding protein	R	3.21782e+08	6.36538e+08	0
CAJE01000026.1-26	1.07	1	0	0.0884642	44.481	[O] ATP-dependent 26S proteasome regulatory subunit	O	712990000	3.72922e+08	0
CAJE01000014.1-39	1.95	0	0	0.0884164	45.871	[P] ABC-type Fe3+-hydroxamate transport system, periplasmic component	P	668210000	1.79543e+08	0
CAJE01000006.1-23	-0.356	0	0	0.0883534	28.897	[F] Purine nucleoside phosphorylase	F	3.79138e+08	5.48067e+08	0
CAJE01000012.1-671	-1.12	0	0	0.0878749	58.392	[R] Predicted Fe-S oxidoreductases	R	2.23928e+08	5.33468e+08	0
CAJE01000012.1-467	-0.46	0	0	0.0870886	46.972	[F] Adenylosuccinate synthase	F	3.03793e+08	4.72042e+08	0
CAJE01000020.1-63	0.629	0	0	0.0865271	27.238	[R] Predicted phosphohydrolases	R	110065500	8.03577e+07	0
CAJE01000006.1-43	-0.667	0	0	0.0858036	42.509	[S] Uncharacterized conserved protein	S	2.21423e+08	399705000	0
CAJE01000001.1-3	-0.984	0	0	0.0847288	44.356	[G] Ribulose 1,5-bisphosphate carboxylase, large subunit	G	1.94248e+08	433995000	0
CAJE01000021.1-21	3.3	0	0	0.0843625	6.3379	NA	NA	466765000	5.35867e+07	0
CAJE01000003.1-39	-0.401	0	0	0.0839309	17.494	[C] NADH:ubiquinone oxidoreductase 27 kD subunit	C	388770000	5.66713e+08	0
CAJE01000011.1-11	-0.318	0	0	0.0839188	34.941	[F] Phosphoribosylaminoimidazolesuccinocarboxamide (SAICAR) synthase	F	4.26188e+08	5.97958e+08	0
CAJE01000007.1-28	-0.669	1	0	0.0839025	23.701	[K] Transcriptional regulators	K	4.09537e+08	6.93357e+08	0
CAJE01000013.1-319	-1.05	1	0	0.083532	23.291	[F] Adenylate kinase and related kinases	F	1.92208e+08	4.41333e+08	0
CAJE01000012.1-750	2.03	0	0	0.0829971	18.775	[O] Peroxiredoxin	O	9.18973e+08	246290000	0
CAJE01000024.1-3	-0.729	0	0	0.0826806	32.142	[O] Thioredoxin reductase	O	297240000	5.56187e+08	0
CAJE01000012.1-298	0.58	0	0	0.0823566	11.045	NA	NA	7.01642e+08	526595000	0
CAJE01000012.1-593	0.143	1	0	0.0821322	39.92	[L] ATPase involved in DNA replication	L	5.31733e+08	5.41713e+08	0
CAJE01000015.1-66	0.132	0	0	0.0806003	72.547	[EQ] N-methylhydantoinase A/acetone carboxylase, beta subunit	EQ	299450000	3.10768e+08	0
CAJE01000005.1-4	-0.755	0	0	0.0795869	36.268	[H] Geranylgeranyl pyrophosphate synthase	H	2.35778e+08	448575000	0
CAJE01000012.1-519	-0.847	0	0	0.0794485	52.308	[R] Arylsulfatase regulator (Fe-S oxidoreductase)	R	1.50505e+08	2.93172e+08	0
CAJE01000012.1-43	-1.95	0	0	0.0790289	14.063	[S] Uncharacterized conserved protein	S	8.65323e+07	3.37173e+08	0
CAJE01000013.1-117	3.85	0	0	0.0786742	36.841	[J] Ribosomal protein L3	J	1.20998e+09	98518500	0
CAJE01000015.1-156	1	0	0	0.0786327	17.075	[J] Ribosomal protein S15P/S13E	J	6.16217e+08	3.49808e+08	0
CAJE01000012.1-573	-0.962	1	0	0.0783408	52.308	[LKJ] Superfamily II DNA and RNA helicases	LKJ	2.95203e+08	6.54513e+08	0
CAJE01000004.1-129	-0.966	0	0	0.0782875	24.13	[G] Ribose 5-phosphate isomerase	G	267230000	5.85632e+08	0
CAJE01000012.1-214	11.3	0	0	0.0781414	7.4581	NA	NA	1.34324e+09	506667	0
CAJE01000021.1-77	-0.728	0	0	0.0777946	41.441	[I] Acetyl-CoA acetyltransferase	I	2.34532e+08	437325000	0
CAJE01000001.1-15	-0.854	0	0	0.0764056	33.594	[G] Transketolase, C-terminal subunit	G	2.22523e+08	4.50818e+08	0
CAJE01000006.1-18	-0.216	0	0	0.0759292	38.353	[G] Predicted phosphoglycerate mutase, AP superfamily	G	157380000	209270000	0
CAJE01000011.1-43	0.37	0	0	0.0757209	13.015	[S] Uncharacterized conserved protein	S	5.44172e+08	471085000	0
CAJE01000012.1-482	4.06	0	0	0.0756166	17.413	NA	NA	5.31692e+08	4.10837e+07	0
CAJE01000012.1-673	-1.04	0	0	0.0753922	42.925	[C] Dehydrogenases (flavoproteins)	C	2.16162e+08	4.88663e+08	0
CAJE01000019.1-10	-0.861	0	0	0.0753158	22.587	[J] Ribosomal protein S2	J	4.48857e+08	9.04913e+08	0
CAJE01000012.1-729	0.451	1	0	0.0751523	70.227	NA	NA	269570000	222970000	0
CAJE01000006.1-8	-0.589	0	0	0.0750733	39.471	[EH] Branched-chain amino acid aminotransferase/4-amino-4-deoxychorismate lyase	EH	258620000	4.36457e+08	0
CAJE01000017.1-85	-0.619	0	0	0.0750081	35.775	[R] Predicted dehydrogenases and related proteins	R	255065000	442890000	0
CAJE01000020.1-43	-0.56	0	0	0.0749563	68.196	[J] Archaeal Glu-tRNAGln amidotransferase subunit E (contains	J	2.78457e+08	4.58933e+08	0
CAJE01000019.1-4	1.47	0	0	0.0746679	49.047	[L] Single-stranded DNA-binding replication protein A (RPA),	L	1.19748e+09	464920000	0
CAJE01000004.1-118	-0.501	0	0	0.0745841	21.111	[R] Putative GTPases (G3E family)	R	3.58617e+08	5.59012e+08	0
CAJE01000021.1-64	0.142	0	0	0.0742604	10.983	[C] Archaeal/vacuolar-type H+-ATPase subunit F	C	4.30603e+08	4.38882e+08	0
CAJE01000004.1-128	3.43	0	0	0.0742249	14.319	[K] Predicted transcriptional regulator	K	2.15242e+09	2.30188e+08	0
CAJE01000012.1-217	-0.762	0	0	0.074154	20.243	NA	NA	2.52913e+08	474950000	0
CAJE01000020.1-85	-0.633	0	0	0.0739687	16.666	[J] Ribosomal protein L11	J	2.13083e+08	3.68878e+08	0
CAJE01000014.1-71	-0.29	0	0	0.0737964	10.987	NA	NA	4.61988e+08	6.26047e+08	0
CAJE01000012.1-756	5.49	0	0	0.0735008	15.966	[J] Ribosomal protein S12	J	1.27343e+09	4.12991e+07	0
CAJE01000013.1-191	-0.932	0	0	0.0734083	18.329	[E] ABC-type proline/glycine betaine transport system, ATPase	E	336710000	6.85717e+08	0
CAJE01000009.1-18	6.54	0	0	0.0732108	35.422	NA	NA	7.55197e+08	19227100	0
CAJE01000004.1-80	4.28	0	0	0.0731666	56.431	[E] Zn-dependent carboxypeptidase	E	9.17802e+08	62031500	0
CAJE01000012.1-752	3.25	0	0	0.0727723	11.609	[J] Ribosomal protein S10	J	1.01792e+09	134150500	0
CAJE01000006.1-17	-0.162	0	0	0.0719812	38.653	[H] NaMN:DMB phosphoribosyltransferase	H	2.25767e+08	284305000	0
CAJE01000004.1-84	-0.504	0	0	0.0718774	32.443	[E] ABC-type proline/glycine betaine transport systems, periplasmic	E	196905000	314450000	0
CAJE01000012.1-173	-0.135	0	0	0.0712225	35.147	[O] Deoxyhypusine synthase	O	2.89703e+08	358040000	0
CAJE01000012.1-421	0.0332	0	0	0.0709603	49.817	NA	NA	276560000	309475000	0
CAJE01000013.1-95	1.22	0	0	0.0707713	17.51	[J] Ribosomal protein L30/L7E	J	284205000	1.37068e+08	0
CAJE01000012.1-749	0.508	0	0	0.0707364	20.581	[O] Protein-disulfide isomerase	O	373940000	2.95733e+08	0
CAJE01000013.1-33	-0.947	0	0	0.0705714	23.43	[J] Translation initiation factor 2, beta subunit	J	2.61212e+08	5.60842e+08	0
CAJE01000019.1-5	1.54	0	0	0.0702995	33.135	[S] Uncharacterized protein conserved in archaea	S	1297780000	4.81752e+08	0
CAJE01000023.1-19	4.39	0	0	0.0698523	15.522	[OC] Thiol-disulfide isomerase and thioredoxins	OC	401490000	26561350	0
CAJE01000012.1-755	2.03	0	0	0.0695305	21.242	[J] Ribosomal protein S7	J	6.88072e+08	199488000	0
CAJE01000012.1-309	-0.901	0	0	0.069144	44.701	[E] Histidinol dehydrogenase	E	1.81152e+08	377080000	0
CAJE01000012.1-536	-0.78	0	0	0.0691185	99.495	[J] Valyl-tRNA synthetase	J	1.80327e+08	337480000	0
CAJE01000012.1-264	2.02	0	0	0.0689002	15.643	[J] Ribosomal protein S19E (S16A)	J	4.23508e+08	1.33611e+08	0
CAJE01000017.1-82	1.72	1	0	0.0686083	134.59	[D] Chromosome segregation ATPases	D	994945000	3.08233e+08	0
CAJE01000012.1-583	3.83	1	0	0.0680046	88.64	[L] Topoisomerase IA	L	1.29417e+09	1.22277e+08	0
CAJE01000012.1-524	-0.231	0	0	0.067833	63.964	[J] Glycyl-tRNA synthetase (class II)	J	2.66743e+08	353160000	0
CAJE01000012.1-355	-0.742	0	0	0.0674226	50.474	[F] Adenylosuccinate lyase	F	2.45083e+08	459595000	0
CAJE01000024.1-28	5.38	0	0	0.0666205	49.572	NA	NA	2048400000	6.02593e+07	0
CAJE01000012.1-245	0.251	0	0	0.0664513	15.464	[R] Predicted flavin-nucleotide-binding protein structurally related to	R	78659500	6.88953e+07	0
CAJE01000022.1-5	0.383	0	0	0.0664513	177.81	NA	NA	7.51107e+08	6.30792e+08	0
CAJE01000018.1-18	-0.651	0	0	0.0659235	39.471	[E] Serine-pyruvate aminotransferase/archaeal aspartate aminotransferase	E	1.96817e+08	3.49742e+08	0
CAJE01000017.1-69	-0.798	0	0	0.0655425	12.608	[J] Translation elongation factor P (EF-P)/translation initiation	J	162690000	309960000	0
CAJE01000012.1-179	-0.979	0	0	0.0654009	20.965	[K] DNA-directed RNA polymerase, subunit E'	K	1.84778e+08	3.98323e+08	0
CAJE01000019.1-43	-1.05	0	0	0.0650389	16.599	[KT] Transcriptional regulator, effector-binding domain/component	KT	270350000	6.22607e+08	0
CAJE01000020.1-48	-0.442	0	0	0.0649698	47.792	[F] Phosphoribosylamine-glycine ligase	F	278405000	4.19643e+08	0
CAJE01000012.1-93	0.465	0	0	0.064227	33.853	[V] ABC-type multidrug transport system, ATPase component	V	302280000	2.46338e+08	0
CAJE01000019.1-8	1.35	0	0	0.0641545	34.517	NA	NA	1.00884e+08	42616000	0
CAJE01000026.1-5	-0.313	0	0	0.06404	32.493	[FE] Phosphoribosylpyrophosphate synthetase	FE	2.39243e+08	334350000	0
CAJE01000021.1-4	1.86	0	0	0.0639696	13.038	NA	NA	5.40683e+08	1.60267e+08	0
CAJE01000012.1-239	-0.448	0	0	0.0639336	44.033	[G] Predicted phosphoglycerate mutase, AP superfamily	G	3.05338e+08	4.69737e+08	0
CAJE01000017.1-86	-0.322	0	0	0.0637092	33.316	[M] Predicted pyridoxal phosphate-dependent enzyme apparently involved	M	3.51337e+08	4.99902e+08	0
CAJE01000013.1-293	2.22	0	0	0.0633824	45.886	[P] Oxyanion-translocating ATPase	P	5.39078e+08	1.32316e+08	0
CAJE01000017.1-78	1.06	0	0	0.0633109	6.8627	[K] Small nuclear ribonucleoprotein (snRNP) homolog	K	3.85227e+07	2.2361e+07	0
CAJE01000013.1-26	-0.574	0	0	0.0629055	60.12	[F] CTP synthase (UTP-ammonia lyase)	F	216505000	3.60737e+08	0
CAJE01000017.1-29	0.944	0	0	0.0625532	61.326	NA	NA	3.68058e+08	1.99342e+08	0
CAJE01000022.1-1	-0.256	1	0	0.0615055	88.007	[L] Type IIA topoisomerase (DNA gyrase/topo II,	L	311580000	4.06913e+08	0
CAJE01000001.1-22	-0.196	0	0	0.0614986	46.896	[J] Predicted exonuclease of the beta-lactamase fold	J	2.60842e+08	3.37193e+08	0
CAJE01000012.1-3	-0.542	0	0	0.0614894	36.675	[MG] Nucleoside-diphosphate-sugar epimerases	MG	1.49077e+08	245670000	0
CAJE01000003.1-20	0.331	1	0	0.0614521	23.44	[K] Predicted transcriptional regulator with C-terminal CBS	K	4.83532e+08	4.18777e+08	0
CAJE01000023.1-63	-0.679	0	0	0.0610895	22.964	[R] Predicted cobalamin binding protein	R	173265000	3.09162e+08	0
CAJE01000009.1-6	-0.32	0	0	0.0610827	40.778	[I] Acetyl-CoA acetyltransferase	I	4.34897e+08	6.12573e+08	0
CAJE01000011.1-17	-0.44	0	0	0.0609556	37.426	[C] Glycerol dehydrogenase and related enzymes	C	2.54607e+08	391445000	0
CAJE01000013.1-37	7.26	0	0	0.0607559	14.19	[J] Ribosomal protein S8E	J	7.21753e+08	6.20543e+06	0
CAJE01000012.1-356	1.03	0	0	0.0603713	60.079	[T] RecA-superfamily ATPases implicated in signal transduction	T	2.83913e+08	1.54783e+08	0
CAJE01000012.1-455	-0.689	0	0	0.0600583	53.805	[J] Aspartyl/asparaginyl-tRNA synthetases	J	209270000	374810000	0
CAJE01000005.1-50	-0.0917	0	0	0.0599307	36.077	[R] BioD-like N-terminal domain of phosphotransacetylase	R	277945000	3.34448e+08	0
CAJE01000004.1-111	0.286	1	0	0.0597373	33.963	[L] RecA/RadA recombinase	L	3.28927e+08	293370000	0
CAJE01000009.1-14	1.02	1	0	0.0596913	71.531	[O] Predicted ATP-dependent protease	O	473760000	266230000	0
CAJE01000023.1-44	-0.674	0	0	0.0592181	59.139	[R] Uncharacterized metal-binding protein	R	1.57788e+08	2.83702e+08	0
CAJE01000015.1-116	-0.416	0	0	0.0586977	12.236	[S] Uncharacterized protein conserved in archaea	S	2.34753e+08	3.56298e+08	0
CAJE01000013.1-138	-0.0833	0	0	0.058643	12.592	[I] Putative sterol carrier protein	I	146200000	1.76552e+08	0
CAJE01000023.1-52	-0.391	0	0	0.0586149	31.089	[R] Aldo/keto reductases, related to diketogulonate reductase	R	2.36662e+08	3.51617e+08	0
CAJE01000026.1-4	-0.668	0	0	0.0585624	53.24	[J] Prolyl-tRNA synthetase	J	181915000	325740000	0
CAJE01000012.1-41	-0.785	0	0	0.0584415	39.73	[C] Nitrogenase molybdenum-iron protein, alpha and beta	C	1.07169e+08	2.08617e+08	0
CAJE01000013.1-109	0.57	0	0	0.0583383	11.057	[J] Translation initiation factor 1 (eIF-1/SUI1) and	J	101708000	77425000	0
CAJE01000014.1-9	0.0371	0	0	0.0580663	45.542	[L] Endonuclease IV	L	2.48493e+08	2.76268e+08	0
CAJE01000013.1-101	-0.137	0	0	0.0575538	14.293	[J] Ribosomal protein S8	J	5.04813e+08	6.12062e+08	0
CAJE01000014.1-16	0.913	0	0	0.0575285	7.1074	[K] DNA-directed RNA polymerase, subunit N (RpoN/RPB10)	K	3.26717e+08	191545000	0
CAJE01000012.1-677	0.381	0	0	0.0571951	22.675	NA	NA	2.77142e+08	244580000	0
CAJE01000012.1-178	0.179	0	0	0.0569913	76.005	[C] Inorganic pyrophosphatase	C	244275000	2.49867e+08	0
CAJE01000007.1-20	-0.808	0	0	0.0569637	44.487	[CE] Isocitrate/isopropylmalate dehydrogenase	CE	1.46168e+08	2.81358e+08	0
CAJE01000014.1-14	2.26	0	0	0.0568925	15.756	[J] Ribosomal protein L13	J	424705000	1.27065e+08	0
CAJE01000021.1-40	-0.171	0	0	0.0567359	45.745	[H] S-adenosylhomocysteine hydrolase	H	2.76413e+08	3.51638e+08	0
CAJE01000013.1-325	-0.878	0	0	0.0565859	43.457	[R] ATP-utilizing enzymes of ATP-grasp superfamily (probably	R	186160000	380570000	0
CAJE01000020.1-44	-0.492	0	0	0.0565404	46.136	[EJ] L-asparaginase/archaeal Glu-tRNAGln amidotransferase subunit D	EJ	1.65147e+08	2.62132e+08	0
CAJE01000014.1-15	2.15	0	0	0.0565034	14.66	[J] Ribosomal protein S9	J	4.38228e+08	1.17397e+08	0
CAJE01000012.1-663	5.92	0	0	0.0562532	18.737	[J] Ribosomal protein L16/L10E	J	8.39838e+08	21049860	0
CAJE01000012.1-667	-0.684	0	0	0.0549275	48.037	[J] Seryl-tRNA synthetase	J	1.64668e+08	2.96773e+08	0
CAJE01000004.1-83	-1.74	0	0	0.0548624	71.349	[E] Lysine 2,3-aminomutase	E	1.66921e+08	5.30473e+08	0
CAJE01000024.1-32	-0.306	0	0	0.0547662	37.603	[E] Histidinol phosphatase and related phosphatases	E	2.67723e+08	3.72943e+08	0
CAJE01000015.1-69	-1.24	0	0	0.0547539	24.266	[R] Putative GTPases (G3E family)	R	1.27551e+08	3.34463e+08	0
CAJE01000012.1-600	0.7	0	0	0.0545513	37.286	NA	NA	175020000	1.20218e+08	0
CAJE01000013.1-132	-0.243	0	0	0.0545095	39.576	[MJ] Nucleoside-diphosphate-sugar pyrophosphorylase involved in lipopolysaccharide biosynthesis/translation	MJ	202140000	2.70282e+08	0
CAJE01000017.1-65	-0.59	1	0	0.0542928	27.409	[R] Predicted hydrocarbon binding protein (contains V4R	R	196100000	3.31978e+08	0
CAJE01000013.1-98	4.61	0	0	0.0535965	17.38	[J] Ribosomal protein L19E	J	4.43068e+08	28888900	0
CAJE01000024.1-33	-0.331	0	0	0.0534901	38.614	[R] Predicted kinase related to galactokinase and	R	286380000	4.04047e+08	0
CAJE01000004.1-120	0.266	0	0	0.0534381	46.306	[FR] Cytosine deaminase and related metal-dependent hydrolases	FR	245235000	226030000	0
CAJE01000012.1-420	-0.469	0	0	0.0533533	15.545	[L] Single-stranded DNA-binding replication protein A (RPA),	L	1.98078e+08	310115000	0
CAJE01000013.1-51	-0.345	0	0	0.0529726	26.401	[J] Predicted exosome subunit	J	1.35633e+08	193795000	0
CAJE01000004.1-44	3.01	0	0	0.0527936	37.46	[G] Glyceraldehyde-3-phosphate dehydrogenase/erythrose-4-phosphate dehydrogenase	G	278380000	38888000	0
CAJE01000015.1-117	-0.954	0	0	0.0525732	21.094	[J] Predicted RNA-binding protein	J	2.30817e+08	4.99698e+08	0
CAJE01000018.1-19	0.0322	0	0	0.0525272	12.2	[Q] Muconolactone delta-isomerase	Q	1.41418e+08	1.56093e+08	0
CAJE01000019.1-49	-0.82	0	0	0.0519747	36.506	[O] Hydrogenase maturation factor	O	1.76467e+08	3.44068e+08	0
CAJE01000012.1-132	-0.641	0	0	0.0516471	20.859	NA	NA	2.01627e+08	3.53158e+08	0
CAJE01000013.1-156	-0.427	0	0	0.0516242	23.911	[R] Uncharacterized metal-binding protein conserved in archaea	R	286900000	4.25108e+08	0
CAJE01000012.1-569	0.917	0	0	0.0515538	26.384	[V] ABC-type multidrug transport system, ATPase component	V	4.86792e+08	2.81852e+08	0
CAJE01000012.1-481	-0.704	0	0	0.0515352	63.758	[J] Glutamyl- and glutaminyl-tRNA synthetases	J	1.91918e+08	3.49828e+08	0
CAJE01000020.1-69	-0.583	0	0	0.0514921	48.889	[C] Malic enzyme	C	220690000	3.70447e+08	0
CAJE01000012.1-566	-0.81	0	0	0.0514824	23.667	NA	NA	224000000	4.18658e+08	0
CAJE01000015.1-95	-1.01	0	0	0.0512824	16.548	[C] Uncharacterized flavoproteins	C	1.86158e+08	4.08128e+08	0
CAJE01000005.1-47	4.85	0	0	0.0511876	39.639	[O] Deoxyhypusine synthase	O	2.06352e+09	83840500	0
CAJE01000013.1-312	1.24	0	0	0.0511592	13.72	NA	NA	2.64488e+08	132049500	0
CAJE01000006.1-24	-0.0721	0	0	0.0510315	19.22	[R] Conserved protein/domain typically associated with flavoprotein	R	179500000	213415000	0
CAJE01000004.1-12	-0.223	0	0	0.050762	50.107	[R] Predicted GTPase	R	246920000	3.24033e+08	0
CAJE01000024.1-139	-0.522	0	0	0.0505457	14.182	[J] Ribosomal protein S6E (S10)	J	165220000	265105000	0
CAJE01000006.1-33	-0.352	0	0	0.050525	25.044	[E] Phosphoribosylformimino-5-aminoimidazole carboxamide ribonucleotide (ProFAR) isomerase	E	2.79722e+08	4.04833e+08	0
CAJE01000022.1-4	-3.02	0	0	0.0504572	38.632	NA	NA	110465250	4.01488e+08	0
CAJE01000012.1-646	0.271	0	0	0.0503802	30.885	[O] FKBP-type peptidyl-prolyl cis-trans isomerases 2	O	2.42067e+08	2.23848e+08	0
CAJE01000015.1-42	-1.15	0	0	0.0503534	44.198	[G] 3-phosphoglycerate kinase	G	1.10935e+08	2.67802e+08	0
CAJE01000012.1-751	-0.909	0	0	0.0499662	58.499	[EG] Dihydroxyacid dehydratase/phosphogluconate dehydratase	EG	1.70257e+08	3.55568e+08	0
CAJE01000012.1-371	-0.646	0	0	0.0497187	65.45	[J] Phenylalanyl-tRNA synthetase beta subunit	J	137350000	2.41253e+08	0
CAJE01000011.1-59	-0.498	0	0	0.0495616	40.101	[M] UDP-N-acetylglucosamine 2-epimerase	M	159800000	2.54973e+08	0
CAJE01000024.1-56	0.219	0	0	0.0493816	7.9272	[J] Ribosomal protein S28E/S33	J	2.31602e+08	2.24712e+08	0
CAJE01000013.1-40	-0.309	0	0	0.0493283	50.299	[G] Predicted sugar kinase	G	230665000	322775000	0
CAJE01000003.1-93	-0.648	0	0	0.0492723	34.468	[E] Glycine cleavage system regulatory protein	E	254870000	4.42392e+08	0
CAJE01000012.1-100	0.409	0	0	0.049229	33.76	[V] ABC-type multidrug transport system, ATPase component	V	2.07232e+08	1.76557e+08	0
CAJE01000012.1-522	0.096	0	0	0.0491317	16.888	[T] Universal stress protein UspA and related	T	331870000	3.49187e+08	0
CAJE01000013.1-122	-0.444	0	0	0.0489202	47.409	[R] Uncharacterized NAD(FAD)-dependent dehydrogenases	R	1.83508e+08	283670000	0
CAJE01000021.1-43	3.6	1	0	0.0488756	35.161	[K] Transcription initiation factor TFIIIB, Brf1 subunit/Transcription	K	1.57182e+09	1.76048e+08	0
CAJE01000001.1-4	-0.755	0	0	0.0486452	33.089	[J] Translation initiation factor 2B subunit, eIF-2B	J	247715000	471575000	0
CAJE01000013.1-285	-0.448	0	0	0.0485637	51.877	[F] Glutamine phosphoribosylpyrophosphate amidotransferase	F	141350000	217405000	0
CAJE01000018.1-30	-0.369	0	0	0.0485585	32.706	[H] Pyridoxine biosynthesis enzyme	H	2.68022e+08	3.87118e+08	0
CAJE01000003.1-48	-0.625	0	0	0.0485377	31.76	[H] 5,10-methylene-tetrahydrofolate dehydrogenase/Methenyl tetrahydrofolate cyclohydrolase	H	225820000	3.92172e+08	0
CAJE01000021.1-79	-0.472	0	0	0.0484967	45.318	[E] Acetylornithine deacetylase/Succinyl-diaminopimelate desuccinylase and related deacylases	E	1.76362e+08	278110000	0
CAJE01000012.1-260	-0.746	0	0	0.0482569	108.43	[J] Valyl-tRNA synthetase	J	1.27765e+08	2.38682e+08	0
CAJE01000019.1-9	-0.211	0	0	0.0482103	29.193	[R] Predicted dioxygenase	R	1.63858e+08	2.17198e+08	0
CAJE01000013.1-148	-0.906	0	0	0.0478244	68.336	[J] Aspartyl-tRNA synthetase	J	135475000	284635000	0
CAJE01000026.1-13	-0.85	0	0	0.0476988	56.035	[E] Glycine cleavage system protein P (pyridoxal-binding),	E	151940000	3.09022e+08	0
CAJE01000012.1-306	-0.327	0	0	0.0476662	10.202	[O] Parvulin-like peptidyl-prolyl isomerase	O	4.10053e+08	5.84837e+08	0
CAJE01000014.1-11	-1.22	1	0	0.0475483	178	[L] Superfamily I DNA and RNA helicases	L	234056500	4.98462e+08	0
CAJE01000026.1-27	-0.285	1	0	0.0475257	18.772	[K] Predicted transcription factor, homolog of eukaryotic	K	2.42907e+08	3.30642e+08	0
CAJE01000012.1-484	-0.392	0	0	0.0471642	53.981	[J] Cysteinyl-tRNA synthetase	J	1.97697e+08	293285000	0
CAJE01000012.1-736	-0.519	0	0	0.0470882	47.089	NA	NA	2.23388e+08	360355000	0
CAJE01000013.1-309	-0.276	0	0	0.0469729	51.666	[C] FAD/FMN-containing dehydrogenases	C	2.24548e+08	3.02603e+08	0
CAJE01000013.1-334	0.469	0	0	0.0469464	48.839	NA	NA	2.71672e+08	2.19598e+08	0
CAJE01000021.1-103	0.403	0	0	0.0466965	206.51	[L] Predicted ATPase involved in replication control,	L	304330000	2.59657e+08	0
CAJE01000003.1-14	-1.02	1	0	0.046304	18.318	[K] TATA-box binding protein (TBP), component of	K	208550000	477290000	0
CAJE01000015.1-148	-0.201	0	0	0.0462588	29.568	[G] Predicted sugar kinase	G	1.89823e+08	245030000	0
CAJE01000007.1-26	0.475	0	0	0.0458374	30.552	[P] Cation transport ATPase	P	224130000	1.81928e+08	0
CAJE01000024.1-91	4.79	0	0	0.0457827	20.708	[R] Predicted RNA-binding protein, contains THUMP domain	R	2.83003e+08	1.6234e+07	0
CAJE01000012.1-241	-0.614	0	0	0.0457171	38.557	[E] Leucyl aminopeptidase (aminopeptidase T)	E	1.46618e+08	2.52082e+08	0
CAJE01000007.1-6	-0.261	0	0	0.0456511	117.82	[EF] Carbamoylphosphate synthase large subunit (split gene	EF	2.45487e+08	3.33757e+08	0
CAJE01000021.1-16	-0.676	0	0	0.0455854	50.11	[C] NAD-dependent aldehyde dehydrogenases	C	173765000	3.11122e+08	0
CAJE01000013.1-242	2.1	0	0	0.0455392	17.234	[S] Uncharacterized conserved protein	S	1.80747e+08	4.75562e+07	0
CAJE01000024.1-4	0.00522	1	0	0.0452242	19.343	[K] Predicted transcriptional regulator with an HTH	K	99137500	1.11427e+08	0
CAJE01000013.1-147	0.0656	0	0	0.045138	49.512	[J] Asp-tRNAAsn/Glu-tRNAGln amidotransferase B subunit (PET112 homolog)	J	1.71463e+08	1.85122e+08	0
CAJE01000004.1-145	0.0238	0	0	0.0450001	35.117	[MG] Nucleoside-diphosphate-sugar epimerases	MG	2.00663e+08	217070000	0
CAJE01000012.1-295	0.186	0	0	0.0448842	44.238	[C] Pyruvate/2-oxoglutarate dehydrogenase complex, dihydrolipoamide acyltransferase (E2)	C	2.09248e+08	2.06963e+08	0
CAJE01000018.1-23	-0.726	0	0	0.0446945	48.65	[H] Coenzyme F390 synthetase	H	130465000	244165000	0
CAJE01000015.1-145	0.402	0	0	0.0445621	46.211	[G] Phosphomannomutase	G	1.08612e+08	9.35493e+07	0
CAJE01000015.1-123	-0.776	0	0	0.0443929	43.004	[J] Predicted GTPase, probable translation factor	J	1.45902e+08	277145000	0
CAJE01000024.1-58	-0.36	0	0	0.0443115	17.221	[F] Nucleoside diphosphate kinase	F	80342000	1.15163e+08	0
CAJE01000024.1-61	-0.32	0	0	0.0440566	64.31	[J] Translation initiation factor 2 (IF-2; GTPase)	J	178075000	2.51787e+08	0
CAJE01000015.1-71	0.112	0	0	0.0438462	22.568	[R] Predicted cobalamin binding protein	R	188815000	204020000	0
CAJE01000012.1-144	-0.32	0	0	0.0434484	43.915	[I] Activator of 2-hydroxyglutaryl-CoA dehydratase (HSP70-class ATPase	I	1.38748e+08	196205000	0
CAJE01000013.1-94	6.12	0	0	0.0434153	15.252	[J] Ribosomal protein L15	J	6.63068e+08	1.58667e+07	0
CAJE01000013.1-329	-0.194	0	0	0.0433691	46.958	[J] Peptide chain release factor 1 (eRF1)	J	1.81117e+08	233800000	0
CAJE01000023.1-12	-0.549	0	0	0.0432303	14.408	[T] Universal stress protein UspA and related	T	78225000	1.26937e+08	0
CAJE01000006.1-47	-0.337	0	0	0.0431289	44.09	[E] 5-enolpyruvylshikimate-3-phosphate synthase	E	8.79747e+07	1.26046e+08	0
CAJE01000026.1-23	5.59	0	0	0.0430882	41.992	NA	NA	5.96538e+08	1.52994e+07	0
CAJE01000021.1-83	-0.0924	0	0	0.0430483	8.5644	[J] Ribosomal protein L20A (L18A)	J	1.92073e+08	229455000	0
CAJE01000012.1-478	-0.648	0	0	0.0430162	46.649	[H] 3-polyprenyl-4-hydroxybenzoate decarboxylase and related decarboxylases	H	180790000	318625000	0
CAJE01000009.1-11	-0.893	0	0	0.0429955	42.93	[E] Threonine synthase	E	1.47432e+08	306180000	0
CAJE01000021.1-120	-3.07	0	0	0.0429721	42.883	NA	NA	88487850	360775000	0
CAJE01000011.1-61	-0.821	0	0	0.0429048	38.026	[R] Predicted dehydrogenases and related proteins	R	151910000	293170000	0
CAJE01000012.1-638	-0.905	0	0	0.0426986	53.52	[E] Argininosuccinate lyase	E	1.03745e+08	215500000	0
CAJE01000012.1-363	1.55	0	0	0.0426825	48.997	[U] Signal recognition particle GTPase	U	400515000	1.58538e+08	0
CAJE01000020.1-18	-1.24	0	0	0.0425381	45.416	[S] Uncharacterized conserved protein	S	1.41803e+08	3.60333e+08	0
CAJE01000012.1-219	-0.728	0	0	0.0424387	26.764	NA	NA	1.41092e+08	257830000	0
CAJE01000012.1-404	-0.971	0	0	0.0424154	48.885	[H] Coenzyme F390 synthetase	H	124850000	272405000	0
CAJE01000013.1-321	-0.427	0	0	0.0421873	22.351	[S] Uncharacterized conserved protein	S	113160000	1.74077e+08	0
CAJE01000003.1-29	4.8	0	0	0.0420173	15.16	[R] FOG: CBS domain	R	3.55873e+08	3.30907e+07	0
CAJE01000012.1-265	0.226	1	0	0.0419811	13.312	[R] DNA-binding protein	R	1.66798e+08	1.58182e+08	0
CAJE01000019.1-62	-1.34	0	0	0.0417252	12.766	NA	NA	2.24828e+07	6.70458e+07	0
CAJE01000006.1-49	-0.543	0	0	0.0414088	52.324	[E] Shikimate 5-dehydrogenase	E	1.41557e+08	2.32728e+08	0
CAJE01000003.1-13	-0.0571	0	0	0.0411953	15.569	[T] Universal stress protein UspA and related	T	2.21752e+08	2.61402e+08	0
CAJE01000012.1-723	-0.499	0	0	0.0406971	84.171	[R] Predicted metal-dependent hydrolases related to alanyl-tRNA	R	1.68433e+08	2.69318e+08	0
CAJE01000024.1-93	2.03	0	0	0.0406756	17.812	[O] Peroxiredoxin	O	2.49037e+08	74989000	0
CAJE01000014.1-13	-0.249	0	0	0.0406233	12.896	[J] Ribosomal protein L18E	J	155230000	2.09922e+08	0
CAJE01000005.1-58	-0.234	0	0	0.0405849	28.782	[P] ABC-type nitrate/sulfonate/bicarbonate transport system, ATPase component	P	3.49717e+07	4.56303e+07	0
CAJE01000021.1-90	-0.0266	0	0	0.0404654	45.566	[G] 3-hexulose-6-phosphate synthase and related proteins	G	1.49628e+08	1.72397e+08	0
CAJE01000017.1-24	-0.355	0	0	0.0403474	39.41	[H] Biotin synthase and related enzymes	H	1.05609e+08	1.52813e+08	0
CAJE01000024.1-53	-0.994	0	0	0.0401717	18.102	[E] ABC-type proline/glycine betaine transport systems, ATPase	E	1.61373e+08	3.42997e+08	0
CAJE01000018.1-25	-0.741	0	0	0.0400723	37.99	[E] Threonine aldolase	E	1.15924e+08	2.14568e+08	0
CAJE01000021.1-56	0.779	0	0	0.0399956	9.5046	NA	NA	5.57578e+08	354400000	0
CAJE01000003.1-40	-0.0554	0	0	0.0399475	21.033	[C] NADH:ubiquinone oxidoreductase 20 kD subunit and	C	7.13493e+07	8.21418e+07	0
CAJE01000017.1-70	-0.626	0	0	0.0399084	33.186	[E] Arginase/agmatinase/formimionoglutamate hydrolase, arginase family	E	72703000	1.2728e+08	0
CAJE01000012.1-694	-0.511	0	0	0.0399039	22.95	[J] Putative translation factor (SUA5)	J	1.55243e+08	249710000	0
CAJE01000015.1-47	0.175	0	0	0.0398924	57.396	[EH] Thiamine pyrophosphate-requiring enzymes [acetolactate synthase, pyruvate	EH	1.83598e+08	183480000	0
CAJE01000012.1-221	-0.461	0	0	0.0396152	22.059	NA	NA	1.4061e+08	2.11162e+08	0
CAJE01000019.1-42	0.163	0	0	0.0393732	19.05	[S] Uncharacterized protein containing a ferredoxin domain	S	62036000	6.31813e+07	0
CAJE01000024.1-21	1.85	0	0	0.039333	14.262	[R] ACT domain-containing protein	R	2.82302e+08	92307000	0
CAJE01000012.1-640	-0.606	0	0	0.0393054	14.223	[U] Preprotein translocase subunit SecA (ATPase, RNA	U	2.08348e+08	3.58747e+08	0
CAJE01000012.1-678	-0.952	0	0	0.0391531	41.42	[E] Aspartate/tyrosine/aromatic aminotransferase	E	148120000	3.19028e+08	0
CAJE01000012.1-464	-0.49	1	0	0.0390716	25.063	[F] Predicted nucleotide kinase	F	1.63122e+08	2.59578e+08	0
CAJE01000007.1-9	-0.793	0	0	0.0390214	43.453	[E] Isopropylmalate/homocitrate/citramalate synthases	E	1.44721e+08	2.75773e+08	0
CAJE01000024.1-81	1.4	0	0	0.038666	33.865	[P] Oxyanion-translocating ATPase	P	109133500	50445500	0
CAJE01000013.1-106	3.01	0	0	0.0385714	14.2	[J] Ribosomal protein L14	J	5.03528e+08	8.18533e+07	0
CAJE01000003.1-22	-0.515	0	0	0.038238	20.304	[J] Predicted RNA-binding protein (consists of S1	J	1.33124e+08	212670000	0
CAJE01000004.1-114	-0.754	0	0	0.0382141	28.858	[R] Predicted cobalamin binding protein	R	8.01187e+07	1.50352e+08	0
CAJE01000004.1-6	0.634	0	0	0.0375567	49.093	[R] Predicted ATPases	R	1.74977e+08	1.28598e+08	0
CAJE01000015.1-32	0.897	0	0	0.037532	18.32	[C] Nitroreductase	C	2.17872e+08	129904500	0
CAJE01000012.1-560	-0.784	0	0	0.0375123	117.8	[NT] Methyl-accepting chemotaxis protein	NT	255205000	4.37703e+08	0
CAJE01000012.1-715	-0.513	0	0	0.0372832	30.506	[D] ATPases involved in chromosome partitioning	D	130567500	2.03202e+08	0
CAJE01000012.1-209	-0.983	0	0	0.0371805	58.794	[E] Glutamate synthase domain 2	E	1.37183e+08	2.88523e+08	0
CAJE01000026.1-11	7.1	0	0	0.0371335	42.604	[H] Phosphopantothenoylcysteine synthetase/decarboxylase	H	881495000	9.48852e+06	0
CAJE01000011.1-32	-0.957	0	0	0.0369685	42.457	[C] Heterodisulfide reductase, subunit A and related	C	111145500	2.39083e+08	0
CAJE01000013.1-27	1.63	0	0	0.0369503	NA	[H] Uroporphyrinogen-III decarboxylase	H	NA	NA	0
CAJE01000007.1-11	-0.866	0	0	0.0367265	44.022	[E] 3-isopropylmalate dehydratase large subunit	E	9.58143e+07	1.91928e+08	0
CAJE01000015.1-29	1.09	0	0	0.0365473	39.543	[P] ABC-type Fe3+-hydroxamate transport system, periplasmic component	P	323670000	169135000	0
CAJE01000013.1-233	-1.02	0	0	0.0365119	36.248	NA	NA	71983500	1.64558e+08	0
CAJE01000013.1-328	-0.785	0	0	0.0363947	64.482	[J] Arginyl-tRNA synthetase	J	9.43017e+07	1.82763e+08	0
CAJE01000003.1-91	-0.395	0	0	0.0363789	33.535	[C] CO dehydrogenase/acetyl-CoA synthase delta subunit (corrinoid	C	1.70812e+08	2.53402e+08	0
CAJE01000012.1-65	-0.139	0	0	0.0362922	43.011	[E] Tryptophan synthase beta chain	E	2.17352e+08	2.67198e+08	0
CAJE01000004.1-115	-0.651	0	0	0.0362596	51.756	NA	NA	9.12987e+07	1.61143e+08	0
CAJE01000013.1-103	6.81	0	0	0.0361509	19.094	[J] Ribosomal protein L5	J	5.16052e+08	1.15059e+07	0
CAJE01000024.1-9	0.454	0	0	0.0361411	10.773	NA	NA	190570000	1.40983e+08	0
CAJE01000024.1-144	-0.706	0	0	0.0360468	83.187	[F] Phosphoribosylformylglycinamidine (FGAM) synthase, synthetase domain	F	135110000	247905000	0
CAJE01000012.1-605	2.33	0	0	0.035963	32.783	[MG] Predicted nucleoside-diphosphate-sugar epimerases	MG	2.47988e+08	58460500	0
CAJE01000013.1-60	7.87	0	0	0.0354034	17.948	NA	NA	3.58897e+08	0	0
CAJE01000001.1-16	-0.952	0	0	0.0353359	30.618	[G] Transketolase, N-terminal subunit	G	1.27019e+08	2.69327e+08	0
CAJE01000018.1-29	-1.27	0	0	0.0351777	41.81	[E] Aspartate/tyrosine/aromatic aminotransferase	E	6.12883e+07	166450000	0
CAJE01000012.1-448	0.241	1	0	0.0350871	56.524	[O] Predicted ATP-dependent protease	O	1.77172e+08	1.68027e+08	0
CAJE01000026.1-14	-0.379	0	0	0.0349255	47.439	[E] Glycine cleavage system protein P (pyridoxal-binding),	E	1.41722e+08	2.08748e+08	0
CAJE01000023.1-26	0.0166	1	0	0.0347981	53.999	[R] MoxR-like ATPases	R	320840000	3.54807e+08	0
CAJE01000015.1-149	-0.685	0	0	0.0347566	27.97	[G] Archaeal fructose-1,6-bisphosphatase and related enzymes of	G	134390000	2.41318e+08	0
CAJE01000021.1-81	-0.977	0	0	0.0346242	36.421	[U] Signal recognition particle GTPase	U	1.37358e+08	2.97197e+08	0
CAJE01000011.1-42	2.58	0	0	0.0345782	20.736	NA	NA	2.01768e+08	43040500	0
CAJE01000015.1-40	-0.618	0	0	0.0345083	30.19	[E] Diaminopimelate epimerase	E	8.48323e+07	1.46578e+08	0
CAJE01000007.1-7	-0.239	0	0	0.0344797	39.561	[EF] Carbamoylphosphate synthase small subunit	EF	1.45027e+08	192690000	0
CAJE01000012.1-146	1.62	0	0	0.0340635	35.154	[R] Uncharacterized protein related to methyl coenzyme	R	2.98787e+08	110210500	0
CAJE01000015.1-18	-1.05	0	0	0.0339702	45.636	[S] Uncharacterized conserved protein	S	158793000	3.51983e+08	0
CAJE01000015.1-39	-0.672	0	0	0.033919	46.123	[E] Diaminopimelate decarboxylase	E	102371000	183185000	0
CAJE01000007.1-1	-0.332	0	0	0.0339059	18.644	[E] Predicted alternative 3-dehydroquinate synthase	E	1.49912e+08	2.13173e+08	0
CAJE01000006.1-46	-0.295	0	0	0.0338323	37.953	[E] Chorismate synthase	E	9.79238e+07	1.35563e+08	0
CAJE01000015.1-41	-0.758	0	0	0.0338178	42.684	[E] Aspartate/tyrosine/aromatic aminotransferase	E	1.35293e+08	257925000	0
CAJE01000006.1-35	-0.797	0	0	0.0337876	38.98	[E] Histidinol-phosphate/aromatic aminotransferase and cobyric acid decarboxylase	E	1.28742e+08	248100000	0
CAJE01000012.1-229	0.0449	0	0	0.0337579	71.201	[R] Predicted metal-dependent RNase, consists of a	R	1.16537e+08	1.27698e+08	0
CAJE01000013.1-322	-0.516	0	0	0.0337298	23.229	[S] Uncharacterized conserved protein	S	170530000	276015000	0
CAJE01000013.1-184	-0.488	0	0	0.033702	57.425	[J] Lysyl-tRNA synthetase (class I)	J	130551500	2.03693e+08	0
CAJE01000012.1-283	-0.0759	0	0	0.0336707	79.797	[F] Oxygen-sensitive ribonucleoside-triphosphate reductase	F	9.26257e+07	1.09704e+08	0
CAJE01000013.1-125	-0.972	0	0	0.0335086	39.299	[J] Tryptophanyl-tRNA synthetase	J	1.30293e+08	2.85923e+08	0
CAJE01000013.1-231	-1.03	0	0	0.0333909	56.298	[E] Isopropylmalate/homocitrate/citramalate synthases	E	1.1383e+08	255585000	0
CAJE01000012.1-141	2.39	0	0	0.0333602	66.561	[O] Predicted peptidyl-prolyl cis-trans isomerase (rotamase), cyclophilin	O	2.94713e+08	6.60433e+07	0
CAJE01000013.1-65	3.51	0	0	0.033248	61.433	[F] Adenine deaminase	F	124377500	12160350	0
CAJE01000012.1-635	-0.489	0	0	0.033207	43.401	[E] N-acetylglutamate synthase (N-acetylornithine aminotransferase)	E	1.10329e+08	1.70157e+08	0
CAJE01000012.1-73	0.236	0	0	0.0331923	20.232	[H] ATP:corrinoid adenosyltransferase	H	1.33958e+08	128580000	0
CAJE01000013.1-114	1.2	0	0	0.0331862	24.416	[J] Ribosomal protein L2	J	4.91818e+08	2.48618e+08	0
CAJE01000012.1-395	-0.133	0	0	0.0329225	17.827	[C] Flavodoxins	C	1.33593e+08	1.69232e+08	0
CAJE01000024.1-57	2.88	0	0	0.0328316	11.249	[J] Ribosomal protein L24E	J	245765000	4.02032e+07	0
CAJE01000004.1-140	0.311	0	0	0.0327622	16.279	[C] Ni,Fe-hydrogenase III small subunit	C	152480000	137875000	0
CAJE01000004.1-137	0.396	0	0	0.032283	13.063	[C] Formate hydrogenlyase subunit 6/NADH:ubiquinone oxidoreductase 23	C	178865000	1.52217e+08	0
CAJE01000015.1-124	-0.625	1	0	0.0322291	92.664	[L] DNA polymerase elongation subunit (family B)	L	133400000	2.30167e+08	0
CAJE01000006.1-31	-0.721	0	0	0.0322163	26.982	[E] Imidazoleglycerol-phosphate synthase	E	5.39568e+07	1.02012e+08	0
CAJE01000009.1-20	-0.528	1	0	0.0321832	25.707	[T] RecA-superfamily ATPases implicated in signal transduction	T	138485500	2.11882e+08	0
CAJE01000013.1-226	0.0844	0	0	0.0319115	29.452	[H] NAD synthase	H	1.82282e+08	1.93263e+08	0
CAJE01000015.1-36	-0.711	0	0	0.0318487	30.377	[EM] Dihydrodipicolinate synthase/N-acetylneuraminate lyase	EM	72866500	134765000	0
CAJE01000001.1-23	-0.649	0	0	0.0317788	29.495	[H] Nicotinate-nucleotide pyrophosphorylase	H	1.0229e+08	1.81003e+08	0
CAJE01000005.1-54	0.881	0	0	0.0317415	78.344	[R] Putative GTPases (G3E family)	R	1.83662e+08	1.08869e+08	0
CAJE01000012.1-614	0.817	0	0	0.031732	45.271	[H] S-adenosylmethionine synthetase	H	1.60943e+08	1.02014e+08	0
CAJE01000012.1-182	-0.715	0	0	0.0316961	11.892	[J] Ribosomal protein S24E	J	9.27412e+07	166080000	0
CAJE01000004.1-130	0.5	0	0	0.0313464	25.807	[R] Uncharacterized protein, putative amidase	R	2.04302e+08	1.64992e+08	0
CAJE01000012.1-601	-1.16	0	0	0.0313211	26.772	[H] 3,4-dihydroxy-2-butanone 4-phosphate synthase	H	76283500	189230000	0
CAJE01000013.1-181	-0.155	0	0	0.0312825	72.086	[P] Fe2+ transport system protein B	P	8.45233e+08	1.06806e+09	0
CAJE01000004.1-86	-1.7	0	0	0.0311556	52.162	[E] ABC-type proline/glycine betaine transport system, ATPase	E	50869500	1.47752e+08	0
CAJE01000020.1-77	1.11	1	0	0.0311519	11.566	[K] Predicted transcriptional regulators containing the CopG/Arc/MetJ	K	1.28757e+08	6.57383e+07	0
CAJE01000004.1-125	-0.792	0	0	0.0310857	28.997	[J] Translation initiation factor 2, alpha subunit	J	1.95028e+08	380970000	0
CAJE01000010.1-5	2.34	0	0	0.0310805	54.234	[C] Fe-S oxidoreductase	C	2.31343e+08	4.95992e+07	0
CAJE01000024.1-7	0.263	0	0	0.0310752	38.533	[P] ABC-type nitrate/sulfonate/bicarbonate transport systems, periplasmic components	P	518890000	492525000	0
CAJE01000021.1-36	-1.06	0	0	0.0307888	15.919	[F] Phosphoribosylcarboxyaminoimidazole (NCAIR) mutase	F	68150000	161775000	0
CAJE01000017.1-73	-0.762	0	0	0.0307663	26.571	NA	NA	1.22235e+08	2.32547e+08	0
CAJE01000023.1-23	0.336	0	0	0.0305521	40.414	NA	NA	1.95473e+08	1.71943e+08	0
CAJE01000014.1-52	-0.513	1	0	0.0303958	27.079	[K] Mn-dependent transcriptional regulator	K	2.19382e+08	3.45758e+08	0
CAJE01000026.1-30	-0.746	0	0	0.0303259	21.226	[O] Molecular chaperone GrpE (heat shock protein)	O	143413000	262500000	0
CAJE01000005.1-59	-0.0345	0	0	0.030209	40.757	NA	NA	7.25292e+07	84221000	0
CAJE01000021.1-35	-1.08	0	0	0.0302074	34.905	[F] GMP synthase, PP-ATPase domain/subunit	F	1.08423e+08	2.50642e+08	0
CAJE01000012.1-143	-0.43	0	0	0.0301943	16.496	[S] Uncharacterized protein conserved in archaea	S	1.29908e+08	197345000	0
CAJE01000007.1-12	-1.03	0	0	0.0300863	17.859	[E] 3-isopropylmalate dehydratase small subunit	E	1.42652e+08	3.16123e+08	0
CAJE01000001.1-10	0.681	0	0	0.0298727	56.81	NA	NA	3.58872e+08	2.54922e+08	0
CAJE01000011.1-38	3.63	0	0	0.0295094	10.316	NA	NA	1.15319e+07	0	0
CAJE01000015.1-152	3.24	0	0	0.0292979	11.02	NA	NA	75841000	8.83948e+06	0
CAJE01000012.1-338	3.72	0	0	0.0291852	8.5868	NA	NA	36937000	3.05438e+06	0
CAJE01000012.1-111	0.95	0	0	0.0290627	103.05	[S] Uncharacterized conserved protein	S	8.13737e+07	4.60628e+07	0
CAJE01000003.1-83	-0.706	0	0	0.0290054	66.691	[R] Uncharacterized metal-binding protein	R	103878000	189135000	0
CAJE01000020.1-57	-0.365	0	0	0.029002	9.637	[J] Ribosomal protein L30E	J	1.47187e+08	219025000	0
CAJE01000015.1-68	-0.281	0	0	0.0289561	17.447	NA	NA	5.01367e+07	6.87203e+07	0
CAJE01000011.1-37	3.67	0	0	0.0288977	32.501	NA	NA	170740000	14781500	0
CAJE01000012.1-399	-0.288	0	0	0.028846	20.576	[S] Uncharacterized conserved protein	S	6.24608e+07	81930500	0
CAJE01000013.1-175	-0.984	0	0	0.0288066	8.2647	NA	NA	127991000	275750000	0
CAJE01000012.1-102	-0.57	0	0	0.0287997	26.852	NA	NA	7.77563e+07	1.26467e+08	0
CAJE01000013.1-28	1.66	0	0	0.0287348	30.178	[R] Predicted cobalamin binding protein	R	1.52996e+08	5.16368e+07	0
CAJE01000001.1-30	0.114	0	0	0.0284335	25.815	[O] Organic radical activating enzymes	O	1.57223e+08	1.61397e+08	0
CAJE01000012.1-609	0.421	0	0	0.0283996	12.293	[R] Uncharacterized distant relative of homeotic protein	R	1.03391e+08	88989500	0
CAJE01000005.1-49	-0.254	0	0	0.0281821	73.982	[C] Acyl-CoA synthetase (NDP forming)	C	8.70332e+07	1.16558e+08	0
CAJE01000007.1-21	4.29	0	0	0.0279947	13.778	NA	NA	2.00452e+08	1.25592e+07	0
CAJE01000006.1-3	0.726	0	0	0.0279377	33.124	[D] Cell division GTPase	D	9.98637e+07	62563500	0
CAJE01000003.1-90	-0.0815	0	0	0.0277872	47.288	[C] CO dehydrogenase/acetyl-CoA synthase gamma subunit (corrinoid	C	1.20652e+08	1.44243e+08	0
CAJE01000012.1-408	1.84	0	0	0.0274525	31.947	[MG] Predicted nucleoside-diphosphate-sugar epimerases	MG	151683000	53614500	0
CAJE01000015.1-146	0.205	0	0	0.0274509	43.729	[MJ] Nucleoside-diphosphate-sugar pyrophosphorylase involved in lipopolysaccharide biosynthesis/translation	MJ	1.67798e+08	163180000	0
CAJE01000015.1-10	0.764	0	0	0.0273889	35.712	[ER] Threonine dehydrogenase and related Zn-dependent dehydrogenases	ER	8.92698e+07	5.86547e+07	0
CAJE01000013.1-303	0.593	0	0	0.0273119	16.94	[S] Uncharacterized conserved protein	S	110119500	7.96838e+07	0
CAJE01000023.1-61	-0.795	0	0	0.0272294	36.34	[H] Trimethylamine:corrinoid methyltransferase	H	1.17296e+08	2.27198e+08	0
CAJE01000006.1-2	-0.72	1	0	0.0269675	58.01	[R] Predicted ATPase	R	8.49568e+07	1.58288e+08	0
CAJE01000013.1-291	1.96	0	0	0.0269441	21.928	[R] FOG: CBS domain	R	2.60097e+08	73979000	0
CAJE01000012.1-516	0.0693	0	0	0.0269365	33.942	[O] Thioredoxin reductase	O	239975000	257285000	0
CAJE01000020.1-67	0.254	0	0	0.0268829	25.595	[Q] Alpha-acetolactate decarboxylase	Q	242870000	231170000	0
CAJE01000013.1-107	-0.0791	0	0	0.0267213	12.359	[J] Ribosomal protein S17	J	91290000	1.06148e+08	0
CAJE01000012.1-40	-0.0231	0	0	0.026673	27.532	[P] Nitrogenase subunit NifH (ATPase)	P	7.93417e+07	9.27058e+07	0
CAJE01000021.1-122	-0.32	0	0	0.0266517	45.927	NA	NA	1.38137e+08	193165000	0
CAJE01000024.1-5	0.291	1	0	0.0266186	28.684	[P] ABC-type nitrate/sulfonate/bicarbonate transport system, ATPase component	P	149930000	138375000	0
CAJE01000012.1-106	-0.91	0	0	0.0265818	18.028	[J] Predicted RNA-binding protein (contains PUA domain)	J	6.72172e+07	1.40262e+08	0
CAJE01000013.1-160	-0.994	0	0	0.0263603	20.198	[C] Pyruvate:ferredoxin oxidoreductase and related 2-oxoacid:ferredoxin oxidoreductases,	C	1.02115e+08	222660000	0
CAJE01000001.1-32	-0.555	1	0	0.0263191	27.526	[T] RecA-superfamily ATPases implicated in signal transduction	T	148225000	2.40957e+08	0
CAJE01000004.1-50	-0.994	0	0	0.0262817	27.865	[C] Nitroreductase	C	9.09467e+07	202390000	0
CAJE01000006.1-32	-0.316	0	0	0.0261141	20.094	[E] Imidazoleglycerol-phosphate dehydratase	E	1.39028e+08	1.94092e+08	0
CAJE01000020.1-36	-0.147	0	0	0.0260408	22.046	[R] Uncharacterized archaeal Zn-finger protein	R	1.83462e+08	229235000	0
CAJE01000012.1-437	0.923	0	0	0.0260219	61.575	[ER] Histidinol phosphatase and related hydrolases of	ER	150925000	87403000	0
CAJE01000020.1-61	0.322	0	0	0.0259197	10.075	[K] DNA-directed RNA polymerase, subunit H, RpoH/RPB5	K	2.91468e+08	2.64302e+08	0
CAJE01000013.1-115	0.406	0	0	0.0258968	10.628	[J] Ribosomal protein L23	J	2.13282e+08	1.79702e+08	0
CAJE01000013.1-335	-0.45	0	0	0.0258598	57.559	[J] Phenylalanyl-tRNA synthetase alpha subunit	J	7.83432e+07	1.20007e+08	0
CAJE01000004.1-107	-0.479	0	0	0.0258433	26.106	[R] Predicted phosphate-binding enzymes, TIM-barrel fold	R	9.82457e+07	151840000	0
CAJE01000022.1-20	-0.613	0	0	0.0257828	37.305	[F] Phosphoribosylaminoimidazole (AIR) synthetase	F	1.71077e+08	294785000	0
CAJE01000024.1-20	0.363	0	0	0.0257755	38.591	[MJ] Nucleoside-diphosphate-sugar pyrophosphorylase involved in lipopolysaccharide biosynthesis/translation	MJ	1.33842e+08	117358000	0
CAJE01000024.1-94	-0.956	0	0	0.0257429	46.235	[E] O-acetylhomoserine sulfhydrylase	E	130960000	2.85473e+08	0
CAJE01000004.1-92	-0.781	0	0	0.0257082	49.493	[C] Pyruvate:ferredoxin oxidoreductase and related 2-oxoacid:ferredoxin oxidoreductases,	C	7.11833e+07	137290000	0
CAJE01000013.1-202	-0.611	0	0	0.0256909	10.654	NA	NA	84494000	143725000	0
CAJE01000012.1-636	-1.08	0	0	0.0256441	35.86	[E] Acetylglutamate semialdehyde dehydrogenase	E	7.52727e+07	1.77343e+08	0
CAJE01000012.1-745	-0.356	0	0	0.0256126	26.378	[S] Uncharacterized conserved protein	S	9.10467e+07	1.29438e+08	0
CAJE01000013.1-171	3.75	0	0	0.0255929	7.6306	[S] Uncharacterized conserved protein	S	311125000	29259050	0
CAJE01000012.1-657	-0.029	0	0	0.0255813	56.743	[E] Isopropylmalate/homocitrate/citramalate synthases	E	73246000	8.42352e+07	0
CAJE01000012.1-666	-0.183	0	0	0.0254231	10.971	[J] Predicted RNA-binding protein containing KH domain,	J	1.3099e+08	1.66688e+08	0
CAJE01000012.1-499	-0.643	0	0	0.0253018	42.118	[E] Isopropylmalate/homocitrate/citramalate synthases	E	105612500	1.83253e+08	0
CAJE01000012.1-145	-0.517	0	0	0.0251355	21.361	[S] Uncharacterized protein conserved in archaea	S	81835000	130195000	0
CAJE01000012.1-110	-0.251	0	0	0.025007	48.19	[R] HD superfamily phosphohydrolases	R	1.11283e+08	149205000	0
CAJE01000009.1-5	-0.212	0	0	0.0249931	37.493	[I] 3-hydroxy-3-methylglutaryl CoA synthase	I	9.77592e+07	1.27553e+08	0
CAJE01000012.1-577	-0.23	0	0	0.0249516	39.544	[O] Hydrogenase maturation factor	O	8.56812e+07	1.13017e+08	0
CAJE01000021.1-92	-0.65	0	0	0.0249166	21.265	NA	NA	111395500	1.97467e+08	0
CAJE01000012.1-95	0.00211	0	0	0.0247041	38.133	[H] Uroporphyrinogen-III decarboxylase	H	40405500	47512000	0
CAJE01000015.1-105	0.444	0	0	0.0246988	12.675	[J] Translation initiation factor 1 (IF-1)	J	1.28212e+08	1.06652e+08	0
CAJE01000011.1-57	-0.805	0	0	0.0246854	37.453	[S] Uncharacterized protein conserved in archaea	S	83197000	159485000	0
CAJE01000021.1-5	0.154	0	0	0.0246318	35.318	NA	NA	75479500	76288500	0
CAJE01000005.1-5	-0.228	0	0	0.0246266	38.214	[C] L-lactate dehydrogenase (FMN-dependent) and related alpha-hydroxy	C	87377500	1.15087e+08	0
CAJE01000012.1-81	0.593	0	0	0.0242498	33.89	[MG] Nucleoside-diphosphate-sugar epimerases	MG	1.27677e+08	92686500	0
CAJE01000012.1-568	5.32	0	0	0.0241022	11.493	NA	NA	5.83602e+07	441883	0
CAJE01000013.1-119	-0.663	0	0	0.0240086	11.571	[S] Uncharacterized protein conserved in archaea	S	5.49358e+07	85863500	0
CAJE01000005.1-14	-0.181	0	0	0.0236148	17.223	[F] Aspartate carbamoyltransferase, regulatory subunit	F	102312500	1.30732e+08	0
CAJE01000012.1-253	-0.458	0	0	0.0235334	65.364	[C] Indolepyruvate ferredoxin oxidoreductase, alpha and beta	C	94767000	1.46288e+08	0
CAJE01000012.1-656	-0.466	0	0	0.0234761	44.048	[E] 3-isopropylmalate dehydratase large subunit	E	8.18087e+07	125855000	0
CAJE01000022.1-23	-0.0583	0	0	0.0233978	8.7138	NA	NA	1.46383e+08	1.75397e+08	0
CAJE01000012.1-735	-0.432	0	0	0.0233518	57.762	[EH] Thiamine pyrophosphate-requiring enzymes [acetolactate synthase, pyruvate	EH	5.70413e+07	8.69023e+07	0
CAJE01000012.1-442	0.365	1	0	0.0233324	47.742	[R] Predicted Zn-dependent proteases and their inactivated	R	4.65047e+08	4.00998e+08	0
CAJE01000011.1-45	4.16	0	0	0.0233027	28.714	[E] Lysophospholipase L1 and related esterases	E	147264500	1.08078e+07	0
CAJE01000012.1-271	-1.55	0	0	0.0232394	23.991	NA	NA	52415500	1.46583e+08	0
CAJE01000012.1-539	-0.503	0	0	0.0231611	63.738	[E] Glutamate decarboxylase and related PLP-dependent proteins	E	38406500	60549500	0
CAJE01000013.1-172	-0.983	0	0	0.0230331	46.1	[J] Histidyl-tRNA synthetase	J	93128000	2.04133e+08	0
CAJE01000023.1-60	-0.573	0	0	0.0229879	22.159	[R] Predicted cobalamin binding protein	R	1.63532e+08	2.75498e+08	0
CAJE01000012.1-720	1.99	0	0	0.0229672	13.257	[J] Ribosomal protein S11	J	3.75202e+08	1.12862e+08	0
CAJE01000004.1-117	-1.14	0	0	0.0229567	17.255	NA	NA	107876000	255215000	0
CAJE01000012.1-251	6.61	0	0	0.022892	27.09	NA	NA	237580000	5110300	0
CAJE01000013.1-55	1.04	0	0	0.0228513	10.529	[J] Ribosomal protein L37AE/L43A	J	1.14539e+08	63763500	0
CAJE01000015.1-17	0.324	0	0	0.0228379	40.451	[C] Fe-S oxidoreductase	C	1.24057e+08	1.11597e+08	0
CAJE01000024.1-83	-0.881	0	0	0.0225959	23.143	NA	NA	9.66202e+07	1.90628e+08	0
CAJE01000012.1-681	4.89	0	0	0.0224257	14.174	[C] Rubredoxin	C	233500000	1.01064e+07	0
CAJE01000012.1-263	-0.948	0	0	0.0224089	19.768	[H] 3-polyprenyl-4-hydroxybenzoate decarboxylase	H	4.60837e+07	9.58992e+07	0
CAJE01000015.1-150	3.06	0	0	0.0223934	13.583	[O] Molecular chaperone (small heat shock protein)	O	2.19088e+08	32592000	0
CAJE01000012.1-462	-0.474	0	0	0.0223842	33.116	[H] Quinolinate synthase	H	59946000	9.34928e+07	0
CAJE01000015.1-107	0.0599	0	0	0.0223739	19.952	[R] Predicted RNA-binding protein (contains KH domains)	R	5.62593e+07	6.14907e+07	0
CAJE01000012.1-390	-0.368	0	0	0.0223716	39.569	[I] Hydroxymethylglutaryl-CoA reductase	I	5.96912e+07	8.66467e+07	0
CAJE01000024.1-115	0.971	0	0	0.0221632	29.623	[S] Uncharacterized protein conserved in archaea	S	1.89242e+08	110801000	0
CAJE01000023.1-101	-1.18	0	0	0.0221144	19.161	[S] Uncharacterized protein conserved in archaea	S	7.04002e+07	171055000	0
CAJE01000022.1-24	1.78	0	0	0.0220813	22.14	[Q] 2-keto-4-pentenoate hydratase/2-oxohepta-3-ene-1,7-dioic acid hydratase (catechol pathway)	Q	7402700	2.66538e+06	0
CAJE01000003.1-45	-1.16	1	0	0.0220374	34.386	NA	NA	86082500	2.00837e+08	0
CAJE01000012.1-199	-0.0661	1	0	0.0219662	39.397	[L] 5'-3' exonuclease (including N-terminal domain of	L	6.14457e+07	7.24272e+07	0
CAJE01000012.1-443	0.55	1	0	0.0218327	51.813	[R] Predicted Zn-dependent proteases and their inactivated	R	1.69892e+08	127700000	0
CAJE01000012.1-9	0.584	0	0	0.0218062	28.631	NA	NA	47294000	3.30357e+07	0
CAJE01000013.1-67	-0.434	0	0	0.0217775	131.7	[H] Cobalamin biosynthesis protein CobN and related	H	75399000	1.14248e+08	0
CAJE01000012.1-654	-0.961	0	0	0.0216885	40.457	[CE] Isocitrate/isopropylmalate dehydrogenase	CE	5.37682e+07	114055000	0
CAJE01000015.1-70	-0.337	0	0	0.0216378	40.726	NA	NA	49812000	7.30648e+07	0
CAJE01000021.1-33	-0.0941	0	0	0.0216075	26.967	[R] Predicted hydrolase (HAD superfamily)	R	7.82863e+07	9.65043e+07	0
CAJE01000015.1-53	-0.496	0	0	0.0216049	13.765	[S] Uncharacterized conserved protein	S	6.80457e+07	1.07713e+08	0
CAJE01000015.1-12	-0.983	0	0	0.0215989	14.069	NA	NA	59683000	1.24979e+08	0
CAJE01000021.1-49	2.17	0	0	0.021452	19.981	[O] Molecular chaperone (small heat shock protein)	O	6.11142e+07	1.53903e+07	0
CAJE01000021.1-54	3.4	0	0	0.0211152	152.65	NA	NA	465825000	45921500	0
CAJE01000013.1-112	2.81	0	0	0.0210876	16.578	[J] Ribosomal protein L22	J	1.33687e+08	2.54642e+07	0
CAJE01000012.1-606	-0.99	0	0	0.021038	44.591	[E] Aspartate/tyrosine/aromatic aminotransferase	E	68155500	1.49182e+08	0
CAJE01000013.1-105	4.59	0	0	0.0210366	13.976	[J] Ribosomal protein L24	J	162370000	1.35557e+07	0
CAJE01000012.1-403	-1.37	0	0	0.0210101	15.193	[R] ACT domain-containing protein	R	83970500	2.39328e+08	0
CAJE01000015.1-55	-0.185	1	0	0.0209542	48.857	[R] Predicted Zn-dependent proteases and their inactivated	R	72347500	92641500	0
CAJE01000024.1-89	-1.44	0	0	0.0208514	43.041	[C] Citrate synthase	C	5.00238e+07	1.33727e+08	0
CAJE01000003.1-92	-0.201	0	0	0.0208425	132.38	[C] CO dehydrogenase/acetyl-CoA synthase beta subunit	C	107810500	139250000	0
CAJE01000012.1-70	1.17	0	0	0.0207889	49.607	[EH] Anthranilate/para-aminobenzoate synthases component I	EH	9.27017e+06	6.69582e+06	0
CAJE01000004.1-64	-0.566	0	0	0.0207618	22	[R] Predicted cobalamin binding protein	R	3.61763e+08	6.55673e+08	0
CAJE01000012.1-711	3.03	1	0	0.020735	16.515	[K] Transcriptional regulators	K	2.40322e+08	3.39682e+07	0
CAJE01000017.1-77	-0.752	0	0	0.0207109	34.437	[MJ] Nucleoside-diphosphate-sugar pyrophosphorylase involved in lipopolysaccharide biosynthesis/translation	MJ	3.37283e+07	6.38508e+07	0
CAJE01000013.1-330	-1.08	0	0	0.0206596	24.06	[F] Uridylate kinase	F	6.31862e+07	1.43902e+08	0
CAJE01000011.1-44	-0.483	0	0	0.0206541	17.66	NA	NA	6.00412e+07	9.05502e+07	0
CAJE01000021.1-22	-1.03	1	0	0.0205698	13.242	[K] Transcriptional regulators	K	3.64962e+07	8.84642e+07	0
CAJE01000012.1-55	-0.806	0	0	0.0205335	25.194	[H] Precorrin-4 methylase	H	58631500	116880000	0
CAJE01000003.1-15	-0.473	0	0	0.0203357	49.101	[R] Hemolysins and related proteins containing CBS	R	79507000	1.23801e+08	0
CAJE01000006.1-36	-0.238	0	0	0.020327	30.949	[E] ATP phosphoribosyltransferase	E	1.81888e+08	2.45257e+08	0
CAJE01000015.1-59	-0.991	0	0	0.0203183	28.934	[R] Predicted dinucleotide-utilizing enzyme	R	6.80743e+07	1.48902e+08	0
CAJE01000013.1-292	3.03	0	0	0.0203036	13.347	NA	NA	2.05392e+08	2.94148e+07	0
CAJE01000017.1-71	-0.465	0	0	0.0202666	40.026	[R] Uncharacterized Fe-S center protein	R	1.03262e+08	161180000	0
CAJE01000012.1-612	-0.425	1	0	0.0202558	66.082	[R] Predicted ATPase, RNase L inhibitor (RLI)	R	1.04632e+08	1.56367e+08	0
CAJE01000004.1-43	3.86	0	0	0.0200288	34.801	[G] Fructose-1-phosphate kinase and related fructose-6-phosphate kinase	G	59328000	4745900	0
CAJE01000012.1-714	0.612	0	0	0.0199986	13.772	[R] Predicted DNA-binding proteins	R	6.98802e+07	5.08333e+07	0
CAJE01000003.1-10	0.983	0	0	0.0198791	22.197	NA	NA	6.39072e+07	3.68363e+07	0
CAJE01000015.1-57	0.335	0	0	0.0198788	39.78	[E] Xaa-Pro aminopeptidase	E	5.00648e+07	4.44393e+07	0
CAJE01000012.1-661	-0.856	0	0	0.0198247	27.941	[R] Predicted phosphotransacetylase	R	6.51958e+07	1.31973e+08	0
CAJE01000012.1-164	-0.717	1	0	0.019784	150.51	[L] Superfamily I DNA and RNA helicases	L	2.37543e+07	43499000	0
CAJE01000023.1-67	0.00619	0	0	0.0197141	22.479	[R] Predicted cobalamin binding protein	R	95759500	1.10319e+08	0
CAJE01000013.1-253	-0.175	0	0	0.0196999	33.001	[E] Cysteine synthase	E	6.08368e+07	7.74867e+07	0
CAJE01000007.1-3	-0.214	0	0	0.0196308	17.98	[R] Predicted regulator of amino acid metabolism,	R	9.05783e+07	1.16874e+08	0
CAJE01000005.1-13	1.84	0	0	0.0195956	14.447	[R] Uncharacterized distant relative of homeotic protein	R	71760000	2.57326e+07	0
CAJE01000004.1-141	0.296	0	0	0.019552	30.353	[C] Formate hydrogenlyase subunit 4	C	9.15928e+07	84527000	0
CAJE01000004.1-100	2.51	0	0	0.0195042	13.553	[K] Predicted transcriptional regulators	K	4.01168e+07	8.67723e+06	0
CAJE01000013.1-150	4.25	0	0	0.0194298	9.5427	NA	NA	122546500	6341050	0
CAJE01000023.1-90	-0.299	1	0	0.0194293	11.58	[S] Uncharacterized protein conserved in archaea	S	53447500	73692500	0
CAJE01000021.1-13	0.218	0	0	0.019392	39.976	NA	NA	59728000	5.79388e+07	0
CAJE01000024.1-96	-0.134	0	0	0.0193376	42.689	[E] Cystathionine beta-lyases/cystathionine gamma-synthases	E	73325500	8.98172e+07	0
CAJE01000024.1-129	-0.519	0	0	0.0193305	27.318	[H] Dinucleotide-utilizing enzymes involved in molybdopterin and	H	7.94688e+07	1.28508e+08	0
CAJE01000003.1-88	-0.388	0	0	0.0192653	33.363	[CP] ABC-type Na+ transport system, ATPase component	CP	105328500	149725000	0
CAJE01000013.1-146	-0.314	0	0	0.019196	48.237	[J] Asp-tRNAAsn/Glu-tRNAGln amidotransferase A subunit and related	J	1.0509e+08	1.47257e+08	0
CAJE01000012.1-125	0.319	0	0	0.0191799	43.801	[S] Uncharacterized conserved protein	S	5.66603e+07	5.36653e+07	0
CAJE01000012.1-294	0.306	0	0	0.0191508	35.004	[C] Pyruvate/2-oxoglutarate dehydrogenase complex, dehydrogenase (E1) component,	C	8.00103e+07	70896000	0
CAJE01000009.1-8	-0.429	0	0	0.0191434	152.62	NA	NA	94283500	127395000	0
CAJE01000021.1-26	2.56	0	0	0.0190504	29.013	[R] Archaeal enzymes of ATP-grasp superfamily	R	131611000	2.45072e+07	0
CAJE01000012.1-131	1.98	0	0	0.0190136	10.383	NA	NA	25637500	7.29507e+06	0
CAJE01000018.1-32	-0.831	0	0	0.0189422	40.412	[R] ATP-utilizing enzymes of ATP-grasp superfamily (probably	R	8.23188e+07	1.60183e+08	0
CAJE01000004.1-95	-1.05	0	0	0.0189322	20.35	[R] Conserved protein/domain typically associated with flavoprotein	R	4.10552e+07	9.53658e+07	0
CAJE01000004.1-17	1.06	1	0	0.0188318	184.02	[D] DNA segregation ATPase FtsK/SpoIIIE and related	D	1.13911e+08	5.92997e+07	0
CAJE01000015.1-38	-0.356	0	0	0.0188208	47.923	[E] Aspartokinases	E	4.25787e+07	6.17487e+07	0
CAJE01000015.1-61	-0.0451	0	0	0.0188179	34.788	[I] Mevalonate pyrophosphate decarboxylase	I	5.04727e+07	59291500	0
CAJE01000005.1-33	-0.618	1	0	0.0187903	65.575	[L] ATP-dependent DNA ligase	L	6.84047e+07	118945000	0
CAJE01000013.1-113	8.87	0	0	0.018728	17.614	[J] Ribosomal protein S19	J	267782000	684860	0
CAJE01000012.1-589	-0.754	0	0	0.0187023	46.047	[H] Nicotinic acid phosphoribosyltransferase	H	5.72912e+07	1.07808e+08	0
CAJE01000012.1-357	-0.444	0	0	0.0186918	13.277	NA	NA	1.54363e+08	2.18228e+08	0
CAJE01000012.1-300	7.06	0	0	0.0186729	17.593	NA	NA	1.49982e+08	1218325	0
CAJE01000021.1-72	1.68	1	0	0.0186377	47.284	[LO] Cdc6-related protein, AAA superfamily ATPase	LO	1.47398e+08	5.22857e+07	0
CAJE01000012.1-46	5.75	0	0	0.0185996	33.908	[H] Delta-aminolevulinic acid dehydratase	H	6.54367e+08	1.33108e+07	0
CAJE01000012.1-149	1.45	1	0	0.0185352	21.816	[K] Transcriptional regulators	K	81793000	3.42043e+07	0
CAJE01000012.1-444	-0.377	0	0	0.0184304	21.765	[S] Uncharacterized conserved protein	S	4.57123e+07	6.71892e+07	0
CAJE01000012.1-252	-0.871	0	0	0.0183852	16.84	[J] Predicted exosome subunit	J	7.68547e+07	157290000	0
CAJE01000024.1-11	-1.21	0	0	0.0183337	8.9984	[S] Uncharacterized conserved protein	S	8.90872e+07	1.88948e+08	0
CAJE01000006.1-42	-0.881	0	0	0.0181876	14.825	[C] Ferredoxin	C	7.20518e+07	1.45763e+08	0
CAJE01000020.1-23	-0.305	0	0	0.0181658	72.092	[K] Predicted RNA-binding protein homologous to eukaryotic	K	77914500	109021000	0
CAJE01000013.1-227	0.634	0	0	0.0180951	28.917	[R] Predicted amidohydrolase	R	1.20277e+08	8.97962e+07	0
CAJE01000003.1-28	0.201	0	0	0.0180943	34.953	[H] Geranylgeranyl pyrophosphate synthase	H	7.90748e+07	7.31122e+07	0
CAJE01000011.1-12	6.92	0	0	0.0180641	44.88	[G] Predicted xylanase/chitin deacetylase	G	2.29272e+08	2.19653e+06	0
CAJE01000012.1-267	0.852	0	0	0.017979	10.51	[J] Ribosomal protein L31E	J	6.06602e+07	3.85102e+07	0
CAJE01000012.1-330	6.01	0	0	0.0179125	67.361	NA	NA	4.57478e+08	6729400	0
CAJE01000013.1-141	0.933	1	0	0.0179015	88.036	[T] FOG: PAS/PAC domain	T	8.03803e+07	4.78678e+07	0
CAJE01000013.1-149	-0.653	1	0	0.0178747	17.692	[K] Transcriptional regulators	K	5.79463e+07	1.01406e+08	0
CAJE01000021.1-91	-0.729	1	0	0.0178518	26.158	[T] RecA-superfamily ATPases implicated in signal transduction	T	1.41088e+08	2.63298e+08	0
CAJE01000015.1-141	2.24	0	0	0.017813	83.039	[FP] Exopolyphosphatase	FP	1.68723e+08	3.98532e+07	0
CAJE01000003.1-54	0.17	0	0	0.0176669	63.794	NA	NA	103265000	102708500	0
CAJE01000023.1-31	5	0	0	0.0176495	12.089	[P] Rhodanese-related sulfurtransferase	P	6.07998e+07	2100850	0
CAJE01000022.1-12	-0.983	0	0	0.0175563	15.666	NA	NA	74965500	166900000	0
CAJE01000009.1-12	0.528	0	0	0.0174323	22.037	NA	NA	73620000	57731000	0
CAJE01000021.1-41	-1.05	0	0	0.0172901	27.029	[S] Uncharacterized protein conserved in archaea	S	6.75868e+07	155570000	0
CAJE01000021.1-39	-0.0862	0	0	0.0172615	33.96	[G] Sugar kinases, ribokinase family	G	1.48612e+08	178320000	0
CAJE01000012.1-16	-0.318	0	0	0.0172329	39.983	[M] GDP-D-mannose dehydratase	M	8.88102e+07	1.24993e+08	0
CAJE01000012.1-74	0.0709	0	0	0.0172321	12.016	NA	NA	1.00595e+08	1.09076e+08	0
CAJE01000013.1-17	0.676	0	0	0.017195	84.026	[T] FOG: PAS/PAC domain	T	68562000	4.69407e+07	0
CAJE01000020.1-30	-0.124	0	0	0.017116	7.4655	[J] Ribosomal protein S17E	J	7.58732e+07	9.43848e+07	0
CAJE01000026.1-24	0.0211	0	0	0.0170342	28.609	NA	NA	52561000	5.85757e+07	0
CAJE01000023.1-62	-0.716	0	0	0.016983	17.051	[H] Trimethylamine:corrinoid methyltransferase	H	1.08842e+08	1.99252e+08	0
CAJE01000021.1-18	-0.704	0	0	0.0168285	38.434	[E] Acetylornithine deacetylase/Succinyl-diaminopimelate desuccinylase and related deacylases	E	74149500	135810000	0
CAJE01000012.1-47	-1.02	0	0	0.0167382	46.363	[H] Glutamate-1-semialdehyde aminotransferase	H	5.23122e+07	118895000	0
CAJE01000024.1-146	-1.24	0	0	0.0166252	29.35	[J] tRNA(1-methyladenosine) methyltransferase and related methyltransferases	J	4.42638e+07	112855000	0
CAJE01000003.1-70	-0.195	0	0	0.0166194	56.379	[S] Uncharacterized protein conserved in archaea	S	1.03177e+08	1.33797e+08	0
CAJE01000004.1-133	-0.868	0	0	0.0165918	20.826	[QR] SAM-dependent methyltransferases	QR	4.16377e+07	8.33802e+07	0
CAJE01000024.1-75	-0.649	0	0	0.0165818	16.111	NA	NA	2.95227e+07	5.27693e+07	0
CAJE01000005.1-45	2.4	0	0	0.0165674	34.261	[S] Uncharacterized conserved protein	S	65353000	15619500	0
CAJE01000015.1-159	0.0959	0	0	0.0165545	8.704	NA	NA	15093000	15870500	0
CAJE01000021.1-7	0.162	0	0	0.0165335	44.404	NA	NA	75555500	7.56587e+07	0
CAJE01000006.1-30	-0.616	0	0	0.0164673	23.483	[E] Phosphoribosyl-AMP cyclohydrolase	E	6.09353e+07	1.05027e+08	0
CAJE01000015.1-92	-1.1	0	0	0.0163942	29.939	[F] Folate-dependent phosphoribosylglycinamide formyltransferase PurN	F	4.40898e+07	9.73032e+07	0
CAJE01000006.1-28	-0.977	0	0	0.0163125	49.15	[E] Aspartokinases	E	4.41762e+07	1.01486e+08	0
CAJE01000012.1-641	0.537	0	0	0.0162479	45.285	[H] Hydroxymethylpyrimidine/phosphomethylpyrimidine kinase	H	1.02046e+07	7940350	0
CAJE01000013.1-158	-0.488	0	0	0.0161591	42.673	[C] Pyruvate:ferredoxin oxidoreductase and related 2-oxoacid:ferredoxin oxidoreductases,	C	4.09748e+07	63425000	0
CAJE01000026.1-32	3.75	0	0	0.0160926	41.244	[O] DnaJ-class molecular chaperone with C-terminal Zn	O	1.76313e+08	1.85475e+07	0
CAJE01000023.1-24	-1.16	0	0	0.0160777	11.532	[K] Predicted transcriptional regulator	K	4.64207e+07	113301000	0
CAJE01000021.1-105	-0.758	0	0	0.0160482	39.306	[J] NMD protein affecting ribosome stability and	J	4.68542e+07	89071000	0
CAJE01000014.1-3	-0.706	0	0	0.0160466	42.579	[J] Tryptophanyl-tRNA synthetase	J	1.01501e+08	184230000	0
CAJE01000012.1-695	0.683	0	0	0.0160114	22.263	[R] Zn-dependent hydrolases, including glyoxylases	R	1.54611e+07	16578300	0
CAJE01000013.1-140	-1.04	0	0	0.0159957	32.621	[S] Uncharacterized conserved protein	S	8.02363e+07	181195000	0
CAJE01000012.1-293	-0.177	0	0	0.0159933	40.212	[C] Pyruvate/2-oxoglutarate dehydrogenase complex, dehydrogenase (E1) component,	C	9.60962e+07	122690000	0
CAJE01000023.1-3	-0.86	0	0	0.0159904	20.72	[S] Uncharacterized conserved protein	S	44553500	8.69268e+07	0
CAJE01000012.1-172	-0.457	0	0	0.0159586	35.367	[CE] Isocitrate/isopropylmalate dehydrogenase	CE	4.74963e+07	7.33888e+07	0
CAJE01000003.1-32	-0.0545	0	0	0.0159148	71.628	[CP] NADH:ubiquinone oxidoreductase subunit 5 (chain L)/Multisubunit	CP	1.05807e+08	129472500	0
CAJE01000012.1-124	1.09	0	0	0.0158386	30.936	NA	NA	1.22396e+07	1.3522e+07	0
CAJE01000012.1-227	0.549	1	0	0.0157188	52.765	[L] ATPase involved in DNA replication	L	1.15497e+08	9.06503e+07	0
CAJE01000017.1-61	0.724	0	0	0.015708	51.088	NA	NA	6.46382e+07	49407200	0
CAJE01000017.1-72	1.3	0	0	0.0157041	48.469	[G] Phosphomannomutase	G	87844000	4.01328e+07	0
CAJE01000012.1-48	-1.06	0	0	0.0156956	32.031	[H] Porphobilinogen deaminase	H	25545500	5.95028e+07	0
CAJE01000021.1-80	-0.188	0	0	0.0156922	23.902	[H] Pyrimidine reductase, riboflavin biosynthesis	H	6.50828e+07	8.14242e+07	0
CAJE01000005.1-23	-1.05	0	0	0.0156465	25.162	NA	NA	37279500	8.60277e+07	0
CAJE01000012.1-483	-0.204	0	0	0.0156428	37.548	[R] Biotin synthase-related enzyme	R	4.12122e+07	5.36513e+07	0
CAJE01000012.1-452	-0.461	0	0	0.0155753	22.797	NA	NA	100808000	157340000	0
CAJE01000021.1-6	1.01	1	0	0.0155616	44.257	[LO] Cdc6-related protein, AAA superfamily ATPase	LO	9.24087e+07	4.87862e+07	0
CAJE01000012.1-60	0.937	0	0	0.0155157	30.412	[P] ABC-type cobalt transport system, ATPase component	P	5.97192e+07	3.54108e+07	0
CAJE01000012.1-582	-0.645	1	0	0.0155123	17.244	[K] Predicted transcriptional regulators containing the CopG/Arc/MetJ	K	8.37748e+07	142150000	0
CAJE01000012.1-391	0.69	0	0	0.0154739	14.828	NA	NA	50798500	3.48732e+07	0
CAJE01000004.1-91	-1.44	1	0	0.0154623	20.348	[K] Predicted transcriptional regulators	K	96068500	267090000	0
CAJE01000012.1-703	-0.615	0	0	0.0154558	34.783	[J] Selenocysteine-specific translation elongation factor	J	64778000	1.10403e+08	0
CAJE01000012.1-27	-0.77	0	0	0.0154227	26.878	[O] ABC-type transport system involved in Fe-S	O	6.65143e+07	1.22602e+08	0
CAJE01000013.1-91	-0.864	0	0	0.0154059	19.612	[F] Cytidylate kinase	F	27399000	5.40718e+07	0
CAJE01000018.1-7	-0.335	0	0	0.0153964	19.507	[F] Orotate phosphoribosyltransferase	F	41736000	5.95652e+07	0
CAJE01000012.1-86	-0.78	0	0	0.0153882	31.984	[M] UDP-glucose pyrophosphorylase	M	5.36383e+07	103061000	0
CAJE01000021.1-115	0.647	0	0	0.0153612	17.186	[S] Uncharacterized conserved protein	S	43753000	3.17058e+07	0
CAJE01000013.1-177	-0.199	0	0	0.0153528	73.731	[L] DNA topoisomerase VI, subunit B	L	84445500	1.10322e+08	0
CAJE01000004.1-131	4.81	0	0	0.0153491	6.4825	NA	NA	3.88637e+07	1.22423e+06	0
CAJE01000007.1-8	-0.673	0	0	0.0152611	38.215	[R] Predicted RNA-binding proteins	R	8.25857e+07	1.47953e+08	0
CAJE01000020.1-51	-0.478	0	0	0.0152114	25.965	[S] Uncharacterized conserved protein	S	1.49723e+08	2.33262e+08	0
CAJE01000012.1-114	-1.52	0	0	0.0151092	32.526	[E] Ornithine carbamoyltransferase	E	54251000	173045000	0
CAJE01000012.1-318	0.115	0	0	0.0151013	48.727	[C] FAD/FMN-containing dehydrogenases	C	6.25168e+07	65112500	0
CAJE01000012.1-303	0.56	0	0	0.0150002	20.928	[R] Conserved protein/domain typically associated with flavoprotein	R	1.43247e+08	1.07684e+08	0
CAJE01000013.1-238	3.07	0	0	0.0148255	11.337	[PR] Ferredoxin subunits of nitrite reductase and	PR	66070500	8.77293e+06	0
CAJE01000013.1-230	-0.569	0	0	0.0147383	36.088	[E] Homoserine dehydrogenase	E	67867000	1.14204e+08	0
CAJE01000012.1-514	1.09	0	0	0.0146395	20.695	[J] 2'-5' RNA ligase	J	6.32112e+07	3.38793e+07	0
CAJE01000012.1-201	-0.807	0	0	0.0146324	24.216	[G] Pentose-5-phosphate-3-epimerase	G	1.0981e+08	2.15462e+08	0
CAJE01000003.1-50	-2.53	0	0	0.0145683	59.938	[F] Formyltetrahydrofolate synthetase	F	8560600	5.79132e+07	0
CAJE01000012.1-64	0.0383	0	0	0.0145575	27.041	[E] Tryptophan synthase alpha chain	E	6.20717e+07	6.75832e+07	0
CAJE01000003.1-66	0.929	0	0	0.0145404	13.009	NA	NA	8.60563e+07	52712000	0
CAJE01000004.1-113	-0.622	0	0	0.0143694	49.87	[J] tRNA nucleotidyltransferase (CCA-adding enzyme)	J	4.98512e+07	86115000	0
CAJE01000012.1-170	1.94	0	0	0.0142919	54.507	[G] Trehalose-6-phosphate synthase	G	78185500	22969000	0
CAJE01000012.1-700	-0.11	0	0	0.0142267	18.291	NA	NA	2.37197e+06	2855400	0
CAJE01000012.1-337	2.84	0	0	0.0141986	32.085	[R] Predicted hydrolases or acyltransferases (alpha/beta hydrolase	R	84815000	1.56317e+07	0
CAJE01000023.1-68	-0.264	0	0	0.0141836	38.834	NA	NA	64891000	8.80092e+07	0
CAJE01000023.1-59	1.71	0	0	0.0141823	22.65	NA	NA	1.76038e+07	7.66567e+06	0
CAJE01000017.1-66	3.44	0	0	0.0141264	37.424	[J] Predicted translation initiation factor 2B subunit,	J	2.90813e+08	30221000	0
CAJE01000012.1-275	-0.765	0	0	0.0141256	81.26	[E] ABC-type dipeptide transport system, periplasmic component	E	46355500	8.84578e+07	0
CAJE01000009.1-7	-0.557	0	0	0.0140602	15.301	[R] Predicted nucleic-acid-binding protein containing a Zn-ribbon	R	7.48028e+07	1.24382e+08	0
CAJE01000024.1-142	-0.615	0	0	0.0140454	24.947	[KH] Transcriptional regulator of a riboflavin/FAD biosynthetic	KH	5.70188e+07	8.67103e+07	0
CAJE01000014.1-81	1.69	0	0	0.0138644	25.848	[S] Uncharacterized protein conserved in bacteria	S	7.15228e+07	25413000	0
CAJE01000012.1-717	1.82	0	0	0.0138408	37.515	[R] Predicted GTPase	R	1.73653e+08	5.89133e+07	0
CAJE01000023.1-100	3.52	0	0	0.0137402	7.2243	NA	NA	112318500	12021800	0
CAJE01000012.1-269	-0.83	0	0	0.0136734	20.548	[Q] Amidases related to nicotinamidase	Q	6.88173e+07	1.38092e+08	0
CAJE01000014.1-2	1.87	0	0	0.013629	117.37	NA	NA	1.90092e+08	5.60832e+07	0
CAJE01000012.1-558	-2.89	1	0	0.0136056	13.702	[NT] Chemotaxis response regulator containing a CheY-like	NT	11212500	5.75683e+07	0
CAJE01000024.1-134	-0.461	0	0	0.0135943	18.779	[CH] Flavodoxin	CH	82418500	1.27237e+08	0
CAJE01000012.1-617	-0.419	0	0	0.013557	50.701	[C] Pyruvate/2-oxoglutarate dehydrogenase complex, dihydrolipoamide dehydrogenase (E3)	C	3.92348e+07	5.93038e+07	0
CAJE01000013.1-163	-0.134	1	0	0.0134743	30.414	[R] FOG: CBS domain	R	120135000	1.50977e+08	0
CAJE01000014.1-19	1.54	0	0	0.0134698	113.4	NA	NA	9.90123e+07	3.81743e+07	0
CAJE01000012.1-591	0.94	1	0	0.0134283	35.868	NA	NA	7.81397e+07	4.58052e+07	0
CAJE01000022.1-6	0.248	0	0	0.0133894	63.987	[NU] Type IV secretory pathway, VirB11 components,	NU	69621000	5.80682e+07	0
CAJE01000012.1-586	-0.7	0	0	0.0133416	20.959	[R] Putative GTPases (G3E family)	R	9.73632e+07	1.73617e+08	0
CAJE01000013.1-90	2.56	0	0	0.01333	35.194	[J] Pseudouridine synthase	J	1.89692e+08	39237500	0
CAJE01000007.1-14	-0.0103	0	0	0.0133116	35.16	[P] ABC-type phosphate transport system, periplasmic component	P	1.70089e+08	1.77267e+08	0
CAJE01000009.1-13	-0.731	1	0	0.0132827	83.857	[R] Superfamily II helicase	R	3.46402e+07	6.46118e+07	0
CAJE01000001.1-13	0.933	0	0	0.0132725	41.663	[C] Dehydrogenases (flavoproteins)	C	4.78933e+07	2.82562e+07	0
CAJE01000003.1-62	7.19	0	0	0.0132592	71.794	NA	NA	400026000	2.06848e+06	0
CAJE01000020.1-35	0.249	0	0	0.0132399	23.967	[O] Protein-L-isoaspartate carboxylmethyltransferase	O	6.66287e+07	6.47502e+07	0
CAJE01000006.1-50	-0.757	0	0	0.0132357	20.354	[E] Predicted alternative 3-dehydroquinate synthase	E	6.88257e+07	1.31502e+08	0
CAJE01000012.1-461	5	0	0	0.013169	75.257	NA	NA	175385000	6143445	0
CAJE01000015.1-21	-0.615	0	0	0.0131627	33.863	[H] Thiamine monophosphate kinase	H	3.37713e+07	57807000	0
CAJE01000011.1-30	0.162	0	0	0.0131553	26.791	[CP] ABC-type Na+ transport system, ATPase component	CP	87513500	8.91797e+07	0
CAJE01000024.1-18	1.5	1	0	0.0131414	83.838	[O] ATPases of the AAA+ class	O	4.02687e+07	15753500	0
CAJE01000015.1-140	-1.14	0	0	0.0131196	80.616	[P] Polyphosphate kinase	P	24437000	5.75908e+07	0
CAJE01000018.1-14	-0.906	0	0	0.0130618	15.798	NA	NA	29776000	58276500	0
CAJE01000011.1-55	0.915	0	0	0.0130158	44.911	[M] Glycosyltransferase	M	94842500	5.78452e+07	0
CAJE01000011.1-6	3.02	0	0	0.0129872	37.894	[R] Predicted glycosyltransferases	R	29327950	3.19797e+06	0
CAJE01000021.1-55	-1.42	0	0	0.0129746	19.751	[F] Adenylate cyclase, class 2 (thermophilic)	F	32604500	9.25077e+07	0
CAJE01000021.1-88	0.364	0	0	0.0128537	31.404	[O] Zn-dependent protease with chaperone function	O	4.49003e+07	3.96753e+07	0
CAJE01000004.1-28	-0.101	1	0	0.0128311	119.16	[KL] DNA or RNA helicases of superfamily	KL	6.84572e+07	75746500	0
CAJE01000012.1-220	-0.538	0	0	0.0127468	36.107	NA	NA	4.51422e+07	7.21083e+07	0
CAJE01000012.1-248	0.736	0	0	0.0127457	29.502	NA	NA	3.05183e+07	21503000	0
CAJE01000003.1-63	-0.334	0	0	0.0127439	28.349	[E] Methionine synthase I, cobalamin-binding domain	E	1.48147e+07	2.11983e+07	0
CAJE01000017.1-30	0.127	0	0	0.0127013	41.187	[R] Putative GTPases (G3E family)	R	72445500	7.31352e+07	0
CAJE01000001.1-31	1.77	0	0	0.0126866	37.193	NA	NA	231988000	6.53077e+07	0
CAJE01000024.1-107	0.715	0	0	0.0126243	30.038	[R] ATP-utilizing enzymes of the PP-loop superfamily	R	8.58603e+07	5.81662e+07	0
CAJE01000001.1-6	0.0937	0	0	0.0126081	45.117	[E] Glutamate dehydrogenase/leucine dehydrogenase	E	148145000	1.57578e+08	0
CAJE01000015.1-34	-0.0114	0	0	0.0125295	17.715	[R] Predicted flavin-nucleotide-binding protein	R	5.07602e+07	5.88277e+07	0
CAJE01000012.1-319	-0.427	1	0	0.0124848	66.374	[R] ATPase components of ABC transporters with	R	36466000	5.58863e+07	0
CAJE01000015.1-125	-1.21	0	0	0.0124746	14.874	NA	NA	63446500	160175000	0
CAJE01000015.1-127	0.00712	0	0	0.0124268	85.149	[O] Cysteine protease	O	2.51437e+07	4.24475e+07	0
CAJE01000012.1-515	4.12	0	0	0.0124207	17.925	NA	NA	73871500	5002100	0
CAJE01000004.1-58	0.641	1	0	0.0124002	79.561	[O] ATPases of the AAA+ class	O	9.06292e+07	61141000	0
CAJE01000023.1-75	-0.0221	0	0	0.0123309	9.3043	NA	NA	5.70438e+07	6.59847e+07	0
CAJE01000003.1-82	2.14	1	0	0.012313	57.787	[K] Predicted transcriptional regulator containing an HTH	K	1.31682e+08	3.43103e+07	0
CAJE01000023.1-53	0.862	0	0	0.0122948	19.902	[S] Predicted membrane protein	S	108315000	66256000	0
CAJE01000023.1-89	-0.638	0	0	0.0122547	22.53	[S] Predicted metal-binding protein	S	54757000	9.56388e+07	0
CAJE01000013.1-36	-0.519	0	0	0.0122515	23.619	[R] Predicted phosphoesterases, related to the Icc	R	4.84172e+07	7.82417e+07	0
CAJE01000011.1-46	-0.478	0	0	0.0122276	41.19	[M] UDP-N-acetylglucosamine 2-epimerase	M	4.56063e+07	7.23732e+07	0
CAJE01000013.1-12	-0.0999	0	0	0.0122058	18.71	[C] Nitroreductase	C	3.30872e+07	4.05542e+07	0
CAJE01000005.1-17	-0.11	0	0	0.0121872	8.1764	[O] Predicted redox protein, regulator of disulfide	O	39017000	47268000	0
CAJE01000004.1-26	-1.44	0	0	0.0121853	30.05	NA	NA	4.64472e+07	1.25229e+08	0
CAJE01000015.1-63	-0.292	0	0	0.0121785	41.74	[S] Uncharacterized protein conserved in archaea	S	4.64667e+07	6.37778e+07	0
CAJE01000024.1-64	-0.774	0	0	0.0121126	28.621	NA	NA	31566500	5.89918e+07	0
CAJE01000020.1-53	-1.11	0	0	0.0120768	23.567	[F] Orotidine-5'-phosphate decarboxylase	F	3.53523e+07	8.42457e+07	0
CAJE01000004.1-62	0.338	0	0	0.0120566	NA	NA	NA	NA	NA	0
CAJE01000024.1-95	0.49	0	0	0.0118898	55.172	[E] Homoserine acetyltransferase	E	52838500	42575000	0
CAJE01000019.1-22	2.42	0	0	0.0118611	28.809	NA	NA	8.86143e+07	2.05067e+07	0
CAJE01000013.1-39	2.94	0	0	0.0118448	10.409	[S] Uncharacterized protein conserved in archaea	S	122648000	18344700	0
CAJE01000021.1-112	0.686	1	0	0.0117805	204.64	[R] Lhr-like helicases	R	8.09768e+07	5.67992e+07	0
CAJE01000013.1-188	-0.378	0	0	0.0116959	20.595	[C] Inorganic pyrophosphatase	C	2.29198e+07	3.38103e+07	0
CAJE01000018.1-22	-1.2	0	0	0.0116934	15.729	[R] ACT domain-containing protein	R	5.54093e+07	140740000	0
CAJE01000009.1-19	-0.551	1	0	0.0115716	31.013	[T] RecA-superfamily ATPases implicated in signal transduction	T	50505500	8.30052e+07	0
CAJE01000012.1-436	1.68	0	0	0.0115363	35.619	[KR] Histone acetyltransferase HPA2 and related acetyltransferases	KR	3.36182e+07	1.13228e+07	0
CAJE01000012.1-5	-0.442	0	0	0.0115096	44.713	[M] Glycosyltransferase	M	6.05833e+07	91749500	0
CAJE01000021.1-27	-1.13	0	0	0.0115081	22.412	[H] Pyrimidine reductase, riboflavin biosynthesis	H	37302500	8.78973e+07	0
CAJE01000012.1-405	4.1	0	0	0.0114444	16.198	[S] Uncharacterized protein conserved in bacteria	S	38301500	1.66662e+06	0
CAJE01000012.1-244	1.26	0	0	0.0114102	22.434	NA	NA	57232000	2.68667e+07	0
CAJE01000013.1-143	-0.363	0	0	0.0114029	40.617	[C] Fe-S oxidoreductase	C	5.08928e+07	74153500	0
CAJE01000015.1-78	-0.779	0	0	0.0113555	39.6	[E] Glutamate 5-kinase	E	52725000	1.01824e+08	0
CAJE01000005.1-56	1.19	0	0	0.0113312	18.539	[O] Peroxiredoxin	O	25779500	12498300	0
CAJE01000012.1-160	2.04	0	0	0.0113005	18.331	NA	NA	4.84833e+07	1.12509e+07	0
CAJE01000020.1-37	0.151	0	0	0.0112999	21.391	[R] Zn-dependent hydrolases, including glyoxylases	R	6.10133e+06	6844750	0
CAJE01000017.1-23	-0.208	0	0	0.0112758	37.382	NA	NA	7.24372e+06	10120750	0
CAJE01000012.1-629	-0.901	0	0	0.011188	25.616	NA	NA	5.50172e+07	1.14904e+08	0
CAJE01000012.1-329	6.41	0	0	0.0111843	52.591	[S] Uncharacterized protein conserved in bacteria	S	8.36062e+07	461415	0
CAJE01000012.1-737	1.29	0	0	0.0111559	31.349	[R] Hydrolases of the alpha/beta superfamily	R	4.20887e+07	1.96497e+07	0
CAJE01000015.1-115	7.35	0	0	0.0111365	10.913	[J] Ribosomal protein L21E	J	174504000	911918	0
CAJE01000024.1-31	5.81	0	0	0.0111067	112.34	NA	NA	117519000	1.52053e+06	0
CAJE01000021.1-113	-0.521	1	0	0.0110922	14.033	[R] Predicted transcriptional regulator	R	1.20396e+08	188775000	0
CAJE01000006.1-4	-0.754	0	0	0.0110456	28.258	[J] Diphthamide biosynthesis methyltransferase	J	2.78033e+07	5.29317e+07	0
CAJE01000005.1-60	1.49	1	0	0.0110445	88.051	[L] ATPase involved in DNA repair	L	9.99288e+07	3.99192e+07	0
CAJE01000012.1-1	-0.358	0	0	0.0110264	33.499	NA	NA	29485000	4.29663e+07	0
CAJE01000021.1-32	-0.945	0	0	0.0109698	21.469	[F] GMP synthase - Glutamine amidotransferase domain	F	1.01493e+08	207605000	0
CAJE01000013.1-155	-1.33	0	0	0.0109645	25.25	[C] Uncharacterized Fe-S protein	C	26208500	7.28707e+07	0
CAJE01000015.1-157	-0.587	0	0	0.0109441	48.326	[R] Exopolyphosphatase-related proteins	R	4.85862e+07	81822000	0
CAJE01000013.1-170	-0.644	1	0	0.0109441	15.85	[L] Ribonuclease HI	L	1.36072e+07	23651000	0
CAJE01000012.1-91	1.15	0	0	0.010929	24.538	NA	NA	46460500	2.59047e+07	0
CAJE01000023.1-49	-0.688	0	0	0.0109038	14.496	NA	NA	33406500	6.00497e+07	0
CAJE01000006.1-38	0.313	0	0	0.0108898	53.2	[C] Fe-S oxidoreductase	C	1.17392e+08	9.86303e+07	0
CAJE01000004.1-46	2.71	0	0	0.0108173	151.33	[G] Trehalose and maltose hydrolases (possible phosphorylases)	G	5.81242e+07	9772500	0
CAJE01000009.1-10	-0.616	0	0	0.0107854	32.674	[E] Homoserine kinase	E	3.52673e+07	60874500	0
CAJE01000015.1-72	1.67	0	0	0.010772	20.692	[R] Predicted RNA-binding protein, contains THUMP domain	R	1.04249e+08	3.91222e+07	0
CAJE01000011.1-25	-0.534	0	0	0.0107546	33.887	[M] dTDP-4-dehydrorhamnose reductase	M	37641000	61982000	0
CAJE01000013.1-178	-0.0633	1	0	0.0107481	41.83	[L] DNA topoisomerase VI, subunit A	L	84623500	9.98537e+07	0
CAJE01000012.1-633	-1	0	0	0.0107013	42.777	[E] Ornithine/acetylornithine aminotransferase	E	2.50217e+07	5.55403e+07	0
CAJE01000017.1-45	-0.451	0	0	0.0106714	28.117	[H] Methylase involved in ubiquinone/menaquinone biosynthesis	H	1.88597e+07	28706500	0
CAJE01000015.1-106	0.912	0	0	0.0106222	29.751	[TD] Serine/threonine protein kinase involved in cell	TD	5.88382e+07	3.46442e+07	0
CAJE01000021.1-58	-0.079	0	0	0.0105965	28.187	[G] Sugar phosphate isomerases/epimerases	G	1.57611e+07	2.04553e+07	0
CAJE01000012.1-665	5.52	0	0	0.0105286	13.049	[O] Ubiquitin	O	1.47443e+08	3.98659e+06	0
CAJE01000013.1-223	0.302	0	0	0.0105199	20.639	NA	NA	25830000	22446000	0
CAJE01000023.1-32	-0.97	0	0	0.0103953	19.761	NA	NA	3.80023e+07	74281000	0
CAJE01000012.1-89	-0.0411	0	0	0.0103896	43.157	[T] Osmosensitive K+ channel histidine kinase	T	41285000	4.82623e+07	0
CAJE01000012.1-25	0.732	0	0	0.0103748	15.931	[K] Predicted transcriptional regulator with an HTH	K	6.94897e+07	4.74488e+07	0
CAJE01000013.1-151	-0.61	0	0	0.0103644	41.903	[R] Predicted metal-dependent hydrolases related to alanyl-tRNA	R	33399000	5.73628e+07	0
CAJE01000012.1-104	4.56	0	0	0.010343	30.046	NA	NA	1.31008e+08	6.24383e+06	0
CAJE01000014.1-12	0.0125	1	0	0.0102779	151.9	[L] Superfamily I DNA and RNA helicases	L	47322500	51915500	0
CAJE01000012.1-268	3.17	0	0	0.0102505	22.793	[J] Translation initiation factor 6 (eIF-6)	J	1.35012e+08	17920000	0
CAJE01000016.1-5	0.554	0	0	0.0101733	44.342	NA	NA	3.07567e+07	23773000	0
CAJE01000005.1-27	0.81	0	0	0.0101459	47.98	[S] Uncharacterized conserved protein	S	7.22083e+06	4633450	0
CAJE01000005.1-18	0.268	0	0	0.0101187	11.163	[P] Uncharacterized conserved protein involved in oxidation	P	2.28333e+07	2.15823e+07	0
CAJE01000013.1-110	1.24	0	0	0.0100689	7.6948	[J] Ribosomal protein L29	J	2.39832e+07	1.11801e+07	0
CAJE01000004.1-71	-0.368	0	0	0.0100362	22.447	NA	NA	27201500	39776500	0
CAJE01000012.1-242	2.11	0	0	0.00992033	6.9317	NA	NA	1.07347e+07	349350	0
CAJE01000012.1-501	0.00343	0	0	0.0099125	31.435	[F] Dihydroorotate dehydrogenase	F	4.86543e+07	54821000	0
CAJE01000015.1-3	1.84	0	0	0.00991221	49.278	[H] GTP cyclohydrolase II	H	4.81952e+07	1.39563e+07	0
CAJE01000015.1-126	3.07	0	0	0.00988953	25.4	[J] Ribosomal protein L15E	J	1.85142e+08	2.59678e+07	0
CAJE01000012.1-183	0.523	0	0	0.00988047	7.821	[J] Ribosomal protein S27AE	J	5.48162e+07	43737500	0
CAJE01000013.1-313	-1.03	0	0	0.00984863	14.719	[S] Uncharacterized conserved protein	S	84465000	2.01838e+08	0
CAJE01000011.1-58	-0.315	0	0	0.00982548	35.401	NA	NA	1.07373e+08	1.47857e+08	0
CAJE01000009.1-9	-0.759	0	0	0.00981849	17.495	[S] Uncharacterized conserved protein	S	44001000	7.76853e+07	0
CAJE01000011.1-24	-1.05	0	0	0.00979196	38.251	[R] Uncharacterized protein related to proFAR isomerase	R	40812000	8.85588e+07	0
CAJE01000012.1-57	NA	NA	0	0.0097567	NA	[H] Precorrin-3B methylase	H	NA	NA	0
CAJE01000005.1-21	-0.43	0	0	0.00974934	63.594	[J] Queuine tRNA-ribosyltransferases, contain PUA domain	J	7944450	13115700	0
CAJE01000004.1-81	-0.797	0	0	0.00969378	48.966	[P] K+ transport systems, NAD-binding component	P	3.71718e+07	73582000	0
CAJE01000012.1-411	-0.459	0	0	0.00968989	55.838	NA	NA	6.16358e+07	8.98157e+07	0
CAJE01000006.1-21	-0.609	0	0	0.00967468	15.395	[E] Glycine cleavage system H protein (lipoate-binding)	E	4.72182e+07	7.62643e+07	0
CAJE01000020.1-26	-0.135	1	0	0.0096545	35.321	[L] DNA modification methylase	L	4.49448e+07	5.58703e+07	0
CAJE01000013.1-38	0.184	0	0	0.00958989	11.411	[U] Signal recognition particle 19 kDa protein	U	2.48118e+07	2.46018e+07	0
CAJE01000012.1-87	0.205	0	0	0.00955222	47.63	[M] Predicted UDP-glucose 6-dehydrogenase	M	5.25503e+07	4.90297e+07	0
CAJE01000013.1-333	0.492	0	0	0.00954807	47.075	NA	NA	1.80937e+07	14458500	0
CAJE01000012.1-373	0.344	0	0	0.00951572	48.143	NA	NA	8.84288e+07	7.85353e+07	0
CAJE01000012.1-299	0.633	0	0	0.00951023	16.264	[C] Ferredoxin-thioredoxin reductase, catalytic subunit	C	9.17292e+07	6.76928e+07	0
CAJE01000017.1-7	8.91	0	0	0.00947865	65.397	NA	NA	217980000	768467	0
CAJE01000017.1-80	4.71	0	0	0.009477	19.026	[K] Predicted transcriptional regulator containing the HTH	K	2.70323e+08	1.42937e+07	0
CAJE01000017.1-68	1.03	0	0	0.00944074	43.282	[J] Protein implicated in ribosomal biogenesis, Nop56p	J	20665000	1.15448e+07	0
CAJE01000018.1-27	6.07	0	0	0.00935864	6.9121	[S] Uncharacterized conserved protein	S	6.68893e+07	518000	0
CAJE01000021.1-17	-0.856	0	0	0.0093305	41.543	[E] Glycine cleavage system T protein (aminomethyltransferase)	E	4.12458e+07	8.34473e+07	0
CAJE01000013.1-290	-0.348	0	0	0.00932837	21.876	[S] Uncharacterized conserved protein	S	53513000	7.69377e+07	0
CAJE01000012.1-655	-0.893	0	0	0.00931726	18.15	[E] 3-isopropylmalate dehydratase small subunit	E	30217500	6.13593e+07	0
CAJE01000003.1-85	-0.0856	0	0	0.00931639	37.862	NA	NA	3.90318e+07	4.80373e+07	0
CAJE01000004.1-60	6.21	0	0	0.00931193	33.398	NA	NA	124857000	1.35632e+06	0
CAJE01000004.1-122	1.8	1	0	0.00930423	14.264	[T] FOG: CheY-like receiver	T	5.99552e+07	2.01927e+07	0
CAJE01000013.1-14	4.2	0	0	0.00929551	35.054	[CR] NADPH:quinone reductase and related Zn-dependent oxidoreductases	CR	4.0358e+07	1.89371e+06	0
CAJE01000021.1-107	-0.00407	0	0	0.00926511	31.652	[R] ABC-type transport system involved in multi-copper	R	3.29624e+07	37629000	0
CAJE01000021.1-86	-0.81	1	0	0.0092396	47.163	[L] Eukaryotic-type DNA primase, catalytic (small) subunit	L	1.92352e+07	3.47473e+07	0
CAJE01000024.1-19	0.596	0	0	0.00923395	30.844	[S] Uncharacterized conserved protein	S	43798000	3.26833e+07	0
CAJE01000015.1-33	-0.0402	1	0	0.00908569	34.721	[L] Deoxyinosine 3'endonuclease (endonuclease V)	L	40408500	46991000	0
CAJE01000012.1-508	-0.382	0	0	0.009072	18.358	[C] NifU homolog involved in Fe-S cluster	C	74511500	111558500	0
CAJE01000013.1-259	0.0475	0	0	0.00905716	9.0422	NA	NA	2.22902e+07	2.76967e+07	0
CAJE01000012.1-167	0.827	0	0	0.00904878	5.6736	NA	NA	1.67016e+07	1.19652e+07	0
CAJE01000011.1-49	0.146	0	0	0.00901468	37.202	[S] Predicted membrane protein	S	4.00282e+07	41105500	0
CAJE01000004.1-36	NA	NA	0	0.00897246	NA	NA	NA	NA	NA	0
CAJE01000011.1-41	1.2	0	0	0.00896967	26.78	[T] Universal stress protein UspA and related	T	88211000	3.95658e+07	0
CAJE01000021.1-119	0.00313	0	0	0.00893767	28.728	[L] Endonuclease IV	L	8410900	9842100	0
CAJE01000019.1-36	0.313	1	0	0.00893144	29.613	[L] Formamidopyrimidine-DNA glycosylase	L	52184500	46962500	0
CAJE01000024.1-8	-1.19	1	0	0.00889514	17.346	NA	NA	2.72768e+07	61597500	0
CAJE01000003.1-16	2.82	1	0	0.00888883	16.563	[K] Transcriptional regulators	K	1.44182e+08	2.37063e+07	0
CAJE01000012.1-208	0.998	0	0	0.0088873	76.423	[O] Highly conserved protein containing a thioredoxin	O	5.47203e+06	6.58643e+06	0
CAJE01000018.1-15	3.74	0	0	0.00886868	10.73	[S] Uncharacterized conserved protein	S	2.71158e+07	604267	0
CAJE01000020.1-68	-1.51	0	0	0.00885433	15.766	[R] Predicted DNA-binding protein with PD1-like DNA-binding	R	48880000	1.43123e+08	0
CAJE01000011.1-56	-0.823	0	0	0.00885016	51.206	[H] Coenzyme F390 synthetase	H	3362050	6.99488e+06	0
CAJE01000011.1-9	1.35	0	0	0.00884133	25.795	[S] Uncharacterized proteins, LmbE homologs	S	2.37623e+07	1.09495e+07	0
CAJE01000013.1-120	-0.00369	0	0	0.00882118	37.585	[R] Predicted Fe-S oxidoreductase	R	48646000	5.43598e+07	0
CAJE01000014.1-46	0.014	0	0	0.00876519	24.656	[R] Multimeric flavodoxin WrbA	R	1.82618e+07	1.95027e+07	0
CAJE01000004.1-59	1.62	0	0	0.00875321	20.966	[R] Predicted dinucleotide-binding enzymes	R	58644500	21694000	0
CAJE01000003.1-51	-0.726	0	0	0.00871669	22.503	NA	NA	12640000	22231000	0
CAJE01000012.1-727	0.348	1	0	0.00870035	82.875	[R] Predicted helicases	R	2.54222e+07	2.26852e+07	0
CAJE01000012.1-153	0.989	0	0	0.00868122	102.27	[R] FOG: TPR repeat	R	9.90153e+07	46209500	0
CAJE01000019.1-35	-0.0519	0	0	0.00864578	26.043	[R] Pirin-related protein	R	3.39302e+07	39944500	0
CAJE01000012.1-134	-0.317	0	0	0.00858149	11.891	NA	NA	39173500	5.50998e+07	0
CAJE01000006.1-20	-0.813	0	0	0.00857274	80.141	[O] Hydrogenase maturation factor	O	25861500	50774500	0
CAJE01000014.1-36	0.441	0	0	0.00854114	31.757	[PH] ABC-type cobalamin/Fe3+-siderophores transport systems, ATPase components	PH	47899500	3.96842e+07	0
CAJE01000013.1-81	4.33	0	0	0.00852584	15.436	[S] Uncharacterized homolog of gamma-carboxymuconolactone decarboxylase subunit	S	2.75722e+07	495617	0
CAJE01000021.1-45	0.304	0	0	0.00852172	39.763	[J] tRNA splicing endonuclease	J	34834000	3.23323e+07	0
CAJE01000012.1-709	1.33	0	0	0.00844595	25.67	[P] Superoxide dismutase	P	5.78757e+07	2.81817e+07	0
CAJE01000012.1-254	-0.595	0	0	0.00841316	20.487	[C] Pyruvate:ferredoxin oxidoreductase and related 2-oxoacid:ferredoxin oxidoreductases,	C	1.36978e+07	23138500	0
CAJE01000024.1-36	0.229	0	0	0.00840478	43.24	[C] Pyruvate:ferredoxin oxidoreductase and related 2-oxoacid:ferredoxin oxidoreductases,	C	4.80857e+07	4.62422e+07	0
CAJE01000024.1-128	-0.00972	0	0	0.0084041	9.8722	[H] Molybdopterin converting factor, small subunit	H	2.45419e+07	2.66293e+07	0
CAJE01000012.1-377	-0.611	0	0	0.00836839	31.852	[V] ABC-type multidrug transport system, ATPase component	V	2.44318e+07	4.08678e+07	0
CAJE01000011.1-54	1.4	0	0	0.00836106	67.311	NA	NA	7.32162e+07	3.10018e+07	0
CAJE01000012.1-571	NA	NA	0	0.00832796	NA	NA	NA	NA	NA	0
CAJE01000015.1-89	0.595	0	0	0.00830941	18.687	NA	NA	15053000	1.12446e+07	0
CAJE01000003.1-11	0.045	0	0	0.00830187	27.896	NA	NA	2.61197e+07	2.79007e+07	0
CAJE01000012.1-616	-0.593	1	0	0.00826133	33.851	[R] Predicted metal-dependent phosphoesterases (PHP family)	R	43844000	74544500	0
CAJE01000012.1-196	-0.0454	0	0	0.00824509	41.731	[S] Uncharacterized conserved protein	S	4.90372e+07	5.76727e+07	0
CAJE01000013.1-124	-0.399	0	0	0.00824057	53.655	[E] Glutamine synthetase	E	22835000	3.35382e+07	0
CAJE01000012.1-712	-0.7	0	0	0.00822512	19.237	[F] ADP-ribose pyrophosphatase	F	54729500	97443000	0
CAJE01000004.1-45	2.08	0	0	0.00822371	36.56	[CHR] Lactate dehydrogenase and related dehydrogenases	CHR	81547000	21813000	0
CAJE01000013.1-254	-0.169	0	0	0.00820928	25.083	[QR] SAM-dependent methyltransferases	QR	20573500	26078500	0
CAJE01000011.1-22	0.918	0	0	0.00820369	76.648	[P] Cation transport ATPase	P	38982500	2.17642e+07	0
CAJE01000012.1-286	-0.611	0	0	0.00817043	35.628	[R] Selenophosphate synthetase-related proteins	R	28120000	47945000	0
CAJE01000012.1-49	-1.83	0	0	0.00812637	26.064	[H] Uroporphyrinogen-III methylase	H	16651200	5.78472e+07	0
CAJE01000024.1-37	0.224	0	0	0.00812531	35.575	[C] Pyruvate:ferredoxin oxidoreductase and related 2-oxoacid:ferredoxin oxidoreductases,	C	4.16823e+07	3.97423e+07	0
CAJE01000012.1-312	0.136	0	0	0.00811439	45.399	[R] Phage tail sheath protein FI	R	27760500	27797000	0
CAJE01000005.1-55	-0.597	0	0	0.00807301	37.713	NA	NA	23532500	4.01797e+07	0
CAJE01000017.1-64	0.121	0	0	0.00800769	38.615	[R] Predicted Fe-S oxidoreductases	R	38682000	41100500	0
CAJE01000012.1-270	-0.478	0	0	0.00799626	21.44	[R] Predicted Zn-dependent hydrolases of the beta-lactamase	R	2.01747e+07	3.28847e+07	0
CAJE01000017.1-21	2.25	0	0	0.00797945	7.1494	NA	NA	3.81938e+07	9080500	0
CAJE01000007.1-23	NA	NA	0	0.0079418	NA	[G] Glucoamylase and related glycosyl hydrolases	G	NA	NA	0
CAJE01000012.1-454	5.75	0	0	0.00792659	8.183	[C] Ferredoxin	C	109634500	1985500	0
CAJE01000012.1-350	0.684	0	0	0.00787769	43.652	[R] Predicted ATPase (AAA+ superfamily)	R	23162500	1.70896e+07	0
CAJE01000024.1-143	-0.85	0	0	0.00784459	30.94	[F] Phosphoribosylformylglycinamidine (FGAM) synthase, glutamine amidotransferase domain	F	2.11293e+07	4.27548e+07	0
CAJE01000013.1-301	0.718	0	0	0.00783884	47.096	[R] Predicted Zn-dependent peptidases	R	2.51838e+07	17535500	0
CAJE01000012.1-407	3.39	0	0	0.00779091	90.001	[T] Osmosensitive K+ channel histidine kinase	T	58596000	5.92482e+06	0
CAJE01000010.1-3	1.9	0	0	0.00774097	43.335	NA	NA	1.69743e+07	4790050	0
CAJE01000013.1-176	0.737	0	0	0.00772276	37.313	NA	NA	2.99928e+07	2.06558e+07	0
CAJE01000012.1-39	-0.995	0	0	0.00768832	48.228	[H] Cobyrinic acid a,c-diamide synthase	H	3.26303e+08	569490000	0
CAJE01000012.1-92	-1.12	0	0	0.00767663	9.0313	NA	NA	16273000	4.03102e+07	0
CAJE01000023.1-50	-0.534	0	0	0.00758662	30.005	[C] Uncharacterized Fe-S protein	C	1.55122e+07	2.53107e+07	0
CAJE01000012.1-521	-0.63	0	0	0.00757729	38.797	[FR] Cytosine deaminase and related metal-dependent hydrolases	FR	3.65688e+07	6.28107e+07	0
CAJE01000013.1-166	-0.201	0	0	0.00753912	29.111	[PH] ABC-type cobalamin/Fe3+-siderophores transport systems, ATPase components	PH	3.96277e+07	5.01248e+07	0
CAJE01000012.1-18	0.697	0	0	0.00750254	45.378	[GM] ABC-type polysaccharide/polyol phosphate transport system, ATPase	GM	4.81703e+07	3.34503e+07	0
CAJE01000004.1-42	2.18	0	0	0.00745911	32.388	[G] DhnA-type fructose-1,6-bisphosphate aldolase and related enzymes	G	4.16042e+07	9.94352e+06	0
CAJE01000011.1-16	-0.199	0	0	0.00745686	16.021	[S] Uncharacterized protein conserved in archaea	S	3.25728e+07	41633000	0
CAJE01000021.1-74	0.561	0	0	0.00744908	13.216	[E] Amino acid transporters	E	27422000	2.11398e+07	0
CAJE01000013.1-305	6.34	0	0	0.00742307	41.789	[E] Transglutaminase-like enzymes, putative cysteine proteases	E	8.30768e+07	0	0
CAJE01000014.1-68	-1.37	0	0	0.00741387	27.304	[QR] SAM-dependent methyltransferases	QR	1.00537e+06	6.49442e+06	0
CAJE01000012.1-326	2.7	0	0	0.00739664	19.373	[R] Phospholipid-binding protein	R	2.50118e+07	4.65137e+06	0
CAJE01000012.1-44	-0.813	0	0	0.00738334	23.731	[H] Siroheme synthase (precorrin-2 oxidase/ferrochelatase domain)	H	1.40282e+07	2.73658e+07	0
CAJE01000017.1-40	-0.197	1	0	0.00738334	17.305	[K] Predicted transcriptional regulators containing the CopG/Arc/MetJ	K	7.63877e+07	96574000	0
CAJE01000021.1-50	1.82	1	0	0.00731456	34.604	[K] Predicted transcriptional regulator	K	6.74828e+07	2.07147e+07	0
CAJE01000005.1-30	-0.352	1	0	0.00731194	33.625	[T] Response regulator containing CheY-like receiver, AAA-type	T	67527500	9.31353e+07	0
CAJE01000012.1-59	NA	NA	0	0.00731044	20.518	[H] Precorrin-6B methylase 1	H	1508350	1.00248e+06	0
CAJE01000019.1-31	1.04	1	0	0.00729969	24.951	[K] Predicted transcriptional regulator	K	36486000	1.91522e+07	0
CAJE01000012.1-71	-0.405	0	0	0.00729956	20.847	[R] Multimeric flavodoxin WrbA	R	20166500	29715500	0
CAJE01000006.1-10	-0.507	0	0	0.00729294	44.954	[E] Histidinol-phosphate/aromatic aminotransferase and cobyric acid decarboxylase	E	2.90287e+07	46187000	0
CAJE01000012.1-222	0.832	0	0	0.00728816	16.287	[OU] Membrane protein implicated in regulation of	OU	54204500	3.97878e+07	0
CAJE01000012.1-204	-0.549	0	0	0.00728382	33.685	[R] Metal-dependent hydrolases of the beta-lactamase superfamily	R	1.3604e+07	2.20368e+07	0
CAJE01000020.1-32	-0.352	0	0	0.00725153	27.209	[F] Predicted alternative thymidylate synthase	F	2.94758e+07	4.19677e+07	0
CAJE01000012.1-136	1.45	0	0	0.00721417	34.859	[S] Uncharacterized protein conserved in archaea	S	3.77537e+07	16284300	0
CAJE01000018.1-6	0.394	1	0	0.00720821	19.343	[L] Uracil-DNA glycosylase	L	34209000	28788500	0
CAJE01000015.1-9	0.0486	0	0	0.00720648	24.988	NA	NA	2.44363e+07	2.66672e+07	0
CAJE01000009.1-4	-0.141	1	0	0.00719452	25.476	[K] Predicted transcriptional regulator	K	42608000	52493500	0
CAJE01000017.1-44	0.527	0	0	0.00717655	66.96	[H] 3-polyprenyl-4-hydroxybenzoate decarboxylase and related decarboxylases	H	11004650	8.51048e+06	0
CAJE01000012.1-504	-0.64	0	0	0.00717316	15.843	NA	NA	3.61408e+07	6.04353e+07	0
CAJE01000013.1-307	1.51	0	0	0.00709813	70.822	[J] PUA domain (predicted RNA-binding domain)	J	113029000	49601000	0
CAJE01000012.1-281	1.97	0	0	0.00707519	56.268	[M] Predicted membrane-associated Zn-dependent proteases 1	M	5.06823e+07	1.41222e+07	0
CAJE01000004.1-102	-0.308	0	0	0.0070605	22.026	NA	NA	3.05483e+07	4.30187e+07	0
CAJE01000014.1-78	-0.52	0	0	0.00700023	36.174	[S] Uncharacterized conserved protein	S	3.07572e+07	4.98617e+07	0
CAJE01000003.1-44	0.0354	0	0	0.00698176	27.228	[I] Undecaprenyl pyrophosphate synthase	I	2.89292e+07	3.17017e+07	0
CAJE01000012.1-658	-0.51	0	0	0.00698035	23.399	[O] Organic radical activating enzymes	O	3.27083e+07	5.27412e+07	0
CAJE01000005.1-7	-0.203	0	0	0.0069722	30.686	NA	NA	3.05752e+07	39232000	0
CAJE01000012.1-510	-0.814	0	0	0.00692809	44.72	[E] Selenocysteine lyase	E	1.72302e+07	3.44173e+07	0
CAJE01000012.1-697	3.17	0	0	0.00691655	27.474	[S] Uncharacterized conserved protein	S	2.75124e+07	4.25337e+06	0
CAJE01000015.1-37	-0.763	0	0	0.00690334	27.389	[E] Dihydrodipicolinate reductase	E	1.49898e+07	2.86192e+07	0
CAJE01000012.1-757	-0.429	0	0	0.00685006	13.733	[R] ABC-type transport system involved in multi-copper	R	2.79487e+07	4.35273e+07	0
CAJE01000004.1-142	-0.239	0	0	0.00682029	65.479	[CP] NADH:ubiquinone oxidoreductase subunit 5 (chain L)/Multisubunit	CP	1.42258e+07	2.01873e+07	0
CAJE01000024.1-137	0.197	0	0	0.00681766	21.312	NA	NA	5.24918e+06	5.50867e+06	0
CAJE01000013.1-157	-0.567	0	0	0.00681543	34.644	[C] Pyruvate:ferredoxin oxidoreductase and related 2-oxoacid:ferredoxin oxidoreductases,	C	2.55723e+07	4.22632e+07	0
CAJE01000012.1-693	1.64	0	0	0.00680763	31.793	[J] Methionine aminopeptidase	J	1.21791e+07	6210600	0
CAJE01000013.1-302	3.27	0	0	0.00678582	27.633	[R] Archaeal enzymes of ATP-grasp superfamily	R	4.43647e+07	4.85477e+06	0
CAJE01000005.1-34	0.157	1	0	0.00678377	NA	[L] ERCC4-like helicases	L	NA	NA	0
CAJE01000015.1-54	-0.567	0	0	0.00665908	18.924	NA	NA	5.89477e+07	97614000	0
CAJE01000019.1-40	2.23	0	0	0.00665787	54.843	[I] Phosphatidylserine/phosphatidylglycerophosphate/cardiolipin synthases and related enzymes	I	44580500	9.97323e+06	0
CAJE01000007.1-13	-0.247	0	0	0.00664453	38.081	[P] Phosphate uptake regulator	P	5.39887e+07	7.23993e+07	0
CAJE01000005.1-6	-0.923	0	0	0.00664074	27.273	[R] Predicted archaeal kinase	R	17767500	37675000	0
CAJE01000003.1-33	0.0976	0	0	0.00662745	10.861	[C] NADH:ubiquinone oxidoreductase subunit 11 or 4L	C	3132650	3.12648e+06	0
CAJE01000012.1-133	-0.0686	0	0	0.00662112	10.782	[S] Uncharacterized homolog of gamma-carboxymuconolactone decarboxylase subunit	S	2.89412e+07	3.46997e+07	0
CAJE01000021.1-109	-0.407	0	0	0.00661762	29.975	[C] Tartrate dehydratase alpha subunit/Fumarate hydratase class	C	18902000	2.80563e+07	0
CAJE01000012.1-7	-0.407	0	0	0.00659272	48.041	[M] Glycosyltransferase	M	36648000	5.42912e+07	0
CAJE01000006.1-5	-0.337	0	0	0.0065909	38.66	[R] Predicted methyltransferase	R	2.85368e+07	4.06283e+07	0
CAJE01000012.1-215	1.15	0	0	0.00658969	40.721	[KR] Histone acetyltransferase HPA2 and related acetyltransferases	KR	3.46273e+06	321833	0
CAJE01000006.1-34	-1.14	0	0	0.00656211	24.389	[E] Glutamine amidotransferase	E	27053500	6.82968e+07	0
CAJE01000012.1-190	0.171	0	0	0.00652428	30.47	[C] Uncharacterized Fe-S protein	C	3.06522e+07	32131500	0
CAJE01000012.1-97	1.31	0	0	0.0065078	31.207	[P] ABC-type nitrate/sulfonate/bicarbonate transport system, ATPase component	P	1.44962e+07	6593450	0
CAJE01000013.1-289	-0.658	0	0	0.00650373	45.274	[F] Dihydroorotase and related cyclic amidohydrolases	F	1.62868e+07	2.91207e+07	0
CAJE01000022.1-22	2.29	0	0	0.00638264	23.516	[J] 23S rRNA methylase	J	1.16628e+08	2.86988e+07	0
CAJE01000012.1-321	1.26	0	0	0.0063819	8.5496	NA	NA	35279500	1.65477e+07	0
CAJE01000022.1-3	-0.481	0	0	0.00635442	22.932	[T] RecA-superfamily ATPases implicated in signal transduction	T	3.66022e+07	53510000	0
CAJE01000012.1-341	-2.06	0	0	0.00632332	23.344	[R] Predicted cobalamin binding protein	R	4.87273e+06	20720000	0
CAJE01000017.1-42	0.0519	0	0	0.00631415	28.574	[P] ABC-type Mn/Zn transport systems, ATPase component	P	5.00807e+07	5.37652e+07	0
CAJE01000022.1-9	0.737	0	0	0.00629867	66.159	[NU] Type IV secretory pathway, VirB11 components,	NU	4.12583e+07	26835500	0
CAJE01000004.1-18	0.87	0	0	0.00629631	53.438	NA	NA	4.87468e+07	29292500	0
CAJE01000005.1-3	-0.227	1	0	0.0062756	24.368	[L] RecA/RadA recombinase	L	41391000	5.42488e+07	0
CAJE01000012.1-105	-0.356	0	0	0.00626228	33.054	[M] Small-conductance mechanosensitive channel	M	2.73563e+07	39834000	0
CAJE01000020.1-31	6.14	0	0	0.0062538	29.622	NA	NA	5.72603e+07	381470	0
CAJE01000005.1-22	-0.000145	0	0	0.00623688	18.463	[O] Peroxiredoxin	O	22301950	2.27518e+07	0
CAJE01000012.1-140	-0.221	0	0	0.00623399	21.187	NA	NA	2.41577e+07	31852500	0
CAJE01000012.1-197	-0.552	0	0	0.00622695	28.262	[S] Uncharacterized conserved protein	S	5.40948e+06	8.78298e+06	0
CAJE01000003.1-37	-0.959	0	0	0.00620884	40.965	[C] NADH:ubiquinone oxidoreductase subunit 1 (chain H)	C	21841000	4.76278e+07	0
CAJE01000024.1-88	0.938	0	0	0.00617495	99.212	[P] Cation transport ATPase	P	5.74318e+07	3.39182e+07	0
CAJE01000003.1-25	-1.16	0	0	0.00614789	9.4339	NA	NA	10909850	2.23242e+07	0
CAJE01000015.1-133	0.42	0	0	0.00608999	21.838	[S] Uncharacterized conserved protein	S	53401000	45469500	0
CAJE01000024.1-136	-0.518	0	0	0.00608192	20.653	NA	NA	5.43982e+06	8288450	0
CAJE01000013.1-190	-0.852	0	0	0.00607753	28.772	[P] ABC-type molybdenum transport system, ATPase component/photorepair	P	20637000	4.16588e+07	0
CAJE01000004.1-48	0.845	0	0	0.00606384	105.18	[R] Predicted drug exporters of the RND	R	45895000	28963500	0
CAJE01000013.1-10	-0.613	0	0	0.00606095	73.371	[J] Queuine/archaeosine tRNA-ribosyltransferase	J	37765500	6.59912e+07	0
CAJE01000018.1-3	0.461	0	0	0.0060448	30.976	[M] Glycosyltransferases, probably involved in cell wall	M	2.76272e+07	22635000	0
CAJE01000012.1-718	0.247	1	0	0.00604004	123.45	[L] Archaeal DNA polymerase II, large subunit	L	6.62533e+07	62355500	0
CAJE01000015.1-20	0.373	0	0	0.00602407	12.382	NA	NA	1.75952e+07	1.53441e+07	0
CAJE01000013.1-314	2.44	0	0	0.00596756	20.686	NA	NA	3.28448e+07	7.00153e+06	0
CAJE01000012.1-585	-1.01	0	0	0.00596248	15.256	NA	NA	5.07142e+07	1.10416e+08	0
CAJE01000009.1-15	-0.655	0	0	0.00593151	20.457	[H] Nicotinamide mononucleotide adenylyltransferase	H	2.44347e+07	4.22673e+07	0
CAJE01000023.1-47	2.34	0	0	0.00591367	29.199	[R] Aldo/keto reductases, related to diketogulonate reductase	R	20237000	5.22627e+06	0
CAJE01000017.1-60	0.143	0	0	0.00591094	28.36	[R] Predicted cobalamin binding protein	R	6.68948e+07	7.49502e+07	0
CAJE01000026.1-7	-1.73	0	0	0.00588842	53.3	[R] Predicted ATPase	R	1.58198e+07	4.59357e+07	0
CAJE01000012.1-438	-0.627	0	0	0.00588493	26.96	[R] NCAIR mutase (PurE)-related proteins	R	2.17648e+07	37876000	0
CAJE01000012.1-702	-0.0608	0	0	0.00585605	12.206	NA	NA	29029000	3.39347e+07	0
CAJE01000021.1-46	2.3	1	0	0.0058478	26.229	[K] Predicted transcriptional regulators	K	9.37202e+07	20880000	0
CAJE01000019.1-59	-0.942	0	0	0.00584505	11.177	NA	NA	1.08446e+07	2.11388e+07	0
CAJE01000004.1-132	-0.533	0	0	0.00577684	24.525	[R] Predicted ATPases of PP-loop superfamily	R	5061100	8.30942e+06	0
CAJE01000012.1-99	0.448	0	0	0.00576851	39.326	[V] ABC-type multidrug transport system, permease component	V	3.20177e+07	2.62118e+07	0
CAJE01000003.1-86	1.11	0	0	0.00576701	27.012	[D] CO dehydrogenase maturation factor	D	6.05173e+07	3.13043e+07	0
CAJE01000017.1-16	1.5	0	0	0.00574437	38.458	NA	NA	1.03222e+08	41496000	0
CAJE01000014.1-51	-0.214	0	0	0.00572663	21.8	[R] Conserved protein/domain typically associated with flavoprotein	R	41837000	55381000	0
CAJE01000020.1-55	-0.227	0	0	0.00571221	38.778	[R] Uncharacterized conserved protein related to pyruvate	R	13611000	18079000	0
CAJE01000012.1-346	1.11	1	0	0.00566395	48.855	[LKJ] Superfamily II DNA and RNA helicases	LKJ	73901500	3.79947e+07	0
CAJE01000013.1-8	0.245	1	0	0.00566213	33.738	[K] Transcriptional regulators	K	2.03847e+07	1.93413e+07	0
CAJE01000015.1-139	0.934	0	0	0.00565809	58.297	[T] FOG: PAS/PAC domain	T	52143500	3.15272e+07	0
CAJE01000001.1-7	-0.0732	1	0	0.00565803	23.806	[R] Predicted DNA binding protein	R	19094350	21321000	0
CAJE01000015.1-16	-1.18	0	0	0.00563715	41.533	[H] Dihydropteroate synthase and related enzymes	H	8820750	2.20388e+07	0
CAJE01000011.1-10	NA	NA	0	0.00563213	39.512	NA	NA	1.19963e+07	1392100	0
CAJE01000017.1-52	1.39	0	0	0.00562617	14.126	[H] 6-pyruvoyl-tetrahydropterin synthase	H	71378000	31077000	0
CAJE01000026.1-12	-0.211	0	0	0.00562049	25.064	[F] Thymidylate kinase	F	18417500	24109000	0
CAJE01000017.1-17	6.22	0	0	0.00562049	68.077	NA	NA	136365500	0	0
CAJE01000004.1-79	0.195	0	0	0.00561095	9.1717	NA	NA	36638500	35918500	0
CAJE01000012.1-687	-0.602	0	0	0.00559732	28.631	[H] Uroporphyrinogen-III synthase	H	25024350	3.92368e+07	0
CAJE01000012.1-142	-0.334	0	0	0.00559556	15.263	[S] Uncharacterized protein conserved in archaea	S	47886000	6.73242e+07	0
CAJE01000012.1-137	0.901	0	0	0.005549	18.302	[S] Uncharacterized conserved protein	S	78627500	4.65202e+07	0
CAJE01000024.1-35	0.352	0	0	0.00554895	33.125	[C] Pyruvate:ferredoxin oxidoreductase and related 2-oxoacid:ferredoxin oxidoreductases,	C	4.54977e+07	39078000	0
CAJE01000013.1-102	3.16	0	0	0.00553348	5.7379	[J] Ribosomal protein S14	J	74440500	1.12646e+07	0
CAJE01000012.1-602	-0.709	0	0	0.00551122	16.855	[MI] Cytidylyltransferase	MI	3.50338e+07	6.32052e+07	0
CAJE01000006.1-6	-0.446	0	0	0.0055112	19.103	[F] Deoxycytidine deaminase	F	1.48783e+07	23165500	0
CAJE01000012.1-285	-1.48	0	0	0.00550831	26.596	[R] Predicted glycosyltransferases	R	2.74599e+07	7.36228e+07	0
CAJE01000015.1-134	0.31	0	0	0.00547943	38.83	[R] Putative GTPases (G3E family)	R	3.68892e+07	3.38323e+07	0
CAJE01000013.1-239	-0.286	0	0	0.00546748	56.573	NA	NA	1.95237e+07	26882000	0
CAJE01000001.1-27	-0.989	0	0	0.00545621	16.609	[S] Uncharacterized conserved protein	S	1.09244e+07	2.37482e+07	0
CAJE01000004.1-85	-2.26	0	0	0.00544922	28.989	[E] ABC-type proline/glycine betaine transport system, permease	E	9904600	3.45322e+07	0
CAJE01000013.1-121	-1.3	0	0	0.00540371	58.85	[C] Fe-S oxidoreductase	C	12327900	3.03438e+07	0
CAJE01000021.1-104	-0.497	0	0	0.00540132	10.773	[S] Uncharacterized conserved protein	S	1.81292e+07	2.87083e+07	0
CAJE01000004.1-93	-0.667	0	0	0.00539775	37.579	[C] Pyruvate:ferredoxin oxidoreductase and related 2-oxoacid:ferredoxin oxidoreductases,	C	2.71983e+07	4.75838e+07	0
CAJE01000024.1-74	-0.115	0	0	0.00539394	51.669	[R] Predicted Fe-S oxidoreductases	R	23208500	2.84763e+07	0
CAJE01000011.1-1	1.83	0	0	0.00537928	32.04	[M] Glycosyltransferase	M	1.76821e+07	5.41648e+06	0
CAJE01000013.1-145	3.8	0	0	0.00537699	10.593	[J] Asp-tRNAAsn/Glu-tRNAGln amidotransferase C subunit	J	7219150	523898	0
CAJE01000012.1-90	2.32	0	0	0.00536782	56.504	[C] NAD-dependent aldehyde dehydrogenases	C	1.70312e+07	3.88358e+06	0
CAJE01000023.1-28	0.0173	0	0	0.00536712	48.089	[E] Glycine/D-amino acid oxidases (deaminating)	E	3.19363e+07	3.50343e+07	0
CAJE01000012.1-261	-0.357	0	0	0.00532955	11.11	NA	NA	2.20678e+07	2.87503e+07	0
CAJE01000013.1-173	1.47	0	0	0.00532469	40.703	[R] Predicted GTPase	R	50748000	2.14132e+07	0
CAJE01000013.1-154	0.204	0	0	0.00530075	8.5656	[O] Hydrogenase maturation factor	O	6.74692e+07	6.62638e+07	0
CAJE01000017.1-74	0.709	0	0	0.00527897	39.663	[E] ABC-type spermidine/putrescine transport systems, ATPase components	E	1.48762e+07	10351850	0
CAJE01000012.1-120	1.07	0	0	0.00527159	33.652	[L] Predicted eukaryotic-type DNA primase	L	1.40952e+07	8468350	0
CAJE01000015.1-91	0.00117	0	0	0.00525866	22.246	[Q] Amidases related to nicotinamidase	Q	2.85092e+07	3.24943e+07	0
CAJE01000012.1-747	-0.411	1	0	0.00524542	10.282	NA	NA	2.91277e+07	43509500	0
CAJE01000015.1-142	-0.345	0	0	0.00524366	57.501	[FP] Exopolyphosphatase	FP	1.84022e+07	27315000	0
CAJE01000010.1-7	2.77	0	0	0.00523599	31.284	[M] Glycosyltransferases involved in cell wall biogenesis	M	4.55807e+07	1.02566e+07	0
CAJE01000001.1-35	1.42	0	0	0.00522648	73.061	NA	NA	3.23522e+07	1.03715e+07	0
CAJE01000002.1-3	-0.3	0	0	0.00521063	38.207	NA	NA	3.19592e+07	4.43247e+07	0
CAJE01000024.1-145	-0.423	0	0	0.00518118	8.7671	[F] Phosphoribosylformylglycinamidine (FGAM) synthase, PurS component	F	52174500	8.04957e+07	0
CAJE01000005.1-51	1.68	0	0	0.00516006	33.371	NA	NA	38150500	1.21886e+07	0
CAJE01000024.1-111	-0.242	0	0	0.00515843	33.434	[P] ABC-type nitrate/sulfonate/bicarbonate transport systems, periplasmic components	P	46753500	6.33038e+07	0
CAJE01000012.1-634	-0.782	0	0	0.00514624	29.148	[E] Acetylglutamate kinase	E	11888450	2.05308e+07	0
CAJE01000013.1-159	1.47	0	0	0.00513602	9.9455	[C] Pyruvate:ferredoxin oxidoreductase and related 2-oxoacid:ferredoxin oxidoreductases,	C	1.29273e+07	5.37732e+06	0
CAJE01000001.1-21	-0.452	0	0	0.0051283	15.603	[S] Uncharacterized conserved protein	S	3.32892e+07	51509500	0
CAJE01000012.1-364	-0.356	0	0	0.00512267	22.37	[S] Uncharacterized conserved protein	S	23414000	32246000	0
CAJE01000012.1-544	-0.0926	0	0	0.00511716	47.159	[C] Nitrogenase molybdenum-iron protein, alpha and beta	C	4.57298e+06	4.78713e+06	0
CAJE01000023.1-80	1.9	0	0	0.00507465	47.169	[Q] Imidazolonepropionase and related amidohydrolases	Q	4824450	564417	0
CAJE01000006.1-41	-0.3	0	0	0.00503201	25.273	[S] Uncharacterized conserved protein	S	1.53913e+07	2.16903e+07	0
CAJE01000012.1-660	-0.755	0	0	0.00502693	17.693	[H] 6-pyruvoyl-tetrahydropterin synthase	H	6.05803e+07	1.16074e+08	0
CAJE01000024.1-108	-0.926	0	0	0.00498427	9.699	NA	NA	0	12702800	0
CAJE01000020.1-78	-0.731	1	0	0.00497258	19.751	[K] TATA-box binding protein (TBP), component of	K	9838100	1.81683e+07	0
CAJE01000013.1-229	-0.592	0	0	0.00496845	18.246	[E] ACT-domain-containing protein, predicted allosteric regulator of	E	51819000	8.80392e+07	0
CAJE01000024.1-14	0.0502	0	0	0.00495976	10.831	NA	NA	4.21143e+07	42889000	0
CAJE01000012.1-94	NA	NA	0	0.00495912	NA	[CP] ABC-type Na+ efflux pump, permease component	CP	NA	NA	0
CAJE01000004.1-77	-1.3	1	0	0.00494247	22.069	[K] Transcriptional regulator	K	2.04697e+07	52307000	0
CAJE01000024.1-24	-0.994	0	0	0.00491325	32.456	[M] Glycosyltransferases, probably involved in cell wall	M	1.31629e+07	2.90187e+07	0
CAJE01000013.1-129	-0.0158	0	0	0.00490582	31.148	NA	NA	2.48323e+06	0	0
CAJE01000020.1-49	-1.29	1	0	0.00488869	23.189	[J] Predicted RNA-binding protein of the translin	J	13365050	34250500	0
CAJE01000013.1-4	5.36	0	0	0.00488065	52.423	NA	NA	8.35058e+07	0	0
CAJE01000006.1-27	-0.926	0	0	0.00486591	30.693	[E] Prephenate dehydratase	E	2.19387e+07	4.66308e+07	0
CAJE01000015.1-114	-0.86	0	0	0.00485608	46.5	[J] Predicted pseudouridylate synthase	J	8.94997e+06	1.82048e+07	0
CAJE01000004.1-112	1.22	0	0	0.00483225	13.544	NA	NA	5271900	2.44042e+06	0
CAJE01000006.1-29	-1.16	0	0	0.00482934	23.961	[ER] Histidinol phosphatase and related hydrolases of	ER	46267000	1.15533e+08	0
CAJE01000012.1-603	-0.641	0	0	0.00482763	17.152	[H] Archaeal riboflavin synthase	H	1.95605e+07	3.42947e+07	0
CAJE01000003.1-7	0.453	0	0	0.00480443	75.26	[T] Osmosensitive K+ channel histidine kinase	T	34397500	2.84282e+07	0
CAJE01000024.1-10	-0.107	0	0	0.00480275	57.493	[KB] Histone acetyltransferase	KB	2.00407e+07	24290000	0
CAJE01000013.1-288	-0.536	0	0	0.00479576	41.003	[R] Predicted Fe-S-cluster oxidoreductase	R	1.14045e+07	18742500	0
CAJE01000012.1-257	1.12	0	0	0.00478945	22.186	[S] Uncharacterized conserved protein	S	2.16108e+07	11336100	0
CAJE01000012.1-401	1.51	0	0	0.00477498	19.324	[R] Phospholipid-binding protein	R	22922500	9.43723e+06	0
CAJE01000012.1-69	NA	NA	0	0.00477445	NA	[EH] Anthranilate/para-aminobenzoate synthases component II	EH	NA	NA	0
CAJE01000023.1-1	0.198	1	0	0.00471219	93.926	NA	NA	7.39183e+07	73859500	0
CAJE01000013.1-75	1.2	0	0	0.0047042	34.63	[V] ABC-type multidrug transport system, ATPase component	V	3.63893e+07	1.76972e+07	0
CAJE01000022.1-10	1.87	0	0	0.00470139	34.073	NA	NA	61647000	1.80982e+07	0
CAJE01000023.1-73	-1.44	0	0	0.00468983	42.493	[R] Predicted ATP-dependent carboligase related to biotin	R	3.07012e+06	9.31158e+06	0
CAJE01000023.1-16	1.09	0	0	0.00468358	15.264	NA	NA	4.14248e+07	2.11577e+07	0
CAJE01000012.1-362	1.06	0	0	0.00466077	30.227	NA	NA	28491000	1.54017e+07	0
CAJE01000004.1-52	-0.338	0	0	0.00462057	26.541	[CP] ABC-type Na+ transport system, ATPase component	CP	9362800	1.32648e+07	0
CAJE01000003.1-87	0.977	0	0	0.00461934	33.149	NA	NA	8.06122e+07	4.54073e+07	0
CAJE01000012.1-21	0.537	0	0	0.00458823	35.375	[M] Glycosyltransferase	M	29873500	2.32932e+07	0
CAJE01000001.1-5	-0.367	0	0	0.00456509	63.817	[L] DNA polymerase IV (family X)	L	14726000	2.14628e+07	0
CAJE01000003.1-59	-0.231	0	0	0.00453816	33.301	[E] 5,10-methylenetetrahydrofolate reductase	E	3.14843e+07	4.14077e+07	0
CAJE01000024.1-12	0.259	1	0	0.00452242	18.204	[K] TATA-box binding protein (TBP), component of	K	2.95423e+07	2.79458e+07	0
CAJE01000012.1-492	-1.34	0	0	0.00449822	30.743	NA	NA	7.55462e+06	2.02607e+07	0
CAJE01000013.1-93	0.11	0	0	0.0044669	56.861	[U] Preprotein translocase subunit SecY	U	4.62037e+07	4.93682e+07	0
CAJE01000003.1-52	NA	NA	0	0.00446451	NA	NA	NA	NA	NA	0
CAJE01000017.1-26	-0.0348	0	0	0.00445595	41.517	[E] ABC-type spermidine/putrescine transport systems, ATPase components	E	1.93642e+07	22461500	0
CAJE01000006.1-14	-1.03	0	0	0.00444809	22.287	[H] GTP:adenosylcobinamide-phosphate guanylyltransferase	H	8.89118e+06	2.07208e+07	0
CAJE01000017.1-57	-0.706	0	0	0.00444778	39.24	[E] Peptidylarginine deiminase and related enzymes	E	1.67693e+07	3.05087e+07	0
CAJE01000011.1-8	2.27	0	0	0.0044446	40.869	[M] Glycosyltransferase	M	29254400	6.03842e+06	0
CAJE01000012.1-393	-0.696	1	0	0.00443942	30.363	NA	NA	25802000	46195500	0
CAJE01000012.1-576	-0.222	0	0	0.00443375	42.801	NA	NA	1.21948e+07	1.57487e+07	0
CAJE01000023.1-105	5.55	0	0	0.00443091	232.45	NA	NA	70696000	541100	0
CAJE01000023.1-45	-0.265	0	0	0.00440934	17.636	[C] Flavodoxins	C	1.67088e+07	2.30078e+07	0
CAJE01000019.1-26	NA	NA	0	0.00438559	NA	[R] Predicted Fe-S-cluster oxidoreductase	R	NA	NA	0
CAJE01000020.1-65	NA	NA	0	0.00437892	NA	[J] Predicted Zn-ribbon RNA-binding protein with a	J	NA	NA	0
CAJE01000015.1-35	-0.974	1	0	0.00431591	15.909	NA	NA	2.88023e+07	60459500	0
CAJE01000017.1-39	0.19	0	0	0.00430504	29.826	NA	NA	7.99187e+06	7.73857e+06	0
CAJE01000011.1-27	2.16	0	0	0.00429009	11.6	NA	NA	30519250	7.31322e+06	0
CAJE01000012.1-150	-0.609	0	0	0.00425383	13.261	[J] Putative translation initiation inhibitor, yjgF family	J	1.30753e+07	2.26657e+07	0
CAJE01000012.1-301	NA	NA	0	0.00424243	NA	NA	NA	NA	NA	0
CAJE01000012.1-584	2.72	0	0	0.00423439	52.158	[R] Predicted Fe-S oxidoreductases	R	14495700	1912600	0
CAJE01000015.1-26	0.478	0	0	0.00422207	27.57	[PH] ABC-type cobalamin/Fe3+-siderophores transport systems, ATPase components	PH	1.59197e+06	1.42448e+06	0
CAJE01000012.1-465	0.134	0	0	0.0042197	40.463	[J] N2,N2-dimethylguanosine tRNA methyltransferase	J	1.24677e+07	11825000	0
CAJE01000015.1-56	-0.439	1	0	0.004212	49.624	[R] Predicted Zn-dependent proteases and their inactivated	R	14714500	22649500	0
CAJE01000019.1-13	-0.772	0	0	0.00417932	44.819	[E] 3-isopropylmalate dehydratase large subunit	E	2.08357e+07	39599500	0
CAJE01000011.1-18	1.32	0	0	0.00417906	29.884	[G] Sugar phosphate isomerases/epimerases	G	7.38802e+06	4.15508e+06	0
CAJE01000020.1-4	NA	NA	0	0.00415602	NA	[H] Cobalamin biosynthesis protein CobN and related	H	NA	NA	0
CAJE01000021.1-19	-0.411	0	0	0.00415	48.44	[J] Aspartyl/asparaginyl-tRNA synthetases	J	7779550	10948700	0
CAJE01000012.1-650	0.0933	0	0	0.00413905	60.218	NA	NA	2.91092e+07	3.06737e+07	0
CAJE01000004.1-97	0.028	0	0	0.00413747	58.771	[S] Uncharacterized conserved protein	S	9745700	10805900	0
CAJE01000019.1-39	4.53	1	0	0.00410134	32.567	[R] Predicted metal-dependent phosphoesterases (PHP family)	R	4.28438e+07	1250600	0
CAJE01000021.1-111	-0.746	0	0	0.00409165	35.585	NA	NA	6263800	10934950	0
CAJE01000021.1-114	1.62	1	0	0.00408808	31.859	[L] 3-methyladenine DNA glycosylase/8-oxoguanine DNA glycosylase	L	2.60377e+07	9.58433e+06	0
CAJE01000003.1-9	-0.376	0	0	0.00407166	31.569	[J] Methionine aminopeptidase	J	264833	2.94587e+06	0
CAJE01000017.1-51	2.04	0	0	0.0040663	39.099	[M] Glycosyltransferase	M	5.87178e+06	377883	0
CAJE01000011.1-26	-0.0944	0	0	0.00406388	23.548	[MG] Predicted nucleoside-diphosphate-sugar epimerases	MG	12348050	1.47708e+07	0
CAJE01000020.1-33	-0.218	0	0	0.00403325	26.403	[S] Uncharacterized homolog of PrgY (pheromone shutdown	S	1.84887e+07	2.45458e+07	0
CAJE01000022.1-13	-0.952	0	0	0.00403117	69.252	[T] RecA-superfamily ATPases implicated in signal transduction	T	2.70675e+07	4.75857e+07	0
CAJE01000015.1-172	0.692	0	0	0.00401359	53.19	NA	NA	5974900	2955200	0
CAJE01000015.1-31	-0.109	0	0	0.00400413	57.011	[M] Small-conductance mechanosensitive channel	M	1.60908e+07	19171500	0
CAJE01000013.1-88	NA	NA	0	0.00398653	NA	[H] Uroporphyrinogen-III decarboxylase	H	NA	NA	0
CAJE01000021.1-121	0.811	1	0	0.0039776	68.239	[L] ATPase involved in DNA replication initiation	L	6053000	3.38652e+06	0
CAJE01000013.1-318	-0.112	0	0	0.00394909	20.329	[J] Acetyltransferases, including N-acetylases of ribosomal proteins	J	1.01961e+07	12210500	0
CAJE01000011.1-5	2.41	0	0	0.0039151	25.772	[QR] SAM-dependent methyltransferases	QR	8.96023e+06	1.21404e+06	0
CAJE01000026.1-2	-0.31	1	0	0.00388806	15.924	NA	NA	1.83178e+07	24930500	0
CAJE01000024.1-6	-0.614	0	0	0.00388706	29.451	[P] ABC-type nitrate/sulfonate/bicarbonate transport system, permease component	P	1.86034e+07	3.03437e+07	0
CAJE01000021.1-73	1.47	0	0	0.00388173	48.415	[R] GTPases	R	2.07422e+07	7.65213e+06	0
CAJE01000012.1-256	0.00326	0	0	0.003842	18.373	[S] Uncharacterized conserved protein	S	1.19456e+07	13643200	0
CAJE01000004.1-1	-0.695	1	0	0.00383252	20.653	NA	NA	8023750	1.37848e+07	0
CAJE01000015.1-83	1.09	0	0	0.00381904	22.533	NA	NA	1.50833e+07	7.88003e+06	0
CAJE01000013.1-210	2.01	1	0	0.00381043	6.3642	NA	NA	10829150	3.40632e+06	0
CAJE01000023.1-25	-1.32	0	0	0.00380764	30.737	[KT] Response regulator containing a CheY-like receiver	KT	4.88682e+07	1.03515e+08	0
CAJE01000012.1-6	0.0299	0	0	0.00379805	43.162	[M] Glycosyltransferase	M	10843200	11882650	0
CAJE01000021.1-118	1.13	0	0	0.00378951	29.515	[PH] ABC-type cobalamin/Fe3+-siderophores transport systems, ATPase components	PH	9.74618e+06	4.94127e+06	0
CAJE01000012.1-354	1.45	0	0	0.00374732	35.247	[V] ABC-type multidrug transport system, ATPase component	V	3.36377e+07	1.37623e+07	0
CAJE01000024.1-76	-0.449	0	0	0.00372801	42.013	NA	NA	1.07149e+07	1.64857e+07	0
CAJE01000023.1-15	1.76	0	0	0.00370933	17.811	[C] Ni,Fe-hydrogenase III small subunit	C	3.45762e+07	10787850	0
CAJE01000020.1-80	-1.74	0	0	0.00370339	10.441	[C] Acylphosphatases	C	1.41019e+07	40020000	0
CAJE01000015.1-128	-0.123	0	0	0.00369924	31.511	[H] Thiamine biosynthesis ATP pyrophosphatase	H	2.17143e+07	2.74602e+07	0
CAJE01000012.1-213	-0.467	0	0	0.00367572	10.119	NA	NA	1.19403e+07	19818000	0
CAJE01000012.1-322	0.953	0	0	0.00364275	24.415	[R] Predicted metal-dependent hydrolase	R	3.07315e+07	15813250	0
CAJE01000006.1-25	0.806	0	0	0.00363716	52.085	NA	NA	9.45677e+06	5.38022e+06	0
CAJE01000003.1-31	-0.204	0	0	0.00361719	55.591	[C] NADH:ubiquinone oxidoreductase subunit 4 (chain M)	C	19574500	26517500	0
CAJE01000017.1-4	-0.862	0	0	0.00357928	34.274	[S] Uncharacterized conserved protein	S	6.75892e+06	1.37892e+07	0
CAJE01000004.1-98	1.31	0	0	0.00357494	15.62	[O] Conserved domain frequently associated with peptide	O	7566500	3.91937e+06	0
CAJE01000013.1-183	-0.988	0	0	0.00357263	8.633	[P] Fe2+ transport system protein A	P	2.64716e+08	499325000	0
CAJE01000015.1-64	-0.616	0	0	0.0035566	13.759	NA	NA	1.85417e+07	3.20892e+07	0
CAJE01000012.1-743	-0.0566	0	0	0.0035513	39.364	[C] Succinyl-CoA synthetase, beta subunit	C	1.21476e+07	1.39657e+07	0
CAJE01000012.1-728	-0.478	0	0	0.00353842	27.322	NA	NA	6.99773e+06	1.07511e+07	0
CAJE01000017.1-75	0.606	0	0	0.00349775	40.387	[E] ABC-type spermidine/putrescine transport systems, ATPase components	E	1.16447e+07	8.69538e+06	0
CAJE01000015.1-101	0.0395	0	0	0.00348367	24.495	[R] Short-chain alcohol dehydrogenase of unknown specificity	R	14059000	1.64486e+07	0
CAJE01000012.1-556	0.224	0	0	0.00347487	71.069	[NT] Chemotaxis protein histidine kinase and related	NT	3.55892e+07	2.91238e+07	0
CAJE01000004.1-109	2.04	0	0	0.00347353	51.781	[R] Zn-dependent proteases	R	5.33557e+06	1380980	0
CAJE01000012.1-662	-0.0195	0	0	0.00344849	38.885	[J] Diphthamide synthase subunit DPH2	J	19623500	2.22568e+07	0
CAJE01000012.1-272	0.52	0	0	0.00344339	42.151	[S] Predicted membrane protein	S	13969000	1.21963e+07	0
CAJE01000023.1-17	1.78	0	0	0.00343585	40.456	[C] Ni,Fe-hydrogenase III large subunit	C	4.59858e+07	14142000	0
CAJE01000012.1-674	-0.338	0	0	0.00342973	32.419	[I] Mevalonate kinase	I	23498500	3.40348e+07	0
CAJE01000012.1-572	3	0	0	0.00342516	6.4824	NA	NA	4.71352e+07	6386950	0
CAJE01000004.1-63	0.0831	0	0	0.00341985	22.699	NA	NA	248969500	244185000	0
CAJE01000012.1-570	0.931	0	0	0.00341344	48.869	[CP] ABC-type Na+ efflux pump, permease component	CP	2.97443e+07	16704500	0
CAJE01000012.1-550	-0.788	0	0	0.00340735	27.576	[H] Hydroxyethylthiazole kinase, sugar kinase family	H	6.14527e+06	11700700	0
CAJE01000003.1-43	-0.854	0	0	0.00339471	67.102	[C] Fe-S oxidoreductase	C	1.61713e+07	3.20597e+07	0
CAJE01000012.1-224	2.49	0	0	0.00338709	18.16	NA	NA	3.94128e+07	8.59112e+06	0
CAJE01000012.1-424	0.377	0	0	0.00337737	29.747	[L] DNA repair photolyase	L	2.11343e+07	1.82667e+07	0
CAJE01000012.1-425	1.66	0	0	0.00336274	48.813	[S] Uncharacterized conserved protein	S	9.48657e+06	2.62767e+06	0
CAJE01000013.1-186	0.221	0	0	0.00335294	6.0983	[U] Preprotein translocase subunit Sec61beta	U	1.79727e+07	1.74037e+07	0
CAJE01000013.1-142	-0.951	0	0	0.00334873	24.248	[R] Predicted hydrolases of the HAD superfamily	R	6.49862e+06	13272500	0
CAJE01000024.1-141	-0.241	0	0	0.00333962	12.99	[R] Uncharacterized proteins of PilT N-term./Vapc superfamily	R	1.60373e+07	21759500	0
CAJE01000021.1-71	0.49	0	0	0.00332829	33.994	NA	NA	15370000	1.23102e+07	0
CAJE01000020.1-38	-0.223	0	0	0.00331768	31.904	[R] Uncharacterized membrane protein (homolog of Drosophila	R	2.13305e+07	2.62573e+07	0
CAJE01000012.1-578	-0.684	0	0	0.00330536	14.386	[R] Zn finger protein HypA/HybF (possibly regulating	R	21942000	38260000	0
CAJE01000012.1-690	-0.863	0	0	0.00329918	37.601	[H] Uroporphyrinogen-III decarboxylase	H	7807050	1.58478e+07	0
CAJE01000013.1-62	-1.11	0	0	0.00329837	56.112	NA	NA	1.63503e+06	4843750	0
CAJE01000012.1-177	-0.855	0	0	0.00329577	23.991	[P] Phosphate transport regulator (distant homolog of	P	1.37171e+07	2.79483e+07	0
CAJE01000012.1-23	0.758	0	0	0.00328644	15.217	[E] Lactoylglutathione lyase and related lyases	E	44771500	29963000	0
CAJE01000012.1-188	1.14	0	0	0.00328644	61.598	[O] Molecular chaperone	O	7674300	3.94823e+06	0
CAJE01000012.1-181	-0.7	0	0	0.00328386	17.374	[S] Uncharacterized protein conserved in archaea	S	8.40493e+06	1.54293e+07	0
CAJE01000021.1-42	2.01	0	0	0.00328321	10.006	[J] RNA-binding protein involved in rRNA processing	J	2.53238e+07	6.87197e+06	0
CAJE01000012.1-288	NA	NA	0	0.00326731	NA	NA	NA	NA	NA	0
CAJE01000020.1-21	NA	NA	0	0.00326132	NA	NA	NA	NA	NA	0
CAJE01000012.1-180	0.421	0	0	0.00326074	6.994	[K] DNA-directed RNA polymerase, subunit E''	K	2.82407e+07	2.31343e+07	0
CAJE01000012.1-280	-0.191	0	0	0.00325121	14.812	[K] Predicted transcriptional regulators	K	2.51723e+07	3.32882e+07	0
CAJE01000014.1-18	NA	NA	0	0.00324036	24.389	[V] Restriction endonuclease	V	495725	469178	0
CAJE01000012.1-630	3.69	0	0	0.00322533	9.8687	NA	NA	25332000	0	0
CAJE01000019.1-25	-0.286	0	0	0.00322052	39.544	NA	NA	8.36818e+06	10778900	0
CAJE01000026.1-28	-0.662	0	0	0.00321332	19.547	[S] Uncharacterized protein conserved in archaea	S	2.20918e+07	3.93898e+07	0
CAJE01000003.1-49	6.06	0	0	0.00317021	17.093	NA	NA	5.70408e+07	899758	0
CAJE01000004.1-27	-1.01	0	0	0.00316146	47.993	NA	NA	1.95614e+07	3.85213e+07	0
CAJE01000012.1-296	NA	NA	0	0.00311661	26.649	[H] Lipoate-protein ligase A	H	2.99122e+06	1787950	0
CAJE01000013.1-73	-1.5	0	0	0.0030884	23.563	[F] Orotate phosphoribosyltransferase	F	2.27487e+06	6.49602e+06	0
CAJE01000012.1-315	-1.29	0	0	0.00306388	19.453	NA	NA	9.80228e+06	2.68642e+07	0
CAJE01000012.1-202	NA	NA	0	0.00305311	NA	NA	NA	NA	NA	0
CAJE01000012.1-284	-1.37	0	0	0.00305277	21.643	NA	NA	9.35167e+06	24979500	0
CAJE01000014.1-34	2.06	0	0	0.00304875	22.014	[S] Uncharacterized conserved protein	S	2.72478e+07	7143700	0
CAJE01000017.1-33	-0.667	1	0	0.00304749	67.432	[V] ABC-type multidrug transport system, ATPase and	V	1.09019e+08	2.00437e+08	0
CAJE01000024.1-80	0.686	0	0	0.00304441	55.711	[H] Coenzyme F390 synthetase	H	2.8974e+07	1.68713e+07	0
CAJE01000021.1-9	-0.0266	0	0	0.00303162	20.419	[EH] Thiamine pyrophosphate-requiring enzymes [acetolactate synthase, pyruvate	EH	6.18878e+06	7.21017e+06	0
CAJE01000011.1-20	NA	NA	0	0.00300674	NA	[R] Multimeric flavodoxin WrbA	R	NA	NA	0
CAJE01000004.1-72	-0.0417	0	0	0.00300382	23.177	NA	NA	5371300	6.12412e+06	0
CAJE01000012.1-659	-2.08	0	0	0.00300369	24.672	[R] Predicted PP-loop superfamily ATPase	R	16567000	6.58108e+07	0
CAJE01000014.1-24	-0.0935	1	0	0.00300162	24.65	[R] Predicted DNA binding protein	R	21749000	26052000	0
CAJE01000012.1-316	-1.79	0	0	0.00298701	16.675	NA	NA	0	9.33607e+06	0
CAJE01000012.1-500	-0.619	0	0	0.00298693	27.671	[HC] 2-polyprenylphenol hydroxylase and related flavodoxin oxidoreductases	HC	1.48489e+07	2.63237e+07	0
CAJE01000004.1-96	2.82	0	0	0.00298391	20.604	[R] Conserved protein/domain typically associated with flavoprotein	R	1.58198e+07	2.93738e+06	0
CAJE01000013.1-268	NA	NA	0	0.00297041	NA	[K] Regulators of stationary/sporulation gene expression	K	NA	NA	0
CAJE01000004.1-2	0.511	0	0	0.00293341	36.436	[V] ABC-type multidrug transport system, ATPase component	V	5.03197e+06	3.54523e+06	0
CAJE01000007.1-18	-1.18	0	0	0.00292569	28.816	[P] Phosphate uptake regulator	P	7148500	1.69423e+07	0
CAJE01000012.1-53	-0.256	0	0	0.00288549	18.964	[H] Precorrin-6B methylase 2	H	2.24817e+07	30254000	0
CAJE01000026.1-16	-1.22	0	0	0.00286242	10.7	[S] Uncharacterized conserved protein	S	6.89097e+06	1.71037e+07	0
CAJE01000021.1-99	-0.83	0	0	0.00284963	16.832	[T] Protein-tyrosine-phosphatase	T	2.00593e+07	3.99783e+07	0
CAJE01000015.1-51	-0.854	0	0	0.00281561	19.206	[R] Predicted hydrocarbon binding protein (contains V4R	R	1.02471e+07	2.08657e+07	0
CAJE01000019.1-12	-0.389	0	0	0.00279622	17.421	[E] 3-isopropylmalate dehydratase small subunit	E	1.80782e+07	2.68182e+07	0
CAJE01000012.1-580	-1.13	0	0	0.00277394	47.062	[H] Folylpolyglutamate synthase	H	7.98423e+06	1.88677e+07	0
CAJE01000012.1-439	2.25	0	0	0.00276466	18.773	NA	NA	1.16588e+07	3.10767e+06	0
CAJE01000001.1-1	-0.128	0	0	0.00275636	27.768	NA	NA	1.61668e+07	1.99157e+07	0
CAJE01000012.1-50	-0.729	0	0	0.00274961	27.563	[H] Uroporphyrinogen-III synthase	H	874467	2.94967e+06	0
CAJE01000005.1-61	1.2	0	0	0.00273652	42.774	[L] DNA repair exonuclease	L	27710000	12708800	0
CAJE01000014.1-76	1.86	1	0	0.00273127	20.659	[K] Transcriptional regulators	K	1.44029e+07	5236850	0
CAJE01000021.1-25	0.106	0	0	0.0027272	36.667	[A] RNA 3'-terminal phosphate cyclase	A	7.94047e+06	8.41957e+06	0
CAJE01000012.1-67	NA	NA	0	0.00272273	NA	[E] Indole-3-glycerol phosphate synthase	E	NA	NA	0
CAJE01000012.1-675	0.866	0	0	0.00269877	16.279	NA	NA	5031000	2.97318e+06	0
CAJE01000013.1-3	-1.42	0	0	0.00269094	13.138	[S] Uncharacterized conserved protein	S	5.01902e+06	1.49625e+07	0
CAJE01000024.1-22	-0.899	0	0	0.00268377	39.748	[M] Glycosyltransferase	M	2.70467e+07	5.85042e+07	0
CAJE01000020.1-73	-1	0	0	0.00268285	19.035	[F] Predicted nucleotide kinase (related to CMP	F	1.30223e+07	2.91783e+07	0
CAJE01000005.1-36	1.02	0	0	0.00266769	29.031	[S] Uncharacterized conserved protein	S	8.51098e+06	4.21048e+06	0
CAJE01000023.1-72	-0.163	0	0	0.00266133	40.159	[H] Biotin synthase and related enzymes	H	1.53208e+07	1.95667e+07	0
CAJE01000013.1-32	1.87	0	0	0.00265773	49.454	[R] Predicted ATP-grasp enzyme	R	4163650	540435	0
CAJE01000004.1-90	2.21	0	0	0.00264444	62.03	[IQ] Acyl-CoA synthetases (AMP-forming)/AMP-acid ligases II	IQ	1.26598e+07	2206400	0
CAJE01000023.1-69	-0.763	0	0	0.00263829	10.432	NA	NA	1.0715e+07	2.02762e+07	0
CAJE01000012.1-485	-1.04	0	0	0.00262394	23.682	[E] Serine acetyltransferase	E	1.24643e+07	2.90143e+07	0
CAJE01000015.1-120	-0.249	0	0	0.00262213	29.545	[J] Dimethyladenosine transferase (rRNA methylation)	J	8317750	1.10644e+07	0
CAJE01000009.1-22	0.483	0	0	0.00262134	37.45	NA	NA	9.15258e+06	7.60617e+06	0
CAJE01000012.1-416	0.225	0	0	0.00261207	29.812	[E] Proline dehydrogenase	E	1.14283e+07	1.09941e+07	0
CAJE01000006.1-48	-0.281	0	0	0.00260117	29.516	[EH] Archaeal shikimate kinase	EH	34554000	4.77992e+07	0
CAJE01000003.1-24	0.242	0	0	0.00259349	22.934	[H] Thiamine biosynthesis ATP pyrophosphatase	H	6834650	6541750	0
CAJE01000003.1-58	-0.825	0	0	0.00259294	25.031	NA	NA	6.62812e+06	1.24147e+07	0
CAJE01000021.1-76	1.59	1	0	0.00259134	47.961	[R] Predicted DNA-binding protein containing a Zn-ribbon	R	1.30487e+07	5.01027e+06	0
CAJE01000020.1-71	-0.565	1	0	0.00259089	40.837	[L] Eukaryotic-type DNA primase, large subunit	L	1.87447e+07	3.13737e+07	0
CAJE01000012.1-366	-1.16	0	0	0.00257678	35.149	[S] Uncharacterized conserved protein	S	5.37493e+06	1.33277e+07	0
CAJE01000013.1-332	NA	NA	0	0.00257634	NA	[S] Uncharacterized protein conserved in archaea	S	NA	NA	0
CAJE01000022.1-17	0.269	0	0	0.00257416	18.664	NA	NA	4.79287e+06	4.52117e+06	0
CAJE01000014.1-29	3.7	0	0	0.00257313	9.3511	NA	NA	184321000	14684750	0
CAJE01000012.1-692	-0.882	0	0	0.0025652	42.906	[E] Aspartate/tyrosine/aromatic aminotransferase	E	10915800	2.23852e+07	0
CAJE01000006.1-12	-1.06	0	0	0.00256504	41.54	[S] Uncharacterized conserved protein	S	1.60257e+07	27385500	0
CAJE01000012.1-15	-0.641	0	0	0.00255301	34.804	[MG] Nucleoside-diphosphate-sugar epimerases	MG	7460000	13021500	0
CAJE01000013.1-85	-0.555	0	0	0.00255175	20.167	[KR] Histone acetyltransferase HPA2 and related acetyltransferases	KR	8.09687e+06	1.24863e+07	0
CAJE01000015.1-50	-0.58	0	0	0.00254673	68.805	[T] FOG: PAS/PAC domain	T	8.97027e+06	1.36987e+07	0
CAJE01000012.1-327	-0.501	0	0	0.00253407	15.034	[Q] Uncharacterized protein, possibly involved in aromatic	Q	1.48571e+07	22902500	0
CAJE01000012.1-479	-1.14	0	0	0.00252106	26.374	[R] Hydrolases of the alpha/beta superfamily	R	7.15308e+06	16044000	0
CAJE01000024.1-82	0.0201	0	0	0.00251473	12.567	NA	NA	1.06915e+07	1.16523e+07	0
CAJE01000019.1-76	1.54	0	0	0.00248961	48.671	[P] ABC-type cobalt transport system, ATPase component	P	4.39638e+06	1.58443e+06	0
CAJE01000026.1-19	1.98	0	0	0.00247099	18.223	[R] FOG: CBS domain	R	8.90213e+06	2811850	0
CAJE01000012.1-607	0.553	0	0	0.00246615	70.51	[J] PUA domain (predicted RNA-binding domain)	J	3.34068e+07	2.53837e+07	0
CAJE01000012.1-627	-0.648	1	0	0.00245892	13.106	NA	NA	4.99038e+06	8.87197e+06	0
CAJE01000012.1-107	-0.0514	0	0	0.00245223	55.757	NA	NA	1.74797e+07	20408500	0
CAJE01000020.1-2	1.74	1	0	0.00243013	14.804	[P] Fe2+/Zn2+ uptake regulation proteins	P	77407500	25592000	0
CAJE01000004.1-143	-0.101	1	0	0.0024265	35.926	[K] Transcriptional regulators	K	2.27278e+07	27371500	0
CAJE01000017.1-34	-0.491	0	0	0.00242359	66.604	[V] ABC-type multidrug transport system, ATPase and	V	1.36327e+08	2.48988e+08	0
CAJE01000024.1-101	-0.593	1	0	0.00241615	16.96	[K] Transcriptional regulators	K	1.15651e+07	19928000	0
CAJE01000012.1-58	-0.768	0	0	0.00240775	35.467	[H] Cobalamin biosynthesis protein CbiD	H	2839400	5.27692e+06	0
CAJE01000012.1-98	-0.67	0	0	0.00240084	31.881	[P] ABC-type nitrate/sulfonate/bicarbonate transport system, permease component	P	1.30123e+06	6.73462e+06	0
CAJE01000017.1-53	2.31	0	0	0.00239955	37.572	[ER] Threonine dehydrogenase and related Zn-dependent dehydrogenases	ER	6.96462e+06	644083	0
CAJE01000021.1-110	-0.664	0	0	0.00239122	21.284	[C] Tartrate dehydratase beta subunit/Fumarate hydratase class	C	1.52459e+07	2.61237e+07	0
CAJE01000026.1-17	-0.767	0	0	0.0023887	32.386	[S] Uncharacterized protein conserved in archaea	S	9982800	19203000	0
CAJE01000012.1-54	NA	NA	0	0.00236831	NA	[H] Precorrin-2 methylase	H	NA	NA	0
CAJE01000015.1-81	-0.668	0	0	0.0023682	55.184	[I] Phosphatidylserine/phosphatidylglycerophosphate/cardiolipin synthases and related enzymes	I	1.71502e+06	3257300	0
CAJE01000012.1-698	1.68	1	0	0.00236676	71.253	[KL] Rad3-related DNA helicases	KL	2.99538e+07	11029000	0
CAJE01000012.1-166	NA	NA	0	0.00234535	NA	NA	NA	NA	NA	0
CAJE01000012.1-389	0.156	0	0	0.00233804	22.307	[H] Precorrin isomerase	H	13643150	1.36088e+07	0
CAJE01000023.1-103	0.473	0	0	0.00233657	21.232	[R] Predicted HD superfamily hydrolase	R	4904800	4194400	0
CAJE01000003.1-53	3.34	0	0	0.0023299	11.81	NA	NA	16605200	2.19057e+06	0
CAJE01000024.1-90	0.735	0	0	0.00231196	67.228	[E] Oligoendopeptidase F	E	2.52902e+06	2.45342e+06	0
CAJE01000021.1-60	-0.764	1	0	0.0022913	53.653	[L] Archaeal DNA polymerase II, small subunit/DNA	L	4360800	8.57708e+06	0
CAJE01000023.1-37	4.79	0	0	0.00228369	15.997	NA	NA	3.82089e+07	415517	0
CAJE01000021.1-70	-0.346	0	0	0.00227998	17.457	[F] Deoxycytidylate deaminase	F	2.69282e+07	38491000	0
CAJE01000015.1-98	4.11	1	0	0.00227777	13.384	[K] Predicted transcriptional regulators	K	69789500	4.16483e+06	0
CAJE01000013.1-7	1.38	0	0	0.00227767	33.77	[V] ABC-type multidrug transport system, ATPase component	V	4102950	1.05923e+06	0
CAJE01000017.1-67	-0.811	0	0	0.00226979	20.895	[G] Ribulose-5-phosphate 4-epimerase and related epimerases and	G	2.83263e+06	5.31787e+06	0
CAJE01000013.1-83	NA	NA	0	0.00226277	13.05	NA	NA	0	0	0
CAJE01000012.1-458	-0.497	0	0	0.00224031	49.815	NA	NA	5710300	9.31943e+06	0
CAJE01000012.1-588	-0.716	0	0	0.00221803	16.905	[O] Predicted redox protein, regulator of disulfide	O	1.12674e+07	2.08907e+07	0
CAJE01000012.1-457	NA	NA	0	0.00218191	NA	[P] Kef-type K+ transport systems, membrane components	P	NA	NA	0
CAJE01000013.1-179	0.116	0	0	0.00218151	8.9754	[L] Putative primosome component and related proteins	L	1.84237e+07	2.63931e+07	0
CAJE01000012.1-402	2.99	0	0	0.0021772	38.583	[V] Uncharacterized proteins, homologs of microcin C7	V	1.78652e+07	1.13333e+06	0
CAJE01000012.1-159	1.26	0	0	0.00217334	35.791	[J] Translation initiation factor 2B subunit, eIF-2B	J	1.77014e+08	7.19738e+07	0
CAJE01000010.1-6	1.95	0	0	0.00216525	43.24	[M] Glycosyltransferase	M	9.21683e+06	1007100	0
CAJE01000012.1-258	-1.57	0	0	0.00216057	27.657	[D] Cell division GTPase	D	5.05533e+06	19607000	0
CAJE01000017.1-47	0.364	0	0	0.00215629	26.817	[P] ABC-type nitrate/sulfonate/bicarbonate transport system, ATPase component	P	2.22328e+07	1.94317e+07	0
CAJE01000023.1-86	1.03	0	0	0.00215095	28.279	NA	NA	390283	2077600	0
CAJE01000020.1-79	-1.47	1	0	0.00214956	30.532	[R] Predicted metal-dependent hydrolase (urease superfamily)	R	5781600	1.75823e+07	0
CAJE01000012.1-742	-0.108	0	0	0.00214854	29.418	[C] Succinyl-CoA synthetase, alpha subunit	C	3.31428e+06	3.97498e+06	0
CAJE01000017.1-56	-0.983	0	0	0.00213593	31.896	[R] Predicted amidohydrolase	R	1.87178e+07	4.09522e+07	0
CAJE01000012.1-236	1.67	0	0	0.00213246	71.9	[O] Collagenase and related proteases	O	6.44883e+06	1.48893e+06	0
CAJE01000014.1-67	1.73	0	0	0.00213212	10.539	NA	NA	9.49098e+06	0	0
CAJE01000021.1-89	NA	NA	0	0.00212282	25.785	[ER] Histidinol phosphatase and related hydrolases of	ER	714950	1.06055e+06	0
CAJE01000012.1-414	NA	NA	0	0.00212195	NA	[S] Uncharacterized conserved protein	S	NA	NA	0
CAJE01000013.1-327	-1.6	0	0	0.00212116	18.568	[M] Sortase and related acyltransferases	M	6.84777e+06	2.19478e+07	0
CAJE01000015.1-158	0.677	0	0	0.00212053	35.37	[O] Metal-dependent proteases with possible chaperone activity	O	6776450	4.78383e+06	0
CAJE01000018.1-5	-0.669	0	0	0.0021168	27.599	[M] Glycosyltransferases involved in cell wall biogenesis	M	1.12333e+06	4.55548e+06	0
CAJE01000004.1-110	-0.439	1	0	0.00211094	34.086	[L] Predicted DNA modification methylase	L	5063750	7.04812e+06	0
CAJE01000026.1-21	-0.0879	1	0	0.00211052	22.227	NA	NA	1.01852e+07	11824900	0
CAJE01000024.1-87	0.791	0	0	0.00210784	51.71	NA	NA	1.39898e+07	9.22768e+06	0
CAJE01000017.1-62	-2.38	0	0	0.00210203	12.243	[C] Malate/L-lactate dehydrogenases	C	1090800	6074050	0
CAJE01000013.1-20	0.975	1	0	0.00209084	35.987	[K] Transcriptional regulators	K	1.28526e+07	7.41678e+06	0
CAJE01000005.1-19	0.822	0	0	0.00208154	12.73	[P] Uncharacterized conserved protein involved in intracellular	P	1.04247e+06	1182235	0
CAJE01000021.1-29	-0.45	0	0	0.00207122	34.814	NA	NA	1.21577e+07	1.46002e+07	0
CAJE01000012.1-154	-0.358	0	0	0.00206373	20.317	NA	NA	6212600	8672400	0
CAJE01000012.1-11	3.05	0	0	0.00206331	49.382	NA	NA	1.81119e+07	1.75833e+06	0
CAJE01000023.1-102	-0.306	0	0	0.00202038	19.342	[S] Uncharacterized protein conserved in archaea	S	13335500	1.86698e+07	0
CAJE01000024.1-132	-0.537	0	0	0.0020141	34.255	[CP] ABC-type Na+ transport system, ATPase component	CP	7.67712e+06	1.27517e+07	0
CAJE01000012.1-56	NA	NA	0	0.00201176	NA	[H] Cobalamin biosynthesis protein CbiG	H	NA	NA	0
CAJE01000012.1-642	0.0424	0	0	0.00201071	43.326	[M] Glycosyltransferase	M	5.09842e+06	5577600	0
CAJE01000021.1-102	-0.3	0	0	0.00200288	20.403	[S] Uncharacterized conserved protein	S	16182000	2.23563e+07	0
CAJE01000012.1-701	1.06	0	0	0.00199027	19.313	[KR] Histone acetyltransferase HPA2 and related acetyltransferases	KR	6.84952e+06	4.07097e+06	0
CAJE01000014.1-8	-0.375	0	0	0.00198904	19.603	[M] Predicted sugar phosphate isomerase involved in	M	1.40502e+07	2.03927e+07	0
CAJE01000024.1-65	2.37	1	0	0.00198683	50.908	[V] Type II restriction enzyme, methylase subunits	V	1.39138e+07	3001150	0
CAJE01000021.1-28	NA	NA	0	0.00198152	17.848	[S] Uncharacterized conserved protein	S	0	731517	0
CAJE01000003.1-84	-0.305	0	0	0.0019614	43.539	[S] Uncharacterized conserved protein	S	2.15973e+07	3.04642e+07	0
CAJE01000012.1-126	NA	NA	0	0.00194732	NA	[S] Uncharacterized conserved protein	S	NA	NA	0
CAJE01000012.1-463	-1.38	0	0	0.00194511	14.551	[S] Uncharacterized protein conserved in archaea	S	1.10456e+07	3.06482e+07	0
CAJE01000004.1-24	1.75	0	0	0.00193347	34.448	NA	NA	7.39173e+06	2.34172e+06	0
CAJE01000013.1-92	2.17	0	0	0.00192115	25.423	[S] Predicted membrane protein	S	2.42832e+07	9.66233e+06	0
CAJE01000013.1-264	0.643	0	0	0.00190458	101.97	NA	NA	2.38492e+06	2.34398e+06	0
CAJE01000012.1-574	0.773	0	0	0.00190176	23.749	NA	NA	3904300	2.70403e+06	0
CAJE01000019.1-20	0.717	0	0	0.00189887	17.898	NA	NA	9.30202e+06	6.66473e+06	0
CAJE01000012.1-534	-0.18	1	0	0.00188673	28.409	[R] Predicted hydrocarbon binding protein (contains V4R	R	2.39377e+07	3.04022e+07	0
CAJE01000003.1-4	0.64	0	0	0.00188347	73.701	[P] High-affinity K+ transport system, ATPase chain	P	4052200	2.96767e+06	0
CAJE01000024.1-78	NA	NA	0	0.00187814	NA	[K] Transcriptional regulators	K	NA	NA	0
CAJE01000015.1-62	-0.856	0	0	0.00187401	34.415	[G] Sugar kinases, ribokinase family	G	8.63902e+06	1.75998e+07	0
CAJE01000022.1-18	3.66	0	0	0.00187191	93.718	[E] Dipeptidyl aminopeptidases/acylaminoacyl-peptidases	E	1.30928e+07	870067	0
CAJE01000022.1-8	-2.3	0	0	0.00186873	33.872	[NU] Flp pilus assembly protein TadC	NU	7.15563e+06	24877500	0
CAJE01000012.1-340	-0.654	1	0	0.00185617	9.2415	[K] Predicted transcriptional regulators containing the CopG/Arc/MetJ	K	4.87277e+06	8.66868e+06	0
CAJE01000020.1-70	-0.0404	0	0	0.00185321	58.908	[C] Uncharacterized Fe-S oxidoreductase	C	9.05673e+06	10496800	0
CAJE01000013.1-256	-1.78	0	0	0.00184624	11.531	NA	NA	5933400	1.94958e+07	0
CAJE01000004.1-121	2.59	0	0	0.00181511	117.94	[T] FOG: PAS/PAC domain	T	50462500	8.50048e+06	0
CAJE01000011.1-36	-1.07	0	0	0.0018139	12.101	NA	NA	2.82648e+06	7083850	0
CAJE01000021.1-98	0.249	0	0	0.00180597	19.112	[S] Predicted membrane protein/domain	S	1.72792e+07	1.66188e+07	0
CAJE01000021.1-8	NA	NA	0	0.00179007	NA	[R] Predicted thiamine-pyrophosphate-binding protein	R	NA	NA	0
CAJE01000015.1-24	-0.546	1	0	0.00178098	16.825	NA	NA	7.61608e+06	1.13309e+07	0
CAJE01000015.1-77	-0.22	0	0	0.00177084	10.11	[K] Regulators of stationary/sporulation gene expression	K	4871350	6.41778e+06	0
CAJE01000013.1-273	5.3	0	0	0.00176288	66.305	NA	NA	7.19493e+07	1.47922e+06	0
CAJE01000015.1-169	-1.51	0	0	0.00175526	5.1901	NA	NA	8615000	2.18788e+07	0
CAJE01000004.1-8	1.07	0	0	0.00175387	7.0271	NA	NA	3.13492e+06	467550	0
CAJE01000020.1-72	0.181	0	0	0.00174407	22.956	[I] Phosphatidylserine synthase	I	1.06778e+07	10604400	0
CAJE01000012.1-292	0.186	0	0	0.0017355	32.978	[H] Lipoate synthase	H	4.67987e+06	4512450	0
CAJE01000024.1-130	-0.212	0	0	0.00172707	34.894	[V] ABC-type multidrug transport system, ATPase component	V	1.46953e+07	1.93753e+07	0
CAJE01000012.1-552	1.68	0	0	0.00172534	20.83	[H] Precorrin-6B methylase 1	H	2.11496e+07	7.82882e+06	0
CAJE01000013.1-59	-0.848	0	0	0.00169675	34.358	[R] Exopolyphosphatase-related proteins	R	1.62731e+07	3.16538e+07	0
CAJE01000012.1-336	1.06	0	0	0.00168327	64.803	[I] Acyl-coenzyme A synthetases/AMP-(fatty) acid ligases	I	1.67791e+07	6.20052e+06	0
CAJE01000001.1-9	-0.508	0	0	0.00168117	26.467	NA	NA	1.16936e+07	1.76123e+07	0
CAJE01000005.1-20	-0.383	0	0	0.00166893	13.157	[P] Uncharacterized conserved protein involved in intracellular	P	1.28473e+07	1.91097e+07	0
CAJE01000015.1-28	NA	NA	0	0.00166832	NA	NA	NA	NA	NA	0
CAJE01000004.1-7	1.89	0	0	0.00166654	23.662	NA	NA	2.79108e+07	8329200	0
CAJE01000017.1-76	-0.552	0	0	0.00163814	59.616	[O] ABC-type sulfate transport system, permease component	O	0	4.93468e+06	0
CAJE01000023.1-20	2.9	1	0	0.00163627	39.414	[L] DNA modification methylase	L	1.84333e+07	0	0
CAJE01000004.1-37	2.99	0	0	0.00163617	70.154	[T] FOG: PAS/PAC domain	T	15236550	1867250	0
CAJE01000025.1-3	-0.459	0	0	0.00163514	18.242	NA	NA	7053500	1.11541e+07	0
CAJE01000005.1-46	-0.756	0	0	0.00162976	64.004	[P] Kef-type K+ transport systems, membrane components	P	5454800	9165950	0
CAJE01000017.1-48	0.277	0	0	0.00162085	33.764	[P] ABC-type nitrate/sulfonate/bicarbonate transport systems, periplasmic components	P	26133000	22705000	0
CAJE01000012.1-206	1.95	0	0	0.00161851	47.135	[E] Archaeal S-adenosylmethionine synthetase	E	4.99213e+06	0	0
CAJE01000011.1-39	1.01	1	0	0.0016172	55.739	[R] Predicted ATPase (AAA+ superfamily)	R	7.22602e+06	4150850	0
CAJE01000024.1-84	-0.393	0	0	0.00161691	16.753	[F] Nucleoside 2-deoxyribosyltransferase	F	2120300	5069450	0
CAJE01000012.1-581	NA	NA	0	0.00160997	28.176	[E] Asparagine synthase (glutamine-hydrolyzing)	E	936767	916117	0
CAJE01000012.1-168	NA	NA	0	0.00157177	NA	[R] Predicted hydrolases or acyltransferases (alpha/beta hydrolase	R	NA	NA	0
CAJE01000003.1-6	0.875	0	0	0.00157143	86.411	[P] K+-transporting ATPase, A chain	P	1.52287e+07	9.19273e+06	0
CAJE01000013.1-128	0.329	0	0	0.00157077	22.826	NA	NA	8.97383e+06	7921050	0
CAJE01000012.1-456	1.5	0	0	0.00156365	21.005	[L] Holliday junction resolvase	L	1.8657e+07	7.48517e+06	0
CAJE01000013.1-130	-0.599	0	0	0.00156187	37.104	[L] RecB family exonuclease	L	2.08537e+06	3.25827e+06	0
CAJE01000013.1-211	0.0968	0	0	0.00154989	29.23	[K] DNA-directed RNA polymerase, subunit RPC10 (contains	K	4241800	4570800	0
CAJE01000012.1-24	-2.56	0	0	0.00154145	29.957	[M] Glycosyltransferases involved in cell wall biogenesis	M	6.98253e+06	2.54028e+07	0
CAJE01000004.1-19	1.34	0	0	0.00153628	64.812	NA	NA	3.77828e+07	1.50927e+07	0
CAJE01000021.1-59	0.218	0	0	0.00153431	14.217	[S] Uncharacterized protein conserved in archaea	S	1.1928e+07	11258650	0
CAJE01000012.1-563	NA	NA	0	0.00153362	66.407	[H] Cobyric acid synthase	H	0	692333	0
CAJE01000012.1-311	NA	NA	0	0.00149671	NA	NA	NA	NA	NA	0
CAJE01000020.1-75	-0.261	0	0	0.00149661	26.914	[J] rRNA methylase	J	4544900	6155400	0
CAJE01000017.1-84	-0.693	0	0	0.00149356	41.076	[M] Glycosyltransferase	M	3658150	6.97467e+06	0
CAJE01000004.1-4	1.52	0	0	0.00148754	29.229	[V] ABC-type multidrug transport system, ATPase component	V	5.66407e+06	2.20333e+06	0
CAJE01000013.1-243	0.431	0	0	0.00148654	30.394	NA	NA	1.13693e+07	9.54473e+06	0
CAJE01000012.1-193	0.759	0	0	0.0014847	23.044	NA	NA	1.43457e+07	9.57497e+06	0
CAJE01000023.1-76	0.83	0	0	0.0014666	80.318	[T] FOG: PAS/PAC domain	T	5.26183e+06	3223250	0
CAJE01000012.1-37	0.654	0	0	0.00146371	33.877	[C] Heterodisulfide reductase, subunit A and related	C	4.27093e+06	3283300	0
CAJE01000012.1-615	-0.39	1	0	0.00146208	19.097	[K] Predicted transcriptional regulator with C-terminal CBS	K	3.29662e+06	5040400	0
CAJE01000026.1-20	0.63	0	0	0.00146135	17.651	[R] Predicted flavin-nucleotide-binding protein	R	1.14226e+07	8.12373e+06	0
CAJE01000021.1-106	-1.28	0	0	0.00145992	26.98	[R] Predicted nucleotide-utilizing enzyme related to molybdopterin-biosynthesis	R	4.55727e+06	12250500	0
CAJE01000012.1-211	-1.56	0	0	0.00145536	33.74	[V] ABC-type multidrug transport system, ATPase component	V	5.81387e+06	1.30304e+07	0
CAJE01000013.1-134	0.341	0	0	0.00145315	34.966	[C] Fe-S oxidoreductase	C	5.14212e+06	3.59757e+06	0
CAJE01000013.1-42	0.0793	0	0	0.00145226	29.686	[R] Predicted ICC-like phosphoesterases	R	1.72197e+06	1.96067e+06	0
CAJE01000012.1-653	-1.45	0	0	0.00144755	49.92	NA	NA	1.07473e+07	20724000	0
CAJE01000014.1-23	0.709	0	0	0.00142625	62.307	[R] Zn-dependent hydrolases, including glyoxylases	R	4500750	2.25393e+06	0
CAJE01000015.1-7	0.643	0	0	0.00142449	17.293	NA	NA	1.11258e+07	8892850	0
CAJE01000011.1-23	2.01	0	0	0.00140084	26.621	[S] Predicted membrane protein	S	14460250	3.86863e+06	0
CAJE01000012.1-115	0.457	0	0	0.00138287	56.482	NA	NA	2480250	2.17652e+06	0
CAJE01000015.1-84	NA	NA	0	0.00137892	NA	NA	NA	NA	NA	0
CAJE01000012.1-12	NA	NA	0	0.00135389	NA	[S] Predicted membrane protein	S	NA	NA	0
CAJE01000004.1-57	2.36	1	0	0.00133983	29.063	[K] Predicted transcriptional regulator	K	8054600	0	0
CAJE01000024.1-17	3.15	0	0	0.00133702	32.991	[HJ] Glutathione synthase/Ribosomal protein S6 modification enzyme	HJ	1.97563e+07	3.62333e+06	0
CAJE01000026.1-8	-1.64	0	0	0.00133335	11.429	[S] Uncharacterized protein conserved in archaea	S	6.19783e+06	21874500	0
CAJE01000011.1-40	3.62	0	0	0.00133025	52.567	[R] Predicted symporter	R	6.98638e+06	549597	0
CAJE01000012.1-118	-0.684	0	0	0.00132612	26.855	[R] Predicted ICC-like phosphoesterases	R	1534350	4.70542e+06	0
CAJE01000014.1-37	NA	NA	0	0.00132144	29.548	[QR] SAM-dependent methyltransferases	QR	0	161702	0
CAJE01000024.1-23	NA	NA	0	0.0013149	40.939	[M] Glycosyltransferases involved in cell wall biogenesis	M	0	0	0
CAJE01000012.1-63	-0.0358	0	0	0.0013143	22.844	[P] ABC-type Co2+ transport system, permease component	P	9.90933e+06	11795650	0
CAJE01000012.1-342	NA	NA	0	0.00131414	NA	[H] Uroporphyrinogen-III decarboxylase	H	NA	NA	0
CAJE01000012.1-446	NA	NA	0	0.00131327	NA	NA	NA	NA	NA	0
CAJE01000023.1-58	-0.0217	0	0	0.00130869	25.581	NA	NA	8.07807e+07	7.81472e+07	0
CAJE01000013.1-162	0.9	0	0	0.00130857	17.257	NA	NA	1.35702e+07	8091400	0
CAJE01000012.1-596	1.46	0	0	0.00130451	9.7096	[S] Predicted membrane protein	S	8.56467e+06	3728200	0
CAJE01000017.1-12	NA	NA	0	0.00129732	NA	NA	NA	NA	NA	0
CAJE01000015.1-112	0.146	0	0	0.00129457	76.349	[P] ABC-type metal ion transport system, periplasmic	P	10889800	12176000	0
CAJE01000017.1-8	5.1	0	0	0.00128248	68.576	NA	NA	3.88807e+07	0	0
CAJE01000012.1-561	0.99	0	0	0.00127286	32.233	[NT] Methylase of chemotaxis methyl-accepting proteins	NT	5.67382e+06	3.03422e+06	0
CAJE01000013.1-15	1.29	0	0	0.00127242	45.137	[J] 2-methylthioadenine synthetase	J	5.98887e+06	2.57547e+06	0
CAJE01000014.1-21	-1.03	0	0	0.00127016	16.128	[T] Anti-sigma regulatory factor (Ser/Thr protein kinase)	T	3702200	8.33883e+06	0
CAJE01000015.1-160	-0.186	0	0	0.00126801	13.337	NA	NA	6.83432e+06	8.88918e+06	0
CAJE01000012.1-297	0.139	0	0	0.0012391	10.216	[H] Lipoate-protein ligase A	H	9.79528e+06	9.94642e+06	0
CAJE01000008.1-1	1.1	0	0	0.00123495	70.074	[P] Cation transport ATPase	P	9.41763e+06	5.60017e+06	0
CAJE01000012.1-631	1.81	0	0	0.00123388	8.3196	NA	NA	8.69357e+06	0	0
CAJE01000013.1-35	NA	NA	0	0.00122942	NA	[S] Uncharacterized protein conserved in archaea	S	NA	NA	0
CAJE01000013.1-317	0.102	0	0	0.00122907	20.044	[J] Acetyltransferases, including N-acetylases of ribosomal proteins	J	5235150	5.54962e+06	0
CAJE01000004.1-106	-0.0972	0	0	0.00122282	21.131	[H] Predicted glutamine amidotransferase involved in pyridoxine	H	8.77743e+06	1.05582e+07	0
CAJE01000003.1-27	0.169	0	0	0.00122043	38.906	[C] Dehydrogenases (flavoproteins)	C	9042250	9012550	0
CAJE01000012.1-279	0.911	0	0	0.00120753	40.329	[E] ABC-type oligopeptide transport system, ATPase component	E	8.50567e+06	5.03562e+06	0
CAJE01000004.1-16	-0.323	0	0	0.00120314	9.5657	NA	NA	1.26207e+07	1.75333e+07	0
CAJE01000015.1-5	-0.331	0	0	0.00119775	13.353	[S] Uncharacterized conserved protein	S	9.39618e+06	1.28267e+07	0
CAJE01000019.1-28	2.46	0	0	0.00119728	27.619	[R] Predicted glutamine amidotransferase	R	6209600	1.11512e+06	0
CAJE01000012.1-228	0.446	0	0	0.00119365	35.892	[C] Fe-S oxidoreductases	C	1.21072e+07	1.00078e+07	0
CAJE01000012.1-555	-0.839	0	0	0.00118924	20.973	[NT] Chemotaxis protein CheC, inhibitor of MCP	NT	3.78972e+06	6.06197e+06	0
CAJE01000012.1-250	-0.903	0	0	0.00118425	16.109	NA	NA	5.21047e+06	10121800	0
CAJE01000012.1-628	NA	NA	0	0.00117958	NA	[E] 4-aminobutyrate aminotransferase and related aminotransferases	E	NA	NA	0
CAJE01000021.1-30	0.588	0	0	0.00117923	17.016	[S] Predicted membrane protein	S	4.07352e+06	2866400	0
CAJE01000012.1-651	-0.397	0	0	0.00116304	13.439	NA	NA	3.38848e+06	5.03393e+06	0
CAJE01000023.1-18	NA	NA	0	0.00116021	NA	[C] Formate hydrogenlyase subunit 6/NADH:ubiquinone oxidoreductase 23	C	NA	NA	0
CAJE01000010.1-9	2.68	0	0	0.00114445	63.415	[S] Predicted membrane protein	S	9.25472e+06	691992	0
CAJE01000013.1-298	1.53	1	0	0.00113773	30.61	[R] Predicted DNA-binding proteins	R	19868000	7.87942e+06	0
CAJE01000004.1-11	3.65	0	0	0.00113667	16.454	[R] Predicted nucleic acid-binding protein, consists of	R	2.81597e+07	2345650	0
CAJE01000004.1-38	NA	NA	0	0.00113492	NA	NA	NA	NA	NA	0
CAJE01000024.1-51	-0.687	0	0	0.00113078	33.997	[G] Sugar phosphate isomerases/epimerases	G	7.96777e+06	1.44748e+07	0
CAJE01000023.1-46	-0.0595	1	0	0.00112675	27.755	[K] Transcriptional regulator	K	6.06063e+06	7073450	0
CAJE01000020.1-46	2.33	0	0	0.00112277	201.55	NA	NA	1.60822e+07	3627550	0
CAJE01000021.1-31	-0.444	0	0	0.0011178	8.4816	NA	NA	4.67357e+06	7281000	0
CAJE01000012.1-31	-1.61	0	0	0.00111647	15.772	[C] Flavodoxins	C	4.33406e+07	1.1124e+08	0
CAJE01000013.1-316	0.0539	0	0	0.00111192	20.449	[J] Acetyltransferases, including N-acetylases of ribosomal proteins	J	1.06829e+07	11499550	0
CAJE01000015.1-147	NA	NA	0	0.00110561	NA	[R] Predicted metal-dependent protease of the PAD1/JAB1	R	NA	NA	0
CAJE01000014.1-1	0.31	0	0	0.00110011	5.2292	[R] Putative GTPases (G3E family)	R	7.50658e+07	6.04502e+07	0
CAJE01000012.1-28	0.575	0	0	0.00109901	39.244	NA	NA	1.13117e+07	8.51303e+06	0
CAJE01000002.1-1	3.01	1	0	0.00109337	14.584	[K] DNA-binding HTH domain-containing proteins	K	2.96447e+07	4.65873e+06	0
CAJE01000010.1-10	0.216	0	0	0.00109144	43.784	[M] Glycosyltransferase	M	4684595	0	0
CAJE01000009.1-16	-0.988	0	0	0.0010892	17.443	[R] Uncharacterized protein (competence- and mitomycin-induced)	R	6.53982e+06	1.46785e+07	0
CAJE01000004.1-21	-1.13	1	0	0.00108365	116.14	[L] RecB family exonuclease	L	1.47658e+06	13862600	0
CAJE01000012.1-417	0.393	0	0	0.00108116	46.542	[R] Predicted ATPase (AAA+ superfamily)	R	8455350	6.07343e+06	0
CAJE01000011.1-2	3.73	0	0	0.00107989	36.405	NA	NA	1.17863e+07	533567	0
CAJE01000004.1-146	-0.584	0	0	0.00107976	17.865	[F] Xanthosine triphosphate pyrophosphatase	F	8668700	1.46478e+07	0
CAJE01000004.1-47	1.73	0	0	0.00107702	30.24	[K] Predicted transcriptional regulators	K	24372450	7394950	0
CAJE01000004.1-70	-0.927	0	0	0.00106601	28.32	[R] Predicted cobalamin binding protein	R	4012950	9.73212e+06	0
CAJE01000012.1-610	-0.303	1	0	0.00106568	23.741	[R] Predicted metal-dependent phosphoesterases (PHP family)	R	2.34393e+07	3.23387e+07	0
CAJE01000015.1-22	-0.973	0	0	0.00106332	39.57	[O] Pyruvate-formate lyase-activating enzyme	O	3.80402e+06	9028700	0
CAJE01000012.1-76	4.71	0	0	0.00105868	41.192	[R] Zn-dependent proteases	R	8674450	316583	0
CAJE01000014.1-28	-3.06	0	0	0.00105554	11.785	[S] Uncharacterized conserved protein	S	6.07217e+06	23079500	0
CAJE01000013.1-43	NA	NA	0	0.00104643	NA	[S] Uncharacterized conserved protein	S	NA	NA	0
CAJE01000012.1-696	3.22	0	0	0.00104402	13.397	[R] Uncharacterized Fe-S center protein	R	19314500	2315600	0
CAJE01000012.1-668	0.859	0	0	0.00104274	49.045	[M] Small-conductance mechanosensitive channel	M	6.67888e+06	4.40882e+06	0
CAJE01000020.1-20	-0.0333	0	0	0.00104211	56.123	NA	NA	1.14826e+07	1.33417e+07	0
CAJE01000012.1-672	NA	NA	0	0.00103945	NA	[C] Ferredoxin	C	NA	NA	0
CAJE01000010.1-11	NA	NA	0	0.00103565	NA	NA	NA	NA	NA	0
CAJE01000004.1-104	0.649	1	0	0.00102948	14.747	[K] Predicted transcriptional regulators	K	1.46301e+07	1.03019e+07	0
CAJE01000007.1-24	NA	NA	0	0.00100345	NA	[C] Coenzyme F420-dependent N5,N10-methylene tetrahydromethanopterin reductase and	C	NA	NA	0
CAJE01000012.1-579	NA	NA	0	0.00100217	NA	[L] Predicted EndoIII-related endonuclease	L	NA	NA	0
CAJE01000012.1-274	NA	NA	0	0.00099219	NA	[P] Uncharacterized protein involved in tolerance to	P	NA	NA	0
CAJE01000022.1-19	0.2	0	0	0.000970376	60.772	NA	NA	297118	1.06206e+06	0
CAJE01000013.1-123	NA	NA	0	0.0009667	7.1196	NA	NA	1.45668e+06	0	0
CAJE01000019.1-24	0.765	0	0	0.000965668	16.622	NA	NA	2888550	326300	0
CAJE01000017.1-41	NA	NA	0	0.000957282	35.869	[P] ABC-type metal ion transport system, periplasmic	P	1815850	1.61698e+06	0
CAJE01000012.1-488	NA	NA	0	0.000950637	13.791	[K] Predicted transcriptional regulator	K	0	0	0
CAJE01000004.1-73	NA	NA	0	0.000937774	NA	[K] Transcriptional regulator	K	NA	NA	0
CAJE01000013.1-240	-0.313	0	0	0.000936311	27.846	NA	NA	6.94637e+06	9.75178e+06	0
CAJE01000012.1-347	1.29	0	0	0.000929629	30.214	[J] 16S rRNA uridine-516 pseudouridylate synthase and	J	7.19583e+06	3.33482e+06	0
CAJE01000019.1-23	0.797	0	0	0.000926385	49.243	[P] Predicted Co/Zn/Cd cation transporters	P	8.23263e+06	5369850	0
CAJE01000004.1-61	0.622	0	0	0.000920287	45.421	[P] Ammonia permease	P	3.10762e+07	5351800	0
CAJE01000012.1-477	NA	NA	0	0.000919131	NA	[S] FOG: WD40-like repeat	S	NA	NA	0
CAJE01000015.1-153	-0.747	0	0	0.000915492	17.595	[K] Predicted transcriptional regulators	K	4496250	7753650	0
CAJE01000012.1-246	2.94	0	0	0.000912673	40.267	[Q] Phytoene dehydrogenase and related proteins	Q	1.31958e+07	1.69622e+06	0
CAJE01000012.1-339	-0.438	0	0	0.000911412	23.375	[S] Uncharacterized conserved protein	S	6.60908e+06	1.03201e+07	0
CAJE01000012.1-139	-0.212	0	0	0.00090942	21.608	[H] Methyl coenzyme M reductase, subunit C	H	9.67948e+06	1.27746e+07	0
CAJE01000003.1-30	0.469	0	0	0.00090854	51.514	[C] NADH:ubiquinone oxidoreductase subunit 2 (chain N)	C	16319000	1.36427e+07	0
CAJE01000012.1-205	0.78	0	0	0.000904056	20.518	[QR] SAM-dependent methyltransferases	QR	2.79658e+07	1.73482e+07	0
CAJE01000012.1-689	-0.825	0	0	0.00088964	18.965	[S] Predicted membrane protein	S	1.26407e+07	2.60865e+07	0
CAJE01000013.1-185	1.49	0	0	0.000888804	13.511	NA	NA	8.09033e+06	3.04843e+06	0
CAJE01000020.1-64	1.04	0	0	0.000885136	38.419	[P] Mg2+ and Co2+ transporters	P	1.11422e+07	6247100	0
CAJE01000017.1-43	1.27	0	0	0.000884062	32.899	[P] ABC-type Mn2+/Zn2+ transport systems, permease components	P	6.19283e+06	3.64673e+06	0
CAJE01000024.1-77	-0.452	0	0	0.000872483	49.448	[H] Coproporphyrinogen III oxidase and related Fe-S	H	1.69522e+06	2.46557e+06	0
CAJE01000003.1-68	0.227	0	0	0.000862626	18.404	[R] Predicted nucleic acid-binding protein, contains PIN	R	1.44502e+07	14598500	0
CAJE01000020.1-74	1.48	0	0	0.000860666	29.725	[J] Pseudouridylate synthase	J	4.24598e+06	772900	0
CAJE01000020.1-40	NA	NA	0	0.000850882	NA	[J] 16S RNA G1207 methylase RsmC	J	NA	NA	0
CAJE01000012.1-648	-0.32	0	0	0.000839603	27.726	[QR] SAM-dependent methyltransferases	QR	1561100	2.23663e+06	0
CAJE01000017.1-55	-1.02	0	0	0.000834044	19.9	[C] FOG: HEAT repeat	C	1.12637e+06	2.33512e+06	0
CAJE01000024.1-103	NA	NA	0	0.000819633	NA	[E] Serine acetyltransferase	E	NA	NA	0
CAJE01000003.1-26	-0.591	0	0	0.000818761	17.308	[R] Predicted nucleic acid-binding protein, consists of	R	2.67393e+06	4.13163e+06	0
CAJE01000012.1-287	NA	NA	0	0.000813375	NA	NA	NA	NA	NA	0
CAJE01000013.1-299	NA	NA	0	0.000811583	16.462	[C] Ni,Fe-hydrogenase maturation factor	C	1.96892e+06	1.31102e+06	0
CAJE01000012.1-394	-0.476	0	0	0.000810574	10.669	NA	NA	1.70673e+07	2.67002e+07	0
CAJE01000012.1-495	NA	NA	0	0.00080806	19.846	NA	NA	1.13968e+06	0	0
CAJE01000023.1-4	1.9	0	0	0.000804221	19.859	[S] Uncharacterized conserved protein	S	4.86788e+06	1.60407e+06	0
CAJE01000012.1-158	NA	NA	0	0.000802479	NA	[C] Ferredoxin	C	NA	NA	0
CAJE01000001.1-24	0.0444	0	0	0.000800622	30.404	[C] Heterodisulfide reductase, subunit B	C	11034950	12187700	0
CAJE01000013.1-9	NA	NA	0	0.000799458	NA	[QR] SAM-dependent methyltransferases	QR	NA	NA	0
CAJE01000021.1-117	NA	NA	0	0.000788418	NA	[P] ABC-type Fe3+-siderophore transport system, permease component	P	NA	NA	0
CAJE01000023.1-71	NA	NA	0	0.000770379	30.206	NA	NA	576267	1841950	0
CAJE01000017.1-79	0.195	0	0	0.000764042	57.587	[O] Hydrogenase maturation factor	O	9430600	8927200	0
CAJE01000012.1-192	-0.49	1	0	0.000763273	25.272	[K] Transcriptional regulator	K	3.49818e+06	5131400	0
CAJE01000011.1-21	2.23	1	0	0.000760924	13.796	[K] Predicted transcriptional regulators containing the CopG/Arc/MetJ	K	1.43978e+07	3.22062e+06	0
CAJE01000012.1-13	-1.23	0	0	0.000754001	90.533	[T] FOG: PAS/PAC domain	T	4.28917e+06	8.97343e+06	0
CAJE01000005.1-42	-0.495	0	0	0.000748502	35.931	[R] Predicted HD-superfamily hydrolase	R	1.02277e+07	12168650	0
CAJE01000012.1-66	NA	NA	0	0.000742062	NA	[E] Phosphoribosylanthranilate isomerase	E	NA	NA	0
CAJE01000015.1-110	0.488	0	0	0.000731254	75.937	[P] ABC-type metal ion transport system, periplasmic	P	4.80317e+06	3.90902e+06	0
CAJE01000012.1-493	-0.968	0	0	0.000727063	17.163	[O] Cytochrome c biogenesis factor	O	2953850	5.67672e+06	0
CAJE01000003.1-21	0.336	0	0	0.000723677	21.889	[J] Predicted RNA methylase	J	23639500	20000000	0
CAJE01000004.1-3	NA	NA	0	0.000714967	NA	[V] ABC-type multidrug transport system, permease component	V	NA	NA	0
CAJE01000017.1-81	NA	NA	0	0.000707632	34.262	[S] Uncharacterized conserved protein	S	8.63817e+06	1.04308e+06	0
CAJE01000013.1-235	NA	NA	0	0.000704295	NA	[C] Nitroreductase	C	NA	NA	0
CAJE01000012.1-649	-1.08	0	0	0.000695145	50.236	[R] Predicted Fe-S oxidoreductases	R	1.07047e+07	2.33927e+07	0
CAJE01000026.1-22	2.99	0	0	0.000689638	27.128	NA	NA	10300250	0	0
CAJE01000012.1-529	3.17	1	0	0.000685547	27.862	NA	NA	5447800	376052	0
CAJE01000024.1-59	-0.99	1	0	0.000678756	7.4754	[K] Predicted transcriptional regulators	K	1678550	3.51737e+06	0
CAJE01000011.1-31	1.07	0	0	0.000671446	59.798	NA	NA	5.49087e+06	2.17828e+06	0
CAJE01000026.1-9	NA	NA	0	0.000662829	NA	[R] Predicted archaeal kinase (sugar kinase superfamily)	R	NA	NA	0
CAJE01000018.1-31	-0.683	0	0	0.000661253	21.307	[S] Uncharacterized conserved protein	S	1.44803e+06	5295750	0
CAJE01000017.1-22	NA	NA	0	0.00065465	NA	NA	NA	NA	NA	0
CAJE01000003.1-23	NA	NA	0	0.000653323	NA	NA	NA	NA	NA	0
CAJE01000026.1-10	NA	NA	0	0.000652525	9.8552	[R] Predicted archaeal kinase (sugar kinase superfamily)	R	354733	1308950	0
CAJE01000005.1-16	0.532	1	0	0.000643061	13.666	[K] Predicted transcriptional regulator	K	1.39997e+06	1.08163e+06	0
CAJE01000014.1-20	-2.5	0	0	0.000640064	48.966	[TK] Serine phosphatase RsbU, regulator of sigma	TK	1.14325e+07	1.19366e+08	0
CAJE01000012.1-527	NA	NA	0	0.000637218	NA	[K] Transcriptional regulators	K	NA	NA	0
CAJE01000012.1-644	NA	NA	0	0.00063236	NA	[M] Glycosyltransferase	M	NA	NA	0
CAJE01000023.1-27	3.02	1	0	0.000627216	54.568	[R] Uncharacterized protein containing a von Willebrand	R	34035500	5614950	0
CAJE01000004.1-147	-0.405	0	0	0.000625503	23.119	[T] Mn2+-dependent serine/threonine protein kinase	T	1.12278e+07	1.57407e+07	0
CAJE01000012.1-598	NA	NA	0	0.000622658	34.323	[D] Predicted ATPase of the PP-loop superfamily	D	332650	1.12607e+06	0
CAJE01000015.1-67	1.25	0	0	0.000611975	13.624	[K] DNA-directed RNA polymerase, subunit M/Transcription elongation	K	3.98178e+06	1.89603e+06	0
CAJE01000002.1-2	0.136	0	0	0.000607743	16.192	NA	NA	7.05657e+06	7.21263e+06	0
CAJE01000013.1-108	0.504	0	0	0.000606103	10.351	[J] RNase P/RNase MRP subunit p29	J	9441500	7.55848e+06	0
CAJE01000004.1-14	2.87	0	0	0.000604672	34.234	NA	NA	5682200	411745	0
CAJE01000019.1-6	-0.44	1	0	0.000595649	13.759	[K] Predicted transcriptional regulators	K	2426750	3618200	0
CAJE01000012.1-542	NA	NA	0	0.000595473	27.688	[P] Nitrogenase subunit NifH (ATPase)	P	1.30718e+06	293193	0
CAJE01000012.1-520	NA	NA	0	0.000578646	NA	NA	NA	NA	NA	0
CAJE01000015.1-143	-2.14	1	0	0.000577755	17.084	[L] ATP-dependent DNA ligase	L	3.39628e+06	18353500	0
CAJE01000020.1-62	0.615	1	0	0.000576893	25.875	[L] Predicted DNA alkylation repair enzyme	L	1307350	1.00702e+06	0
CAJE01000015.1-90	-1.24	0	0	0.000575196	68.871	[S] FOG: WD40-like repeat	S	7.76363e+06	1.47286e+07	0
CAJE01000004.1-127	NA	NA	0	0.000572022	11.048	[J] Ribosomal protein L44E	J	5.19117e+06	0	0
CAJE01000012.1-45	NA	NA	0	0.000557819	NA	[H] Glutamyl-tRNA reductase	H	NA	NA	0
CAJE01000015.1-25	NA	NA	0	0.000553374	NA	NA	NA	NA	NA	0
CAJE01000012.1-353	NA	NA	0	0.000547441	NA	[V] ABC-type multidrug transport system, permease component	V	NA	NA	0
CAJE01000001.1-28	NA	NA	0	0.0005388	NA	[C] Fe-S oxidoreductase	C	NA	NA	0
CAJE01000015.1-80	NA	NA	0	0.000537966	NA	NA	NA	NA	NA	0
CAJE01000004.1-13	0.432	0	0	0.000528851	81.414	NA	NA	1.2085e+07	14211000	0
CAJE01000012.1-103	NA	NA	0	0.000520993	NA	[S] Predicted membrane protein	S	NA	NA	0
CAJE01000004.1-99	NA	NA	0	0.000511419	NA	[E] Uncharacterized conserved protein, possibly involved in	E	NA	NA	0
CAJE01000012.1-564	0.453	0	0	0.000511138	30.486	[H] Cobyric acid synthase	H	138827	1032390	0
CAJE01000015.1-155	NA	NA	0	0.00051093	NA	[F] ADP-ribose pyrophosphatase	F	NA	NA	0
CAJE01000015.1-151	-0.754	0	0	0.000504286	8.8262	NA	NA	1.24663e+06	2169100	0
CAJE01000012.1-52	0.293	0	0	0.000502139	40.201	[M] Glycosyltransferase	M	456233	3.14918e+06	0
CAJE01000015.1-1	0.652	0	0	0.000495999	30.606	[R] Short-chain dehydrogenases of various substrate specificities	R	1782600	235200	0
CAJE01000012.1-594	0.904	0	0	0.000492899	10.724	NA	NA	5287300	0	0
CAJE01000011.1-19	0.0249	0	0	0.000481158	76.703	[T] Osmosensitive K+ channel histidine kinase	T	3.56767e+06	3.68033e+06	0
CAJE01000013.1-174	-1.73	0	0	0.000477393	33.689	[E] Carbamate kinase	E	32394350	1.4032e+08	0
CAJE01000012.1-716	-0.138	0	0	0.000471765	13.827	[S] Uncharacterized conserved protein	S	1933250	1945900	0
CAJE01000020.1-39	1.63	0	0	0.000471529	28.194	NA	NA	868133	1.69017e+06	0
CAJE01000007.1-17	1.8	0	0	0.000452455	30.384	[P] ABC-type phosphate transport system, ATPase component	P	8890800	2888000	0
CAJE01000014.1-22	0.337	0	0	0.000450886	11.678	[T] Anti-anti-sigma regulatory factor (antagonist of anti-sigma	T	462583	1.57003e+06	0
CAJE01000012.1-20	NA	NA	0	0.000447329	NA	NA	NA	NA	NA	0
CAJE01000023.1-64	1.01	0	0	0.000445319	39.656	NA	NA	7614300	4249400	0
CAJE01000012.1-406	NA	NA	0	0.00044406	NA	[R] Predicted ester cyclase	R	NA	NA	0
CAJE01000005.1-24	0.15	0	0	0.000441867	10.064	NA	NA	7694200	7.98413e+06	0
CAJE01000007.1-22	-0.912	0	0	0.0004407	18.656	NA	NA	5.57907e+06	1.14547e+07	0
CAJE01000023.1-106	NA	NA	0	0.000439095	15.063	NA	NA	0	528633	0
CAJE01000013.1-139	NA	NA	0	0.00043482	NA	[L] Ribonuclease HII	L	NA	NA	0
CAJE01000014.1-49	3.71	0	0	0.000434468	30.398	[K] Predicted transcriptional regulator	K	1.98313e+07	553583	0
CAJE01000012.1-740	-0.904	0	0	0.000419004	21.804	NA	NA	2.49362e+06	4.96422e+06	0
CAJE01000021.1-34	NA	NA	0	0.000413955	NA	[H] 1,4-dihydroxy-2-naphthoate octaprenyltransferase	H	NA	NA	0
CAJE01000012.1-200	NA	NA	0	0.000411674	NA	NA	NA	NA	NA	0
CAJE01000015.1-138	-0.232	1	0	0.000406871	19.448	[S] Uncharacterized conserved protein	S	1.57877e+07	2.20598e+07	0
CAJE01000015.1-2	NA	NA	0	0.000404039	NA	NA	NA	NA	NA	0
CAJE01000013.1-18	NA	NA	0	0.000388139	NA	NA	NA	NA	NA	0
CAJE01000014.1-74	NA	NA	0	0.000382771	NA	NA	NA	NA	NA	0
CAJE01000013.1-21	NA	NA	0	0.000381647	NA	[H] Uroporphyrinogen-III decarboxylase	H	NA	NA	0
CAJE01000015.1-6	-0.427	0	0	0.000372633	27.067	[S] Uncharacterized conserved protein	S	1026600	3.19973e+06	0
CAJE01000012.1-595	0.423	0	0	0.0003719	10.284	[S] Predicted membrane protein	S	662900	1.95398e+06	0
CAJE01000023.1-83	0.24	1	0	0.000362623	9.2181	NA	NA	3.33382e+06	3188000	0
CAJE01000012.1-2	0.474	0	0	0.000362389	34.325	[M] Glycosyltransferases, probably involved in cell wall	M	170647	1.40013e+06	0
CAJE01000012.1-384	NA	NA	0	0.000361905	NA	[H] Mg-chelatase subunit ChlI	H	NA	NA	0
CAJE01000021.1-94	2.56	0	0	0.000354447	15.81	NA	NA	1.71083e+07	0	0
CAJE01000021.1-51	NA	NA	0	0.000353543	NA	NA	NA	NA	NA	0
CAJE01000012.1-507	NA	NA	0	0.000351554	NA	NA	NA	NA	NA	0
CAJE01000013.1-193	-3.44	1	0	0.000350992	71.231	[T] Bacteriophytochrome (light-regulated signal transduction histidine kinase)	T	41329350	347136500	0
CAJE01000001.1-19	NA	NA	0	0.000348375	NA	NA	NA	NA	NA	0
CAJE01000020.1-42	NA	NA	0	0.000344844	NA	NA	NA	NA	NA	0
CAJE01000014.1-54	-1.46	0	0	0.000338575	38.985	[P] ABC-type Fe3+-hydroxamate transport system, periplasmic component	P	1.04036e+08	2.09486e+08	0
CAJE01000015.1-65	NA	NA	0	0.000336962	11.959	NA	NA	1145300	1.61327e+06	0
CAJE01000012.1-151	NA	NA	0	0.000323873	NA	[R] Predicted phosphatases	R	NA	NA	0
CAJE01000001.1-29	NA	NA	0	0.00032201	16.368	[C] Coenzyme F420-reducing hydrogenase, delta subunit	C	1.63613e+06	1.36422e+06	0
CAJE01000012.1-358	0.0488	0	0	0.000321758	13.456	[K] Predicted transcriptional regulator	K	3.46893e+06	3.87418e+06	0
CAJE01000012.1-335	2.55	0	0	0.000314982	19.589	NA	NA	2.65703e+06	141095	0
CAJE01000006.1-11	NA	NA	0	0.00030724	32.82	[H] Cobalamin biosynthesis protein CobD/CbiB	H	0	430500	0
CAJE01000017.1-58	NA	NA	0	0.000306903	NA	[C] Ferredoxin	C	NA	NA	0
CAJE01000023.1-30	NA	NA	0	0.000297603	NA	NA	NA	NA	NA	0
CAJE01000013.1-136	NA	NA	0	0.000296276	55.076	[C] Glycerol-3-phosphate dehydrogenase	C	0	0	0
CAJE01000013.1-257	NA	NA	0	0.000283794	NA	NA	NA	NA	NA	0
CAJE01000015.1-162	NA	NA	0	0.000281374	46.636	[L] Uncharacterized protein predicted to be involved	L	1.64727e+06	0	0
CAJE01000012.1-706	NA	NA	0	0.000280341	NA	NA	NA	NA	NA	0
CAJE01000014.1-5	0.16	0	0	0.000278686	9.2644	NA	NA	104483	1412550	0
CAJE01000013.1-56	NA	NA	0	0.000277454	5.048	[K] DNA-directed RNA polymerase, subunit RPC10 (contains	K	0	670700	0
CAJE01000015.1-173	1.92	0	0	0.000271558	53.628	NA	NA	8389000	2396560	0
CAJE01000003.1-56	0.121	0	0	0.000259315	37.628	[C] Ferredoxin	C	5.06933e+06	5.33087e+06	0
CAJE01000013.1-84	NA	NA	0	0.000258664	NA	NA	NA	NA	NA	0
CAJE01000014.1-59	0.379	0	0	0.000258107	40.6	[P] ABC-type Fe3+-hydroxamate transport system, periplasmic component	P	1.71364e+08	1.43211e+08	0
CAJE01000012.1-113	-0.457	0	0	0.000255211	9.3257	NA	NA	2.78733e+06	5.75913e+06	0
CAJE01000004.1-126	2.27	0	0	0.000254563	6.2562	[J] Ribosomal protein S27E	J	7.20017e+06	392010	0
CAJE01000012.1-496	NA	NA	0	0.000254331	NA	NA	NA	NA	NA	0
CAJE01000024.1-138	2.22	0	0	0.000251846	26.386	[O] Trypsin-like serine proteases, typically periplasmic, contain	O	6.42612e+06	1.61228e+06	0
CAJE01000014.1-41	NA	NA	0	0.00025043	29.805	NA	NA	0	0	0
CAJE01000008.1-4	NA	NA	0	0.000248575	NA	NA	NA	NA	NA	0
CAJE01000024.1-73	1.9	0	0	0.000247537	60.59	NA	NA	256815	556177	0
CAJE01000012.1-17	NA	NA	0	0.000244555	NA	[S] Uncharacterized protein conserved in bacteria	S	NA	NA	0
CAJE01000022.1-7	0.0722	0	0	0.000239372	32.828	[NU] Flp pilus assembly protein TadC	NU	372100	2391250	0
CAJE01000024.1-67	-0.242	0	0	0.000235016	35.602	[H] Ketopantoate reductase	H	3.85122e+06	5.12038e+06	0
CAJE01000022.1-14	NA	NA	0	0.000233287	NA	[M] Acyl-[acyl carrier protein]--UDP-N-acetylglucosamine O-acyltransferase	M	NA	NA	0
CAJE01000019.1-27	-0.322	0	0	0.000228232	27.412	[R] Predicted glutamine amidotransferase	R	336633	2202675	0
CAJE01000015.1-132	NA	NA	0	0.000226619	NA	[T] Osmosensitive K+ channel histidine kinase	T	NA	NA	0
CAJE01000021.1-85	NA	NA	0	0.000223285	NA	NA	NA	NA	NA	0
CAJE01000003.1-18	NA	NA	0	0.000217641	NA	[E] Glutamate synthase domain 2	E	NA	NA	0
CAJE01000012.1-418	NA	NA	0	0.000213635	31.739	[L] Site-specific recombinases, DNA invertase Pin homologs	L	4.65977e+06	1121500	0
CAJE01000021.1-57	NA	NA	0	0.000210863	NA	[R] Predicted metal-dependent membrane protease	R	NA	NA	0
CAJE01000004.1-34	NA	NA	0	0.000210225	NA	NA	NA	NA	NA	0
CAJE01000005.1-53	NA	NA	0	0.00020832	NA	NA	NA	NA	NA	0
CAJE01000012.1-259	-0.791	0	0	0.000206591	14.04	NA	NA	0	3.24253e+06	0
CAJE01000012.1-557	-0.497	1	0	0.000204699	36.6	[NT] Chemotaxis response regulator containing a CheY-like	NT	2.81603e+06	6003600	0
CAJE01000023.1-65	0.867	0	0	0.000199831	11.532	NA	NA	2.94022e+06	1865550	0
CAJE01000012.1-324	NA	NA	0	0.000198693	13.525	NA	NA	2237650	0	0
CAJE01000013.1-304	NA	NA	0	0.000194069	15.864	NA	NA	1061400	1.73487e+06	0
CAJE01000004.1-20	-0.0807	1	0	0.000182925	125.92	[L] ATP-dependent exoDNAse (exonuclease V) beta subunit	L	721917	2577950	0
CAJE01000022.1-21	NA	NA	0	0.000179375	NA	[S] Uncharacterized conserved protein	S	NA	NA	0
CAJE01000006.1-26	NA	NA	0	0.00017891	44.629	NA	NA	1.87987e+06	0	0
CAJE01000021.1-11	NA	NA	0	0.000176251	NA	NA	NA	NA	NA	0
CAJE01000012.1-619	NA	NA	0	0.000166672	NA	[E] Nitrogen regulatory protein PII	E	NA	NA	0
CAJE01000013.1-308	NA	NA	0	0.000166092	NA	[R] Zn-dependent proteases	R	NA	NA	0
CAJE01000001.1-25	NA	NA	0	0.000145657	NA	[C] Heterodisulfide reductase, subunit C	C	NA	NA	0
CAJE01000013.1-34	NA	NA	0	0.000140297	NA	NA	NA	NA	NA	0
CAJE01000012.1-559	NA	NA	0	0.000139966	NA	[NT] Chemotaxis signal transduction protein	NT	NA	NA	0
CAJE01000012.1-505	NA	NA	0	0.000138213	NA	NA	NA	NA	NA	0
CAJE01000013.1-169	NA	NA	0	0.000135468	NA	[H] Aspartate 1-decarboxylase	H	NA	NA	0
CAJE01000024.1-62	NA	NA	0	0.000127255	NA	NA	NA	NA	NA	0
CAJE01000019.1-30	NA	NA	0	0.000103772	NA	[T] Response regulator containing CheY-like receiver, AAA-type	T	NA	NA	0
CAJE01000012.1-276	NA	NA	0	9.99838e-05	NA	[EP] ABC-type dipeptide/oligopeptide/nickel transport systems, permease components	EP	NA	NA	0
CAJE01000021.1-20	NA	NA	0	9.57644e-05	NA	[R] Acetyltransferases	R	NA	NA	0
CAJE01000003.1-55	-0.91	0	0	8.84395e-05	36.045	[C] Heterodisulfide reductase, subunit A and related	C	2.53162e+06	4.95018e+06	0
CAJE01000014.1-4	NA	NA	0	8.46904e-05	NA	[H] Dinucleotide-utilizing enzymes involved in molybdopterin and	H	NA	NA	0
CAJE01000019.1-41	1.1	0	0	8.41045e-05	6.9159	[S] Predicted small metal-binding protein	S	4.39412e+06	242183	0
CAJE01000012.1-670	-0.367	1	0	7.69899e-05	27.385	[K] Predicted transcriptional regulators	K	23170500	3.33998e+07	0
CAJE01000017.1-25	NA	NA	0	7.49658e-05	NA	NA	NA	NA	NA	0
CAJE01000014.1-7	NA	NA	0	6.62364e-05	18.59	[R] Predicted metal-dependent protease of the PAD1/JAB1	R	0	0	0
CAJE01000023.1-13	NA	NA	0	6.51172e-05	NA	[CP] NADH:ubiquinone oxidoreductase subunit 5 (chain L)/Multisubunit	CP	NA	NA	0
CAJE01000004.1-144	5.11	0	0	6.0856e-05	41.56	NA	NA	36179000	0	0
CAJE01000015.1-19	NA	NA	0	5.83908e-05	NA	NA	NA	NA	NA	0
CAJE01000024.1-30	NA	NA	0	5.1211e-05	NA	[M] Glycosyltransferase	M	NA	NA	0
CAJE01000015.1-4	NA	NA	0	4.34634e-05	NA	NA	NA	NA	NA	0
CAJE01000017.1-59	-1.16	0	0	4.1272e-05	42.063	[S] Uncharacterized conserved protein	S	924433	2.23497e+06	0
CAJE01000012.1-240	-0.734	0	0	3.61435e-05	14.876	NA	NA	3.79927e+06	7.94167e+06	0
CAJE01000012.1-370	NA	NA	0	2.95122e-05	NA	[CH] Flavodoxin	CH	NA	NA	0
CAJE01000013.1-315	NA	NA	0	2.20899e-05	NA	[M] Glycosyltransferase	M	NA	NA	0
CAJE01000013.1-180	-1.35	0	0	0	16.211	NA	NA	2.47928e+06	6188700	0
CAJE01000024.1-131	-0.532	0	0	0	29.658	NA	NA	2.02722e+06	3080300	0
CAJE01000019.1-38	2.18	0	0	0	18.146	[R] Phospholipid-binding protein	R	9944200	1.00703e+06	0
CAJE01000012.1-738	NA	NA	0	0	NA	[S] Uncharacterized protein conserved in archaea	S	NA	NA	0
CAJE01000024.1-29	NA	NA	0	0	41.811	[M] Glycosyltransferase	M	0	248883	0
CAJE01000024.1-72	NA	NA	0	0	11.3	NA	NA	4.80697e+06	1024150	0
