# Supplementary material for: Growth temperature and chromatinization in archaea
Source: Nat Microbiol. 2022 Oct 20;7(11):1932–42. doi: 10.1038/s41564-022-01245-2 (PMC7613761; doi:10.1038/s41564-022-01245-2)
Supplement: Source Data Fig. 3 — Contains source data to reproduce Fig. 3. [file 41564_2022_1245_MOESM7_ESM.xlsx]

## Sheet: SourceData_Figure_3AB
Specie	OGT_Manual	PercentNAPwCandidates	TotalTF_no_outliers
Archaeoglobus fulgidus	85	2.93865	0.262313
Archaeoglobus profundus	85	5.38063	0.285463
Ferroglobus placidus	85	5.03822	0.644828
Halobacterium salinarium	37	0.384177	1.28272
Haloferax volcanii	45	1.05076	1.45684
Mathanocaldococcus jannaschii	80	1.7767	0.238838
Methanomassiliicoccus luminyensis	37	1.7301	0.900252
Methanomethylophilus alvus	37	0.138747	0.379381
Methanopyrus kandleri	98	2.15185	0.259767
Methanosarcina barkeri	35	0.545581	0.270167
Methanothermobacter marburgensis	65	1.65589	0.535668
Methanothermobacter thermautotrophicus	65	2.24373	0.479958
Natrialba magadii	37	0.220962	0.434372
Nitrosopumilus maritimus SCM1	32	0.738489	1.41562
Picrophilus torridus	55	1.74191	0.409218
Sulfolobus acidocaldarius	80	2.80928	0.410885
Thermococcus kodakarensis KOD1	85	3.99115	1.29099
Thermoplasma acidophilum	55	1.27678	0.218083
Thermoplasma volcanium	60	3.35756	0.782147

## Sheet: SourceData_Figure_3C
ID	Cor	pval	Adj.p	logpval
Formyl_trans_N	-0.881582	6.11233e-07	0.000705974	6.21379
DnaJ	-0.848801	4.34282e-06	0.00125399	5.36223
DnaJ_C	-0.848801	4.34282e-06	0.00125399	5.36223
THF_DHG_CYH	-0.772907	0.000104575	0.0143198	3.98057
THF_DHG_CYH_C	-0.772048	0.000107641	0.0143198	3.96802
Porphobil_deam	-0.770975	0.000111583	0.0143198	3.9524
GrpE	-0.75974	0.000160796	0.0185719	3.79373
DEAD_2	-0.738838	0.000302193	0.0236192	3.51972
Helicase_C_2	-0.738838	0.000302193	0.0236192	3.51972
AAA_29	-0.733634	0.000350446	0.0245962	3.45538
Na_H_Exchanger	-0.732477	0.000362022	0.0245962	3.44126
Proteasome	-0.729325	0.000395201	0.0253587	3.40318
Porphobil_deamC	-0.724769	0.000447679	0.0272142	3.34903
PvlArgDC	-0.680894	0.00133122	0.0698892	2.87575
Ribosomal_L32e	-0.670837	0.00166696	0.0769062	2.77807
Proteasome_A_N	-0.669064	0.00173287	0.0769062	2.76123
AICARFT_IMPCHas	-0.662139	0.00201162	0.0769062	2.69645
FbpA	-0.659316	0.00213545	0.0769062	2.67051
NFACT.R_1	-0.659316	0.00213545	0.0769062	2.67051
DXP_synthase_N	-0.6558	0.00229851	0.0780818	2.63855
RMMBL	-0.651341	0.00252002	0.0831607	2.5986
TBP	-0.64691	0.00275737	0.0853179	2.5595
Beta.Casp	-0.646024	0.002807	0.0853179	2.55176
HHH_5	-0.646024	0.002807	0.0853179	2.55176
MCM_N	-0.642223	0.0030283	0.0896844	2.5188
E1_dh	-0.638	0.0032909	0.0927071	2.48269
ProRS.C_1	-0.621283	0.00452182	0.121458	2.34469
Transket_pyr	-0.612298	0.00532574	0.128379	2.27362
CbiG_N	-0.610831	0.00546753	0.128379	2.26221
CbiG_C	-0.606147	0.0059409	0.131813	2.22615
CbiK	-0.605124	0.00604855	0.131813	2.21835
MS_channel	-0.598586	0.00677522	0.137287	2.16908
DnaJ_CXXCXGXG	-0.594518	0.00726215	0.142166	2.13894
HATPase_c	-0.589308	0.00792696	0.149284	2.10089
TPR_17	-0.5865	0.0083053	0.149284	2.08064
RNA_pol_Rpb2_1	-0.584878	0.00853054	0.149284	2.06902
RNA_pol_Rpb2_2	-0.584878	0.00853054	0.149284	2.06902
RNA_pol_Rpb2_3	-0.584878	0.00853054	0.149284	2.06902
TruD	-0.584878	0.00853054	0.149284	2.06902
DUF373	-0.578316	0.00949225	0.161229	2.02263
HSP70	-0.576066	0.00984159	0.163013	2.00693
Methyltransf_12	-0.575825	0.00987957	0.163013	2.00526
PyrI	-0.571585	0.0105682	0.16439	1.976
PyrI_C	-0.571585	0.0105682	0.16439	1.976
Cdc6_C	-0.569513	0.0109184	0.165931	1.96184
Epimerase	-0.566268	0.0114858	0.170079	1.93984
Lactamase_B_6	-0.560951	0.0124665	0.179985	1.90425
HMA	-0.559129	0.0128176	0.18277	1.89219
NAD_binding_4	-0.558292	0.0129815	0.182849	1.88668
ABM	-0.557212	0.0131954	0.183623	1.87958
AAA_32	-0.551888	0.0142923	0.194207	1.8449
Proton_antipo_M	-0.549509	0.0148053	0.196553	1.82958
TPR_11	-0.547086	0.015343	0.19781	1.81409
TFIIB	-0.546772	0.0154137	0.19781	1.81209
GatB_N	-0.546772	0.0154137	0.19781	1.81209
Chorismate_synt	-0.544999	0.0158182	0.199597	1.80084
Abhydrolase_1	-0.544183	0.0160075	0.199597	1.79568
Transketolase_N	-0.543318	0.0162098	0.199597	1.79022
zf.ribbon_3	-0.541881	0.0165505	0.199597	1.78119
DS	-0.540569	0.0168666	0.199597	1.77297
PBP	-0.54048	0.0168881	0.199597	1.77242
KH_7	-0.536138	0.0179695	0.206052	1.74546
SMC_N	-0.535252	0.0181968	0.206052	1.74
HisKA	-0.530861	0.0193569	0.213047	1.71316
UPF0051	-0.530821	0.0193679	0.213047	1.71292
PDDEXK_1	-0.528001	0.0201436	0.217438	1.69586
GHMP_kinases_N	-0.523731	0.021365	0.224332	1.6703
MCM	-0.5193	0.0226936	0.229118	1.6441
PDZ_2	-0.519019	0.0227801	0.229118	1.64244
CbiX	-0.514082	0.0243409	0.241007	1.61366
Glyco_trans_4_4	-0.513112	0.0246572	0.241007	1.60806
DUF5611	-0.512552	0.0248412	0.241007	1.60483
HEAT_PBS	-0.511696	0.0251245	0.241007	1.5999
DUF87	-0.511325	0.0252484	0.241007	1.59777
Methyltransf_11	-0.511325	0.0252484	0.241007	1.59777
RNA_pol_L	-0.510439	0.0255456	0.241846	1.59268
URO.D	-0.508713	0.0261322	0.243409	1.58282
Ubie_methyltran	-0.503349	0.0280238	0.254279	1.55247
AAA_21	-0.502463	0.0283464	0.254279	1.5475
NUDIX	-0.50224	0.0284279	0.254279	1.54626
TRAM	-0.501354	0.0287542	0.254279	1.5413
zf.C4_Topoisom	-0.501121	0.0288403	0.254279	1.54
Sod_Fe_C	-0.496194	0.0307117	0.264717	1.5127
Sod_Fe_N	-0.496194	0.0307117	0.264717	1.5127
Methyltransf_23	-0.495148	0.031121	0.266258	1.50695
TF_Zn_Ribbon	-0.490943	0.0328091	0.269439	1.48401
RmlD_sub_bind	-0.48917	0.0335415	0.269439	1.47442
Aldo_ket_red	-0.489048	0.0335924	0.269439	1.47376
UvrD_C	-0.487261	0.0343445	0.271698	1.46414
RrnaAD	-0.486282	0.0347623	0.273132	1.45889
Putative_PNPOx	-0.484866	0.0353732	0.27398	1.45133
Cys_Met_Meta_PP	-0.484739	0.0354282	0.27398	1.45065
UvrD.helicase	-0.484387	0.0355818	0.27398	1.44877
SRP_SPB	-0.482967	0.0362055	0.276936	1.44123
CMAS	-0.47849	0.0382276	0.290479	1.41762
Hexapep_2	-0.476198	0.0392958	0.296645	1.40565
RNA_pol_A_bac	-0.474991	0.0398676	0.297533	1.39938
HK	-0.474863	0.0399287	0.297533	1.39871
zinc_ribbon_2	-0.470302	0.0421501	0.312073	1.3752
X2.Hacid_dh_C	-0.469674	0.0424632	0.312388	1.37199
Rieske	-0.468576	0.0430152	0.313406	1.36638
PALP	-0.467902	0.0433565	0.313406	1.36295
PDZ_6	-0.465618	0.044529	0.313406	1.35136
adh_short_C2	-0.465295	0.0446965	0.313406	1.34973
YcaO	-0.464681	0.0450169	0.313406	1.34662
GatB_Yqey	-0.464286	0.0452237	0.313406	1.34463
DUF357	-0.460751	0.047108	0.318186	1.32691
MetW	-0.459843	0.047602	0.319525	1.32238
ADH_zinc_N	-0.457152	0.0490877	0.319525	1.30903
GAF_2	-0.457116	0.0491077	0.319525	1.30885
KR	-0.456616	0.0493876	0.319525	1.30638
DegT_DnrJ_EryC1	-0.456382	0.0495195	0.319525	1.30522
Peripla_BP_2	-0.45418	0.0507695	0.320167	1.2944
B12.binding	-0.453634	0.0510836	0.320167	1.29172
Lon_C	-0.453634	0.0510836	0.320167	1.29172
UbiA	-0.452286	0.0518641	0.320167	1.28513
Glycos_transf_2	-0.451951	0.0520596	0.320167	1.2835
Polysacc_synt_2	-0.451951	0.0520596	0.320167	1.2835
IspD	-0.451858	0.0521138	0.320167	1.28305
Iso_dh	-0.451065	0.0525793	0.321191	1.27919
X3Beta_HSD	-0.448406	0.0541619	0.327524	1.26631
Pro_isomerase	-0.446881	0.0550861	0.330793	1.25896
Ribosomal_L19e	-0.445748	0.0557804	0.330793	1.25352
DNA_primase_S	-0.444262	0.0567008	0.330793	1.24641
HEM4	-0.444155	0.0567671	0.330793	1.2459
MTS	-0.443975	0.0568795	0.330793	1.24504
ANAPC3	-0.44288	0.0575665	0.330793	1.23983
MreB_Mbl	-0.438542	0.0603509	0.34507	1.21932
GFO_IDH_MocA	-0.438087	0.0606486	0.34507	1.21718
TPR_9	-0.437123	0.0612831	0.34697	1.21266
GDP_Man_Dehyd	-0.436	0.062029	0.348869	1.20741
ABC2_membrane	-0.43565	0.0622625	0.348869	1.20577
Methyltransf_25	-0.435113	0.062622	0.348869	1.20327
Aconitase_C	-0.433341	0.0638209	0.352201	1.19504
DNA_primase_lrg	-0.432579	0.0643415	0.352201	1.19151
Ribosomal_L24e	-0.431758	0.0649062	0.353616	1.18771
TP_methylase	-0.42891	0.0668934	0.362732	1.17462
FAD_binding_4	-0.428035	0.0675129	0.36438	1.17061
PRA.CH	-0.42627	0.068776	0.366339	1.16256
Thioredoxin_7	-0.426199	0.0688273	0.366339	1.16224
Thioredox_DsbH	-0.426199	0.0688273	0.366339	1.16224
Thioredoxin	-0.423593	0.0707248	0.369698	1.15043
UvrD_C_2	-0.423539	0.0707646	0.369698	1.15018
Flavodoxin_2	-0.421458	0.0723085	0.370963	1.14081
DNA_gyraseA_C	-0.420765	0.0728279	0.370963	1.1377
DNA_topoisoIV	-0.420765	0.0728279	0.370963	1.1377
Complex1_30kDa	-0.420568	0.0729764	0.370963	1.13682
PhoU	-0.419162	0.0740405	0.373436	1.13053
ALAD	-0.41739	0.0753985	0.378632	1.12264
Trm56	-0.415227	0.0770805	0.383741	1.11306
ADH_N	-0.413877	0.0781447	0.384197	1.1071
SOR_SNZ	-0.413845	0.0781699	0.384197	1.10696
tRNA.synt_His	-0.4103	0.0810158	0.386782	1.09143
Seryl_tRNA_N	-0.409887	0.0813529	0.386782	1.08963
HEAT_EZ	-0.407533	0.0832904	0.392655	1.07941
PK	-0.406511	0.084142	0.395057	1.07499
Phos_pyr_kin	-0.404983	0.0854269	0.399466	1.06841
AAA_26	-0.404097	0.0861788	0.399745	1.0646
DHNA	-0.402367	0.0876605	0.404607	1.0572
Glyco_trans_1_2	-0.401446	0.0884575	0.404904	1.05327
FAD.oxidase_C	-0.400772	0.0890438	0.404904	1.0504
Epimerase_2	-0.396229	0.0930694	0.419903	1.03119
RNA_pol_Rpb1_5	-0.395235	0.0939676	0.422306	1.02702
Ribosomal_S5	-0.392577	0.0964011	0.428599	1.01592
Ribosomal_S5_C	-0.392577	0.0964011	0.428599	1.01592
Hydrolase_4	-0.39249	0.0964811	0.428599	1.01556
X4HBT	-0.391492	0.0974072	0.42963	1.01141
RNA_pol_Rpb1_1	-0.386374	0.102257	0.445685	0.990308
Complex1_49kDa	-0.385487	0.103114	0.447731	0.986684
Aldedh	-0.38439	0.104182	0.450043	0.982207
Biotin_lipoyl_2	-0.382829	0.105716	0.450043	0.97586
Aconitase	-0.38017	0.108365	0.450043	0.965111
NDK	-0.38017	0.108365	0.450043	0.965111
DALR_1	-0.378398	0.110157	0.450043	0.957986
tRNA.synt_1d	-0.378398	0.110157	0.450043	0.957986
RNA_pol_Rpb1_2	-0.377512	0.111062	0.450043	0.954436
RNA_pol_Rpb1_3	-0.377512	0.111062	0.450043	0.954436
RNA_pol_Rpb1_4	-0.377512	0.111062	0.450043	0.954436
RNA_pol_Rpb2_4	-0.377512	0.111062	0.450043	0.954436
RNA_pol_Rpb2_5	-0.377512	0.111062	0.450043	0.954436
RNA_pol_Rpb2_6	-0.377512	0.111062	0.450043	0.954436
RNA_pol_Rpb2_7	-0.377512	0.111062	0.450043	0.954436
ABC2_membrane_3	-0.377143	0.111439	0.450043	0.952962
Amidohydro_1	-0.374853	0.113806	0.456409	0.943835
Asparaginase	-0.372195	0.116598	0.4623	0.933308
Asparaginase_C	-0.372195	0.116598	0.4623	0.933308
CPSase_L_D2	-0.370422	0.118487	0.4623	0.92633
Ribosomal_S3Ae	-0.370422	0.118487	0.4623	0.92633
TGT_C2	-0.370422	0.118487	0.4623	0.92633
EPSP_synthase	-0.370186	0.11874	0.4623	0.925403
HEAT_2	-0.369122	0.119887	0.462387	0.921229
tRNA_anti.codon	-0.366878	0.122329	0.462387	0.91247
Pterin_bind	-0.366717	0.122505	0.462387	0.911846
RNase_PH	-0.366272	0.122994	0.462387	0.910116
RNase_PH_C	-0.366272	0.122994	0.462387	0.910116
Methyltransf_31	-0.365992	0.123303	0.462387	0.909025
Mur_ligase_M	-0.361394	0.128446	0.472134	0.89128
adh_short	-0.361309	0.128543	0.472134	0.890953
Glyco_tranf_2_3	-0.360833	0.129084	0.472134	0.889128
Nitroreductase	-0.360013	0.13002	0.472134	0.88599
GTP_EFTU_D4	-0.358902	0.131296	0.472134	0.881749
IF.2	-0.358902	0.131296	0.472134	0.881749
NAD_kinase	-0.358902	0.131296	0.472134	0.881749
TPR_1	-0.358616	0.131625	0.472134	0.880661
tRNA.synt_1c_C	-0.358016	0.13232	0.473156	0.878375
BPD_transp_1	-0.357286	0.133167	0.474662	0.875604
polyprenyl_synt	-0.356244	0.134385	0.474662	0.87165
TPR_8	-0.35507	0.135764	0.474745	0.867214
ADH_zinc_N_2	-0.355069	0.135766	0.474745	0.867209
OTCace	-0.354471	0.136472	0.474745	0.864956
OTCace_N	-0.354471	0.136472	0.474745	0.864956
GAF	-0.354132	0.136874	0.474745	0.863678
PD40	-0.354132	0.136874	0.474745	0.863678
TGS	-0.352699	0.138582	0.476377	0.858292
PFO_beta_C	-0.350345	0.14142	0.482291	0.84949
Peptidase_M24	-0.35004	0.14179	0.482291	0.848354
HEAT	-0.349448	0.142512	0.482291	0.846147
TehB	-0.348972	0.143094	0.482291	0.844377
MMPL	-0.348915	0.143163	0.482291	0.844169
SRP19	-0.347154	0.145331	0.486456	0.837641
AAA_lid_2	-0.347105	0.145392	0.486456	0.83746
Response_reg	-0.344428	0.148732	0.491227	0.827596
DNA_gyraseB	-0.343519	0.149878	0.491227	0.824263
DNA_gyraseB_C	-0.343519	0.149878	0.491227	0.824263
HhH.GPD	-0.343317	0.150133	0.491227	0.823525
HTH_3	-0.342951	0.150597	0.491354	0.822184
CbiC	-0.341529	0.152407	0.495861	0.816994
Fe.ADH_2	-0.339406	0.155139	0.501921	0.809279
TPR_6	-0.337344	0.157824	0.504506	0.801826
PAPS_reduct	-0.337089	0.158159	0.504506	0.800905
AraC_binding	-0.334377	0.161745	0.509033	0.79117
Rib_5.P_isom_A	-0.333789	0.162529	0.50999	0.789069
TniB	-0.333038	0.163535	0.50999	0.78639
DHQ_synthase	-0.331431	0.165702	0.50999	0.780671
Fe.ADH	-0.330689	0.166708	0.50999	0.778043
P.II	-0.33059	0.166843	0.50999	0.777692
SMC_hinge	-0.328888	0.16917	0.514188	0.771676
ChlI	-0.328443	0.169782	0.514694	0.770108
Abhydrolase_6	-0.328118	0.17023	0.514702	0.768963
TPR_2	-0.327586	0.170965	0.515574	0.767093
Usp	-0.327	0.171778	0.516352	0.765032
GAD	-0.326663	0.172246	0.516352	0.763851
NAD_binding_10	-0.326114	0.173011	0.516352	0.761925
DUF3378	-0.324438	0.175359	0.520772	0.756071
SUI1	-0.324024	0.175943	0.520772	0.754628
FMN_red	-0.322658	0.177877	0.52277	0.749879
UPF0020	-0.320937	0.180334	0.523447	0.743922
PHP	-0.320437	0.181053	0.523447	0.742193
BTAD	-0.319571	0.182302	0.523447	0.739209
Biotin_carb_C	-0.3195	0.182404	0.523447	0.738966
Biotin_carb_N	-0.3195	0.182404	0.523447	0.738966
ABC_tran	-0.319024	0.183093	0.523447	0.737328
Beta_elim_lyase	-0.319024	0.183093	0.523447	0.737328
Helicase_C	-0.318138	0.18438	0.525826	0.734285
MCM_lid	-0.317252	0.185674	0.526912	0.731249
MCM_OB	-0.317252	0.185674	0.526912	0.731249
F420_ligase	-0.315357	0.18846	0.531498	0.72478
Biotin_lipoyl	-0.315175	0.18873	0.531498	0.72416
Topo.VIb_trans	-0.315147	0.188771	0.531498	0.724065
MGS	-0.314707	0.189421	0.531498	0.722571
PAS_3	-0.313055	0.191882	0.532566	0.716965
Prenyltransf	-0.313055	0.191882	0.532566	0.716965
PCMT	-0.312821	0.192232	0.532566	0.716173
FGGY_C	-0.31262	0.192533	0.532566	0.715495
tRNA_int_endo	-0.312483	0.192738	0.532566	0.715032
Thioredoxin_8	-0.311037	0.194917	0.536021	0.710151
ParBc	-0.309894	0.196649	0.536978	0.706309
Creatininase	-0.306635	0.201645	0.541609	0.695411
PrmA	-0.305731	0.203045	0.541609	0.692408
PQQ	-0.304239	0.205371	0.545296	0.687461
CTP.dep_RFKase	-0.302319	0.208389	0.549519	0.681125
AMMECR1	-0.29966	0.212619	0.559395	0.672399
Radical_SAM_C	-0.297392	0.216269	0.563707	0.665005
TPR_14	-0.297392	0.216269	0.563707	0.665005
AIM24	-0.297052	0.216819	0.563707	0.663902
tRNA_int_endo_N	-0.296826	0.217186	0.563707	0.663169
NmrA	-0.296113	0.218345	0.56418	0.660856
GFO_IDH_MocA_C	-0.293536	0.22257	0.57007	0.652534
Cyclase	-0.293219	0.223092	0.57007	0.651515
DUF359	-0.292083	0.224974	0.572345	0.647868
PMT_2	-0.291363	0.226173	0.574132	0.645559
GatD_N	-0.28978	0.22882	0.579577	0.640506
Thioredoxin_4	-0.288992	0.230146	0.58166	0.637997
PQQ_2	-0.287734	0.232272	0.583271	0.634002
PQQ_3	-0.287734	0.232272	0.583271	0.634002
Thioredoxin_2	-0.287133	0.233293	0.583271	0.632098
Glyco_transf_4	-0.287122	0.233312	0.583271	0.632062
GlutR_N	-0.286361	0.234608	0.583271	0.629657
HisG_C	-0.286098	0.235058	0.583271	0.628826
TPR_16	-0.285851	0.235479	0.583271	0.628048
PTH2	-0.283532	0.239467	0.586147	0.620755
BPL_LplA_LipB	-0.283494	0.239534	0.586147	0.620634
Proton_antipo_N	-0.282632	0.241026	0.587432	0.617936
TGT	-0.280918	0.244014	0.590851	0.612585
Glyco_trans_4_2	-0.279183	0.247062	0.596981	0.607194
PDT	-0.277708	0.249673	0.598718	0.602629
His_Phos_1	-0.277606	0.249855	0.598718	0.602313
Ribonuc_red_lgC	-0.277178	0.250616	0.599298	0.600992
DHO_dh	-0.276488	0.251846	0.599917	0.598864
DUF655	-0.275601	0.253432	0.602292	0.596139
FAA_hydrolase	-0.275198	0.254155	0.60277	0.594902
Lyase_1	-0.27117	0.261453	0.610147	0.582606
Regulator_TrmB	-0.270481	0.262716	0.610147	0.580514
EFG_C	-0.270284	0.263076	0.610147	0.579918
EFG_II	-0.270284	0.263076	0.610147	0.579918
EFG_IV	-0.270284	0.263076	0.610147	0.579918
Kdo	-0.267209	0.268759	0.616244	0.570638
PHP_C	-0.267017	0.269115	0.616244	0.570062
IlvN	-0.26674	0.269632	0.616244	0.569228
Transketolase_C	-0.26674	0.269632	0.616244	0.569228
E1.E2_ATPase	-0.266428	0.270212	0.616244	0.568295
Shikimate_DH	-0.265853	0.271287	0.616244	0.566571
Citrate_synt	-0.265534	0.271884	0.616244	0.565616
TPR_19	-0.265433	0.272074	0.616244	0.565314
GDC.P	-0.265131	0.272641	0.616244	0.564408
Arg_tRNA_synt_N	-0.264802	0.273258	0.616433	0.563426
X2.Hacid_dh	-0.263195	0.276289	0.620844	0.558637
ELFV_dehydrog_N	-0.261729	0.279072	0.62588	0.554284
UDPG_MGDP_dh	-0.259911	0.282546	0.63	0.548911
UDPG_MGDP_dh_C	-0.259911	0.282546	0.63	0.548911
CM_2	-0.259016	0.284265	0.63226	0.546276
DUF5591	-0.257878	0.286463	0.63226	0.542931
tRNA_SAD	-0.257878	0.286463	0.63226	0.542931
N6_N4_Mtase	-0.257681	0.286844	0.63226	0.542355
DSBA	-0.256429	0.289275	0.632968	0.538689
Pyrophosphatase	-0.256346	0.289436	0.632968	0.538447
Cnd1	-0.256327	0.289473	0.632968	0.538393
AsnC_trans_reg	-0.256105	0.289905	0.632968	0.537745
HSDR_N	-0.254127	0.293777	0.637805	0.531983
Gln.synt_C	-0.251675	0.298619	0.64348	0.524882
CPSase_sm_chain	-0.249902	0.302149	0.645068	0.519779
AAA_23	-0.249016	0.303923	0.646466	0.517236
TraB	-0.248602	0.304754	0.646681	0.516051
DEAD	-0.24813	0.305704	0.646681	0.514699
Gln.synt_N	-0.241927	0.318343	0.66634	0.497105
Oxidored_FMN	-0.241475	0.319276	0.66634	0.495834
Inositol_P	-0.240501	0.321291	0.66634	0.493101
GlutR_dimer	-0.24026	0.321792	0.66634	0.492425
Thy1	-0.237962	0.326582	0.66634	0.486008
PTPS	-0.237913	0.326683	0.66634	0.485873
ATP.grasp	-0.237496	0.327558	0.66634	0.484711
Glyco_tranf_2_2	-0.237192	0.328197	0.66634	0.483866
SWI2_SNF2	-0.236727	0.329173	0.66634	0.482576
Arginase	-0.23661	0.32942	0.66634	0.48225
Diphthamide_syn	-0.23525	0.332288	0.66835	0.478485
Ribosomal_S27	-0.234465	0.333951	0.66835	0.476317
DAGK_cat	-0.232371	0.33841	0.671251	0.470557
Homoserine_dh	-0.231292	0.340721	0.671558	0.467601
NAC	-0.226862	0.350308	0.685773	0.455549
NADHdh	-0.226373	0.351375	0.686698	0.454229
Dala_Dala_lig_C	-0.224203	0.356135	0.69016	0.448386
Ribosomal_S14	-0.222776	0.359286	0.6951	0.44456
dsDNA_bind	-0.222431	0.360049	0.695413	0.443638
Band_7	-0.221545	0.362016	0.69744	0.441272
tRNA.synt_1c	-0.220658	0.363988	0.69744	0.438912
Chorismate_bind	-0.220297	0.364794	0.69744	0.437953
Peptidase_S24	-0.220059	0.365326	0.69744	0.43732
Viral_helicase1	-0.219044	0.367599	0.700621	0.434626
DLH	-0.218107	0.369701	0.703468	0.432149
DNA_pol_E_B	-0.217198	0.371748	0.70504	0.429751
DUF362	-0.216082	0.374273	0.708665	0.426811
PK_C	-0.215381	0.375862	0.708688	0.424972
TOBE_2	-0.21454	0.377773	0.708688	0.422769
SBDS	-0.214455	0.377967	0.708688	0.422546
SBDS_C	-0.214455	0.377967	0.708688	0.422546
Asn_synthase	-0.212683	0.382015	0.710512	0.417919
Glyco_hydro_15	-0.211769	0.384111	0.71235	0.415544
AAA_5	-0.21091	0.386088	0.71235	0.413314
Spt5.NGN	-0.209138	0.390184	0.716474	0.408731
Diphthami_syn_2	-0.208111	0.392569	0.717237	0.406084
HHH_2	-0.207474	0.394052	0.717237	0.404446
EMC3_TMCO1	-0.207024	0.395102	0.717237	0.403291
APS_kinase	-0.206293	0.396809	0.717237	0.401418
DALR_2	-0.206293	0.396809	0.717237	0.401418
CbiD	-0.205062	0.399695	0.7202	0.398271
ELFV_dehydrog	-0.202057	0.406788	0.727307	0.390632
VWA	-0.200263	0.411054	0.731536	0.386102
DUF4162	-0.197205	0.418381	0.739336	0.378429
ArsR	-0.196917	0.419075	0.739336	0.377708
DEAD_assoc	-0.196692	0.419617	0.739336	0.377147
SBP_bac_5	-0.196692	0.419617	0.739336	0.377147
HATPase_c_3	-0.19619	0.420829	0.739336	0.375894
Ribosomal_S8	-0.195845	0.421661	0.739336	0.375036
UDG	-0.194872	0.424017	0.739789	0.372616
TM1586_NiRdase	-0.191119	0.433171	0.746433	0.363341
AhpC.TSA	-0.191055	0.433327	0.746433	0.363184
UPRTase	-0.190209	0.435404	0.746433	0.361107
Ribosomal_60s	-0.189976	0.435979	0.746433	0.360535
AsnC_trans_reg2	-0.18973	0.436583	0.746433	0.359933
ROK	-0.18973	0.436583	0.746433	0.359933
Redoxin	-0.189088	0.438166	0.746433	0.358361
ThiF	-0.189088	0.438166	0.746433	0.358361
malic	-0.188117	0.440564	0.747212	0.355991
Malic_M	-0.188117	0.440564	0.747212	0.355991
PRA.PH	-0.187371	0.442412	0.748149	0.354173
ASL_C2	-0.186858	0.443687	0.748584	0.352924
Ribosomal_L2_C	-0.186097	0.445577	0.748584	0.351078
Peptidase_M50	-0.185964	0.44591	0.748584	0.350753
RibD_C	-0.182665	0.454162	0.756314	0.34279
Ribosomal_S13_N	-0.182553	0.454443	0.756314	0.34252
Ribosomal_S15	-0.182553	0.454443	0.756314	0.34252
Methylase_S	-0.180148	0.46051	0.763082	0.336761
Ribosomal_L37ae	-0.179973	0.460952	0.763082	0.336344
Enolase_N	-0.179008	0.4634	0.76461	0.334044
STT3	-0.17822	0.465402	0.766138	0.332172
tRNA.synt_2c	-0.178122	0.465653	0.766138	0.331938
dUTPase	-0.17687	0.468844	0.769198	0.328971
Ribosomal_L2	-0.175984	0.471112	0.771527	0.326876
Ribo_biogen_C	-0.173919	0.476412	0.775965	0.322018
DUF2070	-0.171045	0.483842	0.782521	0.315297
ATP.grasp_3	-0.170146	0.486176	0.782521	0.313207
HisG	-0.169562	0.487695	0.782521	0.311851
Histidinol_dh	-0.169562	0.487695	0.782521	0.311851
AAA_19	-0.169558	0.487707	0.782521	0.311841
UDPG_MGDP_dh_N	-0.169334	0.488289	0.782521	0.311323
NAD_binding_3	-0.16926	0.488483	0.782521	0.311151
ThiP_synth	-0.167216	0.493827	0.784553	0.306425
Methyltrn_RNA_3	-0.165774	0.497611	0.786484	0.30311
AdoHcyase	-0.165715	0.497766	0.786484	0.302975
RNA_pol_N	-0.164829	0.5001	0.788015	0.300943
Auto_anti.p27	-0.16395	0.50242	0.788474	0.298933
DNA_pol_B	-0.163057	0.504784	0.791079	0.296895
CPSase_L_D3	-0.161355	0.5093	0.794777	0.293026
MM_CoA_mutase	-0.161139	0.509874	0.794777	0.292537
Ribonuc_red_lgN	-0.161131	0.509896	0.794777	0.292518
HTH_25	-0.160025	0.512844	0.798295	0.290015
AAA_30	-0.158905	0.515837	0.799998	0.287487
oligo_HPY	-0.158248	0.517597	0.799998	0.286008
DNA_pol_B_exo1	-0.15774	0.518959	0.799998	0.284867
Peptidase_M22	-0.156854	0.52134	0.800729	0.282879
NMD3	-0.155321	0.52547	0.805922	0.279452
Enolase_C	-0.154195	0.528513	0.808519	0.276945
DUF111	-0.153584	0.530168	0.808909	0.275587
CobN.Mg_chel	-0.151003	0.537184	0.815306	0.269877
DUF1610	-0.150443	0.538713	0.815513	0.268642
CTP_synth_N	-0.149764	0.540567	0.815513	0.26715
Hydrolase	-0.148878	0.542993	0.815513	0.265206
SAICAR_synt	-0.148878	0.542993	0.815513	0.265206
ACT_6	-0.148067	0.545217	0.815513	0.26343
Hydrolase_3	-0.147106	0.547859	0.815513	0.261331
TPR_15	-0.147087	0.547912	0.815513	0.26129
Oxidored_q4	-0.14615	0.550492	0.817247	0.259249
TPR_12	-0.145589	0.552039	0.818492	0.25803
Anth_synt_I_N	-0.14286	0.559597	0.827273	0.252125
vATP.synt_AC39	-0.142675	0.56011	0.827273	0.251727
Cupin_2	-0.141788	0.562575	0.829851	0.24982
ATPase_2	-0.140529	0.566087	0.831877	0.247117
tRNA_Me_trans	-0.140521	0.566108	0.831877	0.247101
Rad51	-0.140016	0.567518	0.831947	0.24602
DHODB_Fe.S_bind	-0.139966	0.567658	0.831947	0.245913
VWA_2	-0.139473	0.569037	0.831947	0.244859
RsgA_GTPase	-0.137986	0.573204	0.83698	0.24169
MutS_V	-0.137718	0.573956	0.837019	0.241122
CGI.121	-0.135916	0.579026	0.842012	0.237302
HMG_CoA_synt_N	-0.135466	0.580296	0.842012	0.236351
PBP_like_2	-0.134499	0.583024	0.844545	0.234314
HHH	-0.132623	0.588337	0.847294	0.230374
POR	-0.132041	0.589993	0.847564	0.229153
SRP54_N	-0.130268	0.595037	0.85269	0.225456
CoA_binding	-0.129382	0.597566	0.854194	0.223614
BPL_C	-0.128349	0.600518	0.855958	0.221474
KH_2	-0.12761	0.602637	0.856145	0.219944
PUA	-0.12761	0.602637	0.856145	0.219944
TP6A_N	-0.126059	0.607089	0.85814	0.216747
Peptidase_C26	-0.125837	0.607726	0.85814	0.216292
Ribosomal_L39	-0.125682	0.608172	0.85814	0.215974
Lactamase_B_2	-0.124951	0.610277	0.85814	0.214473
CN_hydrolase	-0.124274	0.612229	0.85814	0.213086
GCV_T	-0.124091	0.612756	0.85814	0.212712
GCV_T_C	-0.124091	0.612756	0.85814	0.212712
Amidohydro_3	-0.124065	0.612832	0.85814	0.212659
FeoA	-0.123764	0.6137	0.85814	0.212044
Glyoxalase	-0.123764	0.6137	0.85814	0.212044
Succ_CoA_lig	-0.123179	0.615391	0.858426	0.210849
Methyltransf_4	-0.121791	0.619407	0.858992	0.208024
HTH_26	-0.120855	0.622124	0.859513	0.206123
Acetyltransf_7	-0.12052	0.623095	0.859826	0.205446
Ribosomal_L14	-0.118748	0.628252	0.864876	0.201866
ketoacyl.synt	-0.117913	0.630685	0.866248	0.200187
Ribosomal_L3	-0.117862	0.630836	0.866248	0.200083
UPF0052	-0.117396	0.632197	0.866248	0.199147
MMR_HSR1_Xtn	-0.117181	0.632823	0.866248	0.198717
Aminotran_4	-0.117121	0.632999	0.866248	0.198597
Sigma54_activat	-0.116089	0.636018	0.867181	0.196531
ATP.synt_D	-0.116089	0.636018	0.867181	0.196531
HAMP	-0.115233	0.638526	0.867181	0.194822
PAS_9	-0.115094	0.638936	0.867181	0.194543
Anticodon_1	-0.113431	0.64382	0.871761	0.191235
LUD_dom	-0.112423	0.646788	0.8731	0.189238
Plug_translocon	-0.110772	0.651659	0.8731	0.18598
SecY	-0.110772	0.651659	0.8731	0.18598
Toprim_4	-0.110772	0.651659	0.8731	0.18598
tRNA.synt_1	-0.110772	0.651659	0.8731	0.18598
tRNA.synt_2	-0.110772	0.651659	0.8731	0.18598
Acetyltransf_10	-0.109886	0.654279	0.8731	0.184237
CARDB	-0.109192	0.656336	0.8731	0.182874
HTH_19	-0.109	0.656904	0.8731	0.182498
PAS	-0.108648	0.657946	0.87348	0.18181
AP_endonuc_2	-0.104569	0.670084	0.882494	0.173871
Ribosomal_S7	-0.104569	0.670084	0.882494	0.173871
DUF1743	-0.104141	0.671363	0.883171	0.173042
Fe_dep_repr_C	-0.103683	0.672731	0.883964	0.172158
TPR_7	-0.102805	0.675356	0.884895	0.170467
Cob_adeno_trans	-0.102117	0.677416	0.884895	0.169144
RecA	-0.10191	0.678037	0.884895	0.168747
CoA_binding_2	-0.100314	0.682827	0.886843	0.165689
AdoHcyase_NAD	-0.100138	0.683357	0.886843	0.165353
Mur_ligase_C	-0.0996562	0.684806	0.887711	0.164433
FtsJ	-0.0983658	0.688691	0.891747	0.161975
LuxC	-0.0974331	0.691504	0.893801	0.160205
SHMT	-0.0965934	0.69404	0.893801	0.158616
ATPgrasp_Ter	-0.0930487	0.704778	0.903053	0.151948
EF1_GNE	-0.092203	0.707348	0.903053	0.150367
AIRC	-0.0921625	0.707471	0.903053	0.150291
Fer2_3	-0.0921244	0.707587	0.903053	0.15022
Mg_chelatase	-0.0912763	0.710168	0.904348	0.148639
OsmC	-0.0891157	0.716756	0.909728	0.144629
DCD	-0.0881517	0.719701	0.912314	0.142848
AAA_2	-0.0859593	0.726414	0.914385	0.138816
AAA_12	-0.0858293	0.726813	0.914385	0.138577
Acyl.CoA_dh_2	-0.0857619	0.72702	0.914385	0.138454
NMO	-0.0850731	0.729133	0.914385	0.137193
Ribosomal_S10	-0.0850731	0.729133	0.914385	0.137193
dTDP_sugar_isom	-0.0843171	0.731455	0.91581	0.135812
Ldh_1_C	-0.0825595	0.736862	0.918536	0.132614
Ldh_1_N	-0.0825595	0.736862	0.918536	0.132614
Peptidase_S9	-0.0824434	0.73722	0.918536	0.132403
Acyl.CoA_dh_M	-0.0819289	0.738805	0.918536	0.13147
Acyl.CoA_dh_N	-0.0819289	0.738805	0.918536	0.13147
IlvC	-0.0805532	0.743048	0.919941	0.128983
PhetRS_B1	-0.0785751	0.749163	0.921494	0.125424
YjeF_N	-0.0779837	0.750994	0.922763	0.124364
ACAS_N	-0.0772463	0.753278	0.923075	0.123045
NTP_transf_2	-0.0762113	0.756488	0.923075	0.121198
Glycos_transf_3	-0.0761027	0.756825	0.923075	0.121005
SBP_bac_1	-0.0759947	0.75716	0.923075	0.120812
HTH_31	-0.0753251	0.759239	0.923075	0.119621
Ribosomal_S3_C	-0.0753251	0.759239	0.923075	0.119621
MazE_antitoxin	-0.0747086	0.761155	0.924431	0.118527
Creatinase_N	-0.0727944	0.767112	0.930687	0.115141
KH_6	-0.0718185	0.770154	0.932562	0.113423
PfkB	-0.0717804	0.770272	0.932562	0.113356
RNase_P_p30	-0.0713884	0.771495	0.933065	0.112667
AA_permease	-0.0693274	0.777932	0.934775	0.109058
AA_permease_2	-0.0693274	0.777932	0.934775	0.109058
AAA_15	-0.0691219	0.778575	0.934775	0.1087
Hydant_A_N	-0.0685958	0.78022	0.935778	0.107783
Thiolase_C	-0.0682357	0.781348	0.936158	0.107156
Acyl.CoA_dh_1	-0.0665972	0.786481	0.936842	0.104312
GARS_A	-0.0664634	0.7869	0.936842	0.10408
Amidase	-0.0663117	0.787376	0.936842	0.103818
AAA_27	-0.0649128	0.791766	0.936842	0.101403
CTP_transf_like	-0.064691	0.792463	0.936842	0.101021
Glutaredoxin	-0.0634779	0.796276	0.937028	0.0989362
Dus	-0.0629186	0.798036	0.937028	0.0979777
Ribosomal_S2	-0.0620325	0.800825	0.937028	0.0964621
Ligase_CoA	-0.0618613	0.801365	0.937028	0.0961699
vATP.synt_E	-0.0607298	0.80493	0.937028	0.0942417
RLI	-0.0602601	0.806412	0.937028	0.0934431
PadR	-0.058746	0.811191	0.940764	0.0908767
FMN_dh	-0.0584878	0.812007	0.940764	0.0904401
AAA_7	-0.0581136	0.81319	0.941116	0.0898082
SNO	-0.0567154	0.817611	0.945286	0.0874531
Pyr_redox_3	-0.0558292	0.820417	0.946274	0.0859656
GCHY.1	-0.0554104	0.821743	0.946274	0.085264
DFP	-0.0540569	0.826033	0.948777	0.0830024
Aminotran_1_2	-0.0531707	0.828845	0.948777	0.0815268
CDC48_2	-0.0531707	0.828845	0.948777	0.0815268
Flavin_Reduct	-0.052464	0.831088	0.949175	0.0803529
AAA_lid_3	-0.0513983	0.834474	0.949573	0.0785874
HTH_20	-0.0502901	0.837997	0.952644	0.0767575
GATase_4	-0.0472554	0.847661	0.960793	0.071778
S6PP	-0.0463553	0.850531	0.963101	0.0703099
RimK	-0.0455968	0.852951	0.963883	0.0690759
ADK	-0.0449691	0.854955	0.963883	0.0680569
PBP_like	-0.0447028	0.855805	0.963883	0.067625
NMT1	-0.0445302	0.856356	0.963883	0.0673455
AAA_14	-0.0443089	0.857063	0.963883	0.0669871
NfeD	-0.0431205	0.860861	0.964619	0.065067
ATP.grasp_5	-0.0425365	0.862728	0.964619	0.0641261
ABC2_membrane_2	-0.0414047	0.866349	0.966502	0.0623072
Hydrolase_like	-0.0412254	0.866923	0.966502	0.0620195
tRNA_deacylase	-0.0407821	0.868342	0.96715	0.0613092
ECH_1	-0.039348	0.872935	0.967937	0.0590179
ECH_2	-0.039348	0.872935	0.967937	0.0590179
Rhodanese	-0.0393384	0.872966	0.967937	0.0590027
GATase_7	-0.0389918	0.874077	0.967937	0.0584505
Glyco_trans_1_4	-0.0389918	0.874077	0.967937	0.0584505
dNK	-0.0378043	0.877884	0.968439	0.0565629
Ribosomal_L10	-0.0363333	0.882604	0.969018	0.0542343
RL10P_insert	-0.0363333	0.882604	0.969018	0.0542343
ThiG	-0.0363333	0.882604	0.969018	0.0542343
DHquinase_I	-0.0351586	0.886376	0.970071	0.0523822
ThiC_Rad_SAM	-0.0337539	0.890889	0.970071	0.0501765
Ribosomal_L16	-0.0336748	0.891143	0.970071	0.0500525
Trm5_N	-0.0336249	0.891304	0.970071	0.0499744
AAA	-0.0327886	0.893992	0.970071	0.0486663
FGAR.AT_linker	-0.0327886	0.893992	0.970071	0.0486663
PAS_8	-0.0318531	0.897001	0.970071	0.0472071
SKI	-0.0318531	0.897001	0.970071	0.0472071
HTH_AsnC.type	-0.0310162	0.899694	0.971165	0.0459052
NurA	-0.0295038	0.904563	0.973958	0.043561
NRDD	-0.0277888	0.910089	0.973958	0.0409161
HD	-0.0274715	0.911112	0.973958	0.0404284
IMPDH	-0.0274715	0.911112	0.973958	0.0404284
NadA	-0.0271689	0.912087	0.973958	0.0399636
PAS_4	-0.0271689	0.912087	0.973958	0.0399636
SIS	-0.0256992	0.916827	0.973958	0.0377127
tRNA_bind	-0.0230406	0.925407	0.973958	0.0336673
Carboxyl_trans	-0.0225185	0.927093	0.973958	0.0328768
CBS	-0.0212683	0.931131	0.973958	0.0309891
RNA_helicase	-0.0212683	0.931131	0.973958	0.0309891
SHS2_Rpb7.N	-0.0212683	0.931131	0.973958	0.0309891
UPF0179	-0.0205633	0.933409	0.973958	0.029928
AA_kinase	-0.0203821	0.933995	0.973958	0.0296556
F420_oxidored	-0.0203821	0.933995	0.973958	0.0296556
Adenine_deam_C	-0.0191647	0.93793	0.973958	0.0278297
Ribosomal_L18	-0.0186097	0.939724	0.973958	0.0269998
DUF521	-0.0181756	0.941128	0.973958	0.0263515
CDC48_N	-0.0177236	0.942589	0.973958	0.0256774
DHBP_synthase	-0.0169871	0.944972	0.973958	0.0245812
AAA_16	-0.0168374	0.945456	0.973958	0.0243588
ACT	-0.0168374	0.945456	0.973958	0.0243588
RNA_pol_L_2	-0.0159793	0.948232	0.973958	0.0230854
X3HCDH	-0.0159266	0.948403	0.973958	0.0230073
ThiS	-0.0154493	0.949947	0.973958	0.0223006
SDH_C	-0.0153018	0.950424	0.973958	0.0220825
GHMP_kinases_C	-0.015065	0.95119	0.973958	0.0217325
Ribosomal_S9	-0.015065	0.95119	0.973958	0.0217325
cobW	-0.0141788	0.954059	0.975583	0.0204249
eIF.5_eIF.2B	-0.0124065	0.959797	0.978433	0.0178208
Peptidase_M42	-0.0116227	0.962335	0.9791	0.0166739
Aminotran_3	-0.0106341	0.965536	0.9791	0.0152314
tRNA_NucTransf2	-0.0106341	0.965536	0.9791	0.0152314
Ribosomal_L4	-0.00974796	0.968407	0.980289	0.0139421
Peptidase_M48	-0.00887737	0.971227	0.981424	0.0126791
Hexapep	-0.00708942	0.977021	0.985009	0.0100963
ERCC4	-0.00636146	0.97938	0.985009	0.00904889
AAA_22	-0.00620325	0.979892	0.985009	0.00882158
tRNA.synt_1_2	-0.00620325	0.979892	0.985009	0.00882158
TRM	-0.0026597	0.991378	0.992237	0.00376071
NYN	0.00178811	0.994203	0.994203	0.00252475
FeS_assembly_P	0.00360041	0.988329	0.990043	0.0050986
Ribosomal_S13	0.00443089	0.985637	0.988204	0.00628309
Thiolase_N	0.00443089	0.985637	0.988204	0.00628309
POR_N	0.00531707	0.982765	0.987037	0.00755053
SecE	0.006558	0.978743	0.985009	0.00933142
Phosphodiest	0.00712072	0.976919	0.985009	0.0101413
SBP_bac_11	0.00894055	0.971023	0.981424	0.0127707
AAA_11	0.00983461	0.968126	0.980289	0.014068
NOG1	0.0106528	0.965476	0.9791	0.0152586
NOG1_N	0.0106528	0.965476	0.9791	0.0152586
GCD14	0.0119687	0.961214	0.979015	0.0171798
tRNA.synt_1g	0.0132927	0.956927	0.97637	0.019121
Glu.tRNAGln	0.0135015	0.956251	0.97637	0.0194281
Archease	0.0140529	0.954466	0.975583	0.0202393
GATase_6	0.015065	0.95119	0.973958	0.0217325
Ribosomal_L27A	0.015065	0.95119	0.973958	0.0217325
X1.cysPrx_C	0.0151924	0.950778	0.973958	0.0219207
eIF2_C	0.0159512	0.948323	0.973958	0.0230438
PDH	0.016093	0.947864	0.973958	0.0232539
B5	0.0168374	0.945456	0.973958	0.0243588
MafB19.deam	0.0170339	0.94482	0.973958	0.0246508
Ribosomal_S8e	0.0177236	0.942589	0.973958	0.0256774
TPP_enzyme_C	0.0177236	0.942589	0.973958	0.0256774
X3HCDH_N	0.0177313	0.942564	0.973958	0.025689
Phosphonate.bd	0.0181756	0.941128	0.973958	0.0263515
TFIIS_C	0.0189022	0.938778	0.973958	0.0274369
Methyltransf_24	0.0193357	0.937377	0.973958	0.0280859
TruB_C_2	0.0194959	0.936859	0.973958	0.0283258
TruB_N	0.0194959	0.936859	0.973958	0.0283258
Cytidylate_kin2	0.0195045	0.936831	0.973958	0.0283387
Shikimate_dh_N	0.0195302	0.936748	0.973958	0.0283772
TrkA_C	0.0196692	0.936299	0.973958	0.0285856
ATP_bind_1	0.0203821	0.933995	0.973958	0.0296556
DHHA1	0.0203821	0.933995	0.973958	0.0296556
MR_MLE_C	0.0212776	0.931101	0.973958	0.0310032
Flavoprotein	0.0221545	0.928269	0.973958	0.0323264
Prot_ATP_ID_OB	0.0232454	0.924745	0.973958	0.0339778
MttA_Hcf106	0.0239558	0.922452	0.973958	0.0350562
Fe_dep_repress	0.0265853	0.913969	0.973958	0.0390687
ResIII	0.0265853	0.913969	0.973958	0.0390687
AAA_28	0.0266321	0.913818	0.973958	0.0391404
PhoU_div	0.0283532	0.90827	0.973958	0.0417851
N6_Mtase	0.0286098	0.907443	0.973958	0.0421805
GCV_H	0.0301843	0.902372	0.973146	0.0446144
dCMP_cyt_deam_1	0.0315036	0.898126	0.970379	0.0466629
S1	0.0319024	0.896843	0.970071	0.0472838
GATase_5	0.0319164	0.896797	0.970071	0.0473056
Topoisom_bac	0.0327886	0.893992	0.970071	0.0486663
tRNA.synt_2b	0.0327886	0.893992	0.970071	0.0486663
HTH_DeoR	0.0345336	0.888383	0.970071	0.0513997
RuvB_N	0.0345609	0.888295	0.970071	0.0514426
GMP_synt_C	0.0345609	0.888295	0.970071	0.0514426
eIF.1a	0.0354471	0.885449	0.970071	0.0528365
Aminotran_5	0.0363333	0.882604	0.969018	0.0542343
PNP_UDP_1	0.0363333	0.882604	0.969018	0.0542343
AAA_25	0.0381057	0.876918	0.968298	0.0570412
Ribosomal_L7Ae	0.0381057	0.876918	0.968298	0.0570412
RNA_pol_Rpb5_C	0.0381057	0.876918	0.968298	0.0570412
tRNA.synt_1f	0.0389918	0.874077	0.967937	0.0584505
NAD_binding_1	0.0416831	0.865458	0.966502	0.062754
Ribosomal_S27e	0.0425552	0.862668	0.964619	0.0641561
RHH_1	0.0426114	0.862489	0.964619	0.0642465
Spt4	0.0430954	0.860941	0.964619	0.0650266
ATP.grasp_2	0.0438851	0.858417	0.964467	0.0663015
NAD_binding_2	0.0451951	0.854233	0.963883	0.0684235
Ribosomal_S6e	0.0451951	0.854233	0.963883	0.0684235
NAD_synthase	0.0478536	0.845754	0.959574	0.0727559
Ribosomal_S17	0.0487398	0.842931	0.957311	0.0742079
S4	0.0513983	0.834474	0.949573	0.0785874
PYNP_C	0.0515271	0.834064	0.949573	0.0788005
FR47	0.0522845	0.831658	0.949175	0.0800552
PFOR_II	0.0522845	0.831658	0.949175	0.0800552
AlaDh_PNT_C	0.0534054	0.8281	0.948777	0.0819173
NikR_C	0.0536433	0.827345	0.948777	0.0823133
Cytidylate_kin	0.0549672	0.823147	0.946948	0.0845223
Hydantoinase_A	0.0554314	0.821676	0.946274	0.0852992
SepF	0.0554314	0.821676	0.946274	0.0852992
Glyoxalase_4	0.0584676	0.812071	0.940764	0.0904061
Carb_kinase	0.0602601	0.806412	0.937028	0.0934431
eRF1_1	0.0602601	0.806412	0.937028	0.0934431
Ribul_P_3_epim	0.0603091	0.806257	0.937028	0.0935263
Ribosomal_L26	0.0611463	0.803617	0.937028	0.0949506
DKCLD	0.0611731	0.803533	0.937028	0.0949963
PAS_10	0.0618326	0.801455	0.937028	0.0961208
Glycos_transf_1	0.0620325	0.800825	0.937028	0.0964621
Tubulin	0.0620597	0.80074	0.937028	0.0965086
AMP.binding	0.0621416	0.800482	0.937028	0.0966485
DUF1611	0.0622851	0.80003	0.937028	0.0968939
AAA_33	0.0629186	0.798036	0.937028	0.0979777
LSM	0.0647194	0.792374	0.936842	0.10107
FeoB_C	0.0651598	0.790991	0.936842	0.101829
Gate	0.0651598	0.790991	0.936842	0.101829
Toprim	0.0655772	0.789681	0.936842	0.102549
HAD_2	0.0655772	0.789681	0.936842	0.102549
CbiA	0.0664634	0.7869	0.936842	0.10408
Adenylsucc_synt	0.0673495	0.784123	0.936842	0.105616
UbiD	0.0678224	0.782642	0.936737	0.106437
Gp_dh_C	0.0691219	0.778575	0.934775	0.1087
Gp_dh_N	0.0691219	0.778575	0.934775	0.1087
MMR_HSR1_C	0.0691219	0.778575	0.934775	0.1087
Ribosomal_L30	0.0700081	0.775805	0.934775	0.110248
Sacchrp_dh_NADP	0.0756087	0.758359	0.923075	0.120125
FtsX	0.0758854	0.757499	0.923075	0.120618
MacB_PCD	0.0758854	0.757499	0.923075	0.120618
MFS_1	0.0766586	0.7551	0.923075	0.121995
DUF555	0.0785751	0.749163	0.921494	0.125424
Ribosomal_S17e	0.0788698	0.748251	0.921494	0.125953
DUF2075	0.079756	0.745511	0.919941	0.127546
RIO1	0.079756	0.745511	0.919941	0.127546
tRNA.synt_1b	0.079756	0.745511	0.919941	0.127546
FKBP_C	0.079791	0.745403	0.919941	0.127609
Lactamase_B	0.0806422	0.742774	0.919941	0.129143
Oxidored_q6	0.0815284	0.74004	0.919081	0.130745
TFIIE_alpha	0.0822531	0.737806	0.918536	0.132058
IstB_IS21	0.0841869	0.731855	0.91581	0.135575
Ribosom_S12_S23	0.0850731	0.729133	0.914385	0.137193
ACT_7	0.0858293	0.726813	0.914385	0.138577
AAA_3	0.0868454	0.723699	0.914385	0.140442
OCD_Mu_crystall	0.0876739	0.721162	0.912314	0.141967
IF.2B	0.0877316	0.720986	0.912314	0.142073
AIRS_C	0.089504	0.71557	0.909223	0.145348
Glycos_trans_3N	0.0902996	0.713143	0.907137	0.146823
MeaB	0.0913164	0.710046	0.904348	0.148714
Toprim_2	0.0921625	0.707471	0.903053	0.150291
Methyltransf_15	0.0925353	0.706338	0.903053	0.150988
HTH_IclR	0.0943496	0.700831	0.9004	0.154387
RNA_binding	0.0956847	0.696787	0.896202	0.1569
ECR1_N	0.096558	0.694147	0.893801	0.158549
AMP.binding_C	0.0965748	0.694096	0.893801	0.158581
eRF1_3	0.0965934	0.69404	0.893801	0.158616
TPR_10	0.100134	0.683369	0.886843	0.165345
Sua5_yciO_yrdC	0.101024	0.680695	0.886361	0.167048
IGPD	0.101262	0.679983	0.886361	0.167502
Ribosomal_L5	0.10191	0.678037	0.884895	0.168747
Ribosomal_L5_C	0.10191	0.678037	0.884895	0.168747
M20_dimer	0.102842	0.675247	0.884895	0.170537
Flavodoxin_1	0.104928	0.669013	0.882494	0.174566
AIRS	0.105455	0.66744	0.882029	0.175588
HIT	0.107236	0.662139	0.876026	0.179051
Arginosuc_synth	0.107416	0.661604	0.876026	0.179402
Ribosomal_L22	0.108114	0.659532	0.874581	0.180764
Peptidase_S51	0.109054	0.656745	0.8731	0.182603
SIS_2	0.109192	0.656336	0.8731	0.182874
Pribosyltran	0.109886	0.654279	0.8731	0.184237
ETF_alpha	0.11003	0.653855	0.8731	0.184519
Acetyltransf_9	0.110371	0.652844	0.8731	0.18519
Ribosomal_L1	0.110772	0.651659	0.8731	0.18598
TPP_enzyme_N	0.110772	0.651659	0.8731	0.18598
Meth_synt_1	0.114509	0.640652	0.868489	0.193378
PGK	0.115203	0.638615	0.867181	0.194761
PGM_PMM_II	0.115203	0.638615	0.867181	0.194761
Fer2	0.116227	0.635614	0.867181	0.196807
Semialdhyde_dhC	0.119844	0.625059	0.861507	0.204079
CofC	0.120855	0.622124	0.859513	0.206123
APH	0.121497	0.620259	0.858992	0.207427
NAD_Gly3P_dh_N	0.12162	0.619904	0.858992	0.207676
DUF126	0.121791	0.619407	0.858992	0.208024
Thymidylat_synt	0.122654	0.616909	0.85847	0.209779
NAD_binding_9	0.12292	0.616139	0.858433	0.210321
NPCBM_assoc	0.123314	0.615	0.858426	0.211125
B3_4	0.124065	0.612832	0.85814	0.212659
V_ATPase_I	0.124065	0.612832	0.85814	0.212659
ACT_4	0.12632	0.606337	0.85814	0.217286
PRC	0.128173	0.601023	0.855958	0.221109
Fer4_17	0.128496	0.600099	0.855958	0.221777
Acetyltransf_3	0.129638	0.596835	0.854194	0.224146
FAD_binding_3	0.131154	0.592513	0.850127	0.227302
UPF0004	0.13232	0.589198	0.847477	0.229738
Ribosomal_L44	0.132985	0.587312	0.846873	0.231131
HGTP_anticodon	0.133813	0.584966	0.844545	0.232869
His_biosynth	0.133813	0.584966	0.844545	0.232869
IGPS	0.133872	0.5848	0.844545	0.232993
MipZ	0.135585	0.579958	0.842012	0.236604
SSF	0.135844	0.579227	0.842012	0.237151
DisA_N	0.139592	0.568704	0.831947	0.245113
Acetyltransf_1	0.140902	0.565044	0.831877	0.247918
HTH_Crp_2	0.144276	0.555669	0.822817	0.255184
HypD	0.14615	0.550492	0.817247	0.259249
ATP.synt_ab	0.147106	0.547859	0.815513	0.261331
ATP.synt_ab_N	0.147106	0.547859	0.815513	0.261331
Thi4	0.147106	0.547859	0.815513	0.261331
DUF1246	0.148517	0.543982	0.815513	0.264415
DUF1297	0.148517	0.543982	0.815513	0.264415
Metalloenzyme	0.148878	0.542993	0.815513	0.265206
Acetyltransf_4	0.14998	0.539976	0.815513	0.267625
PolC_DP2	0.150273	0.539176	0.815513	0.268269
DcpS_C	0.151766	0.535105	0.813218	0.271561
PGM_PMM_IV	0.152423	0.533319	0.811573	0.273013
MAF_flag10	0.153317	0.530891	0.808943	0.274995
CwfJ_C_1	0.153645	0.530003	0.808909	0.275721
GTP_EFTU_D2	0.155081	0.526117	0.805922	0.278918
HAD	0.156854	0.52134	0.800729	0.282879
Amino_oxidase	0.157546	0.519479	0.799998	0.284432
ACT_5	0.157909	0.518506	0.799998	0.285246
ALS_ss_C	0.157909	0.518506	0.799998	0.285246
RNA_pol_Rpb4	0.158017	0.518215	0.799998	0.28549
ATP.synt_F	0.159512	0.514214	0.799349	0.288857
Radical_SAM	0.161284	0.509488	0.794777	0.292866
HI0933_like	0.163943	0.502439	0.788474	0.298917
Trp_halogenase	0.163943	0.502439	0.788474	0.298917
PcrB	0.164829	0.5001	0.788015	0.300943
TIP49	0.166601	0.495437	0.784952	0.305011
DUF853	0.166895	0.494668	0.78481	0.305686
Ribosomal_L15e	0.167488	0.493114	0.784499	0.307053
DMRL_synthase	0.168082	0.491557	0.783102	0.308426
NIR_SIR	0.168124	0.491448	0.783102	0.308523
NIR_SIR_ferr	0.168124	0.491448	0.783102	0.308523
Peptidase_M20	0.168448	0.490603	0.783102	0.30927
DNA_pol3_delta2	0.16926	0.488483	0.782521	0.311151
ILVD_EDD	0.169562	0.487695	0.782521	0.311851
FeoB_N	0.170146	0.486176	0.782521	0.313207
eRF1_2	0.171919	0.481577	0.782309	0.317334
GATase	0.173691	0.477	0.775965	0.321482
Ferritin	0.174013	0.476171	0.775965	0.322237
PGM_PMM_I	0.175463	0.472445	0.771815	0.325649
FtsZ_C	0.175793	0.4716	0.771527	0.326426
GTP_EFTU	0.177236	0.467911	0.768759	0.329837
HlyD_3	0.179086	0.463202	0.76461	0.334229
AAA_31	0.179894	0.461152	0.763082	0.336156
RNA_POL_M_15KD	0.18175	0.456463	0.758582	0.340594
HTH_Mga	0.182769	0.4539	0.756314	0.34304
SpoU_methylase	0.184175	0.450373	0.753885	0.346428
PseudoU_synth_1	0.185498	0.44707	0.749443	0.349624
ABC_ATPase	0.186435	0.444738	0.748584	0.351896
CCG	0.186622	0.444271	0.748584	0.352352
Peptidase_M28	0.187809	0.441327	0.747409	0.355239
DeoC	0.1882	0.440359	0.747212	0.356193
Orn_Arg_deC_N	0.18954	0.437052	0.746433	0.359467
Orn_DAP_Arg_deC	0.18954	0.437052	0.746433	0.359467
HTH_5	0.189642	0.4368	0.746433	0.359717
Rep_fac_C	0.189642	0.4368	0.746433	0.359717
NTP_transferase	0.189642	0.4368	0.746433	0.359717
Rio2_N	0.190688	0.434227	0.746433	0.362283
GATase_3	0.192301	0.430278	0.746433	0.366251
AMP.binding_C_2	0.193929	0.426307	0.742662	0.370277
MoeA_C	0.19493	0.423878	0.739789	0.372759
Exo_endo_phos	0.195	0.423707	0.739789	0.372934
Acylphosphatase	0.195772	0.421838	0.739336	0.374855
OB_aCoA_assoc	0.195845	0.421661	0.739336	0.375036
Ribosomal_S4e	0.195845	0.421661	0.739336	0.375036
DUF815	0.19658	0.419887	0.739336	0.376867
DUF2073	0.200271	0.411035	0.731536	0.386121
PRAI	0.200271	0.411035	0.731536	0.386121
ETF	0.202104	0.406675	0.727307	0.390753
NTPase_1	0.202941	0.404695	0.725811	0.392873
Metallophos_2	0.203821	0.402616	0.723206	0.395109
HcyBio	0.204235	0.40164	0.722577	0.396163
Ribosomal_L6	0.205593	0.398448	0.719074	0.399628
DapB_C	0.206293	0.396809	0.717237	0.401418
RraA.like	0.207169	0.394764	0.717237	0.403663
Ribosomal_S11	0.207366	0.394304	0.717237	0.404169
Fer4_14	0.208252	0.392241	0.717237	0.406447
PhoH	0.208787	0.390999	0.716832	0.407824
ACP_syn_III_C	0.209171	0.390107	0.716474	0.408816
Aldolase_II	0.209506	0.389332	0.716474	0.40968
PGM_PMM_III	0.21091	0.386088	0.71235	0.413314
Ribosomal_S19	0.21091	0.386088	0.71235	0.413314
RS4NT	0.21091	0.386088	0.71235	0.413314
QRPTase_C	0.212683	0.382015	0.710512	0.417919
Glu_synthase	0.213219	0.380787	0.710512	0.419318
acVLRF1	0.213569	0.379988	0.710172	0.42023
baeRF_family10	0.213569	0.379988	0.710172	0.42023
Ribosomal_L31e	0.214992	0.376744	0.708688	0.423953
RNA_pol_Rpb6	0.215125	0.376444	0.708688	0.4243
Succ_DH_flav_C	0.217496	0.371079	0.704927	0.430534
NiFeSe_Hases	0.220059	0.365326	0.69744	0.43732
THUMP	0.220755	0.363773	0.69744	0.43917
Bac_luciferase	0.220975	0.363282	0.69744	0.439756
PurS	0.224203	0.356135	0.69016	0.448386
KOW	0.225089	0.354186	0.688696	0.450768
ATP_bind_3	0.225188	0.35397	0.688696	0.451034
DapB_N	0.225975	0.352244	0.687233	0.453156
MoaE	0.22709	0.34981	0.685773	0.456167
Ion_trans_2	0.228593	0.346543	0.68071	0.460242
tRNA.synt_1e	0.22952	0.344537	0.677923	0.462764
PPS_PS	0.23156	0.340146	0.671558	0.468334
Ham1p_like	0.231699	0.339848	0.671558	0.468715
Fer4_6	0.232179	0.338822	0.671251	0.470028
FAD_oxidored	0.233065	0.336929	0.669799	0.472461
Glu_syn_central	0.233277	0.336476	0.669799	0.473046
NTP_transf_3	0.233951	0.335043	0.66835	0.4749
tRNA.synt_2d	0.233951	0.335043	0.66835	0.4749
Ribosomal_L29	0.234497	0.333884	0.66835	0.476405
TPP_enzyme_M	0.23494	0.332944	0.66835	0.477629
Metallophos	0.235723	0.331288	0.66778	0.479794
Ribosomal_L21e	0.235723	0.331288	0.66778	0.479794
Lactamase_B_3	0.23661	0.32942	0.66634	0.48225
DHQS	0.236925	0.328757	0.66634	0.483124
TMP.TENI	0.236925	0.328757	0.66634	0.483124
PEPcase_2	0.237642	0.327252	0.66634	0.485117
ATP.synt_ab_Xtn	0.238382	0.325703	0.66634	0.487178
AAA_18	0.239268	0.323854	0.66634	0.489651
Nitro_FeMo.Co	0.239427	0.323522	0.66634	0.490097
SurE	0.239558	0.323249	0.66634	0.490462
QRPTase_N	0.239607	0.323148	0.66634	0.490598
DUF169	0.240996	0.320266	0.66634	0.494489
MoaC	0.241395	0.319441	0.66634	0.49561
MMR_HSR1	0.241927	0.318343	0.66634	0.497105
Alliinase_C	0.242128	0.317928	0.66634	0.497671
DJ.1_PfpI	0.242995	0.316145	0.666327	0.500114
Cons_hypoth95	0.244692	0.31267	0.660207	0.504914
Pyr_redox_2	0.24813	0.305704	0.646681	0.514699
Fer4_7	0.249016	0.303923	0.646466	0.517236
ATP.cone	0.250229	0.301497	0.644868	0.520717
G3P_antiterm	0.250679	0.300599	0.644141	0.522012
RuBisCO_large	0.251078	0.299805	0.643634	0.523161
RuBisCO_large_N	0.251078	0.299805	0.643634	0.523161
Meth_synt_2	0.253018	0.295961	0.638944	0.528765
QueC	0.253447	0.295115	0.638309	0.530009
PIN_9	0.253666	0.294682	0.638309	0.530646
Parvo_NS1	0.254279	0.293478	0.637805	0.532425
LeuA_dimer	0.255179	0.291713	0.635715	0.535044
T2SSF	0.256889	0.28838	0.632968	0.540035
Ribosomal_L23	0.257878	0.286463	0.63226	0.542931
Pyr_redox_dim	0.258764	0.284752	0.63226	0.545534
UPF0147	0.26017	0.282049	0.63	0.549676
Ribosomal_S4	0.264194	0.274403	0.617808	0.561611
ArgJ	0.265131	0.272641	0.616244	0.564408
Inos.1.P_synth	0.265131	0.272641	0.616244	0.564408
GARS_N	0.265853	0.271287	0.616244	0.566571
ParA	0.269398	0.264706	0.612696	0.577236
DUF35_N	0.270284	0.263076	0.610147	0.579918
Ribosomal_L13	0.27117	0.261453	0.610147	0.582606
Thioredoxin_3	0.272687	0.25869	0.608528	0.58722
tRNA_synthFbeta	0.272943	0.258226	0.608528	0.588
Thiamine_BP	0.273562	0.257104	0.60727	0.589892
Trp_syntA	0.274836	0.254807	0.603077	0.593789
Band_7_1	0.27645	0.251913	0.599917	0.598749
SAM_adeno_trans	0.277888	0.249355	0.598718	0.603183
Pyr_redox	0.27826	0.248695	0.598718	0.604334
Saccharop_dh_N	0.281057	0.243771	0.590851	0.613017
NAD_binding_7	0.281413	0.24315	0.590851	0.614125
BcrAD_BadFG	0.282604	0.241076	0.587432	0.617846
CYTH	0.283532	0.239467	0.586147	0.620755
Bac_DnaA	0.284448	0.237887	0.585841	0.623629
DAO	0.285349	0.236339	0.583271	0.626465
Ribosomal_S24e	0.285349	0.236339	0.583271	0.626465
HTH_27	0.286236	0.234822	0.583271	0.629261
Semialdhyde_dh	0.286361	0.234608	0.583271	0.629657
Fer4_2	0.292439	0.224384	0.572105	0.649008
GARS_C	0.293325	0.222918	0.57007	0.651855
TrkA_N	0.293897	0.221975	0.57007	0.653696
DHH	0.295354	0.219585	0.566118	0.658397
Hist_deacetyl	0.296481	0.217746	0.563895	0.662049
Metallophos_3	0.296942	0.216999	0.563707	0.663543
HMG.CoA_red	0.297756	0.215681	0.563707	0.666189
Cpn60_TCP1	0.303073	0.207201	0.547636	0.683608
DAP_epimerase	0.303542	0.206464	0.54694	0.685156
HMGL.like	0.304494	0.204973	0.545296	0.688304
GIDA	0.305731	0.203045	0.541609	0.692408
PduV.EutP	0.306155	0.202387	0.541609	0.693817
Nop	0.306618	0.201672	0.541609	0.695355
PIN_4	0.306635	0.201645	0.541609	0.695411
Fumerase_C	0.307114	0.200906	0.541609	0.697008
CMD	0.308045	0.199473	0.540826	0.700115
ArsA_ATPase	0.309276	0.197589	0.536978	0.704236
SepSecS	0.309509	0.197234	0.536978	0.705018
ADSL_C	0.30982	0.196761	0.536978	0.706061
MarR_2	0.310162	0.196241	0.536978	0.70721
RTC	0.311886	0.193636	0.53377	0.713014
PAC2	0.313707	0.190909	0.532566	0.719175
Prefoldin_2	0.314593	0.189591	0.531498	0.722183
NAD_binding_8	0.319024	0.183093	0.523447	0.737328
Rad1	0.319092	0.182995	0.523447	0.73756
DNA_ligase_A_C	0.31991	0.181812	0.523447	0.740378
DNA_ligase_A_N	0.31991	0.181812	0.523447	0.740378
FAD_binding_2	0.323455	0.176747	0.520772	0.752648
Pribosyl_synth	0.323597	0.176546	0.520772	0.753142
Fer4_16	0.324341	0.175496	0.520772	0.755734
Methyltransf_3	0.326287	0.172769	0.516352	0.762534
RNase_H_2	0.32935	0.168536	0.513613	0.773306
HTH_24	0.330544	0.166906	0.50999	0.777529
CLP_protease	0.33059	0.166843	0.50999	0.777692
HypF_C	0.331647	0.165409	0.50999	0.781441
zf.HYPF	0.331647	0.165409	0.50999	0.781441
NTPase_I.T	0.331705	0.165331	0.50999	0.781645
Intein_splicing	0.332851	0.163786	0.50999	0.785723
MoeA_N	0.334677	0.161345	0.509033	0.792244
CBP_BcsQ	0.336009	0.15958	0.504972	0.797022
Rad17	0.336452	0.158996	0.504506	0.798614
KH_1	0.336748	0.158607	0.504506	0.799677
Arf	0.337157	0.158069	0.504506	0.801153
PCNA_N	0.33852	0.156289	0.502825	0.806071
Pyridoxal_deC	0.338847	0.155864	0.502825	0.807254
MobB	0.340217	0.154092	0.499933	0.81222
Ribosomal_L11	0.343837	0.149476	0.491227	0.825429
Ribosomal_L11_N	0.343837	0.149476	0.491227	0.825429
XPG_I	0.346496	0.146147	0.486456	0.835209
XPG_N	0.346496	0.146147	0.486456	0.835209
MoCF_biosynth	0.348864	0.143226	0.482291	0.843978
PCNA_C	0.349154	0.142871	0.482291	0.845056
OMPdecase	0.352699	0.138582	0.476377	0.858292
SRP54	0.353585	0.137525	0.475571	0.86162
Fer4_8	0.356244	0.134385	0.474662	0.87165
ThiI	0.356244	0.134385	0.474662	0.87165
Ribosomal_S19e	0.358902	0.131296	0.472134	0.881749
FlpD	0.36069	0.129247	0.472134	0.888581
HrcA_DNA.bdg	0.360786	0.129138	0.472134	0.888947
HTH_12	0.361627	0.128182	0.472134	0.892173
GXGXG	0.36317	0.126441	0.471096	0.898111
DNA_ligase_A_M	0.363333	0.126259	0.471096	0.898738
AFOR_C	0.367482	0.121668	0.462387	0.914825
AFOR_N	0.367482	0.121668	0.462387	0.914825
DHDPS	0.367764	0.12136	0.462387	0.915923
Fer4	0.367764	0.12136	0.462387	0.915923
Spermine_synth	0.369681	0.119283	0.462323	0.92342
RNase_HII	0.370059	0.118877	0.4623	0.924901
TatD_DNase	0.370186	0.11874	0.4623	0.925403
MCH	0.371062	0.117803	0.4623	0.928844
DUF89	0.375205	0.11344	0.456409	0.945235
Fer4_12	0.377512	0.111062	0.450043	0.954436
RTC_insert	0.37987	0.108667	0.450043	0.963901
eIF.6	0.38017	0.108365	0.450043	0.965111
Fer4_NifH	0.380337	0.108197	0.450043	0.965783
NIF3	0.382596	0.105946	0.450043	0.974917
Lycopene_cycl	0.382829	0.105716	0.450043	0.97586
TusA	0.387605	0.101074	0.442199	0.99536
TrmB	0.389918	0.09888	0.434245	1.00489
Desulfoferrodox	0.391438	0.0974573	0.42963	1.01119
Mob_synth_C	0.398954	0.0906389	0.410541	1.04269
SPASM	0.400986	0.088857	0.404904	1.05131
Zeta_toxin	0.402058	0.0879275	0.404607	1.05588
AAA_24	0.404097	0.0861788	0.399745	1.0646
Fer4_3	0.407728	0.0831283	0.392655	1.08025
TrwB_AAD_bind	0.40986	0.0813748	0.386782	1.08951
PEP.utilizers	0.4103	0.0810158	0.386782	1.09143
MannoseP_isomer	0.410769	0.0806356	0.386782	1.09347
DnaB_C	0.411797	0.079805	0.386782	1.09797
Isochorismatase	0.41216	0.0795139	0.386782	1.09956
Translin	0.412998	0.0788429	0.385862	1.10324
HxlR	0.413948	0.0780887	0.384197	1.10741
PIN	0.41663	0.0759865	0.379933	1.11926
Rubrerythrin	0.420233	0.073229	0.370963	1.13532
EIF_2_alpha	0.422707	0.0713789	0.369698	1.14643
ApbA	0.422888	0.0712448	0.369698	1.14725
CitG	0.424497	0.0700621	0.369505	1.15452
Spermine_synt_N	0.424497	0.0700621	0.369505	1.15452
Methyltr_RsmB.F	0.432642	0.0642984	0.352201	1.1918
PhosphMutase	0.434809	0.0628266	0.348869	1.20186
Wyosine_form	0.443265	0.0573244	0.330793	1.24166
UPF0047	0.443451	0.0572074	0.330793	1.24255
Fer4_10	0.443975	0.0568795	0.330793	1.24504
DrsE	0.445643	0.0558449	0.330793	1.25302
DNA_pol_B_exo2	0.450628	0.0528366	0.321191	1.27707
PPDK_N	0.453723	0.051032	0.320167	1.29216
HSP20	0.454609	0.050524	0.320167	1.2965
Fer4_13	0.456802	0.0492834	0.319525	1.3073
KH_5	0.457268	0.049023	0.319525	1.3096
PIN_5	0.457612	0.048831	0.319525	1.3113
PEP.utilizers_C	0.461699	0.0465973	0.316587	1.33164
Adenosine_kin	0.461871	0.0465051	0.316587	1.3325
FeS	0.463597	0.0455864	0.313406	1.34116
GvpD	0.464058	0.0453438	0.313406	1.34348
EFP_N	0.464681	0.0450169	0.313406	1.34662
ArsA_HSP20	0.46613	0.0442643	0.313406	1.35395
K_oxygenase	0.466778	0.0439308	0.313406	1.35723
Fumerase	0.488458	0.0338396	0.26955	1.47057
Thymidylate_kin	0.490031	0.0331844	0.269439	1.47907
GTP_EFTU_D3	0.490056	0.0331737	0.269439	1.47921
Met_10	0.490056	0.0331737	0.269439	1.47921
Rrf2	0.491158	0.0327209	0.269439	1.48517
HTH_11	0.492715	0.0320891	0.269439	1.49364
Pribosyltran_N	0.493601	0.0317338	0.269439	1.49848
Vps4_C	0.499046	0.0296172	0.25915	1.52846
Histone	0.505903	0.0271104	0.248512	1.56686
MarR	0.506008	0.0270734	0.248512	1.56746
HTH_23	0.509612	0.0258255	0.242508	1.58795
zf.ZPR1	0.518913	0.0228126	0.229118	1.64183
X2_5_RNA_ligase2	0.521102	0.0221459	0.228379	1.65471
LigT_PEase	0.521102	0.0221459	0.228379	1.65471
Fer4_9	0.524617	0.0211068	0.223655	1.67558
T2SSE	0.527276	0.020347	0.2176	1.6915
Fer2_4	0.528465	0.0200142	0.217438	1.69866
PmbA_TldD	0.531754	0.0191163	0.213047	1.7186
Fer4_4	0.535486	0.0181363	0.206052	1.74145
Ribosomal_L18A	0.538262	0.0174339	0.203395	1.75861
Molydop_binding	0.540285	0.0169355	0.199597	1.7712
Memo	0.542065	0.0165065	0.199597	1.78235
FBPase_3	0.550966	0.0144894	0.194596	1.83895
TIM	0.554747	0.0136945	0.1883	1.86345
tRNA.Thr_ED	0.563444	0.0119987	0.175424	1.92087
AAA_17	0.567154	0.0113286	0.169929	1.94582
Fer4_21	0.570949	0.0106747	0.16439	1.97165
Prefoldin	0.571585	0.0105682	0.16439	1.976
DUF1947	0.573023	0.0103304	0.16439	1.98588
Helicase_RecD	0.582725	0.0088369	0.152338	2.0537
ATPase	0.585764	0.00840693	0.149284	2.07536
Fibrillarin	0.594625	0.00724894	0.142166	2.13973
AdoMet_Synthase	0.599056	0.00672066	0.137287	2.17259
Prot_ATP_OB_N	0.602399	0.00634326	0.133208	2.19769
Molybdop_Fe4S4	0.602521	0.00632981	0.133208	2.19861
Fer4_22	0.606082	0.00594761	0.131813	2.22566
DUF1726	0.609915	0.00555753	0.128379	2.25512
GNAT_acetyltr_2	0.609915	0.00555753	0.128379	2.25512
AKAP7_NLS	0.612518	0.00530481	0.128379	2.27533
Ribosomal_S28e	0.615008	0.0050719	0.128379	2.29483
Rad50_zn_hook	0.619498	0.00467309	0.122669	2.3304
CBFD_NFYB_HMF	0.625241	0.00420086	0.115524	2.37666
Ribosomal_L5e	0.638934	0.00323122	0.0927071	2.49063
Ribosomal_L18p	0.657957	0.00219732	0.0769062	2.65811
Put_Phosphatase	0.66166	0.00203221	0.0769062	2.69203
RNA_ligase	0.665169	0.00188542	0.0769062	2.72459
Fer4_15	0.667083	0.00180912	0.0769062	2.74253
Molybdopterin	0.667877	0.00177826	0.0769062	2.75001
DUF211	0.676132	0.00148235	0.0744395	2.82905
HAS.barrel	0.693399	0.000994385	0.0546912	3.00245
eIF.5a	0.69938	0.000860546	0.0496966	3.06523
UPF0113	0.738318	0.000306743	0.0236192	3.51323
RtcB	0.740845	0.000285156	0.0236192	3.54492
Alba	0.751586	0.000207147	0.0217504	3.68372
Fer4_11	0.776654	9.20487e-05	0.0143198	4.03598
PercentNAPwCandidates	0.837438	7.71886e-06	0.00178306	5.11245
PercentNAP	0.850218	4.02912e-06	0.00125399	5.39479

## Sheet: SourceData_Figure_3D
OGT_Manual	PercentNAPwCandidates	SpecieShort
85	2.93865	A. fulgidus
85	5.38063	A. profundus
85	5.03822	F. placidus
37	0.384177	H. salinarium
45	1.05076	H. volcanii
80	1.7767	M. jannaschii
37	1.7301	M. luminyensis
37	0.138747	M. alvus
98	2.15185	M. kandleri
35	0.545581	M. barkeri
65	1.65589	M. marburgensis
65	2.24373	M. thermautotrophicus
37	0.220962	N. magadii
32	0.738489	N. maritimus
55	1.74191	P. torridus
80	2.80928	S. acidocaldarius
85	3.99115	T. kodakarensis
55	1.27678	T. acidophilum
60	3.35756	T. volcanium
37	1.42152	C. divulgatum
65	3.45133	T. kodakarensis
37	1.42021	T. volcanium
30	0.624126	H. volcanii
53	1.43554	H. volcanii

## Sheet: SourceData_Figure_3F
Locus	Avg_65C	Avg_85C	Type
sp|Q5JD67|TMBL2_THEKO	1.31737	0.735854	TrmBl2
sp|Q5JF39|ALBA_THEKO	0.482083	0.88895	Alba
tr|Q5JHX2|Q5JHX2_THEKO	0.23804	0.262506	C1
tr|Q5JII3|Q5JII3_THEKO	0.414844	0.342494	C2
sp|Q9Y8I1|HARA_THEKO	0.530712	1.0977	hpkA
sp|Q9Y8I2|HARB_THEKO	0.468275	0.663645	hpkB

## Sheet: SourceData_Figure_3G
ID	NAP	Normalized_intensity_60C	Normalized_intensity_37C
BAB59303.1	HU	1.24231	0.134954
BAB59743.1	Candidate	1.26191	0.581699
BAB59768.1	Candidate	0.214514	0.174488
BAB60227.1	Alba	0.638829	0.529069
